# Supplementary material for: Combining affinity purification and mass spectrometry to define the network of the nuclear proteins interacting with the N-terminal region of FMRP
Source: Front Mol Biosci. 2022 Sep 27;9:954087. doi: 10.3389/fmolb.2022.954087 (PMC9553004; doi:10.3389/fmolb.2022.954087)
Supplement: Supplementary file 1 [file Table2.XLSX]

## Sheet: Legend
Supplementary Table 2: Enrichement analysis of the nuclear protein dataset
Enrichment analysis of the nuclear protein dataset using DAVID webtool against Rattus norvegicus proteome. (A) GO Cellular Component terms, (B) GO Molecular Function terms, (C) GO Biological Process and (D) REACTOME pathways

## Sheet: GO_CC_terms
Supplementary Table 2A: Enrichement analysis of the nuclear protein dataset for GO Cellular Component terms
In grey, terms referenced in Figure 2.
Term	Count	%	PValue	Genes	List Total	Pop Hits	Pop Total	Fold Enrichment	FDR
GO:0044428~nuclear part	568	60.8137	8.30255e-113	M0RDD7, Q3T1I0, Q8CJB9, A0JPL2, D3ZXT2, D4AAU4, G3V659, P61265, F1MA52, Q6TRW4, D3ZH41, Q00715, D4A031, P41777, Q91V33, Q4QQU6, D3ZDM6, D3ZI68, F1LP64, Q5BJZ4, B1WC78, B4F7A9, A0A0G2JT88, Q5U214, A0A0G2K4W3, P13084, Q3KRD8, Q14TE9, D3ZIX4, D4A0U3, G3V661, Q4QQT3, D3ZJ92, Q91Y81, D4A1W5, Q5XIW8, D3ZCL3, D3ZBJ0, B0K016, Q9WUC8, Q3B8N8, Q4G037, D3ZZZ0, F1LNP1, Q63396, A0JPN7, A0A0G2JUX5, A0A0G2K7Z1,…	904	4489	16102	2.25377	5.12268e-110
GO:0031981~nuclear lumen	503	53.8544	1.96687e-91	M0RDD7, Q3T1I0, Q8CJB9, A0JPL2, D3ZXT2, D4AAU4, G3V659, P61265, F1MA52, Q6TRW4, D3ZH41, Q00715, D4A031, P41777, Q91V33, Q4QQU6, D3ZDM6, D3ZI68, F1LP64, Q5BJZ4, B1WC78, Q5U214, A0A0G2K4W3, P13084, Q3KRD8, Q14TE9, D3ZIX4, D4A0U3, G3V661, Q4QQT3, D3ZJ92, Q91Y81, D4A1W5, Q5XIW8, D3ZCL3, Q9WUC8, Q3B8N8, D3ZZZ0, F1LNP1, Q63396, A0JPN7, A0A0G2JUX5, A0A0G2K7Z1, G3V798, G3V678, Q68FQ9, Q7TQ84, Q498M4, F1M…	904	4019	16102	2.22926	6.0678e-89
GO:0044446~intracellular organelle part	765	81.9058	7.32828e-87	M0RDD7, Q3T1I0, Q8CJB9, A0JPL2, Q9ES21, D3ZXT2, D4AAU4, G3V659, P61265, F1MA52, Q3KRE8, A0A0U1RRQ7, Q6TRW4, D3ZH41, Q00715, D4A031, P41777, Q91V33, Q4QQU6, D3ZDM6, F1LQ81, D3ZI68, F1LP64, Q5BJZ4, B0BNG3, B1WC78, B4F7A9, B5DFG5, A0A0G2K1Q2, A0A0G2JT88, Q5U214, P13086, A0A0G2K4W3, P13084, Q3KRD8, Q14TE9, D3ZIX4, D4A0U3, G3V661, Q4QQT3, D3ZJ92, Q91Y81, D4A1W5, Q5XIW8, D3ZCL3, D3ZBJ0, B0K016, Q9WUC8,…	904	8777	16102	1.55248	1.50718e-84
GO:0070013~intracellular organelle lumen	524	56.1028	1.56426e-85	M0RDD7, Q3T1I0, Q8CJB9, A0JPL2, D3ZXT2, D4AAU4, G3V659, P61265, F1MA52, Q6TRW4, D3ZH41, Q00715, D4A031, P41777, Q91V33, Q4QQU6, D3ZDM6, D3ZI68, F1LP64, Q5BJZ4, B1WC78, Q5U214, P13086, A0A0G2K4W3, P13084, Q3KRD8, Q14TE9, D3ZIX4, D4A0U3, G3V661, Q4QQT3, D3ZJ92, Q91Y81, D4A1W5, Q5XIW8, D3ZCL3, Q9WUC8, Q3B8N8, D3ZZZ0, F1LNP1, Q63396, A0JPN7, A0A0G2JUX5, A0A0G2K7Z1, G3V798, G3V678, Q68FQ9, Q7TQ84, Q49…	904	4469	16102	2.08849	2.41287e-83
GO:0005654~nucleoplasm	440	47.1092	2.57571e-73	M0RDD7, Q3T1I0, Q8CJB9, A0JPL2, D4AAU4, G3V659, P61265, F1MA52, Q6TRW4, D3ZH41, Q00715, D4A031, P41777, Q91V33, Q4QQU6, D3ZDM6, D3ZI68, F1LP64, Q5BJZ4, B1WC78, Q5U214, A0A0G2K4W3, P13084, Q3KRD8, Q14TE9, D3ZIX4, D4A0U3, G3V661, Q4QQT3, D3ZJ92, Q91Y81, D4A1W5, Q5XIW8, D3ZCL3, Q9WUC8, Q3B8N8, F1LNP1, Q63396, A0JPN7, A0A0G2JUX5, A0A0G2K7Z1, G3V798, G3V678, Q68FQ9, Q7TQ84, Q498M4, D3ZG43, G3V790, B2G…	904	3565	16102	2.19839	3.17842e-71
GO:0005634~nucleus	659	70.5567	5.00258e-73	Q920F3, Q9Z118, D4A1U7, M0RDD7, B2RYX0, Q3T1I0, Q8CJB9, A0JPL2, D3ZXT2, Q5M963, D4AAU4, G3V659, P61265, F1MA52, D4A8C8, Q6TRW4, D3ZH41, Q00715, D4A031, P41777, Q91V33, Q4QQU6, D3ZDM6, D3ZI68, F1LP64, Q5BJZ4, B1WC78, B4F7A9, A0A0G2JT88, Q5U214, A0A0G2K4W3, P13084, Q9R0I8, Q3KRD8, Q14TE9, D3ZIX4, D4A0U3, G3V661, Q4QQT3, D3ZJ92, Q91Y81, D4A1W5, Q5XIW8, D3ZCL3, D3ZBJ0, B0K016, Q9WUC8, D3ZDN6, Q3B8N8,…	904	7092	16102	1.65511	5.14432e-71
GO:0005681~spliceosomal complex	101	10.8137	9.47526e-72	D4A4S3, D4A944, B6DTP5, Q5RK33, B2RYP6, D4AE49, A0A0G2JTG7, F1LV13, P62997, Q4QQU6, D3ZI68, A0A0G2JW64, B2RZB7, B2RZB6, M3ZCQ2, Q5U214, Q6AXT8, D4A7J8, G3V702, D3ZJ92, Q5XIW8, D3ZCL3, D3ZBJ0, Q9WUC8, D3ZGL5, G3V6H2, D3ZFB2, D4A8M5, D3ZZR5, P17136, G3V8T3, D3ZAY8, B2GV41, B5DEQ4, Q66H20, M0R907, E9PT66, Q3KR55, A0A0G2JZS2, M0R735, F1LM66, Q4V7D7, Q5BJP2, B2RYB3, Q566E4, Q6URK4, B5DFJ3, Q5U2Y6, B1W…	904	199	16102	9.04023	8.35177e-70
GO:0044451~nucleoplasm part	220	23.5546	8.99475e-61	G3V6F4, M0RDD7, A0JPL2, M0R565, D3ZJH2, D4AAU4, D4A944, Q4V8E1, D3ZHD6, F1MA52, Q6TQE1, D3ZH41, D4A031, P43278, P41777, F1LV13, Q4QQU6, D3ZDM6, D3ZI68, F1LP64, B1WC78, A0A0G2K904, I6L9G6, M0R3R6, G3V6G2, Q4KLL0, A0A1W2Q6Q7, A0A0G2K4W3, P13084, G3V661, D3ZJ92, D4A1W5, Q5XIW8, D3ZVA5, F1M842, D3ZCL3, Q9WUC8, D4A720, D3ZFB2, G3V8L3, G3V798, Q6AYK1, G3V678, D3ZAY8, Q498M4, Q7TQ84, D3ZG43, A0A0G2K9M7,…	904	1187	16102	3.30129	6.9372e-59
GO:0030529~intracellular ribonucleoprotein complex	223	23.8758	1.69268e-56	P62914, Q3T1I0, X1WI37, D4A944, A0A0G2KBA1, B0BN81, F1MA52, D3ZH41, Q6P3V9, P41777, A0A0G2JTG7, F1LV13, Q4QQU6, D3ZI68, A0A0H2UH99, Q5U214, P13084, P68101, Q3KRD8, Q4QQT3, D3ZJ92, D4A1W5, M0RC12, Q5XIW8, D3ZVA5, D3ZCL3, D3ZBJ0, Q9WUC8, Q3B8N8, Q5PQK2, G3V6H2, D3ZJJ6, D3ZFB2, Q66X93, Q6PDV9, G3V7J2, Q6PDV8, Q6PDV6, P19945, P62250, D3ZAY8, Q642E2, F1M013, A0A0G2K5E6, B2GV41, M0R907, A0A0G2K4C4, G3V…	904	1283	16102	3.09592	1.16042e-54
GO:0071013~catalytic step 2 spliceosome	58	6.20985	5.41832e-47	D4A7U6, Q4KLI7, D4A944, Q27W02, G3V7T6, B6DTP5, Q27W01, F1LNF1, D4A8G7, P61980, P84586, D4AE49, A0A0G2JTG7, F1LV13, Q3B8Q2, D3ZMS1, B2RYL8, A0A096MK83, A0A0G2JW64, B2RZB7, Q5PQR0, M3ZCQ2, Q6AXT8, Q99PK0, Q5XIW8, D3ZEL0, B0BNL0, Q9WUC8, B1WBQ0, G3V6H2, Q9JMJ4, D3ZZR5, P17136, D3ZAY8, A1A5S1, B5DEQ4, M0R907, E9PT66, M0R8K2, A0A0G2K2M9, Q3KR55, A0A0G2JZS2, M0R735, F1LM66, A0A0G2K249, Q4V7D7, D4A9L2,…	904	95	16102	10.8747	3.3431e-45
GO:0043232~intracellular non-membrane-bounded organelle	463	49.5717	7.82178e-45	Q3T1I0, Q8CJB9, A0JPL2, D3ZXT2, P61265, F1MA52, Q3KRE8, Q6TRW4, D3ZH41, Q00715, P41777, Q5BJZ4, B1WC78, B4F7A9, B5DFG5, A0A0G2K1Q2, A0A0G2JT88, P13084, Q3KRD8, Q14TE9, D3ZIX4, G3V661, Q4QQT3, Q91Y81, D4A1W5, Q9WUC8, Q3B8N8, D3ZZZ0, Q63396, D3ZUP5, A0A0H2UHJ5, A0A0G2K7Z1, P19945, G3V678, P62250, Q68FQ9, P62494, Q5XI32, B1H2A2, F1M013, G3V790, Q5XI34, A1L1L2, E9PU01, P62138, P06766, D3ZG48, Q3T1J8,…	904	4760	16102	1.73255	4.38731e-43
GO:0005684~U2-type spliceosomal complex	55	5.88865	8.28671e-42	D4A7U6, Q4KLI7, D4A944, D4A2C6, G3V7T6, Q27W01, D4A8G7, D4ACM9, B2RYP6, B0BN49, Q3B8Q2, D3ZMS1, D3ZI68, A0A096MK83, F1LTJ8, A0A0G2JW64, B2RZB7, B2RZB6, M3ZCQ2, Q6AXT8, D4A7J8, G3V702, Q99PK0, D3ZD97, F2Z3T9, D3ZJ92, Q5XIW8, D3ZCL3, D3ZBJ0, Q9WUC8, B1WBQ0, D3ZGL5, G3V6H2, Q7TPJ6, D3ZFB2, Q9JMJ4, D3ZZR5, D4AD01, P17136, B2RZ74, A1A5S1, B5DEQ4, M0R907, E9PT66, A0A0G2K2M9, Q66HG8, F1LM66, P55770, Q4V…	904	98	16102	9.9965	3.96847e-40
GO:0043231~intracellular membrane-bounded organelle	772	82.6552	8.36145e-42	Q920F3, Q9Z118, D4A1U7, M0RDD7, B2RYX0, Q3T1I0, Q8CJB9, A0JPL2, Q9ES21, D3ZXT2, Q5M963, D4AAU4, G3V659, P61265, F1MA52, A0A0U1RRQ7, D3ZH41, D4A8C8, Q6TRW4, D4A031, Q00715, P41777, Q91V33, Q4QQU6, D3ZDM6, F1LQ81, D3ZI68, F1LP64, Q5BJZ4, B0BNG3, B1WC78, B4F7A9, A0A0G2JT88, Q5U214, P13086, A0A0G2K4W3, P13084, Q9R0I8, Q3KRD8, Q14TE9, D3ZIX4, D4A0U3, G3V661, Q4QQT3, D3ZJ92, Q91Y81, D4A1W5, Q5XIW8, D3Z…	904	10632	16102	1.29334	3.96847e-40
GO:0043229~intracellular organelle	851	91.1135	5.44072e-40	Q920F3, Q9Z118, D4A1U7, M0RDD7, A0JPL2, D3ZXT2, Q5M963, G3V659, Q3KRE8, A0A0U1RRQ7, D3ZH41, D4A8C8, Q6TRW4, D4A031, P41777, Q91V33, Q4QQU6, F1LP64, A0A0G2JT88, Q5U214, P13086, A0A0G2K4W3, P13084, Q3KRD8, D3ZIX4, G3V661, Q4QQT3, D3ZJ92, D4A1W5, Q5XIW8, D3ZCL3, B0K016, Q9ESQ7, Q3B8N8, D3ZZZ0, Q66X93, Q63396, A0A0G2JUX5, A0JPN7, F1LZG4, P63102, Q5M949, G3V678, P62250, G3V7Z8, Q68FQ9, P62494, Q7TQ84,…	904	12674	16102	1.19599	2.3978e-38
GO:0030532~small nuclear ribonucleoprotein complex	45	4.81799	2.15529e-37	Q63413, D4A7U6, G3V6H2, Q7TPJ6, D3ZFB2, Q4KLI7, D4A8M5, D3ZZR5, D4AD01, D4A2C6, G3V7T6, P17136, B2RZ74, A1A5S1, B2RYP6, B0BN49, B5DEQ4, B2GV41, M0R907, M0R8K2, E9PT66, D3ZMS1, D3ZI68, F1LM66, D4A5R0, P55770, F1LTJ8, B2RZB7, D3ZQM0, B2RZB6, M3ZCQ2, Q5U214, Q6AXT8, D4A7J8, D4A4B4, D4AAT4, B5DFJ3, A0A0G2QBZ8, M0RC12, Q5XIW8, D3ZJ92, D3ZI99, D3ZCL3, B0BNL0, D3ZBJ0	904	71	16102	11.2893	8.86541e-36
GO:0016604~nuclear body	143	15.3105	2.79139e-37	A0A1W2Q680, M0RDD7, Q4KM71, D3ZPL1, A0JPL2, Q3MHS8, D3ZJH2, D4A944, D3ZHD6, F1M8L1, D3ZXL5, F1MA52, Q6TQE1, D3ZH41, D4A031, B2RYP6, P43278, P41777, F1LV13, Q4QQU6, Q5FVM4, D3ZI68, E9PTE1, F1LP64, A0A0G2K904, M0R3R6, I6L9G6, A0A0G2JW64, G3V705, M0R3Z8, Q6AXT8, D4A7J8, G3V702, P13084, P22509, G3V661, D4A1W5, D3ZJ92, Q5XIW8, D3ZVA5, D3ZCL3, F1M842, E9PST5, Q9WUC8, D4A720, Q66HB8, D3ZFB2, G3V8L3, P59…	904	787	16102	3.23648	1.07643e-35
GO:0005694~chromosome	182	19.4861	1.05064e-36	A0A1W2Q680, G3V6F4, Q4V7C7, A0A0G2K736, Q4KM71, D3ZPL1, Q498C9, Q3T1I0, Q8CJB9, A0JPL2, D3ZXT2, A0A0G2K2J1, M0R565, Q4V8E1, D3ZTT7, F7ENH8, F1LSL2, B0BN82, M0RBQ5, Q6TRW4, Q00715, Q9JIX5, Q5M9G4, P43278, A0A096MKE9, Q5FVM4, P62804, Q5BJZ4, B1WC78, B4F7A9, I6L9G6, A0A5H1ZRT6, A0A0G2K1Q2, B1H227, M0R7B4, P22509, Q14TE9, D3ZIX4, G3V661, F1M842, Q9WUC8, D3ZK36, D3ZT52, Q3B8N8, Q66HB8, B2RYI3, D3ZZZ0,…	904	1203	16102	2.69474	3.81321e-35
GO:0097525~spliceosomal snRNP complex	43	4.60385	1.87638e-36	Q63413, D4A7U6, G3V6H2, Q7TPJ6, D3ZFB2, Q4KLI7, D4A8M5, D3ZZR5, D4AD01, D4A2C6, G3V7T6, P17136, B2RZ74, A1A5S1, B2RYP6, B0BN49, B5DEQ4, B2GV41, M0R907, M0R8K2, E9PT66, D3ZMS1, D3ZI68, F1LM66, D4A5R0, P55770, F1LTJ8, B2RZB7, D3ZQM0, B2RZB6, M3ZCQ2, Q5U214, Q6AXT8, D4A7J8, D4A4B4, D4AAT4, B5DFJ3, A0A0G2QBZ8, Q5XIW8, D3ZJ92, D3ZI99, D3ZCL3, D3ZBJ0	904	66	16102	11.6048	6.43182e-35
GO:0044427~chromosomal part	163	17.4518	3.30829e-34	A0A1W2Q680, G3V6F4, Q4V7C7, A0A0G2K736, Q4KM71, D3ZPL1, Q498C9, Q8CJB9, A0JPL2, D3ZXT2, A0A0G2K2J1, M0R565, Q4V8E1, D3ZTT7, F7ENH8, F1LSL2, M0RBQ5, Q6TRW4, Q00715, Q9JIX5, Q5M9G4, P43278, A0A096MKE9, P62804, B1WC78, B4F7A9, I6L9G6, A0A0G2K1Q2, B1H227, M0R7B4, Q14TE9, D3ZIX4, G3V661, F1M842, Q9WUC8, D3ZK36, D3ZT52, Q66HB8, B2RYI3, D3ZZZ0, D4A3K5, G3V8L3, B5DFB2, G3V8T4, G3V8T1, Q5XI34, G3V790, B5D…	904	1046	16102	2.77567	1.07432e-32
GO:0071011~precatalytic spliceosome	36	3.85439	5.36244e-28	D4A7U6, D3ZGL5, G3V6H2, Q7TPJ6, Q4KLI7, D4A8M5, D3ZZR5, D4AD01, D4A2C6, G3V7T6, P17136, A1A5S1, D4ACM9, B0BN49, B5DEQ4, M0R907, M0R8K2, E9PT66, A0A0G2K2M9, D3ZMS1, D3ZI68, Q66HG8, F1LM66, P55770, B2RZB7, Q6AXY7, D3ZQM0, B2RZB6, M3ZCQ2, Q6AXT8, D4A7J8, G3V702, D4AAT4, Q5XIW8, D3ZI99, D3ZBJ0	904	62	16102	10.3424	1.65431e-26
GO:0000785~chromatin	111	11.8844	3.82114e-26	G3V6F4, A0A0G2K736, Q4KM71, D3ZPL1, Q8CJB9, D3ZXT2, M0R565, F7ENH8, M0RBQ5, Q6TRW4, Q00715, Q9JIX5, Q5M9G4, P43278, P62804, B1WC78, B4F7A9, I6L9G6, A0A0G2K1Q2, B1H227, M0R7B4, Q14TE9, D3ZIX4, G3V661, D3ZK36, Q66HB8, B2RYI3, D3ZZZ0, D4A3K5, B5DFB2, G3V8T1, G3V790, Q4KM87, E9PU01, D3ZK47, F7EY92, D4A3T3, D3ZQ89, P62828, Q6AYU1, Q5U2Y2, B5DFJ3, M0RAP6, Q6P747, P60123, Q568Y6, A1L1I5, A0A0G2K0J4, P28…	904	654	16102	3.02313	1.12269e-24
GO:0070603~SWI/SNF superfamily-type complex	39	4.17559	3.52426e-25	D3ZR50, A0A0G2K7N8, D3ZT52, B2RYI3, F1LNP1, Q56A18, Q4V8E1, P86173, P19139, B5DFB2, F7ENH8, Q6DUH4, Q4KLI0, D4A3E3, D3ZJU0, G3V790, F1LNL2, Q4KM87, E9PU01, F1LPP8, Q4QQS4, H9N1L3, D3ZBS9, D3ZSY3, Q62599, D3ZGQ8, B2GV01, D3Z9E7, F7EY92, D3ZQ89, D4A510, D3ZIE5, Q71UF4, Q5U3Y2, G3V661, Q8CHJ4, P60123, Q568Y6, B0K016	904	86	16102	8.07751	9.88395e-24
GO:0005730~nucleolus	133	14.2398	3.72919e-25	A0A0G2JTH1, A0A1W2Q680, D3ZU51, P62914, D4A4S3, Q498C9, Q3T1I0, M0R565, D3ZU57, B6DTP5, F1M8L1, B0BN82, P09895, F1M953, P41777, Q5FVM4, A0A1W2Q690, Q5BJZ4, D3ZNI3, Q4KLL0, A0A1W2Q6Q7, P13084, P22509, Q3KRD8, Q14TE9, D3ZIX4, D4A1W5, P25977, D3ZVA5, P21531, E9PST5, Q9WUC8, M0R3M8, Q5EB56, D4A206, Q3B8N8, G3V7B0, D4AAF8, M0R623, A0A0G2JXV6, Q63396, Q9QZX1, B2RZC6, O35821, A0A0G2K7Z1, G3V678, G3V8T3,…	904	906	16102	2.61478	1.0004e-23
GO:0034399~nuclear periphery	41	4.38972	4.01359e-20	Q63413, Q66HB8, D3ZZZ0, Q4KM71, Q7TPJ6, D3ZXT2, Q9WVR8, A0A0G2JSR7, F1MAQ5, G3V8L3, P59924, G3V7T6, F1LSL2, F1LNF1, D4A8G7, P61265, F1MA98, F1LV13, Q5FVM4, G3V8C3, Q66HC5, Q1LZ53, D4A7R3, P45592, A0JN25, P49793, Q4KLH4, F7FF45, F1MA36, D3ZLC1, Q5U2Y2, G3V7U4, G3V6Y9, D4A1B9, P13084, Q3KRD8, F1SW39, F1LSS1, D3ZJ92, Q8CHJ4, P60123	904	126	16102	5.79595	1.03183e-18
GO:0098687~chromosomal region	62	6.63812	1.45375e-17	D3ZBL6, A0A1W2Q680, A0A0G2K736, Q6AYZ4, Q498C9, A0JPL2, F1LMC7, M0R565, Q4V8E1, D3ZTT7, F7ENH8, F1LSL2, F1LNF1, G3V9X6, Q6JHU9, F1MA98, F1LVV4, A0A0G2K3G9, D4A9A3, Q4FZS2, Q1LZ53, P62804, Q71UF4, D4A1B9, F1LXS6, G3V661, D3Z8B2, F1M842, B2RYU7, A0A0G2QC59, D3ZK36, D3ZT52, F1M0V4, D3ZZZ0, Q9WVR8, A0A0G2JXZ3, B1WBY6, Q5RJK5, B5DFB2, D3ZJF7, Q4QQS8, Q02874, Q5XI34, F1LNL2, B5DEY5, E9PU01, P62138, B2G…	904	320	16102	3.45106	3.58784e-16
GO:0044452~nucleolar part	43	4.60385	8.5894e-15	D4A106, D4A206, A0A1W2Q680, Q3B8N8, D3ZU51, Q3SWS8, Q4KLK7, B0BND5, Q62780, A0A0G2K3V7, A0A0G2K890, P61480, Q4KLI0, G3V678, D4AE65, F1LNL2, A0A0G2K1A9, Q9Z1W6, P41777, A2RRU3, B5DEQ4, Q5FVM4, Q5PQR5, A0A1W2Q690, Q5I0C9, Q5BJZ4, O70187, B1WC56, P55770, Q4KLH4, A0A0G2JV87, Q9QZ86, P51952, P13383, G3V920, P13084, F1LT09, P22509, P40615, P25977, F1LQ48, D3ZVA5, Q9WUC8	904	189	16102	4.05245	2.03833e-13
GO:0090544~BAF-type complex	18	1.92719	2.78839e-14	D3ZSY3, D3Z9E7, D3ZT52, B2RYI3, D4A510, F1LNP1, Q56A18, P86173, Q5U3Y2, Q4KLI0, Q6DUH4, D4A3E3, D3ZJU0, G3V790, Q4KM87, B0K016, H9N1L3, D3ZBS9	904	30	16102	10.6872	6.37198e-13
GO:0016363~nuclear matrix	30	3.21199	2.10847e-13	Q63413, Q66HB8, D3ZZZ0, Q4KM71, Q7TPJ6, D3ZXT2, Q9WVR8, A0A0G2JSR7, G3V8L3, P59924, G3V7T6, F1LNF1, D4A8G7, F1LV13, Q5FVM4, G3V8C3, Q1LZ53, P45592, Q4KLH4, F7FF45, F1MA36, Q5U2Y2, G3V7U4, G3V6Y9, D4A1B9, P13084, F1LSS1, D3ZJ92, Q8CHJ4, P60123	904	103	16102	5.18795	4.64617e-12
GO:0071565~nBAF complex	13	1.39186	3.51017e-13	D3Z9E7, B2RYI3, D4A510, F1LNP1, Q56A18, P86173, Q5U3Y2, Q4KLI0, Q6DUH4, D4A3E3, G3V790, B0K016, D3ZBS9	904	15	16102	15.437	7.46819e-12
GO:0016514~SWI/SNF complex	15	1.606	6.88881e-12	D3ZSY3, D3ZT52, D4A510, F1LNP1, Q56A18, P86173, Q5U3Y2, Q4KLI0, Q6DUH4, D4A3E3, D3ZJU0, G3V790, Q4KM87, H9N1L3, D3ZBS9	904	25	16102	10.6872	1.4168e-10
GO:0000781~chromosome, telomeric region	29	3.10493	1.64384e-11	A0A1W2Q680, F1M0V4, A0A0G2K736, Q6AYZ4, Q9WVR8, M0R565, Q4V8E1, A0A0G2JXZ3, D3ZTT7, B5DFB2, F7ENH8, F1LNF1, D3ZJF7, G3V9X6, B5DEY5, E9PU01, A0A0G2K3G9, P62138, B2GV01, D4A3T3, D4AAG8, Q6AY87, Q71UF4, F1LXS6, Q5U2Y6, G3V8Y5, P62142, F1M842, B2RYU7	904	113	16102	4.57121	3.27177e-10
GO:0000792~heterochromatin	27	2.89079	5.56388e-11	D3ZR50, D3ZK36, Q66HB8, Q8CJB9, P28480, O08629, A0A0G2JXZ3, Q5RJK5, F7ENH8, A0A0A0MXW3, G3V8T1, Q02874, Q5M9G4, G3V790, F1LNL2, A0A0G2JWK2, Q1LZ53, Q4FZS1, F7EY92, D4A3T3, Q5U2Y2, Q14TE9, M0RAP6, G3V661, F1SW39, D3ZBN0, B2RYU7	904	103	16102	4.66915	1.07279e-09
GO:0000228~nuclear chromosome	45	4.81799	6.0611e-11	B1WBQ0, B0BNJ0, D3ZPL1, D3ZXT2, Q9JMJ4, Q5M7U2, A0A0G2JXZ3, D3ZTT7, P19139, A0A0G2JYV0, A0A0G2K3V7, F7ENH8, D3ZJF7, G3V9X6, Q4KLI0, Q02874, G3V790, F1LNL2, Q4KM87, A0A096MKE9, P09951, Q4QQS4, Q66HG8, Q6PDU1, P62804, D4AAG8, D3ZQ89, B1WC78, I6L9G6, Q6AYU1, B1H227, D4A1B9, G3V661, F1LSS1, Q8CHJ4, B1WC28, P60123, M0RBT5, D3ZBP2, A1A5P2, D4A9D6, Q568Y6, Q9WUC8	904	263	16102	3.04767	1.13324e-09
GO:0005849~mRNA cleavage factor complex	13	1.39186	1.65571e-10	D3ZPL1, D4A0H5, A0A096MJP3, A0JPL2, Q5XI29, M0R6B9, F1LSH0, Q5BJQ6, F1LT09, Q499P4, B6RIU0, B4F764, D3Z9E6	904	21	16102	11.0264	3.00463e-09
GO:0071010~prespliceosome	12	1.2848	3.59901e-10	Q6AXT8, G3V7T6, P17136, B2RZ74, F2Z3T9, A0A0G2QBZ8, F1LTJ8, D3ZFB2, D3ZJ92, B2RYP6, D3ZQM0, D3ZCL3	904	18	16102	11.8746	6.34454e-09
GO:0048770~pigment granule	25	2.67666	3.78624e-10	P62815, D4A4S3, A0A097BVJ5, A0A0G2K930, Q66X93, P63102, Q63081, Q6NYB7, Q7TPB1, P07153, P06685, P06761, F1M779, P05712, P62828, A0A0H2UHA6, P34058, P35565, P11598, Q07936, P62260, Q4KM74, M0RC99, Q6RUV5, P24368	904	96	16102	4.63853	6.4892e-09
GO:0000775~chromosome, centromeric region	38	4.06852	4.58829e-10	D3ZK36, D3ZBL6, D3ZT52, Q6AYZ4, D3ZZZ0, Q498C9, A0JPL2, F1LMC7, A0A0G2JXZ3, B1WBY6, Q5RJK5, F1LSL2, Q4QQS8, Q6JHU9, Q02874, F1MA98, Q5XI34, F1LVV4, F1LNL2, D4A9A3, Q4FZS2, Q1LZ53, P62804, D4A3T3, P49793, B5DEG7, D4A1B9, G3V661, F1LSS1, D3ZBP2, D3Z8B2, Q66H32, F1M842, B2RYU7, Q5XFW8, A0A0G2QC59	904	210	16102	3.22311	7.65129e-09
GO:0005643~nuclear pore	22	2.35546	6.45831e-10	Q66HC5, D3ZBL6, D4A7R3, M0R3M4, Q3SWS8, P62828, P49793, D3ZZZ0, P11654, D3ZNS8, B1WBY6, G3V659, F1LSL2, F2Z3Q8, Q4QQS8, O08984, F1MA52, F1MA98, D3Z8B2, Q66H32, F1LS02, Q5XFW8	904	76	16102	5.15609	1.04863e-08
GO:0001650~fibrillar center	30	3.21199	7.31123e-10	D4A206, A0A1W2Q680, Q3SWS8, Q4KLK7, Q62780, A0A0G2K3V7, A0A0G2K890, Q4KLI0, F1LNL2, Q9Z1W6, P41777, A2RRU3, B5DEQ4, Q5FVM4, Q5PQR5, Q5I0C9, O70187, Q4KLH4, A0A0G2JV87, Q9QZ86, P51952, P13383, G3V920, F1LT09, P22509, P40615, P25977, F1LQ48, D3ZVA5, Q9WUC8	904	140	16102	3.81685	1.15667e-08
GO:0035770~ribonucleoprotein granule	43	4.60385	1.47771e-09	A0A0G2K719, A1L1I5, D4A7U6, Q641Y8, X1WI37, A0A0G2K3V7, D4A2C6, W8BZ34, Q498U4, F2Z3Q8, F1LNF1, P19945, F1LSH0, F1MA52, P61980, Q641Z4, D3ZH41, Q642E2, Q6NT88, B5DEQ4, P23565, A0A0G2JXM5, Q68FX3, A0JN25, A0A0G2JZS2, A0A0G2K703, Q9QX80, B5DF91, P46462, G3V705, G3V8Q2, Q6URK4, P13383, Q5BJN3, P69897, A0A0G2K8F9, P68101, Q4QQT3, D4A1W5, M0RD75, F1LQ48, D4A9D6, Q6RUV5	904	269	16102	2.84726	2.2293e-08
GO:0000118~histone deacetylase complex	20	2.14133	1.48138e-09	D3ZR50, Q62599, B2GV01, B0BNJ0, F7EY92, D3ZJ19, B1WC78, Q6AYU1, Q4V8E1, D3ZVU7, Q71UF4, P19139, B5DFB2, F7ENH8, D3ZNF4, M0RBT5, D3ZBP2, E9PU01, F1LPP8, B2RYU7	904	65	16102	5.4806	2.2293e-08
GO:0030684~preribosome	22	2.35546	2.31811e-09	Q5PQR5, Q5EB56, D4A106, Q3B8N8, Q5I0C9, P55770, Q4KLK7, Q3T1I0, B0BND5, A0A0G2JV87, D3ZQ02, Q4KMB2, Q9QZ86, D3ZNI3, P61480, P22509, Q5U2W5, Q3KRD8, D4AE65, Q5M9F3, D3ZVA5, A1A5P2	904	81	16102	4.83781	3.40541e-08
GO:0090545~CHD-type complex	11	1.17773	3.97437e-09	F7ENH8, D3ZR50, Q62599, B2GV01, F7EY92, Q4V8E1, E9PU01, F1LPP8, Q71UF4, P19139, B5DFB2	904	17	16102	11.5254	5.57315e-08
GO:0016581~NuRD complex	11	1.17773	3.97437e-09	F7ENH8, D3ZR50, Q62599, B2GV01, F7EY92, Q4V8E1, E9PU01, F1LPP8, Q71UF4, P19139, B5DFB2	904	17	16102	11.5254	5.57315e-08
GO:0005635~nuclear envelope	60	6.42398	4.12744e-09	P04797, D4A106, D3ZBL6, Q3SWS8, D3ZHD6, G3V659, A0A0G2K016, D3ZTT7, F1LSL2, F1MA52, F1MA98, Q9Z1W6, D4A9A3, P62997, Q62733, D4A7R3, Q5EB49, A0A0G2K703, D4A2P1, A0A0H2UHA6, P11654, Q5RJR8, B1H227, G3V7U4, A0A0G2K8F9, D3Z8B2, F1LS02, Q9WUC8, M0R3M4, F1MAK9, D3ZZZ0, M0R623, D4A3G2, G3V8L3, D4A5K6, Q6AYT3, B1WBY6, Q5RJK5, F2Z3Q8, Q4QQS8, P21704, F1LWZ8, A0A5P8DHK3, P27008, F1M3P6, F1LRT9, Q62599, Q66…	904	468	16102	2.28358	5.65918e-08
GO:0000786~nucleosome	27	2.89079	5.03714e-09	D4A3K5, A0A0G2K654, A0A0A0MXW3, G3V8T1, Q02874, M0RBQ5, Q00715, Q4KM87, P43278, Q4QQS4, D3ZP89, P62804, D3ZQ89, Q6AYU1, D4ACV3, Q5RKH0, A0A0G2K1Q2, M0R7B4, D3ZIX4, Q6P747, D3ZBN0, B1WC28, P60123, D3ZK97, Q568Y6	904	125	16102	3.84738	6.75633e-08
GO:0036464~cytoplasmic ribonucleoprotein granule	40	4.28266	5.85452e-09	A0A0G2K719, A1L1I5, D4A7U6, Q641Y8, X1WI37, A0A0G2K3V7, D4A2C6, W8BZ34, Q498U4, F2Z3Q8, F1LNF1, P19945, F1MA52, P61980, Q641Z4, D3ZH41, Q642E2, Q6NT88, B5DEQ4, P23565, A0A0G2JXM5, Q68FX3, A0JN25, A0A0G2JZS2, A0A0G2K703, Q9QX80, B5DF91, P46462, G3V705, G3V8Q2, P13383, Q5BJN3, P69897, A0A0G2K8F9, P68101, Q4QQT3, D4A1W5, M0RD75, D4A9D6, Q6RUV5	904	250	16102	2.84991	7.68561e-08
GO:0031965~nuclear membrane	42	4.49679	3.51846e-08	P04797, D4A106, D3ZBL6, M0R3M4, F1MAK9, D3ZZZ0, M0R623, D4A3G2, G3V8L3, B1WBY6, A0A0G2K016, G3V659, D3ZTT7, F1LSL2, F2Z3Q8, Q4QQS8, F1MA98, Q9Z1W6, A0A5P8DHK3, F1LWZ8, D4A9A3, F1M3P6, P62997, Q66HC5, Q62733, Q68FV2, D4A7R3, Q5EB49, A0A0G2K703, P49793, P11654, Q6AY84, D3ZNS8, B1H227, D3ZLC1, G3V7U4, O08984, A0A0G2K8F9, D3Z8B2, Q66H32, F1LS02, Q9WUC8	904	288	16102	2.59758	4.52269e-07
GO:0071564~npBAF complex	9	0.963597	3.84003e-08	Q5U3Y2, Q6DUH4, Q4KLI0, D4A3E3, D4A510, G3V790, Q56A18, Q4KM87, D3ZBS9	904	12	16102	13.359	4.8353e-07
GO:0000790~nuclear chromatin	18	1.92719	5.24855e-08	Q6PDU1, B0BNJ0, D3ZQ89, B1WC78, I6L9G6, D3ZPL1, Q6AYU1, P19139, F7ENH8, G3V790, P60123, M0RBT5, Q8CHJ4, D3ZBP2, Q4KM87, D4A9D6, Q568Y6, Q4QQS4	904	64	16102	5.00961	6.47671e-07
GO:0016591~DNA-directed RNA polymerase II, holoenzyme	25	2.67666	8.39229e-08	A0A0G2K0J4, Q5EB59, Q3MHC2, D4ABU0, D4AAU4, D3ZUT9, B5DEK0, G3V678, D4A5A6, B2RZ56, A0A1W2Q690, M0R976, A0A0G2K2K5, G3V6G2, A0JN27, Q4V8B3, D3ZEG9, P51952, Q6TXH5, Q4KLL0, Q66H58, G3V8Y5, D4A020, Q5EB90, F2Z3T0	904	124	16102	3.59112	1.0153e-06
GO:0032838~cell projection cytoplasm	23	2.46253	2.59095e-07	P07943, A0A0G2K703, P34926, Q9QX80, Q4KM71, Q66HA6, Q63560, P35565, F1MAQ5, D4A7G0, Q5BJU7, G3V705, G3V914, F1LZG4, F1LNF1, Q00981, P19527, D3ZJF7, P86252, P63086, Q6GMN2, Q66H32, F1LRT9	904	113	16102	3.62544	3.07426e-06
GO:0005844~polysome	20	2.14133	4.55455e-07	P62907, G3V8C3, P62909, P62914, Q5PQK2, P62718, X1WI37, A0A0H2UH99, P12001, Q6MG08, P84100, B0K031, B2RYQ8, F1M013, P05197, M0RD75, B0BMT8, D4A9D6, P24049	904	90	16102	3.95821	5.27054e-06
GO:0031080~nuclear pore outer ring	8	0.856531	4.61279e-07	F1LSL2, Q4QQS8, D3ZBL6, D3ZZZ0, P49793, D3Z8B2, B1WBY6, Q5XFW8	904	11	16102	12.9541	5.27054e-06
GO:0099568~cytoplasmic region	53	5.67452	6.05237e-07	P07943, P34926, Q4KM71, F1LMC7, F1MAQ5, Q5BJU7, Q63610, A0A0G2K890, F1LNF1, P19527, Q6AZ26, Q9QZR6, P61980, P63086, P85515, Q5EB49, A0A0G2K703, Q66HA6, B5DFG5, P35565, Q9JJM9, A0A0G2JZY6, P97878, O08679, G3V705, Q07936, Q00981, Q91Y81, Q9WU34, Q91ZN1, Q5M7U6, D4A7G0, G3V914, F1LZG4, D3ZJF7, G3V9Z6, P16086, Q68FQ9, Q5XI32, Q6GMN2, F1LRT9, A0A0G2K1K8, P45592, Q9QX80, Q63560, F7FF45, B3GNI6, F1MA36,…	904	451	16102	2.0932	6.78966e-06
GO:0000791~euchromatin	18	1.92719	6.30073e-07	Q1LZ53, G3V6F4, A0A0G2JSQ9, D4A3K5, A0A0G2K0J0, O08629, A0A0G2K654, Q5RJK5, A0A0A0MXW3, M0R7B4, P84586, Q4V898, F1SW39, G3V790, P43278, D3ZK97, D4A5A6, Q4QQS4	904	75	16102	4.27487	6.94205e-06
GO:0005732~small nucleolar ribonucleoprotein complex	11	1.17773	6.82685e-07	A0A1W2Q680, D3ZU51, P22509, B1WC56, P55770, Q4KLK7, B0BND5, P40615, P41777, D3ZVA5, Q9QZ86	904	26	16102	7.53582	7.38977e-06
GO:0031428~box C/D snoRNP complex	7	0.749465	7.7748e-07	P22509, P55770, Q4KLK7, B0BND5, P41777, D3ZVA5, Q9QZ86	904	8	16102	15.5855	8.27078e-06
GO:0034708~methyltransferase complex	21	2.24839	7.99992e-07	D3ZI68, A0A0G2JSQ9, Q9WVR8, B2RZB7, M0R565, M0R3Z8, D3ZHD6, Q71UF4, B5DFB2, F7ENH8, P17136, D4AAT4, Q498M4, Q9JIX5, P60123, D3ZC01, B2RYQ5, D3ZN95, B2RYU7, M0R907, Q4QQS4	904	102	16102	3.66717	8.36602e-06
GO:0044454~nuclear chromosome part	30	3.21199	9.2429e-07	B1WBQ0, B0BNJ0, D3ZPL1, D3ZXT2, Q9JMJ4, Q5M7U2, P19139, F7ENH8, D3ZJF7, G3V790, F1LNL2, Q4KM87, A0A096MKE9, P09951, Q4QQS4, Q6PDU1, D3ZQ89, B1WC78, I6L9G6, Q6AYU1, D4A1B9, G3V661, F1LSS1, Q8CHJ4, P60123, M0RBT5, D3ZBP2, D4A9D6, Q568Y6, Q9WUC8	904	191	16102	2.79769	9.50478e-06
GO:0090568~nuclear transcriptional repressor complex	14	1.49893	1.17942e-06	D3ZR50, Q62599, B2GV01, F7EY92, Q4V8E1, Q5RJK5, Q71UF4, P19139, B5DFB2, F7ENH8, F1LNL2, Q8CHJ4, E9PU01, F1LPP8	904	47	16102	5.30569	1.19296e-05
GO:0000776~kinetochore	24	2.56959	1.64535e-06	Q4FZS2, D3ZBL6, D3ZT52, P49793, D3ZZZ0, Q6AYZ4, Q498C9, A0JPL2, F1LMC7, B1WBY6, B5DEG7, F1LSL2, Q6JHU9, Q4QQS8, F1MA98, F1LSS1, D3ZBP2, D3Z8B2, F1M842, Q66H32, D4A9A3, B2RYU7, Q5XFW8, A0A0G2QC59	904	135	16102	3.16657	1.63739e-05
GO:0000346~transcription export complex	8	0.856531	2.17143e-06	Q63413, Q498U4, F1LXS6, F1M0V4, F1MA52, B5DEY5, Q6AY87, P59924	904	13	16102	10.9612	2.12663e-05
GO:0055029~nuclear DNA-directed RNA polymerase complex	25	2.67666	2.44e-06	A0A0G2K0J4, Q5EB59, Q3MHC2, D4ABU0, D4AAU4, D3ZUT9, B5DEK0, G3V678, D4A5A6, B2RZ56, A0A1W2Q690, M0R976, A0A0G2K2K5, G3V6G2, A0JN27, Q4V8B3, D3ZEG9, P51952, Q6TXH5, Q4KLL0, Q66H58, G3V8Y5, D4A020, Q5EB90, F2Z3T0	904	148	16102	3.00877	2.35231e-05
GO:0000428~DNA-directed RNA polymerase complex	25	2.67666	2.75694e-06	A0A0G2K0J4, Q5EB59, Q3MHC2, D4ABU0, D4AAU4, D3ZUT9, B5DEK0, G3V678, D4A5A6, B2RZ56, A0A1W2Q690, M0R976, A0A0G2K2K5, G3V6G2, A0JN27, Q4V8B3, D3ZEG9, P51952, Q6TXH5, Q4KLL0, Q66H58, G3V8Y5, D4A020, Q5EB90, F2Z3T0	904	149	16102	2.98858	2.61697e-05
GO:0044445~cytosolic part	62	6.63812	3.37695e-06	D4A6W6, P62914, P62718, D4A4S3, Q3MHS9, P28480, X1WI37, A0A0G2KBA1, D4A6G6, P62198, B0BN81, F1LNF1, P62278, P84100, M0RA26, P09895, Q6P3V9, Q3B8Q2, M0R6L4, Q5EB49, A0A0H2UH99, D3ZRM9, B2RYU2, A0A0G2JSW3, A0A0H2UHQ8, P61314, B2RYQ8, M0RD75, A0A0G2JXD0, P21531, P24049, A0A0G2K719, D3ZJJ6, Q6PDV9, A0A0G2JY70, D4ACB8, Q6PDV8, F1LZG4, Q6PDV6, P19945, P62250, D4AC23, Q7TPB1, F1M013, A0A0G2K5E6, Q642E2,…	904	594	16102	1.85916	3.15694e-05
GO:0030880~RNA polymerase complex	25	2.67666	3.50631e-06	A0A0G2K0J4, Q5EB59, Q3MHC2, D4ABU0, D4AAU4, D3ZUT9, B5DEK0, G3V678, D4A5A6, B2RZ56, A0A1W2Q690, M0R976, A0A0G2K2K5, G3V6G2, A0JN27, Q4V8B3, D3ZEG9, P51952, Q6TXH5, Q4KLL0, Q66H58, G3V8Y5, D4A020, Q5EB90, F2Z3T0	904	151	16102	2.949	3.22895e-05
GO:0022626~cytosolic ribosome	47	5.03212	3.56297e-06	A0A0G2K719, D4A6W6, P62914, P62718, D3ZJJ6, X1WI37, Q6PDV9, A0A0G2JY70, Q6PDV8, A0A0G2KBA1, Q6PDV6, B0BN81, D4A6G6, P19945, P62278, P84100, P62250, F1M013, M0RA26, P09895, A0A0G2K5E6, Q642E2, B2RYR8, F1LQ14, Q6P3V9, P62907, M0R6L4, P62909, G3V6I9, A0A0G2K7W6, F1M6F4, A0A0H2UH99, P12001, D3ZRM9, D3ZTK5, B2RYU2, P38983, A0A0H2UHQ8, B0K031, P61314, B2RYQ8, F1LSW7, M0RD75, A0A0G2JXD0, P21531, P24049	904	403	16102	2.07732	3.23287e-05
GO:0032040~small-subunit processome	12	1.2848	4.8245e-06	Q5PQR5, D4A106, Q5I0C9, Q5U2W5, P22509, P55770, Q4KLK7, B0BND5, A0A0G2JV87, D3ZVA5, Q9QZ86, D3ZNI3	904	38	16102	5.62483	4.31408e-05
GO:0044430~cytoskeletal part	140	14.9893	6.09639e-06	A0A0G2K3L7, Q4V7C7, D4A4S3, Q3MHS9, Q498C9, A0JPL2, D3ZXT2, A0A0G2K2J1, D3ZCB9, Q63610, F1M8L1, P61265, Q3KRE8, P85515, G3V8C3, A0A1B0GWY5, Q5XIF6, B5DFG5, O08679, G3V705, A0A0G2JT88, D3ZEG9, P13084, Q3KRD8, Q91Y81, P55161, A0A0G2K719, Q9WU34, F1LMV6, B2RYI3, A0A097BVJ5, Q9QZX1, Q496Z5, G3V8L3, D4ACB8, Q9ERW3, G3V953, Q68FQ9, P62494, D4AC23, Q5XI32, B1H2A2, A1L1L2, E9PU01, F1M779, P06766, Q62599,…	904	1730	16102	1.44143	5.37353e-05
GO:0070382~exocytic vesicle	39	4.17559	7.51565e-06	Q66WT9, Q9Z2L0, P81155, D4A4S3, A0A0G2K930, P18484, G3V914, A0A0G2JSR0, B0BMW0, P63245, A0A0H2UHP9, Q6NYB7, P07150, G3V9Z6, P61265, P62494, A0A0G2JUG7, P06685, D3ZN61, F1M779, D4A0X3, P09951, Q62952, Q63942, P05712, Q62636, B0BNG3, B5DFG5, Q9JJM9, F1MA36, A0A0G2KAD8, P63012, Q07936, A0A0G2JV81, B2DD29, Q91Y81, Q4KM74, M0RC99, P21575	904	316	16102	2.19831	6.50319e-05
GO:0042788~polysomal ribosome	13	1.39186	7.58881e-06	P62907, Q6MG08, P62914, P84100, P62718, B2RYQ8, F1M013, P05197, A0A0H2UH99, P12001, B0BMT8, D4A9D6	904	47	16102	4.92671	6.50319e-05
GO:0016592~mediator complex	12	1.2848	8.35944e-06	D3ZDM6, A0A0G2K4W3, Q641Z4, M0R976, Q5EB59, Q5M7V8, A0A0G2K2K5, A0A0G2K5Q3, D4ABU0, D4A020, Q4V8B3, B2RZ56	904	40	16102	5.34358	7.06544e-05
GO:0010494~cytoplasmic stress granule	17	1.82013	9.03111e-06	A0A0G2K719, Q68FX3, A0A0G2K703, A0A0G2JZS2, P46462, B5DF91, Q641Y8, G3V705, F2Z3Q8, Q5BJN3, A0A0G2K8F9, P61980, F1MA52, P68101, Q4QQT3, D4A1W5, Q6NT88	904	81	16102	3.73831	7.53e-05
GO:0014069~postsynaptic density	48	5.13919	9.58195e-06	Q66WT9, Q9ESQ7, P04797, A0A0G2JSH4, P34926, P62718, D4A4S3, Q5M7U6, F1MAQ5, Q5M7W5, A0A0G2JWR2, P15205, G3V914, A0A3Q9WS43, F1LZG4, P19945, P63102, P62278, P61980, P63086, Q6AY09, Q5XI32, P09895, A0A0G2JUG7, Q9QUH6, P06685, Q6GMN2, Q6P3V9, A0A0G2JTG7, P09951, P62907, F1LQ81, D3ZSY3, P62909, A0JN25, G3V9G3, A0A1B0GWY5, Q6AYU2, A0A0G2JZY6, A0A0G2KAD8, G3V7S2, Q6URK4, B2RYU2, P86252, B0K031, F1LSW7,…	904	431	16102	1.9837	7.88275e-05
GO:0030424~axon	68	7.28051	1.16042e-05	P34926, D4A4S3, A0A0G2K930, A0A140TAH5, F1MAQ5, A0A0G2JWR2, Q5M7W5, Q9JKL8, P15205, A0A3Q9WS43, P19527, P61265, P63086, P02688, D4A0X3, G3V8C3, A0JN25, A0A0G2K703, Q66HA6, P35565, Q9JJM9, A0A0G2JZY6, A0A0G2KAD8, P63012, Q00981, D4A8H8, M0RC99, D3ZN95, P47942, Q5FVJ0, P21575, Q64568, A0A0G2JSH4, Q91ZN1, A0A0G2JXV6, Q63198, Q9QZX1, D4A7G0, Q496Z5, G3V914, Q9ERW3, F1LZG4, D3ZJF7, G3V997, G3V9Z6, P16…	904	699	16102	1.73278	9.42076e-05
GO:0031105~septin complex	8	0.856531	1.24726e-05	Q9WU34, Q9QZR6, G3V9Z6, F1LMC7, B5DFG5, Q9JJM9, Q91Y81, B3GNI6	904	16	16102	8.90597	9.86616e-05
GO:0005940~septin ring	8	0.856531	1.24726e-05	Q9WU34, Q9QZR6, G3V9Z6, F1LMC7, B5DFG5, Q9JJM9, Q91Y81, B3GNI6	904	16	16102	8.90597	9.86616e-05
GO:0030132~clathrin coat of coated pit	8	0.856531	2.01779e-05	Q66WT9, P18484, P62944, A0A140TAH5, D3ZUY8, F1M779, D4A0X3, P62744	904	17	16102	8.38209	0.000157592
GO:0005689~U12-type spliceosomal complex	10	1.07066	2.58863e-05	G3V7T6, P17136, D3ZMS1, D4AAT4, Q5RK33, D3ZD97, Q7TPJ6, B2RZB7, M0R907, E9PT66	904	30	16102	5.93732	0.000199648
GO:0031967~organelle envelope	98	10.4925	3.07449e-05	A0A0G2K2J7, Q9Z2L0, G3V6F4, P81155, A0A0H2UI21, D3ZHD6, Q6IRH7, G3V659, D3ZTT7, F1LSL2, F1MA52, P62997, D4A7R3, P10888, D4A2P1, A0A0H2UHA6, Q5RJR8, B1H227, A0A0G2K8F9, P67779, Q9WUC8, M0R3M4, F1MAK9, Q68FY0, M0R623, D3ZZZ0, A0A097BVJ5, Q9QZX1, G3V8L3, P05708, Q6AYT3, G3V9N1, D3ZG43, F1LWZ8, F1M3P6, Q62599, Q66HC5, P62828, D4A7L4, D3ZNS8, O08984, Q0QF18, Q66H32, B0BMT8, Q5XFW8, Q6P9Y4, P04797, D4A…	904	1152	16102	1.51525	0.000234193
GO:0032156~septin cytoskeleton	8	0.856531	3.14228e-05	Q9WU34, Q9QZR6, G3V9Z6, F1LMC7, B5DFG5, Q9JJM9, Q91Y81, B3GNI6	904	18	16102	7.91642	0.000236438
GO:0005840~ribosome	58	6.20985	3.83765e-05	D4A6W6, P62914, P62718, X1WI37, A0A0G2KBA1, D4A6G6, B0BN81, P63245, P62278, P84100, M0RA26, P09895, Q6P3V9, M0R6L4, P35565, A0A0H2UH99, D3ZRM9, B2RYU2, P13084, A0A0H2UHQ8, P61314, B2RYQ8, A0A0G2KA79, M0RD75, A0A0G2JXD0, P21531, P24049, A0A0G2K719, D3ZJJ6, Q6PDV9, A0A0G2JY70, Q6PDV8, Q6PDV6, P19945, P62250, F1M013, A0A0G2K5E6, Q642E2, F1LQ14, B2RYR8, P05197, A0A0G2K4C4, P62907, G3V6I9, P62909, A0A…	904	588	16102	1.75696	0.000285281
GO:0044391~ribosomal subunit	51	5.46039	4.36428e-05	D4A6W6, P62914, P62718, X1WI37, A0A0G2KBA1, D4A6G6, B0BN81, P63245, P62278, P84100, M0RA26, P09895, Q6P3V9, M0R6L4, A0A0H2UH99, D3ZRM9, B2RYU2, P13084, A0A0H2UHQ8, P61314, B2RYQ8, A0A0G2KA79, M0RD75, A0A0G2JXD0, P21531, P24049, A0A0G2K719, D3ZJJ6, Q6PDV9, A0A0G2JY70, Q6PDV6, P19945, P62250, F1M013, A0A0G2K5E6, Q642E2, F1LQ14, B2RYR8, A0A0G2K4C4, P62907, G3V6I9, P62909, A0A0G2K7W6, F1M6F4, P12001,…	904	497	16102	1.82779	0.000318508
GO:0099513~polymeric cytoskeletal fiber	66	7.06638	4.38787e-05	Q4V7C7, P34926, D4A4S3, Q6P9V9, Q3MHS9, P28480, A0JPL2, A0A0G2K2J1, F1MAQ5, Q5M7W5, P15205, Q63610, A0A0G2K890, P19527, F1M8L1, P07150, Q9QZR6, Q3KRE8, G3V8C3, Q63942, A0JN25, A0A0G2K703, A0A1B0GWY5, Q5XIF6, O08679, G3V7U4, Q3KRD8, P04692, P55161, P63259, P47942, P21575, A0A0G2JSH4, F1LMV6, Q91ZN1, A0A097BVJ5, Q9QZX1, G3V8L3, Q496Z5, D4ACB8, Q9ERW3, G3V997, P62494, D4AC23, Q7TPB1, P47819, B1H2A2,…	904	701	16102	1.67702	0.000318508
GO:0005637~nuclear inner membrane	15	1.606	4.58791e-05	D3ZBL6, Q62733, Q68FV2, D3ZNS8, B1WBY6, A0A0G2K016, D3ZTT7, F1LSL2, G3V7U4, Q4QQS8, O08984, F1MA98, D3Z8B2, F1LWZ8, P62997	904	73	16102	3.65999	0.000329156
GO:0030687~preribosome, large subunit precursor	9	0.963597	5.98867e-05	Q5EB56, P61480, Q3B8N8, Q3KRD8, Q3T1I0, D3ZQ02, Q5M9F3, Q4KMB2, A1A5P2	904	26	16102	6.16567	0.000424714
GO:0030669~clathrin-coated endocytic vesicle membrane	7	0.749465	6.22503e-05	P18484, P62944, A0A140TAH5, D3ZUY8, F1M779, D4A0X3, P62744	904	14	16102	8.90597	0.000436459
GO:0015630~microtubule cytoskeleton	106	11.349	7.92121e-05	A0A0G2K3L7, D4A4S3, Q3MHS9, A0JPL2, D3ZXT2, D3ZCB9, F1M8L1, P61265, Q3KRE8, P85515, A0A1B0GWY5, Q5XIF6, B5DFG5, G3V705, A0A0G2JT88, D3ZEG9, P13084, Q91Y81, A0A0G2K719, Q9WU34, B2RYI3, A0A097BVJ5, D4ACB8, Q9ERW3, G3V953, P62494, D4AC23, B1H2A2, A1L1L2, E9PU01, F1M779, P06766, Q62599, Q66HC5, D3ZAA1, D4A3T3, G3V9G3, P62828, Q63560, B3GNI6, D3ZNS8, G3V8U9, B5DEG7, Q5BJP4, P62260, Q68FR8, B2DD29, F1L…	904	1301	16102	1.45124	0.000549145
GO:0032839~dendrite cytoplasm	11	1.17773	8.33181e-05	P86252, A0A0G2K703, P63086, Q4KM71, P35565, F1MAQ5, D4A7G0, G3V914, Q5BJU7, Q6GMN2, F1LZG4	904	42	16102	4.66503	0.000571192
GO:0070822~Sin3-type complex	7	0.749465	9.88353e-05	F7ENH8, B0BNJ0, B1WC78, Q6AYU1, M0RBT5, D3ZBP2, P19139	904	15	16102	8.31224	0.000662841
GO:0031010~ISWI-type complex	7	0.749465	9.88353e-05	D3ZGQ8, A0A0G2K7N8, G3V661, F1LNL2, D3ZIE5, Q71UF4, B5DFB2	904	15	16102	8.31224	0.000662841
GO:0030122~AP-2 adaptor complex	6	0.642398	0.000109096	P18484, P62944, A0A140TAH5, D3ZUY8, D4A0X3, P62744	904	10	16102	10.6872	0.000723786
GO:0035097~histone methyltransferase complex	14	1.49893	0.000120108	D3ZI68, A0A0G2JSQ9, Q9WVR8, M0R565, Q71UF4, B5DFB2, F7ENH8, Q498M4, Q9JIX5, P60123, D3ZC01, D3ZN95, B2RYU7, Q4QQS4	904	70	16102	3.56239	0.000788369
GO:1902562~H4 histone acetyltransferase complex	12	1.2848	0.000141181	G3V6F4, D3ZQ89, Q498M4, Q6AYU1, P60123, Q4KM87, A0A0G2K9M7, P86173, D3ZN95, Q4V9H5, Q568Y6, Q4QQS4	904	53	16102	4.03289	0.000910005
GO:0030686~90S preribosome	9	0.963597	0.000141589	Q5PQR5, P61480, D4A106, Q5I0C9, Q3B8N8, Q5U2W5, D4AE65, Q3T1I0, A0A0G2JV87	904	29	16102	5.52785	0.000910005
GO:0016580~Sin3 complex	6	0.642398	0.000190774	F7ENH8, B0BNJ0, Q6AYU1, M0RBT5, D3ZBP2, P19139	904	11	16102	9.71561	0.00119389
GO:0030128~clathrin coat of endocytic vesicle	6	0.642398	0.000190774	P18484, P62944, A0A140TAH5, D3ZUY8, D4A0X3, P62744	904	11	16102	9.71561	0.00119389
GO:0005856~cytoskeleton	162	17.3448	0.000191564	A0A0G2K3L7, Q4V7C7, B2RYG0, D4A4S3, Q3MHS9, Q498C9, A0JPL2, D3ZXT2, A0A0G2K2J1, D3ZCB9, Q63610, F1M8L1, E9PSS1, P61265, Q3KRE8, P43278, P85515, G3V8C3, A0A1B0GWY5, Q5XIF6, B5DFG5, O08679, G3V705, A0A0G2JT88, D3ZEG9, A0A096MJJ4, P13084, J3KTS0, Q3KRD8, Q91Y81, M0RC99, P55161, A0A0G2K719, Q9WU34, G3V7B0, F1LMV6, B2RYI3, A0A097BVJ5, A0A0G2JXV6, Q9QZX1, Q496Z5, G3V8L3, D4ACB8, Q9ERW3, D3ZUP5, G3V953,…	904	2205	16102	1.30863	0.00119389
GO:0008250~oligosaccharyltransferase complex	7	0.749465	0.000221821	Q641Y0, P61805, Q6AY49, Q5FVQ4, B4F7C9, P07153, A0A0G2K757	904	17	16102	7.33433	0.00136864
GO:0033267~axon part	35	3.74732	0.000264227	P34926, D4A4S3, A0A0G2K930, A0A140TAH5, A0A0G2JXV6, F1MAQ5, A0A0G2JWR2, D4A7G0, Q496Z5, P15205, G3V914, P19527, D3ZJF7, P16086, P61765, P02688, F1M779, P09951, F1LRT9, G3V6I9, A0JN25, Q66HA6, P34058, Q63560, Q9JJM9, A0A0G2JZY6, A0A0G2KAD8, P63012, Q00981, D4A8H8, A0A1B0GWN8, M0RC99, Q66H32, P47942, P21575	904	320	16102	1.94818	0.00161414
GO:0090734~site of DNA damage	16	1.71306	0.000279612	D4A3T3, Q4V7C7, D4AAG8, P46462, Q5M7U6, A0A0G2K2J1, Q9JMJ4, G3V8L3, D3ZUT9, Q5RJK5, G3V8T4, G3V9X6, Q99PD4, F1M842, P27008, B2RYU7	904	96	16102	2.96866	0.00169138
GO:0044665~MLL1/2 complex	9	0.963597	0.000298696	D3ZI68, A0A0G2JSQ9, Q498M4, Q9WVR8, Q9JIX5, P60123, D3ZC01, D3ZN95, Q4QQS4	904	32	16102	5.00961	0.00176293
GO:0072357~PTW/PP1 phosphatase complex	5	0.535332	0.000300013	P62142, Q6AYZ4, M0R565, A0A0G2K3G9, P62138	904	7	16102	12.7228	0.00176293
GO:0016589~NURF complex	5	0.535332	0.000300013	A0A0G2K7N8, F1LNL2, D3ZIE5, Q71UF4, B5DFB2	904	7	16102	12.7228	0.00176293
GO:0044306~neuron projection terminus	30	3.21199	0.000303846	D4A4S3, Q8CJB9, A0A0G2K930, F1LMC7, A0A0G2K2J1, A0A140TAH5, A0A0G2JWR2, Q496Z5, G3V914, P61980, P61765, Q6GMN2, P06687, F1M779, D4A0X3, P09951, G3V6I9, B5DFG5, Q9JJM9, A0A0G2KAD8, Q566E4, P63012, P13221, Q4KM38, Q00981, D4A8H8, D3ZB30, M0RC99, P63259, P47942	904	259	16102	2.06316	0.00176861
GO:0005791~rough endoplasmic reticulum	19	2.03426	0.000375048	Q62599, P62909, B2RZD1, P62914, P35565, F1MAQ5, A0A0G2K757, P12001, A0A0G2JSR0, D3ZTK5, B0BMW0, P38983, A0A0H2UHQ8, A0A0U1RRQ7, D3ZH41, P61621, P07153, Q6GMN2, Q6P3V9	904	131	16102	2.58341	0.00216266
GO:0005874~microtubule	41	4.38972	0.000401988	A0A0G2JSH4, P34926, Q6P9V9, D4A4S3, A0A097BVJ5, Q3MHS9, P28480, F1MAQ5, Q5M7W5, P15205, D4ACB8, Q9ERW3, F1M8L1, G3V997, Q9QZR6, Q3KRE8, P62494, D4AC23, Q7TPB1, B1H2A2, A1L1L2, Q6GMN2, F1M779, F1LRT9, P06766, Q63942, Q62599, A0JN25, A0A0G2K703, A0A1B0GWY5, Q63560, A0A0G2K7W7, F7FF45, Q5XIF6, Q6MG11, P69897, Q68FR8, A0A0H2UI05, P47942, P21575	904	407	16102	1.79432	0.00229654
GO:0005829~cytosol	280	29.9786	0.000461755	P51583, A0A0H2UHY3, P62914, G3V6F4, P81795, Q3T1I0, Q8CJB9, A0JPL2, X1WI37, D4A944, Q5U2Q7, A0A0G2KBA1, Q63610, B0BN81, B0BMW0, B0BN89, M0RBQ5, D3ZH41, D4A031, A9CMB7, Q6P3V9, A0A0G2JTG7, D3ZDM6, F1LQ81, B4F7A9, B1H224, A0A0H2UH99, A0A0G2JSW3, P13084, Q9R0I8, P68101, Q14TE9, Q3KRD8, Q5M9H7, D4A1W5, M0RC12, Q9WU34, P62815, Q3B8N8, B2RYI3, F1LNP1, D3ZJJ6, Q66X93, Q6PDV9, G3V7J2, G3V8L3, Q6PDV8, P50…	904	4197	16102	1.18831	0.00261379
GO:0071012~catalytic step 1 spliceosome	6	0.642398	0.000483601	Q27W01, G3V6H2, Q4V7D7, Q9JMJ4, M3ZCQ2, Q3B8Q2	904	13	16102	8.2209	0.00270946
GO:0005819~spindle	39	4.17559	0.00048744	Q3SWS8, A0JPL2, D3ZXT2, F1LMC7, Q4V8A2, Q5M7W5, Q9JMJ4, Q5RJK5, F1M8L1, Q4QQS8, F7EMB2, D3ZNF4, P63086, F1MA98, P62494, F1LVV4, D4A9A3, F1M779, P06766, P62909, Q66HG8, D4A3T3, G3V9G3, A0A1B0GWY5, Q66HA6, F7FF45, D3ZNS8, Q6MG11, B5DEG7, D3ZEG9, A0A0G2JT88, D4A1B9, P13084, F1LSS1, Q91Y81, D3ZIT4, Q66H32, A1L1K3, A0A0G2QC59	904	384	16102	1.80903	0.00270946
GO:0030426~growth cone	27	2.89079	0.00052784	A0A0G2JSH4, A0A0G2K2J1, A0A0G2JXV6, F1MAQ5, Q9QZX1, P15205, G3V914, Q9ERW3, A0A3Q9WS43, Q63610, P19527, G3V997, Q9JJ76, Q66H20, Q62952, P45592, A0JN25, Q5EB49, P34058, Q566E4, D4A8H8, P62260, A0A1B0GWN8, P85845, P47942, Q5FVJ0, B0BMT8	904	230	16102	2.09097	0.00288851
GO:0005640~nuclear outer membrane	10	1.07066	0.000529013	F1LSL2, Q4QQS8, D3ZBL6, F1MAK9, Q5EB49, F1MA98, D3ZNS8, D3Z8B2, A0A5P8DHK3, B1WBY6	904	43	16102	4.14231	0.00288851
GO:0000445~THO complex part of transcription export complex	5	0.535332	0.000573373	F1LXS6, F1M0V4, B5DEY5, Q6AY87, P59924	904	8	16102	11.1325	0.00304975
GO:0005726~perichromatin fibrils	5	0.535332	0.000573373	Q6PDU1, I6L9G6, D3ZPL1, G3V790, D4A9D6	904	8	16102	11.1325	0.00304975
GO:0000347~THO complex	5	0.535332	0.000573373	F1LXS6, F1M0V4, B5DEY5, Q6AY87, P59924	904	8	16102	11.1325	0.00304975
GO:0035861~site of double-strand break	13	1.39186	0.000613408	Q4V7C7, D4AAG8, P46462, Q5M7U6, A0A0G2K2J1, Q9JMJ4, G3V8L3, D3ZUT9, G3V8T4, G3V9X6, Q99PD4, F1M842, P27008	904	72	16102	3.21605	0.00323481
GO:0030425~dendrite	68	7.28051	0.000705765	P34926, D4A4S3, Q4KM71, Q6AYZ4, A0A0G2K2J1, F1MAQ5, Q9JKL8, P15205, Q5BJU7, Q27W01, P63245, P61980, P63086, Q9QUH6, Q3B8Q2, F1LQ81, A0JN25, A0A0G2K703, A0A1B0GWY5, P35565, A0A0G2JZY6, O08679, D4A8H8, M0RC99, M0RD75, D3ZN95, P47942, Q5FVJ0, P21575, Q9ESQ7, A0A0G2K7N8, P54311, A0A0G2JSH4, Q5PQK2, A0A0G2JXV6, D4A7G0, G3V914, Q9ERW3, F1LZG4, P19945, G3V997, Q5XI32, Q642E2, Q6GMN2, P06687, P62138, P09…	904	803	16102	1.50836	0.00369031
GO:0015935~small ribosomal subunit	22	2.35546	0.000813746	A0A0G2K719, M0R6L4, P62909, X1WI37, Q6PDV9, F1M6F4, A0A0G2JY70, Q6PDV6, B0BN81, E9PT76, D4A6G6, P63245, P62278, P38983, P13084, A0A0H2UHQ8, P62250, M0RA26, B2RYR8, M0RD75, A0A0G2KA79, A0A0G2K4C4	904	175	16102	2.23922	0.00421917
GO:0022625~cytosolic large ribosomal subunit	29	3.10493	0.000918353	D4A6W6, P62914, P62718, D3ZJJ6, A0A0G2KBA1, P19945, P84100, F1M013, P09895, A0A0G2K5E6, Q642E2, F1LQ14, Q6P3V9, P62907, G3V6I9, A0A0G2K7W6, A0A0H2UH99, P12001, D3ZRM9, D3ZTK5, B2RYU2, B0K031, P61314, B2RYQ8, F1LSW7, A0A0G2JXD0, P21531, P24049	904	264	16102	1.95662	0.00472186
GO:0072669~tRNA-splicing ligase complex	5	0.535332	0.000986317	Q5RJT0, D4AE02, F7EMB2, Q641Y8, Q6AYT3	904	9	16102	9.89553	0.0050294
GO:0005697~telomerase holoenzyme complex	7	0.749465	0.00135469	P17136, A0A1W2Q680, G3V752, B1WC56, P40615, A0A0G2K7B3, M0R907	904	23	16102	5.42103	0.00682834
GO:0044448~cell cortex part	24	2.56959	0.00136124	A0A0G2K1K8, Q9WU34, P45592, Q5EB49, Q91ZN1, Q5M7U6, F7FF45, F1LMC7, B5DFG5, B3GNI6, Q9JJM9, A0A0G2JZY6, P97878, F1MA36, O08679, Q63610, Q6AZ26, Q9QZR6, G3V9Z6, P16086, Q68FQ9, Q5XI32, Q91Y81, P85515	904	207	16102	2.06515	0.00682834
GO:0000123~histone acetyltransferase complex	14	1.49893	0.00147921	G3V6F4, D3ZQ89, Q6AYU1, P86173, Q4V9H5, Q6JHU9, Q498M4, P60123, Q4KM87, A0A0G2K9M7, D3ZN95, B2GUY7, Q568Y6, Q4QQS4	904	90	16102	2.77075	0.00736028
GO:0005885~Arp2/3 protein complex	5	0.535332	0.00157113	B2RZ72, Q4V7C7, Q5M7U6, Q99PD4, A0A0G2K2J1	904	10	16102	8.90597	0.00766043
GO:0005832~chaperonin-containing T-complex	5	0.535332	0.00157113	D4AC23, Q7TPB1, P28480, Q3MHS9, D4ACB8	904	10	16102	8.90597	0.00766043
GO:0043679~axon terminus	26	2.78373	0.00159688	D4A4S3, Q8CJB9, A0A0G2K930, F1LMC7, A0A0G2K2J1, A0A140TAH5, A0A0G2JWR2, Q496Z5, G3V914, P61980, P61765, P06687, F1M779, P09951, G3V6I9, B5DFG5, Q9JJM9, A0A0G2KAD8, Q566E4, P63012, P13221, Q4KM38, D4A8H8, M0RC99, P63259, P47942	904	235	16102	1.97068	0.00766043
GO:0001651~dense fibrillar component	4	0.428266	0.00161403	P13383, P22509, P55770, A0A0G2K3V7	904	5	16102	14.2496	0.00766043
GO:0031429~box H/ACA snoRNP complex	4	0.428266	0.00161403	A0A1W2Q680, B1WC56, P40615, P41777	904	5	16102	14.2496	0.00766043
GO:0072588~box H/ACA RNP complex	4	0.428266	0.00161403	A0A1W2Q680, B1WC56, P40615, P41777	904	5	16102	14.2496	0.00766043
GO:0043198~dendritic shaft	12	1.2848	0.0016814	F1LQ81, A0A0G2JSH4, A0A0G2K9F7, A0A0G2K703, P34926, D4A4S3, A0A1B0GWY5, A0A0G2K2J1, F1MAQ5, Q9QUH6, G3V914, Q6GMN2	904	70	16102	3.05348	0.00791928
GO:0008021~synaptic vesicle	28	2.99786	0.00169452	Q66WT9, Q9Z2L0, P81155, D4A4S3, A0A0G2K930, P18484, G3V914, A0A0G2JSR0, B0BMW0, G3V9Z6, P61265, A0A0G2JUG7, D3ZN61, F1M779, D4A0X3, P09951, Q63942, P05712, B5DFG5, Q9JJM9, F1MA36, A0A0G2KAD8, P63012, B2DD29, Q91Y81, Q4KM74, M0RC99, P21575	904	262	16102	1.90357	0.00792061
GO:0016234~inclusion body	13	1.39186	0.00177999	Q66WT9, A0JN25, M0R3M4, P49793, P34058, P62198, G3V7S2, G3V9X6, F1MA52, G3V7Z8, F1MA98, P05197, Q66H32	904	81	16102	2.85871	0.00825753
GO:0035145~exon-exon junction complex	6	0.642398	0.00192703	Q27W02, Q27W01, Q5M7V8, D3ZAY8, D4A9L2, Q3B8Q2	904	17	16102	6.28657	0.00887297
GO:0072686~mitotic spindle	20	2.14133	0.00213048	P62909, Q66HG8, Q3SWS8, F7FF45, D3ZXT2, D3ZNS8, Q6MG11, Q4V8A2, Q5M7W5, A0A0G2JT88, F7EMB2, D4A1B9, D3ZNF4, P63086, F1MA98, F1LSS1, F1LVV4, Q66H32, F1M779, A0A0G2QC59	904	164	16102	2.17219	0.00973706
GO:0005652~nuclear lamina	5	0.535332	0.00235991	G3V7U4, P61265, Q3KRD8, G3V8L3, D3ZLC1	904	11	16102	8.09634	0.0107063
GO:0030133~transport vesicle	42	4.49679	0.00247382	Q66WT9, Q9Z2L0, P81155, D4A4S3, A0A0G2K930, P18484, G3V914, A0A0G2JSR0, B0BMW0, P63245, A0A0H2UHP9, Q6NYB7, P07150, G3V9Z6, P61265, P62494, A0A0G2JUG7, P06685, D3ZN61, F1M779, D4A0X3, P09951, Q62952, Q63942, P05712, Q62636, B0BNG3, Q63560, B5DFG5, Q9JJM9, F1MA36, A0A0G2KAD8, P63012, F1LU48, Q07936, A0A0G2JV81, B2DD29, Q91Y81, Q4KM74, M0RC99, P21575, Q5XFW8	904	462	16102	1.61927	0.0111412
GO:0000793~condensed chromosome	19	2.03426	0.00249704	Q3B8N8, D3ZXT2, A0A0G2JXZ3, B1H227, B5DEG7, D3ZTT7, Q5RJK5, A0A0G2JYV0, Q6JHU9, G3V9X6, D4A1B9, Q02874, G3V661, F1LSS1, F1LNL2, D3Z8B2, A1A5P2, A0A096MKE9, P09951	904	154	16102	2.19758	0.0111643
GO:0070847~core mediator complex	7	0.749465	0.00267551	M0R976, Q5EB59, A0A0G2K2K5, D4ABU0, D4A020, Q4V8B3, B2RZ56	904	26	16102	4.79552	0.0118762
GO:0005638~lamin filament	4	0.428266	0.00309349	G3V7U4, Q3KRD8, G3V8L3, D3ZLC1	904	6	16102	11.8746	0.0136335
GO:0032039~integrator complex	6	0.642398	0.00329797	Q66H58, A0A0G2K0J4, Q3MHC2, G3V6G2, D3ZUT9, Q6TXH5	904	19	16102	5.62483	0.0144316
GO:0046930~pore complex	8	0.856531	0.00340564	Q9Z2L0, F1LSL2, D4A7R3, P81155, F1LS02, A0A0G2JSR0, B1WBY6, Q6P9Y4	904	36	16102	3.95821	0.0147978
GO:0030125~clathrin vesicle coat	7	0.749465	0.00397877	P18484, P62944, A0A140TAH5, D3ZUY8, F1M779, D4A0X3, P62744	904	28	16102	4.45299	0.0171671
GO:0098993~anchored component of synaptic vesicle membrane	6	0.642398	0.00419697	P63012, B0BMW0, P05712, A0A0G2K930, M0RC99, P09951	904	20	16102	5.34358	0.0179829
GO:0022627~cytosolic small ribosomal subunit	17	1.82013	0.00425544	A0A0G2K719, M0R6L4, P62909, X1WI37, Q6PDV9, F1M6F4, A0A0G2JY70, Q6PDV6, B0BN81, D4A6G6, P62278, P38983, A0A0H2UHQ8, P62250, M0RA26, B2RYR8, M0RD75	904	137	16102	2.21024	0.0181076
GO:0042405~nuclear inclusion body	5	0.535332	0.00467289	M0R3M4, G3V7Z8, F1MA52, F1MA98, P49793	904	13	16102	6.85075	0.0193502
GO:0005883~neurofilament	5	0.535332	0.00467289	G3V8Q2, G3V7S2, P19527, Q496Z5, Q9QZX1, P23565	904	13	16102	6.85075	0.0193502
GO:0031209~SCAR complex	5	0.535332	0.00467289	D4A8H8, P55161, Q5BJU7, D3ZUP5, A0A0G2JT63	904	13	16102	6.85075	0.0193502
GO:0071014~post-mRNA release spliceosomal complex	5	0.535332	0.00467289	Q99PK0, D4AEI5, Q5U2Y6, D3ZD97, F1LV13	904	13	16102	6.85075	0.0193502
GO:0031248~protein acetyltransferase complex	14	1.49893	0.00494403	G3V6F4, D3ZQ89, Q6AYU1, P86173, Q4V9H5, Q6JHU9, Q498M4, P60123, Q4KM87, A0A0G2K9M7, D3ZN95, B2GUY7, Q568Y6, Q4QQS4	904	103	16102	2.42104	0.0203364
GO:0044309~neuron spine	24	2.56959	0.00547876	Q9ESQ7, A0A0G2JSH4, Q5PQK2, P45592, D4A4S3, Q6AYZ4, P35565, A0A0G2K2J1, B3GNI6, A0A0G2JZY6, P15205, G3V914, A0A0G2KAD8, F1LZG4, D4A8H8, P61980, A0A0G2K9F7, Q5XI32, A0A1B0GWN8, Q6GMN2, P06687, P62138, Q6RUV5, P21575	904	231	16102	1.85059	0.0223867
GO:0032154~cleavage furrow	9	0.963597	0.00625191	Q9ESQ7, P62494, Q6AYZ4, F1LMC7, Q9WVR8, B5DFG5, Q9JJM9, Q91Y81, Q63610	904	50	16102	3.20615	0.0252243
GO:0034709~methylosome	5	0.535332	0.00625498	P17136, D4AAT4, B2RZB7, B2RYQ5, M0R907	904	14	16102	6.36141	0.0252243
GO:0032806~carboxy-terminal domain protein kinase complex	6	0.642398	0.00649543	D4A8G7, Q641Z4, A0JN27, D3ZEG9, A0A0G2JYV0, P51952	904	22	16102	4.8578	0.0260239
GO:0043195~terminal bouton	16	1.71306	0.00711793	G3V6I9, D4A4S3, A0A0G2K930, A0A140TAH5, Q9JJM9, A0A0G2JWR2, Q496Z5, G3V914, A0A0G2KAD8, P63012, D4A8H8, P61765, M0RC99, F1M779, P47942, P09951	904	132	16102	2.15902	0.0283339
GO:0030666~endocytic vesicle membrane	10	1.07066	0.00817435	Q91ZN1, P18484, A0A0G2K930, P62944, A0A140TAH5, D3ZUY8, M0RC99, F1M779, D4A0X3, P62744	904	63	16102	2.82729	0.0323306
GO:0043197~dendritic spine	23	2.46253	0.00840872	Q9ESQ7, A0A0G2JSH4, Q5PQK2, P45592, D4A4S3, Q6AYZ4, P35565, A0A0G2K2J1, B3GNI6, A0A0G2JZY6, P15205, G3V914, F1LZG4, D4A8H8, P61980, A0A0G2K9F7, Q5XI32, A0A1B0GWN8, Q6GMN2, P06687, P62138, Q6RUV5, P21575	904	226	16102	1.81272	0.0330457
GO:0043025~neuronal cell body	60	6.42398	0.008891	G3V6F4, P34926, D4A4S3, A0A0G2K2J4, A0A0G2K2J1, F1MAQ5, Q9JKL8, P15205, Q27W01, F1LNF1, P63245, P00507, Q6NYB7, P63086, P02688, P62632, Q3B8Q2, A0JN25, A0A0G2K703, A0A1B0GWY5, P35565, Q00981, D4A8H8, M0RC99, D3ZN95, P47942, Q5FVJ0, Q66WT9, A0A0G2JSH4, Q5PQK2, Q9QZX1, Q496Z5, G3V914, A0A0G2K3V7, F1LZG4, G3V997, Q5XI32, Q9JJ76, Q5XI34, P55051, Q6GMN2, P06687, Q66H20, P62138, F1LRT9, P05712, P45592,…	904	769	16102	1.38975	0.0347199
GO:0034455~t-UTP complex	3	0.321199	0.0090734	Q5I0C9, A0A0G2JV87, A0A0G2K1A9	904	3	16102	17.8119	0.034772
GO:0035060~brahma complex	3	0.321199	0.0090734	Q4KLI0, D4A3E3, F1LNP1	904	3	16102	17.8119	0.034772
GO:0061825~podosome core	3	0.321199	0.0090734	Q4V7C7, Q5M7U6, A0A0G2K2J1	904	3	16102	17.8119	0.034772
GO:0099503~secretory vesicle	54	5.78158	0.0100478	Q9Z2L0, G3V6F4, D4A4S3, P81155, Q3MHS9, P28480, A0A0G2K930, P18484, A0A0G2K2J1, A0A0G2JSR0, A0A0G2K016, B0BMW0, P63245, A0A0H2UHP9, Q6NYB7, P07150, P61265, D4A0X3, Q63942, B0BNG3, B4F7A9, B5DFG5, Q9JJM9, A0A0G2KAD8, P63012, Q07936, A0A0G2JV81, Q91Y81, M0RC99, P21575, Q66WT9, G3V914, Q6AXR4, Q641X3, G3V9Z6, P21704, P62494, P61765, A0A0G2JUG7, P06685, D3ZN61, Q6GMN2, F1M779, P09951, Q62952, Q62599,…	904	682	16102	1.41033	0.0382684
GO:0015934~large ribosomal subunit	30	3.21199	0.0102756	D4A6W6, P62914, P62718, D3ZJJ6, A0A0G2KBA1, P19945, P84100, F1M013, P09895, A0A0G2K5E6, Q642E2, F1LQ14, Q6P3V9, P62907, G3V6I9, A0A0G2K7W6, A0A0H2UH99, P12001, D3ZRM9, D3ZTK5, B2RYU2, P13084, B0K031, P61314, B2RYQ8, F1LSW7, A0A0G2JXD0, P21531, P24049	904	328	16102	1.62914	0.0388879
GO:0005665~DNA-directed RNA polymerase II, core complex	5	0.535332	0.0103995	A0A1W2Q690, G3V678, G3V8Y5, Q5EB90, D4A5A6	904	16	16102	5.56623	0.0388879
GO:1990124~messenger ribonucleoprotein complex	5	0.535332	0.0103995	Q6URK4, A0A0G2JZS2, A0A0G2K703, Q9QX80, D4A4S3	904	16	16102	5.56623	0.0388879
GO:0002102~podosome	7	0.749465	0.0106765	P61980, Q4V7C7, A0A1B0GWY5, Q5M7U6, A0A0G2K2J1, P85845, Q63610	904	34	16102	3.66717	0.0396832
GO:0005938~cell cortex	31	3.31906	0.0119726	Q9WU34, Q91ZN1, Q5M7U6, F1LMC7, Q63610, A0A0G2K890, Q6AZ26, Q9QZR6, G3V9Z6, P61980, P16086, Q68FQ9, Q5XI32, P85515, F1LRT9, A0A0G2K1K8, P45592, Q5EB49, F7FF45, B5DFG5, B3GNI6, Q9JJM9, A0A0G2JZY6, P97878, F1MA36, O08679, Q07936, P13383, Q91Y81, P85845, Q6RUV5	904	346	16102	1.59587	0.0442342
GO:0030131~clathrin adaptor complex	6	0.642398	0.0134829	P18484, P62944, A0A140TAH5, D3ZUY8, D4A0X3, P62744	904	26	16102	4.11045	0.0495177
GO:0000805~X chromosome	4	0.428266	0.0156744	B0BNJ0, D4AAG8, Q02874, B1WC28	904	10	16102	7.12478	0.0572256
GO:0097346~INO80-type complex	6	0.642398	0.015802	D3ZQ89, P60123, Q8CHJ4, Q4KM87, Q568Y6, Q4QQS4	904	27	16102	3.95821	0.0573518
GO:0090533~cation-transporting ATPase complex	5	0.535332	0.0159951	P11507, P07340, Q5M9H4, P06685, P06687	904	18	16102	4.94776	0.0577132
GO:0015629~actin cytoskeleton	42	4.49679	0.0162575	Q4V7C7, Q91ZN1, B2RYG0, Q5M7U6, F1LMC7, A0A0G2K2J1, A0A0G2JXV6, F1MAQ5, Q63610, A0A0G2K890, Q9QZR6, P07150, B2RZ72, P61980, P16086, Q68FQ9, Q5XI32, Q99PD4, P43278, Q6GMN2, Q62952, P45592, D3ZEI6, A0A1B0GWY5, B3GNI6, Q9JJM9, A0A0G2JZY6, F1MA36, O08679, Q6TXH5, Q3B8P6, Q91Y81, P55161, P04692, M0RC99, A0A0G2K7B3, P63259, P85845, F1LQ48, D4A9D6, A0A0G2KB58, Q6RUV5	904	517	16102	1.44701	0.0583192
GO:0005846~nuclear cap binding complex	3	0.321199	0.017473	D3ZXL5, Q56A27, B1WC40	904	4	16102	13.359	0.0616049
GO:0044530~supraspliceosomal complex	3	0.321199	0.017473	G3V8T3, P84586, Q4V898	904	4	16102	13.359	0.0616049
GO:0090661~box H/ACA telomerase RNP complex	3	0.321199	0.017473	A0A1W2Q680, B1WC56, P40615	904	4	16102	13.359	0.0616049
GO:0030118~clathrin coat	8	0.856531	0.0186967	Q66WT9, P18484, P62944, A0A140TAH5, D3ZUY8, F1M779, D4A0X3, P62744	904	49	16102	2.90807	0.0651745
GO:0031519~PcG protein complex	8	0.856531	0.0186967	F7ENH8, Q4FZS1, B4F7A9, M0RAR7, Q5M9G4, Q8CHJ4, Q71UF4, B5DFB2	904	49	16102	2.90807	0.0651745
GO:0005680~anaphase-promoting complex	5	0.535332	0.019381	Q4G037, Q4V8A2, D3ZIT4, A1L1K3, A0A0G2JT88	904	19	16102	4.68735	0.0671801
GO:0031968~organelle outer membrane	21	2.24839	0.020032	Q9Z2L0, D3ZBL6, F1MAK9, Q5EB49, P81155, A0A097BVJ5, Q6AYZ4, D3ZNS8, P05708, Q5BJU7, G3V9N1, A0A0G2JSR0, B1WBY6, Q63654, F1LSL2, Q4QQS8, F1MA98, D3Z8B2, A0A5P8DHK3, P67779, Q6P9Y4	904	217	16102	1.72374	0.0690489
GO:0005790~smooth endoplasmic reticulum	7	0.749465	0.0204535	Q63081, Q9Z0V5, P35565, P11598, F1MAQ5, P06761, P24368	904	39	16102	3.19702	0.07011
GO:0005845~mRNA cap binding complex	4	0.428266	0.0206674	D4A8H8, D3ZXL5, Q56A27, B1WC40	904	11	16102	6.47707	0.0704518
GO:0016328~lateral plasma membrane	10	1.07066	0.0221808	P07150, D3ZQ45, P16086, B2RYG0, P07340, Q5XI34, Q5M9H4, P06685, O08679, Q9ERW3	904	74	16102	2.40702	0.0751954
GO:0090575~RNA polymerase II transcription factor complex	21	2.24839	0.0228482	M0R976, Q9QX80, Q5EB59, A0A0G2K2K5, Q4KM71, D4ABU0, A0JN27, Q4V8B3, Q9JKL8, O08629, D3ZEG9, Q5RJK5, P51952, Q4KLL0, Q07936, Q6JHU9, D4A020, D3ZNU1, E9PU01, B2RZ56, Q5FVM4	904	220	16102	1.70023	0.0766845
GO:0048471~perinuclear region of cytoplasm	58	6.20985	0.0228686	P07943, Q4V7C7, D4A4S3, A0A0G2JWR2, P15205, P63090, A0A0G2K890, B0BMW0, P63245, G3V9X6, F7EMB2, Q9QZR6, Q9Z1W6, D3ZD47, P62997, G3V8C3, B0BNG3, Q63945, P46462, A0A0G2KAD8, P51952, P63012, Q07936, A0A0G2JV81, D4A8H8, A0A0G2K8F9, D3ZA32, Q3B8P6, Q91Y81, D4A1W5, M0RC99, M0RD75, F1LQ48, P24368, P54313, Q66WT9, P11507, A0A0G2K7N8, A0A0G2JSH4, B1WBQ0, M0R3M4, Q5PQK2, A0A097BVJ5, M0R623, D4A3G2, G3V8L3,…	904	777	16102	1.32959	0.0766845
GO:0032587~ruffle membrane	11	1.17773	0.02352	Q9ESQ7, A0A0G2K890, D3ZUW0, P62909, P45592, A0A1B0GWY5, A0A0G2K2J1, F1MAQ5, P04692, A0A0G2JWR2, Q6RUV5	904	87	16102	2.25209	0.0784423
GO:0099524~postsynaptic cytosol	6	0.642398	0.0243039	F1LNF1, D4A4S3, P09117, Q6GMN2, F1LZG4, Q3B8Q2	904	30	16102	3.56239	0.0806211
GO:0034663~endoplasmic reticulum chaperone complex	4	0.428266	0.0264286	Q63081, Q498R3, P06761, P24368	904	12	16102	5.93732	0.0867363
GO:0005890~sodium:potassium-exchanging ATPase complex	4	0.428266	0.0264286	P07340, Q5M9H4, P06685, P06687	904	12	16102	5.93732	0.0867363
GO:0098533~ATPase dependent transmembrane transport complex	5	0.535332	0.0273932	P11507, P07340, Q5M9H4, P06685, P06687	904	21	16102	4.24094	0.0894264
GO:0044798~nuclear transcription factor complex	22	2.35546	0.0279296	M0R976, Q9QX80, Q5EB59, A0A0G2K2K5, Q4KM71, F1LNV7, D4ABU0, A0JN27, Q4V8B3, Q9JKL8, O08629, D3ZEG9, Q5RJK5, P51952, Q4KLL0, Q07936, Q6JHU9, D4A020, D3ZNU1, E9PU01, B2RZ56, Q5FVM4	904	239	16102	1.63959	0.0905978
GO:0097418~neurofibrillary tangle	3	0.321199	0.0280457	Q66WT9, G3V7S2, A0JN25	904	5	16102	10.6872	0.0905978
GO:0000152~nuclear ubiquitin ligase complex	7	0.749465	0.0285653	Q4FZS1, Q4G037, M0RAR7, Q4V8A2, D3ZIT4, A1L1K3, A0A0G2JT88	904	42	16102	2.96866	0.0917958
GO:0099092~postsynaptic density, intracellular component	6	0.642398	0.0313431	Q9ESQ7, P04797, A0A1B0GWY5, A0A0G2JUG7, Q9QUH6, Q6GMN2	904	32	16102	3.33974	0.100201
GO:0098833~presynaptic endocytic zone	4	0.428266	0.0329553	Q66WT9, A0A0G2JWR2, F1M779, P21575	904	13	16102	5.4806	0.103742
GO:0034506~chromosome, centromeric core domain	4	0.428266	0.0329553	P62804, F1LVV4	904	13	16102	5.4806	0.103742
GO:0044294~dendritic growth cone	4	0.428266	0.0329553	D4A8H8, P34058, A0A0G2JXV6, F1MAQ5	904	13	16102	5.4806	0.103742
GO:1904115~axon cytoplasm	9	0.963597	0.0331674	Q00981, P19527, D3ZJF7, P34926, Q66HA6, Q63560, D4A7G0, Q66H32, F1LRT9	904	67	16102	2.39265	0.10388
GO:0030120~vesicle coat	8	0.856531	0.036131	P18484, P62944, A0A140TAH5, D3ZUY8, F1M779, D4A0X3, Q5XFW8, P62744	904	56	16102	2.54456	0.11259
GO:0005839~proteasome core complex	5	0.535332	0.0371137	Q6IE67, A0A0G2JSL0, G3V8U9, A0A0G2K0W9	904	23	16102	3.87216	0.115071
GO:0099522~region of cytosol	7	0.749465	0.0385499	F1LNF1, Q9QX80, D4A4S3, P09117, Q6GMN2, F1LZG4, Q3B8Q2	904	45	16102	2.77075	0.118335
GO:0030665~clathrin-coated vesicle membrane	7	0.749465	0.0385499	P18484, P62944, A0A140TAH5, D3ZUY8, F1M779, D4A0X3, P62744	904	45	16102	2.77075	0.118335
GO:0000812~Swr1 complex	4	0.428266	0.0402372	D3ZQ89, P60123, Q568Y6, Q4QQS4	904	14	16102	5.08913	0.120202
GO:0019908~nuclear cyclin-dependent protein kinase holoenzyme complex	4	0.428266	0.0402372	D4A8G7, Q641Z4, A0A0G2JYV0, P51952	904	14	16102	5.08913	0.120202
GO:0001740~Barr body	3	0.321199	0.0405218	D4AAG8, Q02874, B1WC28	904	6	16102	8.90597	0.120202
GO:0005784~Sec61 translocon complex	3	0.321199	0.0405218	B2RZD1, A0A0U1RRQ7, P61621	904	6	16102	8.90597	0.120202
GO:0089701~U2AF	3	0.321199	0.0405218	Q3KR55, Q5RK33, F2Z3T9	904	6	16102	8.90597	0.120202
GO:0097427~microtubule bundle	3	0.321199	0.0405218	F7FF45, Q6MG11, O08679	904	6	16102	8.90597	0.120202
GO:0005850~eukaryotic translation initiation factor 2 complex	3	0.321199	0.0405218	P81795, P68101, Q6P685	904	6	16102	8.90597	0.120202
GO:0030175~filopodium	12	1.2848	0.0468958	A0A0G2K890, D4A8H8, P45592, A0A1B0GWN8, F1MAQ5, D3ZUY8, P85845, Q6GMN2, A0A5P8DHK3, Q9ERW3, Q5FVJ0, F1LRT9	904	111	16102	1.92562	0.138444
GO:0048188~Set1C/COMPASS complex	4	0.428266	0.0482574	Q498M4, M0R565, D3ZC01, D3ZN95	904	15	16102	4.74985	0.141785
GO:0097431~mitotic spindle pole	6	0.642398	0.054062	D4A1B9, Q66HG8, Q3SWS8, F7FF45, F1LSS1, D3ZXT2	904	37	16102	2.88842	0.15758
GO:0097227~sperm annulus	3	0.321199	0.054655	F1LMC7, B5DFG5, Q91Y81	904	7	16102	7.63369	0.15758
GO:0034715~pICln-Sm protein complex	3	0.321199	0.054655	D4AAT4, B2RZB7, M0R907	904	7	16102	7.63369	0.15758
GO:0008091~spectrin	3	0.321199	0.054655	P16086, A0A0G2JZY6, F1MA36	904	7	16102	7.63369	0.15758
GO:0030867~rough endoplasmic reticulum membrane	7	0.749465	0.0549529	B2RZD1, P62909, P38983, P62914, A0A0H2UHQ8, A0A0U1RRQ7, P61621	904	49	16102	2.54456	0.157702
GO:0031011~Ino80 complex	4	0.428266	0.0569939	P60123, Q8CHJ4, Q4KM87, Q4QQS4	904	16	16102	4.45299	0.162052
GO:0033202~DNA helicase complex	4	0.428266	0.0569939	P60123, Q8CHJ4, Q4KM87, Q4QQS4	904	16	16102	4.45299	0.162052
GO:0005657~replication fork	9	0.963597	0.0583894	F7ENH8, B1WBQ0, Q3T1J8, G3V661, F1LNL2, Q9JMJ4, F1M842, Q9WUC8, Q568Y6	904	75	16102	2.13743	0.165258
GO:0042588~zymogen granule	5	0.535332	0.0617607	Q63942, Q62599, G3V6F4, P21704, M0RC99	904	27	16102	3.29851	0.174002
GO:0043204~perikaryon	18	1.92719	0.0643279	Q5PQK2, G3V9G3, A0A0G2K2J4, D4A4S3, A0A0G2K2J1, Q496Z5, P15205, G3V914, A0A0G2K3V7, F1LNF1, P63245, G3V7S2, P00507, Q5BJT9, P63086, B0BMT8, P62138, Q5FVJ0	904	203	16102	1.57938	0.18041
GO:0000794~condensed nuclear chromosome	10	1.07066	0.0687022	G3V9X6, D4A1B9, F1LSS1, D3ZXT2, B1H227, A1A5P2, P09951, D3ZTT7, A0A096MKE9, A0A0G2JYV0	904	91	16102	1.95736	0.191807
GO:0000798~nuclear cohesin complex	3	0.321199	0.0702208	D4A1B9, F1LSS1, D3ZXT2	904	8	16102	6.67948	0.192561
GO:0030893~meiotic cohesin complex	3	0.321199	0.0702208	D4A1B9, F1LSS1, D3ZXT2	904	8	16102	6.67948	0.192561
GO:0001652~granular component	3	0.321199	0.0702208	Q5BJZ4, P13084, P22509	904	8	16102	6.67948	0.192561
GO:0034991~nuclear meiotic cohesin complex	3	0.321199	0.0702208	D4A1B9, F1LSS1, D3ZXT2	904	8	16102	6.67948	0.192561
GO:0000803~sex chromosome	6	0.642398	0.0712887	Q1LZ53, Q4KLI0, B0BNJ0, D4AAG8, Q02874, B1WC28	904	40	16102	2.67179	0.194624
GO:0045111~intermediate filament cytoskeleton	18	1.92719	0.0741533	G3V8C3, F1LMV6, G3V7B0, D4A4S3, A0JPL2, Q496Z5, G3V8L3, Q9QZX1, D4ACB8, D3ZLC1, G3V8Q2, G3V7S2, G3V7U4, P19527, Q6DUH4, P47819, Q3KRD8, A0A5P8DHK3, P23565	904	207	16102	1.54886	0.201553
GO:0002177~manchette	4	0.428266	0.0765047	A0A0G2K3L7, P62828, P85515, F1LRT9	904	18	16102	3.95821	0.207032
GO:0030176~integral component of endoplasmic reticulum membrane	15	1.606	0.0771725	Q7TP42, A0A0H2UHA6, Q9ES21, D3ZQL1, P11598, D4A5K6, F1LU48, A0A0A0MXU4, P61621, B5DEX7, Q6AYH6, P06761, B3SVE9, F1M853, Q5FVL2	904	164	16102	1.62914	0.207928
GO:0031256~leading edge membrane	16	1.71306	0.0782937	Q9ESQ7, D3ZUW0, P62909, A0JN25, P45592, A0A1B0GWY5, A0A0G2K2J1, F1MAQ5, A0A0G2JWR2, A0A0G2JZY6, Q6AXS4, A0A0G2K890, P55161, P04692, A0A5P8DHK3, Q6RUV5	904	179	16102	1.59213	0.209566
GO:0019866~organelle inner membrane	36	3.85439	0.0784598	A0A0G2K2J7, D3ZBL6, G3V6D3, Q68FY0, A0A097BVJ5, Q66HF1, A0A0H2UI21, P19511, B1WBY6, A0A0G2K016, D3ZTT7, F1LSL2, P00507, Q4QQS8, P42123, F1MA98, D3ZG43, F1LWZ8, P62997, P62909, Q62733, Q68FV2, P10888, D3ZNS8, D4A7L4, P32551, Q5XIH3, G3V7U4, Q5BJT9, O08984, G3V741, Q0QF18, D3Z8B2, F1LP05, P67779, Q6P9Y4	904	486	16102	1.3194	0.209566
GO:0030119~AP-type membrane coat adaptor complex	6	0.642398	0.0842558	P18484, P62944, A0A140TAH5, D3ZUY8, D4A0X3, P62744	904	42	16102	2.54456	0.224077
GO:0019773~proteasome core complex, alpha-subunit complex	3	0.321199	0.0870143	Q6IE67, A0A0G2K0W9	904	9	16102	5.93732	0.227054
GO:0098835~presynaptic endocytic zone membrane	3	0.321199	0.0870143	Q66WT9, F1M779, P21575	904	9	16102	5.93732	0.227054
GO:0097450~astrocyte end-foot	3	0.321199	0.0870143	P68101, P47819, Q5M9H4	904	9	16102	5.93732	0.227054
GO:0005683~U7 snRNP	3	0.321199	0.0870143	P17136, D4AAT4, M0R907	904	9	16102	5.93732	0.227054
GO:0072546~ER membrane protein complex	4	0.428266	0.0872154	A0A0A0MXU4, D3ZQL1, Q6AYH6, Q5FVL2	904	19	16102	3.74988	0.227054
GO:0030117~membrane coat	10	1.07066	0.089319	Q66WT9, P18484, P62944, A0A140TAH5, D3ZUY8, F1M779, D4A0X3, P21575, Q5XFW8, P62744	904	96	16102	1.85541	0.231554
GO:0031312~extrinsic component of organelle membrane	8	0.856531	0.0910581	Q9ESQ7, A0A0A0MXU4, P07150, A0A0G2K930, P67779, F1M779, P09951, Q63654	904	69	16102	2.06515	0.235075
GO:0034719~SMN-Sm protein complex	4	0.428266	0.0985163	P17136, D4AAT4, B2RZB7, M0R907	904	20	16102	3.56239	0.253269

## Sheet: GO_MF_terms
Supplementary Table 2B: Enrichement analysis of the nuclear protein dataset for GO Molecular Function terms
In grey, terms referenced in Figure 2.
Term	Count	%	PValue	Genes	List Total	Pop Hits	Pop Total	Fold Enrichment	FDR
GO:0003729~mRNA binding	102	10.9208	3.17887e-50	Q920F3, Q9Z118, A0A0G2K2J4, M0RDD7, D3ZPL1, Q8CJB9, Q5U2Q7, D3ZHD6, Q2QC85, B0BN81, B6DTP5, Q6AY48, Q76IJ9, D3ZXL5, F1MA52, P09895, B2RYP6, Q91V33, F1LV13, P62997, M0R3R6, I6L9G6, A0A0G2JW64, Q66HM7, A0A0H2UH99, A0A0G2JUS0, M0R3Z8, A0A0G2K8F9, Q4QQT3, D4A1W5, D3ZCL3, A0A0G2K719, Q5PQK2, D4AAF8, D3ZFB2, A0JPN7, A0A0G2JUX5, Q6PDV6, G3V798, Q6AYK1, Q7TQ84, Q66H20, F1LMN8, G3V6I9, A0A0G2JZS2, M0R735,…	656	363	13651	5.84728	8.51937e-48
GO:0016462~pyrophosphatase activity	115	12.3126	3.97885e-22	P81795, D4A4S3, Q3MHS9, Q6IRH7, P62198, B6DTP5, D3ZBY5, B0BMW0, F1M8L1, A0A0H2UHP9, Q3KRE8, D4A031, Q9JIX5, F1M953, Q6P3V8, D4AE49, P62632, D3ZNY3, F1LQ81, Q5XIF6, B5DFG5, A0A0G2K1Q2, M3ZCQ2, D3ZEG9, Q14TE9, Q91Y81, M0RC99, Q5M9H4, A0A0G2K719, Q9WU34, M0R623, Q63396, A0JN17, P05708, D4ACB8, B5DFB2, W8BZ34, P62494, D4AC23, G3V790, P06761, E9PU01, D3ZG48, P05712, D4AAG8, Q62636, D3ZQ89, F1LM66, P62…	656	913	13651	2.62112	5.33166e-20
GO:0036002~pre-mRNA binding	21	2.24839	8.8063e-17	Q6PDU1, Q3KR55, I6L9G6, G3V6H2, Q4V7D7, Q6P6G9, G3V6S8, B6DTP5, F1LNF1, Q5RK33, P61980, Q792H5, D3ZB30, F2Z3T9, Q4QQT3, D4A1W5, D3ZCL3, B0BNL0, F1LQ48, B0BMT8, P62997	656	39	13651	11.2051	7.86696e-15
GO:0032553~ribonucleotide binding	159	17.0236	5.59286e-14	P51583, P81795, Q4V7C7, D4A4S3, P16617, Q3MHS9, A0JPL2, A0A3Q9WS43, Q6IRH7, P62198, B6DTP5, D3ZBY5, B0BMW0, F1M8L1, E9PSS1, A0A0H2UHP9, Q3KRE8, B0BN89, D4A031, A9CMB7, Q9JIX5, F1M953, Q6P3V8, D4AE49, P85515, P41777, P62632, A0A096MKE9, D3ZNY3, D3ZDM6, F1LQ81, B4F7A9, Q5XIF6, B5DFG5, O08679, A0A0G2K1Q2, M3ZCQ2, D3ZEG9, P13086, P13084, Q9R0I8, Q14TE9, Q5M9H7, Q91Y81, M0RC99, B2RZ24, A0A0G2K719, Q9W…	656	1850	13651	1.78849	3.74722e-12
GO:0032555~purine ribonucleotide binding	157	16.8094	1.04672e-13	P51583, P81795, Q4V7C7, D4A4S3, P16617, Q3MHS9, A0JPL2, A0A3Q9WS43, Q6IRH7, P62198, B6DTP5, D3ZBY5, B0BMW0, F1M8L1, E9PSS1, A0A0H2UHP9, Q3KRE8, D4A031, A9CMB7, Q9JIX5, F1M953, Q6P3V8, D4AE49, P85515, P41777, P62632, A0A096MKE9, D3ZNY3, D3ZDM6, F1LQ81, B4F7A9, Q5XIF6, B5DFG5, O08679, A0A0G2K1Q2, M3ZCQ2, D3ZEG9, P13086, P13084, Q9R0I8, Q14TE9, Q5M9H7, Q91Y81, M0RC99, B2RZ24, A0A0G2K719, Q9WU34, P62…	656	1831	13651	1.78432	5.61042e-12
GO:0017069~snRNA binding	19	2.03426	1.73336e-13	Q63413, D3ZI68, D4A7U6, F1LM66, P55770, G3V6H2, Q4V7D7, B1WC40, Q5U214, D4A7J8, D3ZZR5, D4A2C6, B2RZ74, Q641Z4, M0RC12, B5DEQ4, Q3B8Q1, M0R907, E9PT66	656	42	13651	9.4138	7.74236e-12
GO:0017076~purine nucleotide binding	157	16.8094	2.04917e-13	P51583, P81795, Q4V7C7, D4A4S3, P16617, Q3MHS9, A0JPL2, A0A3Q9WS43, Q6IRH7, P62198, B6DTP5, D3ZBY5, B0BMW0, F1M8L1, E9PSS1, A0A0H2UHP9, Q3KRE8, D4A031, A9CMB7, Q9JIX5, F1M953, Q6P3V8, D4AE49, P85515, P41777, P62632, A0A096MKE9, D3ZNY3, D3ZDM6, F1LQ81, B4F7A9, Q5XIF6, B5DFG5, O08679, A0A0G2K1Q2, M3ZCQ2, D3ZEG9, P13086, P13084, Q9R0I8, Q14TE9, Q5M9H7, Q91Y81, M0RC99, B2RZ24, A0A0G2K719, Q9WU34, P62…	656	1846	13651	1.76982	7.84538e-12
GO:0003727~single-stranded RNA binding	28	2.99786	3.10598e-11	A0A0G2K719, Q920F3, A0A0G2KAZ7, A0A0G2K3L7, Q4KLZ3, Q641Y8, D4A7G0, A0A0G2K2T6, A0A0H2UHJ5, P07150, Q5M9G4, Q6NT88, Q91V33, P62997, F1LMN8, Q3B8Q2, Q4FZS1, A0A0G2JZS2, M0R735, Q66HM7, Q6P6G9, F2Z3T9, M0RAR7, Q4V898, A0A0G2K7B3, D3ZCL3, D4A9D6, B0BMT8	656	125	13651	4.66132	1.0405e-09
GO:0003725~double-stranded RNA binding	23	2.46253	6.3717e-11	A0A0G2K719, G3V8C3, A0A0G2K3L7, A0A0G2K703, Q6P9V9, B5DF91, P34058, Q641Y8, Q6P6G9, G3V7J2, B2RZC6, G3V649, A0A0G2K2T6, A0A0H2UHJ5, A0A0G2K7Z1, G3V8T3, D3ZD97, B0BN89, Q9Z1W6, Q6P3V8, F1M779, Q3B8Q1, D4A9D6	656	86	13651	5.56532	1.89735e-09
GO:0019843~rRNA binding	25	2.67666	3.13264e-10	P62914, X1WI37, Q6PDV9, Q6PDV6, B0BN81, P19945, P62278, P84100, B0BN82, P09895, P05197, Q6NT88, Q6P3V9, Q3B8Q1, A0A0G2K4C4, Q5PQR5, P62909, P13383, B2RYU2, P13084, B0K031, A1A5P2, A0A0G2JXD0, P21531, P24049	656	110	13651	4.72942	8.39547e-09
GO:0030515~snoRNA binding	14	1.49893	9.48429e-10	Q5PQR5, D4A106, A0A1W2Q680, B1WC56, P55770, Q4KLK7, B0BND5, A0A0G2JV87, Q9QZ86, Q5U2W5, Q3B8R8, P40615, P41777, Q3B8Q1	656	32	13651	9.10413	2.31072e-08
GO:0032550~purine ribonucleoside binding	47	5.03212	8.90216e-09	Q9WU34, P81795, Q6P9V9, M0R623, A0A0G2K930, F1LMC7, A0JN17, Q6AYT3, B0BMW0, A0A0H2UHP9, Q6NYB7, Q9QZR6, G3V9Z6, Q3KRE8, P62494, O88377, P05197, P41777, P62632, D3ZNY3, B1WBP0, Q63942, P05712, Q62636, M0R757, F1LM66, P62828, Q66HA6, P34058, B5DFG5, Q5XIF6, B3GNI6, Q9JJM9, P59215, P10860, P63012, P13086, A0A0G2JV81, P69897, Q68FR8, Q4KLJ3, Q91Y81, D3ZHX3, M0RC99, P21575, Q6RUV5	656	384	13651	2.54699	1.98815e-07
GO:0032561~guanyl ribonucleotide binding	47	5.03212	3.4425e-08	Q9WU34, P81795, Q6P9V9, M0R623, A0A0G2K930, F1LMC7, A0JN17, Q6AYT3, B0BMW0, A0A0H2UHP9, Q6NYB7, Q9QZR6, G3V9Z6, Q3KRE8, P62494, O88377, P05197, P41777, P62632, D3ZNY3, B1WBP0, Q63942, P05712, Q62636, M0R757, F1LM66, P62828, Q66HA6, P34058, B5DFG5, Q5XIF6, B3GNI6, Q9JJM9, P59215, P10860, P63012, P13086, A0A0G2JV81, P69897, Q68FR8, Q4KLJ3, Q91Y81, D3ZHX3, M0RC99, P21575, Q6RUV5	656	401	13651	2.43901	7.09599e-07
GO:0019001~guanyl nucleotide binding	47	5.03212	3.70686e-08	Q9WU34, P81795, Q6P9V9, M0R623, A0A0G2K930, F1LMC7, A0JN17, Q6AYT3, B0BMW0, A0A0H2UHP9, Q6NYB7, Q9QZR6, G3V9Z6, Q3KRE8, P62494, O88377, P05197, P41777, P62632, D3ZNY3, B1WBP0, Q63942, P05712, Q62636, M0R757, F1LM66, P62828, Q66HA6, P34058, B5DFG5, Q5XIF6, B3GNI6, Q9JJM9, P59215, P10860, P63012, P13086, A0A0G2JV81, P69897, Q68FR8, Q4KLJ3, Q91Y81, D3ZHX3, M0RC99, P21575, Q6RUV5	656	402	13651	2.43295	7.09599e-07
GO:0005525~GTP binding	45	4.81799	4.16093e-08	Q9WU34, P81795, Q6P9V9, M0R623, A0A0G2K930, F1LMC7, A0JN17, Q6AYT3, B0BMW0, A0A0H2UHP9, Q6NYB7, Q9QZR6, G3V9Z6, Q3KRE8, P62494, O88377, P05197, P41777, P62632, D3ZNY3, Q63942, P05712, Q62636, M0R757, F1LM66, P62828, Q66HA6, P34058, B5DFG5, Q5XIF6, B3GNI6, Q9JJM9, P59215, P10860, P63012, A0A0G2JV81, P69897, Q68FR8, Q4KLJ3, Q91Y81, D3ZHX3, M0RC99, P21575, Q6RUV5	656	377	13651	2.48389	7.43419e-07
GO:0005524~ATP binding	114	12.2056	6.04692e-08	P51583, Q4V7C7, D4A4S3, P16617, Q3MHS9, A0JPL2, A0A3Q9WS43, Q6IRH7, P62198, B6DTP5, D3ZBY5, F1M8L1, E9PSS1, D4A031, A9CMB7, Q9JIX5, F1M953, Q6P3V8, D4AE49, P85515, P41777, A0A096MKE9, D3ZDM6, F1LQ81, B4F7A9, O08679, A0A0G2K1Q2, M3ZCQ2, D3ZEG9, P13084, Q9R0I8, Q14TE9, Q5M9H7, B2RZ24, A0A0G2K719, P62815, G3V7B0, A0A0G2JXV6, P05708, D4ACB8, A0A0G2JVZ8, F1LZG4, W8BZ34, M0RBK1, D4AC23, Q9JJ76, G3V790,…	656	1438	13651	1.64971	1.01286e-06
GO:0032559~adenyl ribonucleotide binding	115	12.3126	1.35893e-07	P51583, Q4V7C7, D4A4S3, P16617, Q3MHS9, A0JPL2, A0A3Q9WS43, Q6IRH7, P62198, B6DTP5, D3ZBY5, F1M8L1, E9PSS1, D4A031, A9CMB7, Q9JIX5, F1M953, Q6P3V8, D4AE49, P85515, P41777, A0A096MKE9, D3ZDM6, F1LQ81, B4F7A9, O08679, A0A0G2K1Q2, M3ZCQ2, D3ZEG9, P13084, Q9R0I8, Q14TE9, Q5M9H7, B2RZ24, A0A0G2K719, P62815, G3V7B0, A0A0G2JXV6, P05708, D4ACB8, A0A0G2JVZ8, F1LZG4, W8BZ34, M0RBK1, D4AC23, Q9JJ76, G3V790,…	656	1477	13651	1.62023	2.14231e-06
GO:0030554~adenyl nucleotide binding	115	12.3126	2.19668e-07	P51583, Q4V7C7, D4A4S3, P16617, Q3MHS9, A0JPL2, A0A3Q9WS43, Q6IRH7, P62198, B6DTP5, D3ZBY5, F1M8L1, E9PSS1, D4A031, A9CMB7, Q9JIX5, F1M953, Q6P3V8, D4AE49, P85515, P41777, A0A096MKE9, D3ZDM6, F1LQ81, B4F7A9, O08679, A0A0G2K1Q2, M3ZCQ2, D3ZEG9, P13084, Q9R0I8, Q14TE9, Q5M9H7, B2RZ24, A0A0G2K719, P62815, G3V7B0, A0A0G2JXV6, P05708, D4ACB8, A0A0G2JVZ8, F1LZG4, W8BZ34, M0RBK1, D4AC23, Q9JJ76, G3V790,…	656	1490	13651	1.6061	3.27062e-06
GO:0031490~chromatin DNA binding	19	2.03426	2.64374e-06	A0A0G2JWK2, D4A3K5, B1H227, A0A0G2K654, A0A0G2K3V7, F7ENH8, A0A0A0MXW3, Q6JHU9, M0R7B4, Q02874, D3ZIX4, A0A096MKH8, D3ZBN0, B1WC28, P43278, D3ZK97, F1LWZ8, D4A9D6, Q4QQS4	656	106	13651	3.73	3.72906e-05
GO:0003697~single-stranded DNA binding	19	2.03426	2.5068e-05	A0A0G2KAZ7, D4AEI5, Q6AYU2, Q6P6G9, Q63396, A0A0G2JUX5, Q2QC85, A0A0G2K3V7, Q6AY48, F1LNF1, P13383, D3ZJF7, P86252, G3V9X6, G3V678, P07150, P61980, D3ZB30, D4A9D6	656	124	13651	3.18854	0.000335911
GO:0017091~AU-rich element binding	9	0.963597	3.55734e-05	Q76IJ9, Q5BJN3, B5DF91, F1M3H8, D4A0H5, Q9JJ54, B4F764, B0BMT8, A0A0G2K2T6	656	28	13651	6.68875	0.000453985
GO:0019901~protein kinase binding	63	6.74518	4.03194e-05	Q9Z2L0, Q6AYZ4, P18484, F1MAQ5, P63090, A0A0G2K890, F1M8L1, P63245, P61265, P63086, Q641Z4, F1MA98, P61983, F1LVV4, Q9QUH6, P62632, Q91V33, G3V8C3, F1LQ81, Q6PDU1, A0JN25, A0A0G2K703, Q5XIF6, Q09167, P13084, Q14TE9, M0RD75, P47942, P21575, A0A096MJZ2, A0A0G2JSH4, B1WBQ0, F1LMV6, A0A0G2JXV6, Q9QZX1, G3V7J2, Q5EBB0, G3V914, P63102, G3V997, G3V953, Q02874, P61765, A0A0G2JUG7, P05197, P06685, P27008,…	656	771	13651	1.70038	0.000491164
GO:1990446~U1 snRNP binding	6	0.642398	9.08784e-05	P17136, B2RZ74, B2RZB7, D3ZCL3, M0R907, Q5U214	656	11	13651	11.3506	0.00105893
GO:0035198~miRNA binding	9	0.963597	0.000101537	A0A0G2K7Z1, F1LNF1, A0A0G2K8F9, B5DF91, D4A1W5, A0A0G2JSR7, Q6P6G9, Q3B8Q1, A0A0G2QC59	656	32	13651	5.85266	0.00113383
GO:0031625~ubiquitin protein ligase binding	31	3.31906	0.000462336	B1WBY7, A0A0G2JSH4, P62914, Q68FY0, Q6P9V9, D4A4S3, Q8CJB9, B1WBY1, P28480, O08629, Q63654, P63102, P09895, F1M953, P06761, D4A5A6, B2RYJ3, P46462, P34058, Q6AYU2, A0A0G2K1Q2, Q6IE67, Q00981, B5DEH2, P69897, P62260, P60522, Q6AYD3, P63259, Q66H32	656	325	13651	1.9849	0.00482015
GO:0003690~double-stranded DNA binding	101	10.8137	0.000467627	A0A0G2JTH1, A0A0G2K736, B0BNH4, Q4KM71, Q9JKL8, F7ENH8, Q6AY48, Q62806, P43278, Q5FVM4, D4A2P1, I6L9G6, A0A5H1ZRT6, G3V705, A0A0G2K4W3, P13084, M0R7B4, D3ZIX4, P25977, D3ZN95, B0K016, D3ZDN6, D3ZJ19, Q66HB8, D4A3K5, Q63396, Q75QC4, A0A0G2JUX5, B5DFB2, G3V790, Q5FVK6, Q62599, O70187, M0R7T7, D3ZJ29, D3ZQQ2, G3V969, O35260, Q5U2Y2, Q5XI48, P53565, A1L1I5, A0A096MJP3, A0A0G2K654, A0A0A0MXW3, G3V9X6,…	656	1511	13651	1.39097	0.00482015
GO:0001671~ATPase activator activity	7	0.749465	0.000763925	P63012, A0A0H2UHP9, Q498R3, Q5M9H7, P07340, Q6AYU3, Q5M9H4	656	24	13651	6.06942	0.00758266
GO:0043565~sequence-specific DNA binding	100	10.7066	0.000877744	A0A0G2JTH1, A0A0G2K736, B0BNH4, Q4KM71, Q9JKL8, Q4V8E1, F7ENH8, Q62806, P43278, Q5FVM4, D4A2P1, A0A0G2K904, I6L9G6, A0A5H1ZRT6, A0A0G2K4W3, P13084, P25977, B2RYQ5, F1M842, D3ZN95, B0K016, D3ZDN6, D3ZJ19, Q66HB8, Q63396, A0A0G2JUX5, B5DFB2, O35821, G3V790, Q5FVK6, Q62599, O70187, F7EY92, M0R7T7, D3ZJ29, D3ZQQ2, G3V969, O35260, Q5U2Y2, Q5XI48, D3ZB30, P53565, A1L1I5, A0A096MJP3, A0A0A0MXW3, F1LNF1,…	656	1521	13651	1.36814	0.00840126
GO:0070034~telomerase RNA binding	6	0.642398	0.000956945	P17136, A0A1W2Q680, B1WC56, P40615, A0A0G2K7B3, M0R907	656	17	13651	7.34451	0.0088435
GO:0000993~RNA polymerase II core binding	8	0.856531	0.00140081	B5DEK0, F7EMB2, G3V920, D4AAU4, F2Z3T0, Q6TUE4, D4A9D6, A0A0G2JYV0	656	36	13651	4.62432	0.0125139
GO:0031489~myosin V binding	6	0.642398	0.00166031	P63012, Q63942, B0BMW0, A0A0H2UHP9, Q5PQK2, P62494	656	19	13651	6.57141	0.0143537
GO:0043175~RNA polymerase core enzyme binding	8	0.856531	0.00264992	B5DEK0, F7EMB2, G3V920, D4AAU4, F2Z3T0, Q6TUE4, D4A9D6, A0A0G2JYV0	656	40	13651	4.16189	0.0221931
GO:0001091~RNA polymerase II basal transcription factor binding	6	0.642398	0.00597879	Q6JHU9, P22509, P60123, P41777, Q9QZ86, Q4QQS4	656	25	13651	4.99427	0.0485551
GO:0008017~microtubule binding	24	2.56959	0.00850324	P06766, A0A0G2K3L7, P04797, P62909, A0JN25, P34926, A0A1B0GWY5, Q63560, Q498C9, F7FF45, F1MAQ5, Q5M7W5, P15205, Q9ERW3, A0A0G2K890, F1M8L1, E9PSS1, G3V997, Q923W4, P62494, B1H2A2, F1LVV4, P47942, P21575	656	280	13651	1.78367	0.0665726
GO:0042625~ATPase coupled ion transmembrane transporter activity	10	1.07066	0.00869418	P11507, Q64568, G3V6D3, P07340, B5DEX7, Q5M9H4, P06685, P19511, F1LP05, P06687	656	74	13651	2.81209	0.0665726
GO:0035257~nuclear hormone receptor binding	14	1.49893	0.00901051	Q5PQK2, F1LP64, A0A0G2K736, A0A0G2K2K5, D4ABU0, Q4V8B3, B6DTP5, A0A0G2K4W3, D4A8G7, P68511, Q5M7V8, A1A5S1, G3V790, P27008	656	129	13651	2.25839	0.0670782
GO:0061629~RNA polymerase II sequence-specific DNA binding transcription factor binding	19	2.03426	0.0118869	Q62599, D3ZK36, B2GV01, Q1LZ53, A0A0G2JSH4, B5DEZ4, A0A0G2K736, D3ZIE5, F7ENH8, Q6AZ26, Q6JHU9, A0A096MKI4, Q9Z1W6, D3ZBP2, F1M842, P27008, E9PU01, D4A9D6, Q568Y6	656	209	13651	1.89177	0.0861
GO:0022829~wide pore channel activity	7	0.749465	0.0127966	Q9Z2L0, F1LSL2, D4A7R3, P81155, F1LS02, A0A0G2JSR0, B1WBY6	656	41	13651	3.55283	0.0902497
GO:0051015~actin filament binding	20	2.14133	0.0137649	P45592, Q4V7C7, Q91ZN1, B2RYG0, Q5M7U6, F1LY09, A0A0G2K2J1, A0A0G2JZY6, F1MA36, Q63610, A0A0G2K890, Q07936, B2RZ72, P16086, Q5XI32, Q99PD4, P05197, P04692, P85845, A0A5P8DHK3	656	228	13651	1.82539	0.0945898
GO:0008135~translation factor activity, RNA binding	11	1.17773	0.0189888	M0R757, P81795, P68101, Q3KRD8, P05197, Q68FR6, Q6P3V8, Q5U2Q7, P62632, Q6P685, Q5RK09	656	98	13651	2.33575	0.127225
GO:0001069~regulatory region RNA binding	3	0.321199	0.0208672	F1LNF1, D3ZB30, D4A9D6	656	5	13651	12.4857	0.1364
GO:0051287~NAD binding	10	1.07066	0.0233937	B5DEN4, P04797, Q6AZ26, P42123, O88989, A0A0G2JUF6, Q5XIH3, Q5RKH0, P27008, P10860	656	87	13651	2.39189	0.149274
GO:0032977~membrane insertase activity	4	0.428266	0.0269358	A0A0A0MXU4, D3ZQL1, Q6AYH6, Q5FVL2	656	14	13651	5.94556	0.167879
GO:0035613~RNA stem-loop binding	4	0.428266	0.0324969	A0A0G2K719, Q4KLZ3, D4A9D6, Q3B8Q2	656	15	13651	5.54919	0.197936
GO:0008139~nuclear localization sequence binding	5	0.535332	0.0338938	F2Z3Q8, O08984, P49793, P41777, G3V659	656	26	13651	4.00182	0.201856
GO:0001222~transcription corepressor binding	7	0.749465	0.0373306	F7ENH8, Q6AZ26, D4A778, B1WBQ0, D3ZQQ2, Q5EB49, A0A0G2JTA5	656	52	13651	2.80127	0.215594
GO:0042626~ATPase activity, coupled to transmembrane movement of substances	12	1.2848	0.0378094	P11507, Q64568, Q6MG08, G3V6D3, P07340, B5DEX7, Q5M9H4, P06685, P19511, F1LP05, P06687, A0A096MJ15	656	125	13651	1.99771	0.215594
GO:0000339~RNA cap binding	4	0.428266	0.0452555	D4A8H8, D3ZXL5, Q56A27, B1WC40	656	17	13651	4.89634	0.248537
GO:0008276~protein methyltransferase activity	10	1.07066	0.0454414	D3ZK47, D4AE02, P22509, D4A9J4, Q498M4, A0A0G2JTA5, M0R565, A0A0G2K9I8, D3ZC01, D3ZVA5	656	98	13651	2.12341	0.248537
GO:0015405~P-P-bond-hydrolysis-driven transmembrane transporter activity	12	1.2848	0.0502409	P11507, Q64568, Q6MG08, G3V6D3, P07340, B5DEX7, Q5M9H4, P06685, P19511, F1LP05, P06687, A0A096MJ15	656	131	13651	1.90621	0.269291
GO:0042288~MHC class I protein binding	5	0.535332	0.053526	P69897, G3V6D3, P46462, P11598, F1LP05	656	30	13651	3.46824	0.281274
GO:0035615~clathrin adaptor activity	4	0.428266	0.0601161	P18484, A0A140TAH5, D3ZUY8, P62744	656	19	13651	4.38094	0.309829
GO:0022853~active ion transmembrane transporter activity	11	1.17773	0.0777556	P11507, Q64568, G3V741, G3V6D3, P07340, B5DEX7, Q5M9H4, P06685, P19511, F1LP05, P06687	656	125	13651	1.83123	0.393179
GO:0004407~histone deacetylase activity	4	0.428266	0.0860549	F7ENH8, B2GV01, M0RBT5, D3ZVU7	656	22	13651	3.78354	0.427087
GO:0034649~histone demethylase activity (H3-monomethyl-K4 specific)	2	0.214133	0.0936648	D3ZP89, A0A0G2K736	656	2	13651	20.8095	0.448253
GO:0061752~telomeric repeat-containing RNA binding	2	0.214133	0.0936648	A0A0G2K736, Q6P6G9	656	2	13651	20.8095	0.448253

## Sheet: GO_BP_terms
Supplementary Table 2D: Enrichement analysis of the nuclear protein dataset for GO Biological Process terms
Term	Count	%	PValue	Genes	List Total	Pop Hits	Pop Total	Fold Enrichment	FDR
GO:0006396~RNA processing	253	27.0878	6.36859e-132	Q920F3, Q9Z118, P62914, Q8CJB9, D3ZJH2, D4AAU4, D3ZHD6, D3ZBY5, B0BN82, D4A8C8, B0BN89, Q91V33, A0A0G2JTG7, F1LV13, Q4QQU6, D3ZI68, I6L9G6, M0R3R6, G3V6G2, Q66HM7, Q5U214, A0A1W2Q6Q7, P13084, Q3KRD8, D4A0U3, Q4QQT3, D3ZJ92, D4A1W5, M0RC12, Q5XIW8, D3ZVA5, D3ZCL3, D3ZBJ0, Q9WUC8, D4A962, D4A720, Q3B8N8, Q5PQK2, D4AAF8, G3V6H2, D3ZFB2, G3V7J2, A0JPN7, Q6PDV6, G3V798, Q6AYK1, P62250, D3ZAY8, F1M013,…	887	890	18681	5.98697	2.29906e-128
GO:0016071~mRNA metabolic process	194	20.7709	1.01367e-105	Q920F3, Q9Z118, Q8CJB9, D3ZJH2, D4AAU4, D3ZHD6, Q5U2Q7, D4A8C8, Q91V33, A0A0G2JTG7, F1LV13, Q4QQU6, D3ZI68, A0A0G2K904, I6L9G6, M0R3R6, Q66HM7, Q5U214, P13084, Q4QQT3, D3ZJ92, D4A1W5, M0RC12, Q5XIW8, D3ZCL3, D3ZBJ0, Q9WUC8, D4A720, D4AAF8, G3V6H2, D3ZFB2, Q66X93, A0JPN7, G3V798, Q6AYK1, D3ZAY8, B2GV41, M0R907, F1LMN8, Q3KR55, A0A0G2JZS2, Q4V7D7, Q566E4, B5DFJ3, D3ZI99, B0BMT8, Q63413, D4A7U6, Q64…	887	631	18681	6.47514	1.82968e-102
GO:0016070~RNA metabolic process	476	50.9636	1.094e-82	Q920F3, Q9Z118, B0BNH4, B2RYX0, Q3T1I0, Q8CJB9, D4AAU4, Q5U2Q7, D4A8C8, A9CMB7, P41777, Q91V33, Q4QQU6, D3ZI68, B1WC78, Q5U214, A0A0G2K4W3, P13084, Q3KRD8, Q14TE9, D3ZIX4, D4A0U3, G3V661, Q4QQT3, D3ZJ92, D4A1W5, Q5XIW8, D3ZCL3, D3ZBJ0, B0K016, Q9WUC8, D3ZDN6, Q3B8N8, F1LNP1, Q66X93, Q63396, A0JPN7, A0A0G2JUX5, F1LZG4, G3V798, P63102, G3V678, P62250, Q68FQ9, Q498M4, F1M013, G3V790, B2GV41, E9PU01,…	887	4538	18681	2.20912	1.31645e-79
GO:0090304~nucleic acid metabolic process	504	53.9615	1.78319e-80	Q920F3, Q9Z118, B0BNH4, B2RYX0, Q3T1I0, Q8CJB9, D4AAU4, Q5U2Q7, D4A8C8, Q6TRW4, A9CMB7, P41777, Q91V33, Q4QQU6, D3ZI68, F1LP64, B1WC78, Q5U214, A0A0G2K4W3, P13084, Q3KRD8, Q14TE9, D3ZIX4, D4A0U3, G3V661, Q4QQT3, D3ZJ92, D4A1W5, Q5XIW8, D3ZCL3, D3ZBJ0, B0K016, Q9WUC8, D3ZDN6, Q3B8N8, F1LNP1, Q66X93, Q63396, A0JPN7, A0A0G2JUX5, F1LZG4, G3V798, P63102, G3V678, P62250, Q68FQ9, Q498M4, F1M013, G3V790,…	887	5085	18681	2.08745	1.60933e-77
GO:0050684~regulation of mRNA processing	71	7.60171	1.4851e-52	Q920F3, Q9Z118, A0A0G2K2F4, Q4KLZ3, D4A4S3, A0A0G2K2J4, Q8CJB9, A0A0G2K0J0, Q3MHS8, D3ZHD6, A0A0U1RRV7, B1WC40, Q27W02, B6DTP5, Q27W01, F1LNF1, D4A8G7, P61980, Q641Z4, P84586, F1M4H5, Q792H5, M0R6E6, Q6NT88, Q91V33, P62997, Q3B8Q2, E9PTE1, Q6PDU1, A0A0G2K904, A0A0G2JUS0, M0R3Z8, D3Z8R4, Q5U214, G3V6S8, G3V702, P13084, F2Z3T9, Q4QQT3, D4A1W5, M0RC12, F2Z3T0, F1LQ48, E9PST5, D4A720, B1WC25, D4AAF8,…	887	149	18681	10.0357	1.07224e-49
GO:1903311~regulation of mRNA metabolic process	77	8.24411	2.99429e-49	Q920F3, Q9Z118, A0A0G2K2F4, Q4KLZ3, D4A4S3, A0A0G2K2J4, Q8CJB9, A0A0G2K0J0, Q3MHS8, D3ZHD6, A0A0U1RRV7, B1WC40, Q27W02, B6DTP5, Q27W01, F1LNF1, D4A8G7, P61980, Q641Z4, P84586, F1M4H5, Q792H5, M0R6E6, Q9JJ54, Q6NT88, Q91V33, P62997, Q3B8Q2, E9PTE1, Q6PDU1, A0A0G2K904, A0A0G2JUS0, M0R3Z8, D3Z8R4, Q5U214, G3V6S8, G3V702, P13084, F2Z3T9, Q4QQT3, D4A1W5, M0RC12, F2Z3T0, F1LQ48, E9PST5, D4A720, B1WC25,…	887	197	18681	8.23192	1.80156e-46
GO:0043484~regulation of RNA splicing	71	7.60171	1.70431e-47	Q920F3, Q9Z118, D3ZM54, A0A0G2K2F4, Q4KLZ3, D4A4S3, A0A0G2K2J4, Q3MHS8, D4A3E1, D3ZHD6, A0A0U1RRV7, Q27W02, B6DTP5, Q27W01, F1LNF1, P62278, D4A8G7, P61980, Q6AY09, P84586, F1M4H5, Q792H5, D4ABK7, Q6NT88, D4A5A6, A0A0G2JTG7, Q91V33, P62997, Q3B8Q2, E9PTE1, Q6PDU1, A0A0G2JUS0, G3V705, M0R3Z8, D3Z8R4, G3V6S8, Q09167, G3V702, P13084, F2Z3T9, Q4QQT3, D4A1W5, M0RC12, F1LQ48, E9PST5, D4A720, B1WC25, Q5P…	887	171	18681	8.74458	8.78937e-45
GO:0022618~ribonucleoprotein complex assembly	76	8.13704	2.20441e-35	Q63413, D4A7U6, A0A0G2K2F4, P62914, P81795, D3ZPL1, Q4KLI7, A0A0G2KBA1, D4A6G6, B0BN81, D4A2C6, G3V7T6, P84586, Q792H5, B0BN82, M0RA26, P09895, B2RYP6, Q6NT88, D3ZI68, B2RZB7, A0A0H2UH99, M3ZCQ2, G3V6S8, Q5XI29, Q6AXT8, Q99PK0, A0A0G2K8F9, P68101, Q3KRD8, Q4QQT3, F1SW39, F2Z3T0, M0RD75, A1A5P2, D3ZCL3, B0BNL0, Q6P685, P21531, A0A0G2K719, G3V6H2, D4ACW1, D3ZFB2, D4A8M5, Q9JMJ4, G3V7J2, Q5RK09, Q6P…	887	285	18681	5.61623	9.94742e-33
GO:0019219~regulation of nucleobase-containing compound metabolic process	348	37.2591	6.25431e-34	Q920F3, A0A0G2JTH1, Q9Z118, P62914, G3V6F4, Q4V7C7, B0BNH4, B2RYX0, Q3T1I0, Q8CJB9, D4AAU4, Q4V8E1, D3ZHD6, F1LSL2, D4A8C8, Q5M9G4, P43278, P41777, Q91V33, A0A0G2JTG7, A0A096MKE9, F1LP64, B1WC78, A0A0G2K4G0, A0A0G2K904, I6L9G6, M0R3R6, Q5U214, Q4KLL0, A0A1W2Q6Q7, A0A0G2K4W3, P13084, Q14TE9, Q3KRD8, D3ZIX4, Q4QQT3, G3V661, D4A1W5, M0RC12, P25977, F1M842, B0K016, D4A720, D3ZDN6, Q5PQK2, B2RYI3, D4A…	887	4053	18681	1.80834	2.50867e-31
GO:0010468~regulation of gene expression	372	39.8287	1.23154e-31	Q920F3, A0A0G2JTH1, Q9Z118, P62914, G3V6F4, P81795, Q4V7C7, B0BNH4, B2RYX0, Q3T1I0, Q8CJB9, X1WI37, D4AAU4, Q4V8E1, D3ZHD6, Q5U2Q7, B0BN81, F1LSL2, P61265, Q6TQE1, D4A8C8, Q5M9G4, P43278, P41777, Q91V33, A0A0G2JTG7, F1LV13, B1WC78, A0A0G2K4G0, A0A0G2K904, I6L9G6, M0R3R6, Q66HM7, Q5U214, Q4KLL0, A0A0G2K4W3, A0A0G2JSW3, P13084, P68101, Q3KRD8, D3ZIX4, Q4QQT3, G3V661, D4A1W5, M0RC12, P25977, F1M842,…	887	4581	18681	1.71025	4.44587e-29
GO:0051252~regulation of RNA metabolic process	319	34.1542	2.9447e-31	Q920F3, A0A0G2JTH1, Q9Z118, P62914, G3V6F4, Q4V7C7, B0BNH4, B2RYX0, Q3T1I0, Q8CJB9, D4AAU4, Q4V8E1, D3ZHD6, F1LSL2, D4A8C8, Q5M9G4, P43278, P41777, Q91V33, A0A0G2JTG7, B1WC78, A0A0G2K4G0, A0A0G2K904, I6L9G6, M0R3R6, Q5U214, Q4KLL0, A0A0G2K4W3, P13084, Q14TE9, D3ZIX4, Q4QQT3, G3V661, D4A1W5, M0RC12, P25977, F1M842, B0K016, D4A720, D3ZDN6, Q5PQK2, B2RYI3, D4AAF8, F1LNP1, D4A3K5, Q66X93, Q63396, Q75…	887	3676	18681	1.82764	9.66396e-29
GO:0050658~RNA transport	53	5.67452	2.51768e-30	Q63413, D3ZBL6, Q3SWS8, M0RDD7, Q4KM71, D3ZPL1, A0A0G2K0J0, D3ZHD6, A0A0U1RRV7, B1WC40, G3V659, Q27W02, F1LSL2, Q27W01, F1LNF1, D3ZXL5, F1MA52, F1MA98, Q91V33, Q3B8Q2, A0A0G2JXM5, Q68FX3, A0JN25, A0A0G2K703, P11654, Q66HM7, A0A0G2JUS0, F1LXS6, P13084, Q3KRD8, D3Z8B2, F1LS02, A1A5P2, F1M0V4, P59924, Q498U4, F2Z3Q8, D3ZJF7, Q4QQS8, G3V7Z8, Q7TQ84, B5DEY5, Q66HC5, P62828, P49793, Q56A27, Q0ZFS5, Q6P…	887	156	18681	7.1553	7.57403e-28
GO:0034622~cellular macromolecular complex assembly	151	16.167	5.66153e-30	P62914, P81795, Q4V7C7, P81155, D3ZPL1, A0A0G2K2J1, A0A0G2KBA1, D4A6G6, P62198, B0BN81, F1LSL2, B0BN82, M0RBQ5, P09895, Q00715, B2RYP6, P43278, D3ZI68, D4A7R3, P62804, B2RZB7, A0A0H2UH99, A0A0G2K1Q2, M3ZCQ2, Q6AXT8, A0A0G2K8F9, P13084, M0R7B4, P68101, Q3KRD8, D3ZIX4, Q4QQT3, P55161, P25977, D3ZCL3, P21531, A0A0G2K719, D3ZZZ0, G3V6H2, D4A3K5, D3ZFB2, G3V7J2, D4A8M5, Q9ERW3, D3ZUP5, Q5RK09, B5DFB2,…	887	1176	18681	2.70425	1.57216e-27
GO:0006325~chromatin organization	122	13.0621	1.48608e-29	G3V6F4, A0A0G2K736, Q4KM71, Q3T1I0, Q8CJB9, Q56A18, M0R565, Q4V8E1, P86173, D3ZU57, F7ENH8, D4A8C8, M0RBQ5, Q00715, Q9JIX5, P43278, B2GUY7, P62804, F1LP64, B1WC78, M0R3R6, B1H224, A0A0G2K1Q2, P13084, M0R7B4, P22509, D3ZIX4, G3V661, P25977, D3ZVA5, D3ZN95, P67779, D3ZT52, D3ZJ19, F1LNP1, D4A3K5, G3V8L3, B5DFB2, G3V8T4, G3V8T1, Q498M4, G3V790, A0A0G2K9M7, Q4KM87, E9PU01, E9PT66, D3ZBS9, Q62599, D3Z…	887	827	18681	3.10693	3.83197e-27
GO:0034645~cellular macromolecule biosynthetic process	393	42.0771	2.37555e-28	B0BNH4, B2RYX0, Q3T1I0, D4AAU4, Q5U2Q7, D4A8C8, A9CMB7, P41777, Q91V33, B1WC78, A0A0G2K4W3, A0A0G2JSW3, P13084, Q3KRD8, D3ZIX4, G3V661, Q4QQT3, D4A1W5, B0K016, D3ZDN6, F1LNP1, Q66X93, Q63396, A0A0G2JUX5, F1LZG4, P19945, P63102, G3V678, P62250, Q68FQ9, Q498M4, G3V790, E9PU01, P62138, P06766, Q3T1J8, B4F7C9, F7EY92, B1WC56, O35260, B5DEH2, Q5XI48, P62142, Q68FR6, Q568Y6, A1L1I5, A0A0G2K0J4, F1LNV7,…	887	5132	18681	1.61281	5.71716e-26
GO:0051173~positive regulation of nitrogen compound metabolic process	218	23.3405	8.42727e-26	G3V6F4, P81795, Q4V7C7, B2RYX0, X1WI37, D4A8C8, P43278, P41777, Q91V33, A0A0G2K4G0, M0R3R6, Q4KLL0, A0A0G2K4W3, P13084, Q14TE9, Q3KRD8, D3ZIX4, G3V661, D4A1W5, M0RC12, P25977, F1M842, B0K016, Q5PQK2, B2RYI3, F1LNP1, D4A3K5, Q66X93, Q63396, O35821, G3V790, F1LMN8, G3V6I9, D4AAG8, A0A0G2JZS2, D3ZQ89, B5DF91, Q4V7D7, D3ZII7, Q566E4, B5DEH2, Q5XI48, M0RAP6, Q568Y6, Q63413, A0A0G2K0J4, P28480, A0A0G2K…	887	2265	18681	2.02705	1.9014e-23
GO:0051172~negative regulation of nitrogen compound metabolic process	190	20.3426	1.03271e-25	A0A0G2K2J7, A0A0G2JTH1, Q9Z118, A0A0G2K736, D4A4S3, Q4KM71, B2RYX0, Q3T1I0, Q8CJB9, Q3MHS8, Q56A18, Q4V8E1, Q6TUE4, D3ZU57, F7ENH8, P62198, B6DTP5, Q6AY48, Q62806, Q9JIX5, Q5M9G4, P43278, A0A096MKE9, Q91V33, B2GUY7, P62997, Q5FVM4, F1LP64, B1WC78, D4A2P1, I6L9G6, A0A0G2JUS0, A0A5H1ZRT6, M0R3Z8, A0A0G2K8F9, P13084, M0R7B4, P68101, Q3KRD8, D3ZIX4, Q4QQT3, D4A1W5, M0RC12, P25977, F1M842, D3ZN95, P67…	887	1844	18681	2.17005	2.19298e-23
GO:0051028~mRNA transport	39	4.17559	2.99714e-25	Q63413, D3ZBL6, F1M0V4, Q3SWS8, M0RDD7, D3ZHD6, A0A0U1RRV7, B1WC40, P59924, G3V659, Q27W02, Q498U4, F1LSL2, Q27W01, F1LNF1, Q4QQS8, D3ZXL5, F1MA52, G3V7Z8, F1MA98, Q7TQ84, B5DEY5, Q3B8Q2, Q66HC5, A0A0G2JXM5, Q68FX3, A0JN25, P49793, P11654, Q56A27, Q0ZFS5, Q6P6G9, A0A0G2JUS0, Q6AY87, Q6URK4, F1LXS6, D3Z8B2, F1LS02, Q5XFW8	887	98	18681	8.38137	6.01093e-23
GO:0015931~nucleobase-containing compound transport	55	5.88865	4.07661e-25	Q63413, D3ZBL6, Q3SWS8, M0RDD7, Q4KM71, D3ZPL1, A0A0G2K0J0, D3ZHD6, A0A0U1RRV7, B1WC40, G3V659, Q27W02, F1LSL2, Q27W01, F1LNF1, D3ZXL5, F1MA52, F1MA98, Q91V33, Q3B8Q2, A0A0G2JXM5, Q68FX3, A0JN25, A0A0G2K703, P11654, Q66HM7, A0A0G2JUS0, F1LXS6, P13084, Q3KRD8, D3Z8B2, F1LS02, A1A5P2, Q9ESQ7, F1M0V4, P59924, Q498U4, F2Z3Q8, D3ZJF7, Q4QQS8, G3V7Z8, Q7TQ84, B5DEY5, Q66HC5, P62828, P49793, Q56A27, Q0Z…	887	211	18681	5.4898	7.74557e-23
GO:0006405~RNA export from nucleus	38	4.06852	2.54388e-24	Q63413, D3ZBL6, F1M0V4, Q3SWS8, M0RDD7, D3ZPL1, A0A0G2K0J0, D3ZHD6, A0A0U1RRV7, B1WC40, P59924, G3V659, Q498U4, F1LSL2, F1LNF1, Q4QQS8, D3ZXL5, F1MA52, G3V7Z8, F1MA98, Q7TQ84, B5DEY5, Q91V33, Q66HC5, A0A0G2JXM5, Q68FX3, P62828, Q56A27, Q66HM7, Q0ZFS5, Q6AY87, F1LXS6, P13084, Q3KRD8, D3Z8B2, F1LS02, A1A5P2, D4A9D6	887	97	18681	8.25065	4.5917e-22
GO:0034660~ncRNA metabolic process	88	9.42184	2.92599e-24	D4A106, A0A1W2Q680, P62914, D3ZU51, F1LNV7, Q3MHC2, Q641Y8, B0BND5, D3ZBY5, F1LNF1, F7EMB2, Q4KLI0, B0BN82, B0BN89, P09895, A9CMB7, P41777, A2RRU3, D4AE49, Q3B8Q1, Q3B8Q2, Q5PQR5, A0A0G2JWK2, G3V6G2, A0A0G2JV87, Q66HM7, Q4KMB2, D3ZEG9, B1H269, D3ZNI3, Q6TXH5, Q66H58, A0A1W2Q6Q7, P13084, P22509, Q5U2W5, A0A0H2UHQ8, Q3KRD8, M0RDX9, M0RC12, Q5XIW8, B1WC28, M0RD75, D3ZVA5, A1A5P2, A0A0G2K719, M0R3M8,…	887	540	18681	3.43214	5.02992e-22
GO:0010556~regulation of macromolecule biosynthetic process	320	34.2612	5.26255e-24	A0A0G2JTH1, P62914, G3V6F4, P81795, Q4V7C7, B0BNH4, B2RYX0, Q3T1I0, X1WI37, D4AAU4, Q4V8E1, Q5U2Q7, B0BN81, F1LSL2, D4A8C8, Q5M9G4, P43278, P41777, Q91V33, A0A096MKE9, B1WC78, A0A0G2K4G0, A0A0G2K904, I6L9G6, M0R3R6, Q4KLL0, A0A1W2Q6Q7, A0A0G2K4W3, A0A0G2JSW3, P13084, P68101, Q3KRD8, D3ZIX4, Q4QQT3, G3V661, D4A1W5, M0RC12, P25977, F1M842, B0K016, D3ZDN6, Q5PQK2, B2RYI3, F1LNP1, D4A3K5, Q66X93, Q63…	887	4048	18681	1.66489	8.63536e-22
GO:2000112~regulation of cellular macromolecule biosynthetic process	316	33.833	9.8394e-24	A0A0G2JTH1, P62914, G3V6F4, P81795, Q4V7C7, B0BNH4, B2RYX0, Q3T1I0, X1WI37, D4AAU4, Q4V8E1, Q5U2Q7, B0BN81, F1LSL2, D4A8C8, Q5M9G4, P43278, P41777, Q91V33, A0A096MKE9, B1WC78, A0A0G2K4G0, A0A0G2K904, I6L9G6, M0R3R6, Q4KLL0, A0A1W2Q6Q7, A0A0G2K4W3, A0A0G2JSW3, P13084, P68101, Q3KRD8, D3ZIX4, Q4QQT3, G3V661, D4A1W5, M0RC12, P25977, F1M842, B0K016, D3ZDN6, Q5PQK2, B2RYI3, F1LNP1, D4A3K5, Q66X93, Q63…	887	3992	18681	1.66714	1.54436e-21
GO:0045934~negative regulation of nucleobase-containing compound metabolic process	169	18.0942	1.33937e-23	A0A0G2K2J7, A0A0G2JTH1, Q9Z118, A0A0G2K736, D4A4S3, Q4KM71, B2RYX0, Q3T1I0, Q8CJB9, Q3MHS8, Q56A18, Q4V8E1, Q6TUE4, D3ZU57, F7ENH8, P62198, B6DTP5, Q6AY48, Q62806, Q9JIX5, Q5M9G4, P43278, A0A096MKE9, Q91V33, B2GUY7, P62997, Q5FVM4, F1LP64, B1WC78, D4A2P1, I6L9G6, A0A5H1ZRT6, M0R3Z8, P13084, M0R7B4, D3ZIX4, M0RC12, P25977, F1M842, D3ZN95, P67779, B0K016, E9PST5, D4A720, D3ZJ19, B2RYI3, M0R623, D4A…	887	1609	18681	2.21211	2.01464e-21
GO:0010629~negative regulation of gene expression	193	20.6638	2.55913e-23	A0A0G2JTH1, Q9Z118, B2RYX0, Q3T1I0, Q8CJB9, Q4V8E1, Q5U2Q7, Q5M9G4, P43278, Q91V33, B1WC78, I6L9G6, Q66HM7, P13084, P68101, Q3KRD8, D3ZIX4, Q4QQT3, D4A1W5, M0RC12, P25977, D3ZBJ0, B0K016, D4A720, B2RYI3, D4A3K5, Q66X93, G3V7J2, Q75QC4, A0A0G2JUX5, O35821, G3V798, P63102, Q6AYK1, Q68FQ9, G3V790, E9PU01, F7EY92, D4AAG8, A0A0G2JZS2, B5DF91, O35260, D3ZII7, Q566E4, Q5XI48, M0RAP6, Q568Y6, A1L1I5, D4A…	887	1977	18681	2.05602	3.69539e-21
GO:0045935~positive regulation of nucleobase-containing compound metabolic process	199	21.3062	5.44861e-23	G3V6F4, Q4V7C7, B2RYX0, D4A8C8, P43278, P41777, A0A0G2K4G0, M0R3R6, Q4KLL0, A0A0G2K4W3, P13084, Q14TE9, D3ZIX4, G3V661, M0RC12, P25977, F1M842, B0K016, Q5PQK2, B2RYI3, F1LNP1, D4A3K5, Q66X93, Q63396, O35821, G3V790, F1LMN8, D4AAG8, A0A0G2JZS2, D3ZQ89, Q4V7D7, D3ZII7, Q566E4, B5DEH2, Q5XI48, M0RAP6, Q568Y6, Q63413, A0A0G2K0J4, P28480, A0A0G2K0J0, D3ZV33, O08629, A0A0G2K654, A0A0A0MXW3, F1LNF1, D4A…	887	2082	18681	2.01302	7.56518e-21
GO:0051253~negative regulation of RNA metabolic process	155	16.5953	2.91449e-22	A0A0G2JTH1, Q9Z118, A0A0G2K736, D4A4S3, Q4KM71, B2RYX0, Q3T1I0, Q8CJB9, Q3MHS8, Q56A18, Q4V8E1, Q6TUE4, D3ZU57, F7ENH8, P62198, B6DTP5, Q6AY48, Q62806, Q9JIX5, Q5M9G4, P43278, Q91V33, B2GUY7, P62997, Q5FVM4, B1WC78, D4A2P1, I6L9G6, A0A5H1ZRT6, M0R3Z8, P13084, M0R7B4, D3ZIX4, M0RC12, P25977, D3ZN95, P67779, B0K016, E9PST5, D4A720, D3ZJ19, B2RYI3, D4A3K5, Q75QC4, A0A0G2JUX5, O35821, Q498U4, G3V798,…	887	1452	18681	2.24823	3.89678e-20
GO:0006364~rRNA processing	55	5.88865	3.66924e-22	D4A106, A0A1W2Q680, P62914, B0BND5, D3ZBY5, B0BN82, P09895, A2RRU3, D4AE49, Q3B8Q1, Q3B8Q2, Q5PQR5, A0A0G2JV87, Q4KMB2, D3ZEG9, B1H269, D3ZNI3, A0A1W2Q6Q7, P13084, P22509, Q5U2W5, A0A0H2UHQ8, Q3KRD8, M0RDX9, Q5XIW8, M0RD75, D3ZVA5, A1A5P2, M0R3M8, Q5EB56, Q3B8N8, G3V7B0, M0R623, D4ACW1, Q6PDV6, P61480, G3V752, P62250, Q5FWY7, D4AE65, F1M013, B2RYR8, A0A0G2K1A9, P62907, G3V6I9, Q5I0C9, B1WC56, P55…	887	241	18681	4.80642	4.7307e-20
GO:0071427~mRNA-containing ribonucleoprotein complex export from nucleus	28	2.99786	2.29839e-21	Q63413, D3ZBL6, F1M0V4, Q3SWS8, M0RDD7, D3ZHD6, A0A0U1RRV7, B1WC40, P59924, Q498U4, F1LSL2, F1LNF1, Q4QQS8, D3ZXL5, F1MA52, G3V7Z8, F1MA98, Q7TQ84, B5DEY5, Q66HC5, A0A0G2JXM5, Q68FX3, Q56A27, Q0ZFS5, Q6AY87, F1LXS6, D3Z8B2, F1LS02	887	56	18681	10.5304	2.76573e-19
GO:0006406~mRNA export from nucleus	28	2.99786	2.29839e-21	Q63413, D3ZBL6, F1M0V4, Q3SWS8, M0RDD7, D3ZHD6, A0A0U1RRV7, B1WC40, P59924, Q498U4, F1LSL2, F1LNF1, Q4QQS8, D3ZXL5, F1MA52, G3V7Z8, F1MA98, Q7TQ84, B5DEY5, Q66HC5, A0A0G2JXM5, Q68FX3, Q56A27, Q0ZFS5, Q6AY87, F1LXS6, D3Z8B2, F1LS02	887	56	18681	10.5304	2.76573e-19
GO:0006611~protein export from nucleus	41	4.38972	2.42767e-21	Q63413, D3ZBL6, A0A0G2JSH4, F1M0V4, Q3SWS8, M0RDD7, A0A0G2K0J0, D3ZHD6, A0A0U1RRV7, B1WC40, P59924, Q498U4, F1LSL2, F1LNF1, Q4QQS8, G3V8T3, D3ZXL5, F1MA52, G3V7Z8, F1MA98, Q7TQ84, B5DEY5, F1M953, Q66HC5, A0A0G2JXM5, Q68FX3, P62828, Q56A27, Q4V7D7, Q66HM7, Q0ZFS5, Q6AY87, F1LXS6, P13084, P62260, Q3KRD8, R4GNK3, D3Z8B2, Q66H32, F1LS02, A1A5P2	887	136	18681	6.34924	2.82706e-19
GO:0031326~regulation of cellular biosynthetic process	322	34.4754	3.14343e-21	A0A0G2JTH1, P62914, G3V6F4, P81795, Q4V7C7, B0BNH4, B2RYX0, Q3T1I0, X1WI37, D4AAU4, Q4V8E1, Q5U2Q7, B0BN81, F1LSL2, D4A8C8, Q5M9G4, P43278, P41777, Q91V33, A0A096MKE9, B1WC78, A0A0G2K4G0, A0A0G2K904, I6L9G6, M0R3R6, Q4KLL0, A0A1W2Q6Q7, A0A0G2K4W3, A0A0G2JSW3, P13084, P68101, Q3KRD8, D3ZIX4, Q4QQT3, G3V661, D4A1W5, M0RC12, P25977, F1M842, B0K016, D3ZDN6, Q5PQK2, B2RYI3, F1LNP1, D4A3K5, Q66X93, Q63…	887	4241	18681	1.59906	3.54618e-19
GO:0051169~nuclear transport	68	7.28051	6.12277e-21	Q63413, D3ZBL6, Q3SWS8, D4A4S3, M0RDD7, D3ZPL1, A0A0G2K0J0, O08629, D3ZHD6, A0A0U1RRV7, B1WC40, G3V659, B6DTP5, F1LSL2, F1LNF1, D3ZXL5, F1MA52, P63086, F1MA98, Q9JJ54, F1M953, P41777, Q91V33, A0A0G2JXM5, Q68FX3, D4A7R3, I6L9G6, P11654, Q66HM7, A0A0G2JZY6, F1LXS6, P13084, Q3KRD8, D3Z8B2, F1LS02, A1A5P2, P24368, A0A0G2JSH4, M0R3M4, F1M0V4, G3V8L3, P59924, Q498U4, F2Z3Q8, Q4QQS8, G3V8T3, G3V7Z8, Q7T…	887	382	18681	3.74906	6.69794e-19
GO:0010628~positive regulation of gene expression	204	21.8415	6.63172e-21	P62914, G3V6F4, P81795, Q4V7C7, B2RYX0, X1WI37, D4A8C8, P43278, P41777, Q91V33, A0A0G2K4G0, M0R3R6, Q4KLL0, A0A0G2K4W3, P13084, Q3KRD8, D3ZIX4, Q4QQT3, G3V661, D4A1W5, M0RC12, P25977, F1M842, B0K016, Q5PQK2, B2RYI3, F1LNP1, D4A3K5, Q66X93, Q63396, G3V8L3, O35821, G3V790, F1LMN8, G3V6I9, A0A0G2JZS2, B5DF91, Q4V7D7, D3ZII7, B5DEH2, Q5XI48, Q63413, A0A0G2K0J4, A0A0G2K0J0, D3ZV33, O08629, A0A0G2K654,…	887	2248	18681	1.91122	7.04133e-19
GO:0006913~nucleocytoplasmic transport	67	7.17345	2.39661e-20	Q63413, D3ZBL6, Q3SWS8, D4A4S3, M0RDD7, D3ZPL1, A0A0G2K0J0, O08629, D3ZHD6, A0A0U1RRV7, B1WC40, G3V659, B6DTP5, F1LSL2, F1LNF1, D3ZXL5, F1MA52, P63086, F1MA98, Q9JJ54, F1M953, P41777, Q91V33, A0A0G2JXM5, Q68FX3, D4A7R3, I6L9G6, P11654, Q66HM7, A0A0G2JZY6, F1LXS6, P13084, Q3KRD8, D3Z8B2, F1LS02, A1A5P2, A0A0G2JSH4, M0R3M4, F1M0V4, G3V8L3, P59924, Q498U4, F2Z3Q8, Q4QQS8, G3V8T3, G3V7Z8, Q7TQ84, B5D…	887	381	18681	3.70362	2.47193e-18
GO:0000245~spliceosomal complex assembly	25	2.67666	6.75148e-20	Q63413, A0A0G2K2F4, D3ZFB2, Q4KLI7, Q9JMJ4, G3V7T6, P84586, Q792H5, B2RYP6, B2GV41, Q66H20, B2GV05, Q56A27, D4A9L2, D3ZQM0, Q9WV25, G3V6S8, Q6AXT8, Q4KM38, A0A0G2QBZ8, Q4V898, F1SW39, Q4QQT3, D3ZCL3, B0BNL0	887	47	18681	11.2026	6.77024e-18
GO:0033044~regulation of chromosome organization	71	7.60171	1.11773e-19	G3V6F4, A0A0G2K0J4, A0A0G2K736, Q4KM71, Q498C9, Q3T1I0, Q8CJB9, Q3MHS9, P28480, A0A0G2K0J0, Q4V8A2, O08629, A0A0G2K654, A0A0G2JYV0, F1LNF1, Q6AZ26, G3V9X6, D4A8G7, Q4KLI0, P63086, Q641Z4, F1MA98, D4A8C8, Q9JJ54, P43278, A0A0G2K3G9, D4A9A3, Q4FZS2, A0A0G2JWK2, F1LP64, Q5RKH0, A0A0G2JT88, M0R7B4, D3ZIX4, G3V661, D3ZBN0, Q8CHJ4, D3ZIT4, A1L1K3, D3ZN95, Q4G037, D4A3K5, Q9WVR8, G3V8L3, D4A5K6, D4ACB8,…	887	435	18681	3.43752	1.09054e-17
GO:0010558~negative regulation of macromolecule biosynthetic process	165	17.666	1.3675e-19	A0A0G2JTH1, A0A0G2K736, D4A4S3, Q4KM71, B2RYX0, Q3T1I0, Q3MHS8, Q56A18, Q4V8E1, Q6TUE4, D3ZU57, F7ENH8, P62198, B6DTP5, Q6AY48, Q62806, Q9JIX5, Q5M9G4, P43278, A0A096MKE9, Q91V33, B2GUY7, Q5FVM4, B1WC78, D4A2P1, I6L9G6, A0A0G2JUS0, A0A5H1ZRT6, M0R3Z8, A0A0G2K8F9, M0R7B4, P68101, Q3KRD8, D3ZIX4, Q4QQT3, D4A1W5, M0RC12, P25977, D3ZN95, P67779, B0K016, A0A0G2K719, D3ZJ19, B2RYI3, M0R623, D4A3K5, G3V…	887	1697	18681	2.04776	1.29913e-17
GO:0051052~regulation of DNA metabolic process	79	8.45824	3.17835e-19	Q63413, A0A0G2K736, Q3MHS9, P28480, D3ZV33, A0A0G2K0J0, O08629, A0A0G2K654, F1LNF1, G3V9X6, P63086, Q641Z4, D3ZJU0, Q9JJ54, P43278, A0A096MKE9, A0A0G2K3G9, A0A0G2JWK2, Q1LZ53, Q4FZS1, D3ZP89, F1LP64, A0A0G2JSS1, D3ZEG9, A0A1W2Q6Q7, D4A1B9, P13084, M0R7B4, D4A9J4, Q14TE9, D3ZIX4, D3ZBN0, Q8CHJ4, F1M842, A0A0G2JSH4, Q5PQK2, Q66HB8, M0R623, Q5M7U6, D4A3K5, Q9WVR8, Q63396, G3V8L3, D4A5K6, D4ACB8, Q5M…	887	534	18681	3.11575	2.94201e-17
GO:2000113~negative regulation of cellular macromolecule biosynthetic process	161	17.2377	3.38109e-19	A0A0G2JTH1, A0A0G2K736, D4A4S3, Q4KM71, B2RYX0, Q3T1I0, Q3MHS8, Q56A18, Q4V8E1, Q6TUE4, D3ZU57, F7ENH8, P62198, B6DTP5, Q6AY48, Q62806, Q9JIX5, Q5M9G4, P43278, A0A096MKE9, Q91V33, B2GUY7, Q5FVM4, B1WC78, D4A2P1, I6L9G6, A0A0G2JUS0, A0A5H1ZRT6, M0R3Z8, A0A0G2K8F9, M0R7B4, P68101, Q3KRD8, D3ZIX4, Q4QQT3, D4A1W5, M0RC12, P25977, D3ZN95, P67779, B0K016, A0A0G2K719, D3ZJ19, B2RYI3, M0R623, D4A3K5, G3V…	887	1652	18681	2.05254	3.05143e-17
GO:0006259~DNA metabolic process	116	12.4197	3.94668e-19	A0A1W2Q680, A0A0G2K736, Q4KM71, Q3MHS9, Q6TRW4, P43278, A0A096MKE9, Q5FVM4, F1LP64, B1H224, D3ZEG9, A0A1W2Q6Q7, P13084, M0R7B4, Q14TE9, D3ZIX4, F1M842, P67779, D3ZK36, Q5PQK2, Q66HB8, M0R623, D4A3K5, Q63396, G3V8L3, D4ACB8, P59924, G3V8T4, G3V953, G3V8T1, D4AC23, G3V790, Q4KM87, P06766, Q62599, Q3T1J8, O70187, F7EY92, D4AAG8, D3ZQ89, D3ZQQ2, B1WC56, B2RYJ3, Q6AYU1, Q6AXS3, D3ZB30, M0RAP6, F1LSS1,…	887	1006	18681	2.42849	3.475e-17
GO:0016569~covalent chromatin modification	79	8.45824	6.1953e-19	A1L1I5, G3V6F4, A0A0G2K0J4, A0A0G2K736, Q4KM71, Q3T1I0, Q8CJB9, A0A0G2K0J0, M0R565, O08629, Q4V8E1, P86173, A0A0G2K654, D3ZU57, A0A0G2JYV0, F7ENH8, Q6AZ26, D4A8G7, Q6JHU9, Q4KLI0, Q641Z4, D4A8C8, B2GUY7, A0A0G2JWK2, Q1LZ53, Q4FZS1, D3ZP89, F1LP64, B1WC78, M0R3R6, Q5RKH0, Q71UF4, D3ZVU7, P22509, M0R7B4, D4A9J4, G3V661, D3ZBN0, M0RBT5, F2Z3T0, D3ZVA5, D3ZN95, P67779, D3ZR50, B0BNJ0, Q9WVR8, G3V8L3,…	887	540	18681	3.08113	5.32501e-17
GO:0051254~positive regulation of RNA metabolic process	171	18.3084	6.71199e-19	G3V6F4, Q4V7C7, A0A0G2K736, D4A4S3, Q4KM71, B2RYX0, Q2QC85, F7ENH8, P62198, B6DTP5, D4A8C8, Q62806, Q9JIX5, P43278, P41777, P62997, A0A0G2K4G0, D4A2P1, A0A0G2K2K5, A0A1B0GWY5, M0R3R6, A0A0G2K5Q3, A0A5H1ZRT6, M0R3Z8, Q4KLL0, A0A0G2K4W3, P13084, M0R7B4, Q14TE9, D3ZIX4, G3V661, M0RC12, P25977, F1M842, D3ZN95, P67779, B0K016, A0A0G2K719, Q5PQK2, D3ZJ19, B2RYI3, F1LNP1, D4A3K5, Q66X93, Q63396, B2RZC6,…	887	1817	18681	1.98206	5.61667e-17
GO:0034654~nucleobase-containing compound biosynthetic process	298	31.9058	6.84581e-19	A0A0G2JTH1, P51583, P62914, G3V6F4, Q4V7C7, B0BNH4, B2RYX0, Q3T1I0, D4AAU4, Q4V8E1, F1LSL2, D4A8C8, Q5M9G4, P43278, P41777, Q91V33, A0A096MKE9, P62804, B1WC78, A0A0G2K4G0, A0A0G2K904, I6L9G6, M0R3R6, Q4KLL0, A0A0G2K4W3, P13084, D3ZIX4, G3V661, M0RC12, P25977, F1M842, B0K016, D3ZDN6, Q5PQK2, B2RYI3, F1LNP1, D4A3K5, Q66X93, Q63396, Q75QC4, A0A0G2JUX5, F1LZG4, O35821, P63102, G3V678, Q68FQ9, Q498M4,…	887	3951	18681	1.58849	5.61667e-17
GO:2001252~positive regulation of chromosome organization	50	5.35332	1.35811e-18	G3V6F4, A0A0G2K0J4, A0A0G2K736, Q4KM71, Q8CJB9, Q3MHS9, P28480, Q4V8A2, O08629, A0A0G2JYV0, F1LNF1, Q6AZ26, G3V9X6, D4A8G7, Q4KLI0, P63086, Q641Z4, F1MA98, D4A8C8, Q9JJ54, A0A0G2K3G9, A0A0G2JWK2, Q5RKH0, A0A0G2JT88, D3ZBN0, Q8CHJ4, D3ZIT4, A1L1K3, D3ZN95, Q4G037, Q9WVR8, G3V8L3, D4ACB8, A0A0G2JXZ3, D3ZJF7, G3V8T1, Q02874, D4AC23, Q7TPB1, Q498M4, F1LNL2, Q4KM87, Q4QQS4, D3ZK47, F7FF45, Q6P6G9, M0R…	887	238	18681	4.42455	1.0895e-16
GO:0010557~positive regulation of macromolecule biosynthetic process	183	19.5931	1.85833e-18	G3V6F4, P81795, Q4V7C7, A0A0G2K736, Q4KM71, B2RYX0, Q3MHS9, X1WI37, Q2QC85, F7ENH8, P62198, B6DTP5, D4A8C8, Q62806, P09895, Q9JIX5, P43278, P41777, Q91V33, D3ZD47, G3V8C3, A0A0G2K4G0, D4A2P1, A0A0G2K2K5, A0A1B0GWY5, M0R3R6, A0A0G2K5Q3, A0A5H1ZRT6, M0R3Z8, Q4KLL0, A0A0G2K4W3, P13084, M0R7B4, Q3KRD8, D3ZIX4, G3V661, D4A1W5, M0RC12, P25977, F1M842, D3ZN95, P67779, B0K016, A0A0G2K719, Q5PQK2, D3ZJ19,…	887	2024	18681	1.90422	1.44683e-16
GO:0009890~negative regulation of biosynthetic process	169	18.0942	1.88369e-18	A0A0G2JTH1, A0A0G2K736, D4A4S3, Q4KM71, B2RYX0, Q3T1I0, Q3MHS8, Q56A18, Q4V8E1, Q6TUE4, D3ZU57, F7ENH8, P62198, B6DTP5, Q6AY48, Q62806, Q9JIX5, Q5M9G4, P43278, A0A096MKE9, Q91V33, B2GUY7, Q5FVM4, B1WC78, D4A2P1, I6L9G6, A0A0G2JUS0, A0A5H1ZRT6, M0R3Z8, A0A0G2K8F9, M0R7B4, P68101, Q3KRD8, D3ZIX4, Q4QQT3, D4A1W5, M0RC12, P25977, D3ZN95, P67779, B0K016, A0A0G2K719, D3ZJ19, B2RYI3, M0R623, D4A3K5, G3V…	887	1805	18681	1.97191	1.44683e-16
GO:0031327~negative regulation of cellular biosynthetic process	166	17.773	2.02643e-18	A0A0G2JTH1, A0A0G2K736, D4A4S3, Q4KM71, B2RYX0, Q3T1I0, Q3MHS8, Q56A18, Q4V8E1, Q6TUE4, D3ZU57, F7ENH8, P62198, B6DTP5, Q6AY48, Q62806, Q9JIX5, Q5M9G4, P43278, A0A096MKE9, Q91V33, B2GUY7, Q5FVM4, B1WC78, D4A2P1, I6L9G6, A0A0G2JUS0, A0A5H1ZRT6, M0R3Z8, A0A0G2K8F9, M0R7B4, P68101, Q3KRD8, D3ZIX4, Q4QQT3, D4A1W5, M0RC12, P25977, D3ZN95, P67779, B0K016, A0A0G2K719, D3ZJ19, B2RYI3, M0R623, D4A3K5, G3V…	887	1760	18681	1.98642	1.52405e-16
GO:0033043~regulation of organelle organization	145	15.5246	2.49109e-18	Q9Z2L0, G3V6F4, Q4V7C7, A0A0G2K736, Q4KM71, Q3MHS9, Q498C9, Q3T1I0, Q8CJB9, A0A0G2K2J1, F7ENH8, D4A8C8, P43278, A0A096MKE9, F1LP64, B4F7A9, A0A1B0GWY5, M0R3R6, A0A0H2UHA6, O08679, G3V705, B1H227, A0A0G2JT88, P13084, Q9R0I8, M0R7B4, D3ZIX4, G3V661, P55161, D3ZN95, Q4G037, D4A3K5, A0A0G2JXV6, Q9QZX1, G3V8L3, D4ACB8, G3V9N1, Q9ERW3, P50399, D3ZUP5, G3V8T1, D4AC23, Q5XI32, Q498M4, B1H2A2, A0A0G2K9M7,…	887	1446	18681	2.11191	1.83527e-16
GO:0034728~nucleosome organization	41	4.38972	7.71324e-18	D3ZR50, A0A0G2K7N8, D4A3K5, A0A0G2K0J0, Q56A18, A0A0G2JXZ3, A0A0G2K654, B5DFB2, Q4KLI0, D4A3E3, Q02874, Q04931, D3ZJU0, M0RBQ5, Q00715, G3V790, F1LNL2, Q4KM87, P43278, Q4QQS4, D3ZBS9, D3ZGQ8, Q6MGA9, P62804, Q63945, D4A510, A0A0G2K1Q2, D4A4J0, Q5U3Y2, P13084, M0R7B4, D3ZIX4, G3V661, Q6P747, D3ZBN0, Q8CHJ4, B1WC28, P60123, Q568Y6	887	167	18681	5.17064	5.56896e-16
GO:0006351~transcription, DNA-templated	262	28.0514	1.13323e-17	A0A0G2JTH1, P62914, G3V6F4, Q4V7C7, B0BNH4, B2RYX0, Q3T1I0, D4AAU4, Q4V8E1, D4A8C8, Q5M9G4, P43278, P41777, Q91V33, P62804, B1WC78, A0A0G2K4G0, A0A0G2K904, M0R3R6, Q4KLL0, A0A0G2K4W3, P13084, D3ZIX4, G3V661, M0RC12, P25977, F1M842, B0K016, D3ZDN6, Q5PQK2, B2RYI3, F1LNP1, D4A3K5, Q66X93, Q63396, Q75QC4, A0A0G2JUX5, F1LZG4, O35821, P63102, G3V678, Q68FQ9, Q498M4, G3V790, A0A0G2K9M7, E9PU01, F7EY92,…	887	3387	18681	1.62916	8.02146e-16
GO:0032774~RNA biosynthetic process	273	29.2291	1.54499e-17	A0A0G2JTH1, P62914, G3V6F4, Q4V7C7, B0BNH4, B2RYX0, Q3T1I0, D4AAU4, Q4V8E1, F1LSL2, D4A8C8, Q5M9G4, P43278, P41777, Q91V33, P62804, B1WC78, A0A0G2K4G0, A0A0G2K904, I6L9G6, M0R3R6, Q4KLL0, A0A0G2K4W3, P13084, D3ZIX4, G3V661, M0RC12, P25977, F1M842, B0K016, D3ZDN6, Q5PQK2, B2RYI3, F1LNP1, D4A3K5, Q66X93, Q63396, Q75QC4, A0A0G2JUX5, F1LZG4, O35821, P63102, G3V678, Q68FQ9, Q498M4, G3V790, A0A0G2K9M7,…	887	3589	18681	1.60201	1.07258e-15
GO:0031328~positive regulation of cellular biosynthetic process	188	20.1285	1.98737e-17	A0A0G2K2J7, G3V6F4, P81795, Q4V7C7, A0A0G2K736, Q4KM71, B2RYX0, Q3MHS9, X1WI37, Q2QC85, F7ENH8, P62198, B6DTP5, D4A8C8, Q62806, P09895, Q9JIX5, P43278, P41777, Q91V33, D3ZD47, G3V8C3, A0A0G2K4G0, D4A2P1, A0A0G2K2K5, A0A1B0GWY5, M0R3R6, A0A0G2K5Q3, A0A5H1ZRT6, M0R3Z8, Q4KLL0, A0A0G2K4W3, P13084, Q8BHI5, M0R7B4, Q3KRD8, D3ZIX4, G3V661, D4A1W5, M0RC12, P25977, F1M842, D3ZN95, P67779, B0K016, A0A0G2K…	887	2152	18681	1.83989	1.35366e-15
GO:0016570~histone modification	75	8.02998	2.23503e-17	A1L1I5, G3V6F4, A0A0G2K0J4, A0A0G2K736, Q4KM71, Q3T1I0, Q8CJB9, A0A0G2K0J0, M0R565, Q4V8E1, P86173, A0A0G2K654, D3ZU57, A0A0G2JYV0, F7ENH8, Q6AZ26, D4A8G7, Q6JHU9, Q4KLI0, Q641Z4, D4A8C8, B2GUY7, A0A0G2JWK2, Q4FZS1, D3ZP89, F1LP64, B1WC78, M0R3R6, Q5RKH0, Q71UF4, D3ZVU7, P22509, M0R7B4, D4A9J4, G3V661, D3ZBN0, M0RBT5, F2Z3T0, D3ZVA5, D3ZN95, P67779, D3ZR50, B0BNJ0, Q9WVR8, G3V8L3, D4A5K6, A0A0G2J…	887	526	18681	3.00298	1.49416e-15
GO:0033120~positive regulation of RNA splicing	23	2.46253	2.63094e-17	B1WC25, Q4KLZ3, P49793, D4A4S3, Q56A27, D4A9L2, Q4V7D7, D4A3E1, Q9JMJ4, Q09167, B2RZ74, P13383, D4A8G7, P61980, P84586, F2Z3T9, Q5M7V8, Q4V898, Q6NT88, D4A5A6, Q3B8Q2, P62997, F1LMN8	887	47	18681	10.3064	1.72685e-15
GO:0010608~posttranscriptional regulation of gene expression	78	8.35118	3.0348e-17	Q63413, P04797, P81795, A0A0G2JSR7, X1WI37, Q5U2Q7, B1WC40, Q27W02, B0BN81, B6DTP5, Q27W01, F1LNF1, P63245, P63086, Q6TQE1, Q792H5, F1MA98, Q9JJ54, P09895, P41777, Q6NT88, Q91V33, F1LV13, D3ZD47, Q3B8Q2, G3V8C3, A0A0G2JWK2, A0A0G2JXM5, D4AEI5, I6L9G6, A0A0G2JUS0, Q5BJN3, D4A8H8, B2RYU2, A0A0G2JSW3, P13084, A0A0G2K8F9, P68101, Q3KRD8, Q4QQT3, D4A1W5, F1LQ48, A0A0G2QC59, A0A0G2K719, D4A206, Q5PQK2,…	887	565	18681	2.90752	1.95636e-15
GO:0010605~negative regulation of macromolecule metabolic process	231	24.7323	3.17129e-17	A0A0G2JTH1, Q9Z118, P62914, G3V6F4, B2RYG0, B2RYX0, Q3T1I0, Q8CJB9, Q4V8E1, Q5U2Q7, Q5M9G4, P43278, Q91V33, A0A096MKE9, F1LP64, B1WC78, B4F7A9, I6L9G6, Q66HM7, P13084, P68101, Q3KRD8, D3ZIX4, Q4QQT3, D4A1W5, M0RC12, P25977, F1M842, D3ZBJ0, B0K016, D4A720, B2RYI3, D4A3K5, Q66X93, Q63396, G3V7J2, Q75QC4, A0A0G2JUX5, O35821, G3V798, P63102, Q6AYK1, Q68FQ9, Q498M4, G3V790, E9PU01, F7EY92, D4AAG8, A0A…	887	2877	18681	1.69102	2.00848e-15
GO:0009891~positive regulation of biosynthetic process	190	20.3426	4.55215e-17	A0A0G2K2J7, G3V6F4, P81795, Q4V7C7, A0A0G2K736, Q4KM71, B2RYX0, Q3MHS9, X1WI37, Q2QC85, F7ENH8, P62198, B6DTP5, D4A8C8, Q62806, P09895, Q9JIX5, P43278, P41777, Q91V33, D3ZD47, G3V8C3, A0A0G2K4G0, D4A2P1, A0A0G2K2K5, A0A1B0GWY5, M0R3R6, A0A0G2K5Q3, A0A5H1ZRT6, M0R3Z8, Q4KLL0, A0A0G2K4W3, P13084, Q8BHI5, M0R7B4, Q3KRD8, D3ZIX4, G3V661, D4A1W5, M0RC12, P25977, F1M842, D3ZN95, P67779, B0K016, A0A0G2K…	887	2202	18681	1.81724	2.83332e-15
GO:1903312~negative regulation of mRNA metabolic process	25	2.67666	5.12985e-17	D4A720, Q9Z118, Q8CJB9, Q3MHS8, D4A7G0, F1LNF1, G3V798, Q6AYK1, P61980, Q641Z4, P84586, Q9JJ54, P62997, A0A0G2JZS2, M0R735, Q9QX80, G3V6S8, Q4KM38, P13084, D3ZB30, F2Z3T9, A0A0G2K7B3, F1LQ48, D4A9D6, E9PST5	887	59	18681	8.9241	3.13878e-15
GO:0006412~translation	109	11.6702	1.49231e-15	D4A6W6, P62914, P81795, X1WI37, Q5U2Q7, A0A0G2KBA1, D4A6G6, B0BN81, B6DTP5, P09895, A9CMB7, Q6P3V8, Q6P3V9, P62632, Q91V33, D3ZD47, G3V8C3, I6L9G6, Q66HM7, A0A0H2UH99, A0A0G2JUS0, A0A0G2JSW3, A0A0G2K8F9, P13084, A0A0H2UHQ8, P68101, Q3KRD8, P61314, B2RYQ8, Q4QQT3, D4A1W5, A0A0G2KA79, P21531, A0A0G2K719, D3ZJJ6, Q6PDV9, G3V7J2, A0A0G2JY70, A0A0G2JUX5, Q6PDV8, Q5RK09, Q6PDV6, P19945, G3V8T3, P62250,…	887	1017	18681	2.25726	8.97875e-14
GO:0031324~negative regulation of cellular metabolic process	220	23.5546	2.59063e-15	A0A0G2JTH1, Q9Z118, P62914, G3V6F4, B2RYG0, B2RYX0, Q3T1I0, Q8CJB9, Q4V8E1, Q5M9G4, P43278, Q91V33, A0A096MKE9, F1LP64, B1WC78, B4F7A9, I6L9G6, P13084, Q9R0I8, P68101, Q3KRD8, D3ZIX4, Q4QQT3, D4A1W5, M0RC12, P25977, F1M842, B0K016, D4A720, B2RYI3, D4A3K5, Q63396, G3V7J2, Q75QC4, A0A0G2JUX5, O35821, G3V798, P63102, Q6AYK1, Q68FQ9, Q498M4, G3V790, E9PU01, F7EY92, D4AAG8, A0A0G2JZS2, B5DF91, O35260,…	887	2781	18681	1.66609	1.533e-13
GO:0050686~negative regulation of mRNA processing	19	2.03426	2.63286e-15	D4A720, Q9Z118, Q8CJB9, Q3MHS8, D4A7G0, G3V6S8, F1LNF1, Q4KM38, G3V798, Q6AYK1, P13084, P61980, Q641Z4, P84586, D3ZB30, F2Z3T9, F1LQ48, P62997, E9PST5	887	35	18681	11.433	1.533e-13
GO:0043043~peptide biosynthetic process	109	11.6702	5.50767e-15	D4A6W6, P62914, P81795, X1WI37, Q5U2Q7, A0A0G2KBA1, D4A6G6, B0BN81, B6DTP5, P09895, A9CMB7, Q6P3V8, Q6P3V9, P62632, Q91V33, D3ZD47, G3V8C3, I6L9G6, Q66HM7, A0A0H2UH99, A0A0G2JUS0, A0A0G2JSW3, A0A0G2K8F9, P13084, A0A0H2UHQ8, P68101, Q3KRD8, P61314, B2RYQ8, Q4QQT3, D4A1W5, A0A0G2KA79, P21531, A0A0G2K719, D3ZJJ6, Q6PDV9, G3V7J2, A0A0G2JY70, A0A0G2JUX5, Q6PDV8, Q5RK09, Q6PDV6, P19945, G3V8T3, P62250,…	887	1036	18681	2.21586	3.15598e-13
GO:0033119~negative regulation of RNA splicing	18	1.92719	7.75532e-15	D4A720, Q9Z118, Q3MHS8, G3V6S8, F1LNF1, Q4KM38, G3V798, P62278, Q6AYK1, P13084, P61980, P84586, D3ZB30, F2Z3T9, F1LQ48, Q66H20, P62997, E9PST5	887	32	18681	11.8467	4.37448e-13
GO:0010638~positive regulation of organelle organization	87	9.31478	1.01973e-14	Q9Z2L0, G3V6F4, A0A0G2K0J4, Q4V7C7, A0A0G2K736, Q4KM71, Q8CJB9, Q3MHS9, P28480, F1LMC7, A0A0G2K2J1, Q4V8A2, O08629, P15205, Q5BJU7, A0A0G2JYV0, F1LNF1, Q6AZ26, G3V9X6, D4A8G7, Q4KLI0, P07150, Q9QZR6, P63086, Q641Z4, F1MA98, D4A8C8, Q9JJ54, Q99PD4, O88377, A0A0G2K3G9, A0A0G2JWK2, A0JN25, B4F7A9, Q5RKH0, G3V705, A0A0G2JT88, Q07936, D4A8H8, P13084, Q9R0I8, P04692, D3ZBN0, P55161, Q8CHJ4, D3ZIT4, A1L…	887	741	18681	2.47273	5.66341e-13
GO:2001141~regulation of RNA biosynthetic process	257	27.5161	1.05921e-14	A0A0G2JTH1, P62914, G3V6F4, Q4V7C7, B0BNH4, B2RYX0, Q3T1I0, D4AAU4, Q4V8E1, F1LSL2, D4A8C8, Q5M9G4, P43278, P41777, Q91V33, B1WC78, A0A0G2K4G0, A0A0G2K904, I6L9G6, M0R3R6, Q4KLL0, A0A0G2K4W3, P13084, D3ZIX4, G3V661, M0RC12, P25977, F1M842, B0K016, D3ZDN6, Q5PQK2, B2RYI3, F1LNP1, D4A3K5, Q66X93, Q63396, Q75QC4, A0A0G2JUX5, F1LZG4, O35821, P63102, Q68FQ9, Q498M4, G3V790, A0A0G2K9M7, E9PU01, F7EY92,…	887	3466	18681	1.56164	5.79355e-13
GO:0006355~regulation of transcription, DNA-templated	256	27.409	1.11828e-14	A0A0G2JTH1, P62914, G3V6F4, Q4V7C7, B0BNH4, B2RYX0, Q3T1I0, D4AAU4, Q4V8E1, F1LSL2, D4A8C8, Q5M9G4, P43278, P41777, Q91V33, B1WC78, A0A0G2K4G0, A0A0G2K904, M0R3R6, Q4KLL0, A0A0G2K4W3, P13084, D3ZIX4, G3V661, M0RC12, P25977, F1M842, B0K016, D3ZDN6, Q5PQK2, B2RYI3, F1LNP1, D4A3K5, Q66X93, Q63396, Q75QC4, A0A0G2JUX5, F1LZG4, O35821, P63102, Q68FQ9, Q498M4, G3V790, A0A0G2K9M7, E9PU01, F7EY92, D4AAG8,…	887	3449	18681	1.56323	6.02534e-13
GO:1902679~negative regulation of RNA biosynthetic process	132	14.1328	1.27002e-14	A0A0G2JTH1, A0A0G2K736, D4A4S3, Q4KM71, B2RYX0, Q3T1I0, Q3MHS8, Q56A18, Q4V8E1, Q6TUE4, D3ZU57, F7ENH8, P62198, B6DTP5, Q6AY48, Q62806, Q9JIX5, Q5M9G4, P43278, Q91V33, B2GUY7, Q5FVM4, B1WC78, D4A2P1, I6L9G6, A0A5H1ZRT6, M0R3Z8, M0R7B4, D3ZIX4, M0RC12, P25977, D3ZN95, P67779, B0K016, D3ZJ19, B2RYI3, D4A3K5, Q75QC4, A0A0G2JUX5, O35821, Q498U4, P63102, G3V8T1, Q68FQ9, G3V790, Q5FVK6, E9PU01, F1M3P6,…	887	1389	18681	2.00147	6.74231e-13
GO:0006417~regulation of translation	65	6.95931	1.37017e-14	Q63413, P04797, P81795, X1WI37, Q5U2Q7, B1WC40, Q27W02, B0BN81, B6DTP5, Q27W01, F1LNF1, P63245, P63086, F1MA98, Q9JJ54, P09895, P41777, Q6NT88, Q91V33, D3ZD47, Q3B8Q2, G3V8C3, A0A0G2JWK2, A0A0G2JXM5, I6L9G6, A0A0G2JUS0, Q5BJN3, D4A8H8, B2RYU2, A0A0G2JSW3, P13084, A0A0G2K8F9, P68101, Q3KRD8, Q4QQT3, D4A1W5, F1LQ48, A0A0G2QC59, A0A0G2K719, D4A206, D4A5K6, G3V7J2, A0A0G2JUX5, Q6PDV8, A0A0G2K2T6, Q49…	887	465	18681	2.94399	7.16856e-13
GO:0045892~negative regulation of transcription, DNA-templated	130	13.9186	1.99571e-14	A0A0G2JTH1, A0A0G2K736, D4A4S3, Q4KM71, B2RYX0, Q3T1I0, Q3MHS8, Q56A18, Q4V8E1, Q6TUE4, D3ZU57, F7ENH8, P62198, B6DTP5, Q6AY48, Q62806, Q9JIX5, Q5M9G4, P43278, Q91V33, B2GUY7, Q5FVM4, B1WC78, D4A2P1, A0A5H1ZRT6, M0R3Z8, M0R7B4, D3ZIX4, M0RC12, P25977, D3ZN95, P67779, B0K016, D3ZJ19, B2RYI3, D4A3K5, Q75QC4, A0A0G2JUX5, O35821, Q498U4, P63102, G3V8T1, Q68FQ9, G3V790, Q5FVK6, E9PU01, F1M3P6, Q62599,…	887	1367	18681	2.00286	1.02922e-12
GO:0071103~DNA conformation change	49	5.24625	2.25377e-14	D3ZR50, A0A0G2K719, Q3T1I0, D4A3K5, Q641Y8, Q63396, A0A0G2JXZ3, A0A0G2K654, Q5RJK5, A0A0G2K3V7, B5DFB2, F1LNF1, Q6AZ26, G3V9X6, P07150, Q02874, F1MA98, M0RBQ5, Q00715, Q9JIX5, F1LNL2, P43278, E9PU01, F1LPP8, D4A9A3, Q4QQS4, A0A0G2JWK2, D3ZGQ8, Q6MGA9, P62804, D4AAG8, Q63945, A0A0G2K1Q2, D3ZEG9, P86252, P13084, M0R7B4, Q14TE9, D3ZIX4, G3V661, Q6P747, D3ZBP2, D3ZBN0, B1WC28, P60123, D4A9D6, E9PST5	887	288	18681	3.58327	1.14593e-12
GO:0034248~regulation of cellular amide metabolic process	69	7.38758	2.80488e-14	Q63413, P04797, P81795, X1WI37, Q5U2Q7, B1WC40, Q27W02, B0BN81, B6DTP5, Q27W01, F1LNF1, P63245, P63086, F1MA98, Q9JJ54, P09895, P41777, Q6NT88, Q91V33, D3ZD47, Q3B8Q2, G3V8C3, A0A0G2JWK2, A0A0G2JXM5, I6L9G6, A0A0G2JUS0, Q5BJN3, D4A8H8, B2RYU2, A0A0G2JSW3, P13084, A0A0G2K8F9, P68101, Q3KRD8, Q4QQT3, D4A1W5, F1LQ48, A0A0G2QC59, A0A0G2K719, Q66WT9, D4A206, D4A5K6, G3V7J2, A0A0G2JUX5, Q6PDV8, A0A0G2K…	887	521	18681	2.78925	1.40633e-12
GO:0050685~positive regulation of mRNA processing	19	2.03426	3.03056e-14	B1WC25, Q4KLZ3, P49793, D4A4S3, Q56A27, Q9JMJ4, B1WC40, G3V649, B2RZ74, P13383, D4A8G7, P84586, Q5M7V8, Q4V898, B4F764, F2Z3T0, Q6NT88, Q3B8Q2, P62997	887	39	18681	10.2604	1.49867e-12
GO:0006376~mRNA splice site selection	16	1.71306	2.58341e-13	A0A0G2K2F4, D3ZFB2, D4A9L2, Q9WV25, G3V6S8, Q4KM38, P84586, Q792H5, A0A0G2QBZ8, Q4V898, F1SW39, Q4QQT3, B2RYP6, D3ZCL3, B0BNL0, Q66H20	887	28	18681	12.0348	1.26028e-11
GO:0045893~positive regulation of transcription, DNA-templated	150	16.06	2.6455e-13	G3V6F4, Q4V7C7, A0A0G2K736, Q4KM71, B2RYX0, Q2QC85, F7ENH8, P62198, B6DTP5, D4A8C8, Q62806, Q9JIX5, P43278, P41777, A0A0G2K4G0, D4A2P1, A0A0G2K2K5, A0A1B0GWY5, M0R3R6, A0A0G2K5Q3, A0A5H1ZRT6, M0R3Z8, Q4KLL0, A0A0G2K4W3, P13084, M0R7B4, D3ZIX4, G3V661, M0RC12, P25977, F1M842, D3ZN95, P67779, B0K016, A0A0G2K719, Q5PQK2, D3ZJ19, B2RYI3, F1LNP1, D4A3K5, Q66X93, Q63396, B2RZC6, Q6AXR4, P59924, O35821,…	887	1730	18681	1.82609	1.27337e-11
GO:1902680~positive regulation of RNA biosynthetic process	150	16.06	4.14723e-13	G3V6F4, Q4V7C7, A0A0G2K736, Q4KM71, B2RYX0, Q2QC85, F7ENH8, P62198, B6DTP5, D4A8C8, Q62806, Q9JIX5, P43278, P41777, A0A0G2K4G0, D4A2P1, A0A0G2K2K5, A0A1B0GWY5, M0R3R6, A0A0G2K5Q3, A0A5H1ZRT6, M0R3Z8, Q4KLL0, A0A0G2K4W3, P13084, M0R7B4, D3ZIX4, G3V661, M0RC12, P25977, F1M842, D3ZN95, P67779, B0K016, A0A0G2K719, Q5PQK2, D3ZJ19, B2RYI3, F1LNP1, D4A3K5, Q66X93, Q63396, B2RZC6, Q6AXR4, P59924, O35821,…	887	1740	18681	1.81559	1.96993e-11
GO:0010604~positive regulation of macromolecule metabolic process	257	27.5161	4.59708e-13	P62914, G3V6F4, P81795, Q4V7C7, B2RYX0, Q8CJB9, A0JPL2, X1WI37, D4A8C8, P43278, P41777, Q91V33, F1LQ81, A0A0G2K4G0, M0R3R6, Q4KLL0, A0A0G2K4W3, P13084, Q14TE9, Q3KRD8, D3ZIX4, Q4QQT3, G3V661, D4A1W5, M0RC12, P25977, F1M842, B0K016, Q5PQK2, B2RYI3, F1LNP1, D4A3K5, Q66X93, Q63396, G3V8L3, O35821, Q498M4, G3V790, P06761, F1LMN8, G3V6I9, D4AAG8, Q62636, A0A0G2JZS2, D3ZQ89, B5DF91, Q4V7D7, A0A0G2JT63,…	887	3578	18681	1.51276	2.15525e-11
GO:0016458~gene silencing	45	4.81799	1.1909e-12	A0A0G2K719, A0A0G2K736, D4A3K5, Q66X93, D4A5K6, O08629, G3V7J2, B1WC40, A0A0G2K654, B6DTP5, A0A0A0MXW3, F1LNF1, Q6AZ26, G3V8T3, G3V8T1, Q02874, M0R7E6, Q792H5, G3V790, F1LNL2, P43278, A0A1W2Q6N8, A0A0G2JWK2, Q1LZ53, F7EY92, A0A0G2JZS2, D4AAG8, B5DF91, Q56A27, Q6AYU1, D4ACV3, Q5BJN3, A0A0G2K8F9, M0R7B4, M0RAP6, Q3KRD8, D3ZIX4, Q4QQT3, D4A1W5, D3ZBN0, P25977, B1WC28, D3ZBP2, D4A9D6, A0A0G2QC59	887	275	18681	3.44633	5.49022e-11
GO:0051130~positive regulation of cellular component organization	138	14.7752	1.20146e-12	Q9Z2L0, G3V6F4, Q4V7C7, A0A0G2K736, B2RYG0, D4A4S3, Q4KM71, Q3MHS9, Q8CJB9, A0A0G2K2J1, Q9JKL8, P62198, Q3KRE8, D4A8C8, Q6P3V9, B0BNG3, B4F7A9, A0A0G2K2K5, A0A0G2JUS0, O08679, G3V705, A0A0G2JT88, Q6AXT8, A0A0G2K4W3, P13084, Q9R0I8, Q5M9H4, P55161, D3ZN95, A0A0G2K719, D3ZT52, Q4G037, D4A3K5, Q63396, Q9QZX1, G3V8L3, D4ACB8, G3V9N1, D3ZUP5, G3V8T1, P62494, D4AC23, Q498M4, Q4KM87, P06761, A9UMW0, D3Z…	887	1572	18681	1.84886	5.49022e-11
GO:0043604~amide biosynthetic process	110	11.7773	1.30812e-12	D4A6W6, P62914, P81795, X1WI37, Q5U2Q7, A0A0G2KBA1, D4A6G6, B0BN81, B6DTP5, P09895, A9CMB7, Q6P3V8, Q6P3V9, P62632, Q91V33, D3ZD47, G3V8C3, I6L9G6, Q66HM7, A0A0H2UH99, A0A0G2JUS0, A0A0G2JSW3, A0A0G2K8F9, P13084, A0A0H2UHQ8, P68101, Q3KRD8, P61314, B2RYQ8, Q4QQT3, D4A1W5, A0A0G2KA79, P21531, A0A0G2K719, F1MAK9, D3ZJJ6, Q6PDV9, G3V7J2, A0A0G2JY70, A0A0G2JUX5, Q6PDV8, Q5RK09, Q6PDV6, P19945, G3V8T3,…	887	1141	18681	2.03041	5.90291e-11
GO:0033365~protein localization to organelle	97	10.3854	1.45946e-12	P62914, G3V6F4, D4A4S3, B2RYX0, Q3MHS9, A0A3Q9WS43, G3V659, D3ZTT7, B6DTP5, F1LSL2, E9PSS1, A0A0H2UHP9, A0A0U1RRQ7, B0BN82, P41777, F1LV13, B4F7A9, I6L9G6, Q66HM7, P13084, M0RC12, Q9WUC8, A0A0G2K719, M0R3M4, Q3B8N8, Q9QZX1, G3V8L3, P05708, D4ACB8, P50399, A0A0A0MXU4, P63102, G3V8T3, P62494, D4AC23, P06761, A9UMW0, Q66HC5, B2RZD1, Q7TP42, P62828, B5DF91, Q4V7D7, Q6AYU3, B5DEG7, P62260, M0RAP6, P60…	887	952	18681	2.14591	6.50453e-11
GO:0006518~peptide metabolic process	115	12.3126	1.62978e-12	D4A6W6, P62914, P81795, D4A4S3, X1WI37, Q5U2Q7, A0A0G2KBA1, D4A6G6, B0BN81, B6DTP5, P09895, A9CMB7, Q6P3V8, Q6P3V9, P62632, Q91V33, D3ZD47, G3V8C3, I6L9G6, Q66HM7, A0A0H2UH99, A0A0G2JUS0, A0A0G2JSW3, A0A0G2K8F9, P13084, A0A0H2UHQ8, P68101, Q3KRD8, P61314, B2RYQ8, Q4QQT3, D4A1W5, A0A0G2KA79, P21531, A0A0G2K719, D3ZJJ6, Q6PDV9, G3V7J2, A0A0G2JY70, A0A0G2JUX5, Q6PDV8, Q5RK09, Q6PDV6, P19945, G3V8T3,…	887	1221	18681	1.98362	7.17501e-11
GO:0040029~regulation of gene expression, epigenetic	48	5.13919	3.02487e-12	A0A0G2K719, A0A0G2JSH4, A0A0G2K736, D4A3K5, D4A5K6, O08629, G3V7J2, D3ZHD6, A0A0G2K654, B6DTP5, A0A0A0MXW3, F1LNF1, Q6AZ26, G3V8T3, G3V8T1, Q02874, M0R7E6, Q792H5, G3V790, F1LNL2, P43278, A0A1W2Q6N8, D3ZBS9, A0A0G2JWK2, Q62599, Q1LZ53, D3ZP89, F7EY92, D4AAG8, B5DF91, A0A0G2K7W7, Q6AYU1, D4ACV3, M0R3Z8, Q5BJN3, A0A0G2K8F9, M0R7B4, M0RAP6, Q3KRD8, D3ZIX4, Q4QQT3, D4A1W5, D3ZBN0, P25977, B1WC28, D3Z…	887	316	18681	3.19912	1.31563e-10
GO:0043414~macromolecule methylation	49	5.24625	5.04134e-12	G3V6F4, A0A0G2K736, A0A0G2K0J0, M0R565, O08629, Q5U2Q7, D3ZHD6, A0A0G2K654, A0A0G2JYV0, F7ENH8, D4AE02, A0A0H2UHP9, D4A8G7, Q6JHU9, Q4KLI0, D4A8C8, A0A0G2JWK2, Q63942, Q1LZ53, D3ZP89, M0R3Z8, P22509, M0R7B4, D4A9J4, M0RC12, D3ZBN0, D3ZVA5, D3ZN95, D3ZR50, A0A0G2JSH4, D4ACW1, Q9WVR8, G3V8L3, D4A5K6, A0A0G2JXZ3, A0A0G2K2T6, P17136, Q02874, Q498M4, F1LNL2, A0A0G2JTA5, G3V790, D3ZC01, A0A0G2K9I8, M0R…	887	332	18681	3.10838	2.16657e-10
GO:0006886~intracellular protein transport	101	10.8137	8.7133e-12	P62914, G3V6F4, Q4V7C7, D4A4S3, M0RDD7, Q4KM71, B2RYX0, P18484, A0A0G2K2J1, D3ZHD6, G3V659, B6DTP5, F1LSL2, B0BMW0, A0A0H2UHP9, D3ZXL5, P61265, F1MA52, A0A0U1RRQ7, F1M953, P41777, F1LQ81, B4F7A9, I6L9G6, Q66HM7, P13084, Q3KRD8, M0RC99, M0R3M4, G3V8L3, P59924, Q498U4, P63102, G3V8T3, G3V7Z8, P68511, Q7TQ84, B5DEY5, P06761, F1M779, A9UMW0, Q66HC5, B2RZD1, Q7TP42, P62828, B5DF91, Q56A27, Q4V7D7, D3Z…	887	1041	18681	2.04337	3.70059e-10
GO:0031497~chromatin assembly	31	3.31906	9.60012e-12	D4A3K5, Q3T1I0, A0A0G2JXZ3, A0A0G2K654, Q5RJK5, B5DFB2, Q6AZ26, Q02874, F1MA98, M0RBQ5, Q00715, F1LNL2, P43278, D4A9A3, A0A0G2JWK2, D3ZGQ8, Q6MGA9, P62804, Q63945, D4AAG8, A0A0G2K1Q2, P13084, M0R7B4, D3ZIX4, G3V661, Q6P747, D3ZBN0, B1WC28, D3ZBP2	887	147	18681	4.44141	4.02982e-10
GO:0031325~positive regulation of cellular metabolic process	254	27.1949	9.89579e-12	G3V6F4, P81795, Q4V7C7, B2RYX0, Q8CJB9, A0JPL2, X1WI37, D4A8C8, P43278, P41777, Q91V33, F1LQ81, A0A0G2K4G0, M0R3R6, Q4KLL0, A0A0G2K4W3, P13084, Q9R0I8, Q14TE9, Q3KRD8, D3ZIX4, G3V661, D4A1W5, M0RC12, P25977, F1M842, B0K016, Q5PQK2, B2RYI3, F1LNP1, D4A3K5, Q66X93, Q63396, G3V8L3, O35821, Q498M4, G3V790, P06761, F1LMN8, G3V6I9, D4AAG8, Q62636, A0A0G2JZS2, D3ZQ89, B5DF91, Q4V7D7, A0A0G2JT63, D3ZII7,…	887	3622	18681	1.47694	4.10619e-10
GO:0006479~protein methylation	38	4.06852	1.10481e-11	D3ZR50, G3V6F4, A0A0G2K736, Q9WVR8, A0A0G2K0J0, M0R565, G3V8L3, A0A0G2JXZ3, Q5U2Q7, A0A0G2K654, A0A0G2JYV0, A0A0G2K2T6, F7ENH8, P17136, D4AE02, D4A8G7, A0A0H2UHP9, Q6JHU9, Q4KLI0, Q02874, D4A8C8, Q498M4, A0A0G2JTA5, F1LNL2, D3ZC01, A0A0G2K9I8, M0R907, A0A0G2JWK2, Q63942, D3ZK47, Q1LZ53, Q5U2Y2, P22509, M0R7B4, D4A9J4, D3ZBN0, D3ZVA5, D3ZN95	887	217	18681	3.68808	4.53223e-10
GO:1903313~positive regulation of mRNA metabolic process	21	2.24839	3.41852e-11	B1WC25, Q4KLZ3, A0A0G2JZS2, P49793, D4A4S3, Q56A27, Q9JMJ4, B1WC40, Q566E4, G3V649, B2RZ74, P13383, D4A8G7, P84586, Q5M7V8, Q4V898, B4F764, F2Z3T0, Q6NT88, Q3B8Q2, P62997	887	69	18681	6.40983	1.38661e-09
GO:0042273~ribosomal large subunit biogenesis	28	2.99786	4.6915e-11	Q5EB56, P62914, Q3B8N8, G3V7B0, M0R623, D4ACW1, Q3T1I0, A0A0G2KBA1, P19945, P61480, B0BN82, F1M013, P09895, B2GV82, P62907, G3V6I9, Q5BJZ4, B1WC56, P55770, Q32PZ0, A0A0H2UH99, Q4KMB2, P13084, B0K031, Q3KRD8, F1LSW7, A1A5P2, P21531	887	128	18681	4.60707	1.88181e-09
GO:0051129~negative regulation of cellular component organization	88	9.42184	4.83045e-11	Q4V7C7, A0A0G2K736, P34926, D4A4S3, P81155, B2RYG0, Q498C9, Q3T1I0, A0A0G2K0J0, A0A0G2K2J1, A0A140TAH5, F1MAQ5, A0A0G2JWR2, Q5M7W5, P15205, Q6TUE4, A0A0G2K654, P63090, F7ENH8, Q6AZ26, P63245, G3V9X6, Q4KLI0, P61265, F1MA98, F1LVV4, P02688, Q9QUH6, P43278, A0A096MKE9, G3V8C3, Q4FZS2, A0A0G2JWK2, F1LP64, A0JN25, M0R3R6, A0A1B0GWY5, A0A0G2JZY6, Q07936, P13084, Q923W4, M0R7B4, D3ZIX4, G3V661, P04692,…	887	879	18681	2.10848	1.91626e-09
GO:0051054~positive regulation of DNA metabolic process	45	4.81799	2.54756e-10	Q63413, A0A0G2JSH4, Q5PQK2, Q5M7U6, Q3MHS9, P28480, D3ZV33, O08629, D4ACB8, A0A0G2JXZ3, F1LNF1, D3ZJF7, G3V9X6, G3V8T1, P63086, D4AC23, Q7TPB1, D3ZJU0, Q9JJ54, F1LNL2, Q4KM87, P27008, A0A0G2K3G9, Q4QQS4, A0A0G2JWK2, P62909, Q4FZS1, D3ZQQ2, D4AAG8, D3ZQ89, P34058, Q6AYU1, Q6P6G9, D3ZEG9, P13084, D4A9J4, Q14TE9, M0RAP6, P40615, Q8CHJ4, P60123, F1M842, D4A9D6, Q568Y6, Q6RUV5	887	322	18681	2.94329	9.9964e-09
GO:0032204~regulation of telomere maintenance	23	2.46253	8.30761e-10	Q3MHS9, P28480, Q6P6G9, G3V8L3, D4ACB8, A0A0G2JXZ3, F1LNF1, D3ZJF7, G3V9X6, G3V752, P63086, D4AC23, Q7TPB1, P40615, Q9JJ54, P60123, Q8CHJ4, A0A0G2K7B3, Q4KM87, P27008, A0A0G2K3G9, F1LQJ1, Q4QQS4	887	98	18681	4.94286	3.22478e-08
GO:0000018~regulation of DNA recombination	27	2.89079	8.73329e-10	Q5PQK2, A0A0G2K736, D4A3K5, Q5M7U6, D3ZV33, A0A0G2K0J0, A0A0G2K654, P59924, D3ZJF7, G3V9X6, D3ZJU0, Q4KM87, P43278, P27008, A0A096MKE9, Q4QQS4, D4AAG8, D3ZQ89, Q6AYU1, D3ZEG9, M0R7B4, D4A9J4, D3ZIX4, D3ZBN0, P60123, F1M842, Q568Y6	887	135	18681	4.21218	3.35395e-08
GO:1903047~mitotic cell cycle process	72	7.70878	1.83679e-09	P51583, A0A0G2K0J4, Q3SWS8, D4A4S3, Q498C9, D3ZV33, F1LMC7, D3ZXT2, Q4V8A2, Q5M7W5, A0A0G2JYV0, F1M8L1, Q6JHU9, P07150, F1MA98, Q6TRW4, F1LVV4, Q91V33, A0A0G2K3G9, Q4FZS2, A0A0G2JWK2, E9PTE1, P46462, A0A1B0GWY5, A0A0G2JZY6, A0A0H2UH99, B1H227, A0A0G2JT88, P51952, Q5U3Y2, D4A1B9, Q499P4, G3V661, M0RC12, F2Z3T0, D3ZIT4, M0RD75, A1L1K3, A1A5P2, Q9WUC8, P24049, A0A0G2K719, B1WBQ0, Q4G037, Q9WVR8, A0A…	887	708	18681	2.14178	6.97982e-08
GO:1902582~single-organism intracellular transport	78	8.35118	2.43319e-09	P34926, D4A4S3, Q4KM71, A0A140TAH5, F1MAQ5, A0A0G2JWR2, O08629, P15205, Q5BJU7, B1WC40, G3V659, A0A0G2K016, D3ZTT7, B6DTP5, F1LSL2, P19527, Q6NYB7, D3ZXL5, P61265, P63086, F1MA98, D4A0X3, A0A0G2JWK2, A0JN25, A0A0G2K703, I6L9G6, Q66HA6, P35565, Q66HM7, A0A0G2JZY6, A0A0G2KAD8, P63012, Q07936, Q00981, D4A8H8, P13084, Q9R0I8, M0RC99, D3Z8B2, P63259, F1LS02, P47942, P21575, Q66WT9, P11507, A0A0G2JSH4,…	887	800	18681	2.05344	9.1498e-08
GO:0016571~histone methylation	30	3.21199	2.82017e-09	D3ZR50, G3V6F4, A0A0G2K736, Q9WVR8, A0A0G2K0J0, M0R565, G3V8L3, A0A0G2JXZ3, A0A0G2K654, A0A0G2JYV0, F7ENH8, D4A8G7, Q6JHU9, Q4KLI0, Q02874, D4A8C8, Q498M4, A0A0G2JTA5, F1LNL2, D3ZC01, A0A0G2K9I8, A0A0G2JWK2, D3ZK47, Q5U2Y2, P22509, M0R7B4, D4A9J4, D3ZBN0, D3ZVA5, D3ZN95	887	173	18681	3.65218	1.04957e-07
GO:0042274~ribosomal small subunit biogenesis	23	2.46253	3.32096e-09	D4A106, Q5BJZ4, Q5I0C9, P55770, A0A0G2JV87, D3ZEG9, Q6PDV6, B0BN81, D4A6G6, G3V920, P38983, P13084, G3V752, A0A0H2UHQ8, P62250, Q5U2W5, D4AE65, Q5FWY7, M0RA26, B2RYR8, A0A0G2K1A9, M0RD75, A1A5P2	887	105	18681	4.61334	1.22333e-07
GO:0045814~negative regulation of gene expression, epigenetic	24	2.56959	3.80407e-09	A0A0G2JWK2, Q1LZ53, F7EY92, D4AAG8, A0A0G2K736, D4A3K5, Q6AYU1, D4ACV3, O08629, A0A0G2K654, A0A0A0MXW3, Q6AZ26, M0R7B4, G3V8T1, Q02874, M0RAP6, D3ZIX4, G3V790, F1LNL2, D3ZBN0, P25977, B1WC28, D3ZBP2, P43278	887	115	18681	4.39531	1.38714e-07
GO:0010639~negative regulation of organelle organization	53	5.67452	5.03484e-09	A0A0G2K736, P34926, Q498C9, Q3T1I0, A0A0G2K0J0, A0A0G2K2J1, F1MAQ5, Q5M7W5, P15205, A0A0G2K654, Q6AZ26, G3V9X6, Q4KLI0, F1MA98, P43278, A0A096MKE9, Q4FZS2, F1LP64, A0JN25, M0R3R6, A0A1B0GWY5, A0A0G2JZY6, P13084, Q923W4, M0R7B4, D3ZIX4, G3V661, P04692, D3ZBN0, Q91ZN1, D4A3K5, G3V8L3, Q9ERW3, A0A0G2JXZ3, P50399, D3ZJF7, G3V752, P16086, Q02874, P61765, Q5XI32, Q498M4, F1LNL2, A0A0G2JTA5, P27008, Q66…	887	458	18681	2.43718	1.81758e-07
GO:0044267~cellular protein metabolic process	338	36.1884	5.25408e-09	P62914, G3V6F4, P81795, B2RYG0, Q3T1I0, Q8CJB9, A0JPL2, X1WI37, M0R565, D4AAU4, Q4V8E1, Q5U2Q7, A0A0G2KBA1, B0BN81, A0A0G2JYA4, D4A8C8, A9CMB7, Q6P3V8, F1M953, Q6P3V9, P41777, Q91V33, D3ZDM6, F1LP64, B1WC78, B4F7A9, I6L9G6, M0R3R6, Q66HM7, A0A0H2UH99, O08679, A0A0G2K1Q2, A0A0G2JT88, A0A0G2K4W3, A0A0G2JSW3, P13084, P68101, Q3KRD8, Q4QQT3, G3V661, D4A1W5, D3ZVA5, Q4G037, D3ZJJ6, Q6PDV9, G3V7J2, Q75…	887	5463	18681	1.30305	1.87794e-07
GO:0019058~viral life cycle	43	4.60385	6.23686e-09	A0A0G2K719, Q63413, F1M0V4, D4A4S3, A0A0G2K930, O08629, Q9QZX1, P59924, Q5RK09, A0A0G2JYV0, A0A0G2K2T6, G3V8T4, B6DTP5, G3V9X6, D4A8G7, Q6NYB7, G3V8T3, Q4KLI0, G3V8T1, Q641Z4, B5DEY5, G3V790, D3ZGQ8, A0A0G2JZS2, D4A5R0, I6L9G6, P46462, Q66HA6, P34058, Q66HM7, Q6AYU2, Q6AY87, G3V649, Q07936, F1LXS6, D3ZB30, Q14TE9, M0RAP6, M0RC12, M0RC99, P67779, D4A9D6, P24368	887	331	18681	2.73601	2.20736e-07
GO:0034250~positive regulation of cellular amide metabolic process	32	3.42612	8.1869e-09	A0A0G2K719, Q66WT9, Q63413, P81795, X1WI37, D4A5K6, G3V752, P63086, Q9JJ76, Q9JJ54, P09895, P05197, Q6NT88, Q91V33, D3ZD47, Q3B8Q2, A0A0G2JWK2, G3V8C3, A0A0G2JXM5, G3V6I9, A0A0G2JZS2, M0R735, B5DF91, A0A0G2K7W7, Q6MG08, B2RYU2, P13084, D3ZB30, Q3KRD8, D4A1W5, F1LQ48, D4A9D6	887	203	18681	3.31994	2.86939e-07
GO:0031498~chromatin disassembly	10	1.07066	9.87917e-09	Q5U3Y2, Q4KLI0, D4A3E3, D4A510, Q04931, D3ZJU0, G3V790, Q56A18, D4A4J0, D3ZBS9	887	16	18681	13.163	3.39655e-07
GO:0006337~nucleosome disassembly	10	1.07066	9.87917e-09	Q5U3Y2, Q4KLI0, D4A3E3, D4A510, Q04931, D3ZJU0, G3V790, Q56A18, D4A4J0, D3ZBS9	887	16	18681	13.163	3.39655e-07
GO:0045727~positive regulation of translation	29	3.10493	1.1751e-08	A0A0G2K719, Q63413, P81795, X1WI37, D4A5K6, G3V752, P63086, Q9JJ54, P09895, P05197, Q6NT88, Q91V33, D3ZD47, Q3B8Q2, A0A0G2JWK2, G3V8C3, A0A0G2JXM5, G3V6I9, A0A0G2JZS2, M0R735, B5DF91, Q6MG08, B2RYU2, P13084, D3ZB30, Q3KRD8, D4A1W5, F1LQ48, D4A9D6	887	173	18681	3.53044	4.00201e-07
GO:2001251~negative regulation of chromosome organization	28	2.99786	1.47202e-08	A0A0G2K736, D4A3K5, Q498C9, Q3T1I0, A0A0G2K0J0, A0A0G2JXZ3, A0A0G2K654, Q6AZ26, D3ZJF7, G3V9X6, Q4KLI0, G3V752, Q02874, F1MA98, Q498M4, F1LNL2, P43278, P27008, Q4FZS2, Q66HG8, F1LP64, Q6P6G9, M0R7B4, D3ZIX4, G3V661, D3ZBN0, A0A0G2K7B3, D3ZBP2	887	164	18681	3.59576	4.96633e-07
GO:0032206~positive regulation of telomere maintenance	18	1.92719	1.55388e-08	Q3MHS9, P28480, Q6P6G9, D4ACB8, A0A0G2JXZ3, F1LNF1, D3ZJF7, G3V9X6, P63086, D4AC23, Q7TPB1, P40615, Q9JJ54, P60123, Q8CHJ4, Q4KM87, A0A0G2K3G9, Q4QQS4	887	69	18681	5.49414	5.194e-07
GO:0043044~ATP-dependent chromatin remodeling	15	1.606	2.0805e-08	D3ZR50, D3ZT52, D4A510, F1LNP1, Q56A18, D3ZIE5, P86173, Q6DUH4, D4A3E3, Q9JIX5, G3V790, F1LNL2, Q4KM87, F1LPP8, Q568Y6	887	47	18681	6.72156	6.89047e-07
GO:2001020~regulation of response to DNA damage stimulus	37	3.96146	2.30334e-08	Q63413, Q5PQK2, A0A0G2K736, Q5M7U6, D3ZV33, D4A5K6, O08629, P59924, A0A0G2JYV0, B6DTP5, P61980, Q641Z4, D3ZJU0, B1WC16, Q4KM87, P27008, A0A0G2K3G9, Q4QQS4, P62909, G3V6I9, Q4FZS1, F1LP64, A0JN25, D4AAG8, D3ZQ89, B2RYJ3, Q6AYU1, Q6AXS3, P13084, D4A9J4, Q14TE9, Q3B8R8, Q8CHJ4, P60123, F1M842, D4A9D6, Q568Y6	887	271	18681	2.87547	7.55915e-07
GO:1903827~regulation of cellular protein localization	64	6.85225	3.37919e-08	G3V6F4, A0A0G2K0J4, Q4V7C7, A0A0G2K736, P34926, B2RYX0, Q3MHS9, P28480, A0A0G2K0J0, A0A0G2K2J1, A0A140TAH5, F1MAQ5, O08629, A0A3Q9WS43, P63090, P19139, A0A0G2K890, E9PSS1, P63245, P61980, P63086, F1MA98, P41777, F1LV13, A0JN25, B4F7A9, I6L9G6, P46462, A0A0G2JZY6, P13084, M0RC12, Q5FVJ0, Q66WT9, A0A0G2JSH4, F1M0V4, G3V8L3, D4ACB8, P50399, F1LZG4, G3V9Z6, Q02874, P62494, D4AC23, Q7TPB1, Q9JJ76, P27…	887	641	18681	2.1028	1.099e-06
GO:0032986~protein-DNA complex disassembly	10	1.07066	3.85222e-08	Q5U3Y2, Q4KLI0, D4A3E3, D4A510, Q04931, D3ZJU0, G3V790, Q56A18, D4A4J0, D3ZBS9	887	18	18681	11.7005	1.24165e-06
GO:1905269~positive regulation of chromatin organization	25	2.67666	4.16484e-08	G3V6F4, A0A0G2K0J4, A0A0G2K736, Q8CJB9, Q9WVR8, G3V8L3, O08629, A0A0G2JYV0, Q6AZ26, D4A8G7, Q4KLI0, G3V8T1, Q641Z4, F1MA98, D4A8C8, Q498M4, F1LNL2, Q4QQS4, A0A0G2JWK2, D3ZK47, Q5RKH0, M0RAP6, D3ZBN0, D3ZBP2, D3ZN95	887	140	18681	3.76087	1.33054e-06
GO:0031344~regulation of cell projection organization	77	8.24411	4.36953e-08	P53565, Q4V7C7, A0A0G2K736, B2RYG0, F1LMC7, A0A0G2K2J1, F1MAQ5, A0A0G2JWR2, Q5M7W5, Q9JKL8, P15205, A0A0G2JSR0, P63090, A0A0G2K890, F7ENH8, P19527, Q6JHU9, Q9QZR6, P61980, P61265, Q3KRE8, F1M4H5, A0A096MKI4, F1LVV4, P02688, Q9QUH6, Q6P3V9, D3ZHY9, G3V8C3, A0A0G2JWK2, A0JN25, A0A0G2K703, O08679, A0A0G2JUS0, G3V705, Q6AXT8, D4A8H8, Q5M9H4, P55161, M0RC99, P47942, Q5FVJ0, Q66WT9, A0A0G2JSH4, D3ZT52,…	887	840	18681	1.93058	1.38368e-06
GO:0006334~nucleosome assembly	22	2.35546	5.0055e-08	D3ZGQ8, Q6MGA9, P62804, Q63945, D4A3K5, A0A0G2JXZ3, A0A0G2K1Q2, A0A0G2K654, B5DFB2, P13084, M0R7B4, Q02874, M0RBQ5, D3ZIX4, Q00715, Q6P747, F1LNL2, D3ZBN0, B1WC28, P43278	887	111	18681	4.17423	1.57129e-06
GO:0007067~mitotic nuclear division	39	4.17559	5.37345e-08	A0A0G2K0J4, Q3SWS8, Q4G037, Q498C9, D3ZV33, D3ZXT2, Q4V8A2, Q5M7W5, A0A0G2JXZ3, F2Z3Q8, F1M8L1, Q02874, F1MA98, P62494, Q6TRW4, B1H2A2, Q5XI34, F1LNL2, D4A3X0, F1M779, F1LRT9, A0A0G2JWK2, Q4FZS2, Q66HG8, P62828, P46462, F7FF45, D3ZNS8, A0A0H2UH99, B1H227, B5DEG7, A0A0G2JT88, D4A1B9, M0RAP6, G3V661, F1LSS1, D3ZIT4, A1L1K3, A1A5P2	887	305	18681	2.69303	1.67225e-06
GO:0098732~macromolecule deacylation	25	2.67666	5.51856e-08	B0BNJ0, A0A0G2K0J4, Q4KM71, Q4V8E1, B5DFB2, F7ENH8, Q6AZ26, D3ZNF4, Q498M4, F1LNL2, A0A0G2K9M7, E9PU01, F1LPP8, Q62599, B2GV01, F7EY92, A0JN25, B1WC78, M0R3R6, Q6AYU1, Q71UF4, D3ZVU7, M0RBT5, D3ZBP2, P67779	887	142	18681	3.7079	1.70274e-06
GO:0060968~regulation of gene silencing	20	2.14133	5.97535e-08	A0A0G2JWK2, A0A0G2K736, B5DF91, D4A3K5, D4A5K6, O08629, A0A0G2K654, B6DTP5, G3V8T3, Q5BJN3, A0A0G2K8F9, M0R7B4, G3V8T1, M0RAP6, D3ZIX4, D3ZBN0, D3ZBP2, P43278, A0A1W2Q6N8, D4A9D6	887	93	18681	4.52922	1.82805e-06
GO:0007417~central nervous system development	103	11.0278	7.76904e-08	G3V6F4, Q4V7C7, A0A0G2K736, D4A4S3, Q56A18, P86173, A0A3Q9WS43, Q63610, D3ZTT7, F7ENH8, E9PSS1, Q62806, Q9JIX5, P02688, Q6P3V9, P62997, G3V8C3, B4F7A9, A0A0G2JUS0, D3ZEG9, B5DEN4, A0A0G2K4W3, O35353, Q14TE9, Q4QQT3, Q5M9H4, Q765A7, D3ZJ19, Q66HB8, D4AAF8, A0A097BVJ5, Q9QZX1, A0JN17, Q9ERW3, P17136, P68511, Q9JJ76, D3ZG43, G3V790, P55051, Q4KM87, P06761, Q66H20, O70187, F7EY92, P62828, F1MA36, Q6A…	887	1266	18681	1.71348	2.35683e-06
GO:0007420~brain development	85	9.10064	8.08091e-08	G3V6F4, A0A0G2K0J4, A0A0G2K736, D4A4S3, Q56A18, A0A3Q9WS43, Q63610, A0A0G2K016, P63090, D3ZTT7, P19139, F7ENH8, P19527, E9PSS1, D4A3E3, P61980, P68255, A0A096MKI4, Q62806, Q9JJ54, Q9JIX5, P02688, Q6P3V9, P62997, H9N1L3, A0A0G2JWK2, A0JN25, B4F7A9, A0A0G2JUS0, P17764, Q5XIK2, B5DEN4, Q99PK0, O35353, Q14TE9, Q4QQT3, Q5M9H4, B1WC28, M0RBT5, P47942, D3ZR50, Q64568, A0A0G2K7N8, A0A0G2JSH4, Q765A7, D3Z…	887	977	18681	1.83232	2.43101e-06
GO:0070199~establishment of protein localization to chromosome	11	1.17773	9.34005e-08	A0A0G2K0J4, Q02874, D4AC23, Q7TPB1, P28480, Q3MHS9, P40615, D3ZBN0, B1WC28, D4ACB8, Q4QQS4	887	25	18681	9.26679	2.78658e-06
GO:0021762~substantia nigra development	14	1.49893	1.00031e-07	A0A097BVJ5, P19511, P10860, B5DEN4, G3V8Q2, P62260, P68511, P68255, O35353, Q62806, D3ZG43, P02688, M0RBT5, P06761, P23565	887	45	18681	6.55227	2.95995e-06
GO:0000387~spliceosomal snRNP assembly	13	1.39186	1.03913e-07	D3ZI68, G3V6H2, B2RZB7, D4A8M5, Q9JMJ4, D4A2C6, P17136, D4AAT4, A1A5S1, D3ZI99, D3ZCL3, M0R907, M0R8K2	887	38	18681	7.20504	3.04981e-06
GO:0000723~telomere maintenance	24	2.56959	1.18161e-07	A0A1W2Q680, B1WC56, P34058, Q3MHS9, P28480, Q6P6G9, D4ACB8, A0A0G2JXZ3, F1LNF1, D3ZJF7, G3V9X6, G3V752, P63086, D4AC23, Q7TPB1, P40615, Q9JJ54, P60123, Q8CHJ4, A0A0G2K7B3, Q4KM87, P27008, A0A0G2K3G9, Q4QQS4	887	137	18681	3.6895	3.42539e-06
GO:1904874~positive regulation of telomerase RNA localization to Cajal body	9	0.963597	1.18608e-07	B1WC56, D4AC23, Q7TPB1, P28480, Q3MHS9, P40615, P60123, D4ACB8, Q4QQS4	887	15	18681	12.6365	3.42539e-06
GO:0017148~negative regulation of translation	33	3.53319	1.26254e-07	A0A0G2K719, P04797, D4A5K6, G3V7J2, A0A0G2JUX5, A0A0G2K2T6, B6DTP5, F1LNF1, P63245, G3V8T3, M0R7E6, F1MA98, Q9JJ54, A0A1W2Q6N8, Q6NT88, Q3B8Q2, A0A0G2JWK2, P62909, M0R735, B5DF91, I6L9G6, A0A0G2JUS0, Q566E4, P13383, P86252, Q5BJN3, A0A0G2K8F9, P68101, Q3KRD8, Q4QQT3, D4A1W5, D4A9D6, A0A0G2QC59	887	240	18681	2.89587	3.61727e-06
GO:0016358~dendrite development	38	4.06852	1.4684e-07	Q66WT9, P53565, A0A0G2JSH4, D3ZT52, Q4V7C7, P34926, F1LNP1, Q5M7U6, F1LMC7, F1MAQ5, A0A0G2JWR2, Q9QZX1, P15205, A0A3Q9WS43, P86173, P63090, F1LZG4, F7ENH8, Q6JHU9, G3V997, P61980, P68511, A0A096MKI4, A0A0G2JUG7, Q9QUH6, Q6GMN2, A0A0G2JWK2, D3ZSY3, P45592, A0A0G2K703, G3V9G3, Q63560, A0A0G2K7W7, G3V705, D4A8H8, A0A0G2K9F7, B0BMT8, Q6RUV5	887	304	18681	2.63261	4.17396e-06
GO:0015031~protein transport	128	13.7045	1.52406e-07	P62914, G3V6F4, Q4V7C7, D4A4S3, M0RDD7, Q4KM71, B2RYX0, P18484, A0A0G2K2J1, D3ZHD6, G3V659, B6DTP5, F1LSL2, B0BMW0, A0A0H2UHP9, D3ZXL5, P61265, F1MA52, A0A0U1RRQ7, Q4KM64, F1M953, P41777, F1LV13, F1LQ81, B4F7A9, I6L9G6, Q66HM7, P97878, P13084, Q8BHI5, Q3KRD8, D4A1W5, M0RC99, Q765A7, M0R3M4, G3V8L3, P50399, P59924, Q498U4, P63102, G3V8T3, G3V7Z8, P68511, P62494, Q7TQ84, B5DEY5, P06761, F1M779, A9U…	887	1703	18681	1.58297	4.29834e-06
GO:0006281~DNA repair	53	5.67452	1.54485e-07	A1L1I5, A0A0G2K0J4, A0A0G2K736, Q4KM71, Q641Y8, D3ZV33, O08629, G3V9X6, Q641Z4, D3ZJU0, Q6TRW4, A0A096MKE9, Q5FVM4, Q4FZS1, F1LP64, P46462, B1H224, A0JN27, D3ZEG9, P51952, Q99PK0, D4A1B9, P13084, D4A9J4, Q14TE9, Q8CHJ4, F1M842, B1WBQ0, Q5PQK2, Q5M7U6, Q9JMJ4, D4A5K6, D3ZUT9, A0A0G2JXZ3, G3V8T4, Q04931, Q4KM87, P27008, Q4QQS4, P06766, Q62599, P62909, D4AAG8, D3ZQ89, B2RYJ3, Q6AYU1, Q6AXS3, D4A4J0,…	887	508	18681	2.1973	4.32318e-06
GO:0010564~regulation of cell cycle process	63	6.74518	1.67718e-07	A0A0G2K0J4, Q3SWS8, Q4KM71, Q498C9, Q4V8A2, P19139, A0A0G2JYV0, B5DEK0, Q6JHU9, P07150, F1MA98, F1LVV4, Q6NT88, A0A0G2K3G9, D4A9A3, Q4FZS2, A0A0G2JWK2, B4F7A9, M0R3R6, B1H227, A0A0G2JSS1, D3ZEG9, A0A0G2JT88, P51952, Q5U3Y2, P13084, Q499P4, G3V661, M0RC12, D3ZJ92, F2Z3T0, D3ZIT4, A1L1K3, Q9WUC8, P24049, A0A0G2K719, Q4G037, D3ZZZ0, D4A3G2, Q9WVR8, A0A0G2JXV6, Q66X93, D4A5K6, D3ZUT9, A0A0G2JXZ3, O35…	887	655	18681	2.0257	4.65739e-06
GO:0090671~telomerase RNA localization to Cajal body	9	0.963597	2.27336e-07	B1WC56, D4AC23, Q7TPB1, P28480, Q3MHS9, P40615, P60123, D4ACB8, Q4QQS4	887	16	18681	11.8467	6.26476e-06
GO:0032200~telomere organization	24	2.56959	2.31402e-07	A0A1W2Q680, B1WC56, P34058, Q3MHS9, P28480, Q6P6G9, D4ACB8, A0A0G2JXZ3, F1LNF1, D3ZJF7, G3V9X6, G3V752, P63086, D4AC23, Q7TPB1, P40615, Q9JJ54, P60123, Q8CHJ4, A0A0G2K7B3, Q4KM87, P27008, A0A0G2K3G9, Q4QQS4	887	142	18681	3.55959	6.32848e-06
GO:0022604~regulation of cell morphogenesis	55	5.88865	2.69751e-07	P53565, Q4V7C7, D4A069, B2RYG0, F1LMC7, A0A0G2K2J1, F1MAQ5, Q9JKL8, P15205, P63090, A0A0G2K890, P19527, P07150, P61980, Q3KRE8, F1M4H5, F1LVV4, P02688, Q9QUH6, Q6P3V9, D3ZHY9, G3V8C3, A0A0G2JWK2, A0JN25, A0A0G2K703, O08679, G3V705, E9PTE5, D4A8H8, D3ZJ92, P04692, P47942, Q5FVJ0, Q66WT9, A0A0G2JSH4, Q91ZN1, Q5M7U6, A0A0G2JXV6, Q9QZX1, D4A5K6, Q9ERW3, Q6AXR4, G3V997, P68511, P62494, Q5XI32, Q6GMN2,…	887	546	18681	2.12152	7.32182e-06
GO:0031056~regulation of histone modification	29	3.10493	2.78676e-07	G3V6F4, A0A0G2K0J4, A0A0G2K736, Q8CJB9, Q3T1I0, Q9WVR8, A0A0G2K0J0, G3V8L3, D4A5K6, A0A0G2JXZ3, A0A0G2JYV0, Q6AZ26, D4A8G7, Q4KLI0, Q641Z4, Q02874, D4A8C8, Q498M4, A0A0G2JTA5, F1LNL2, A0A0G2K9M7, Q4QQS4, A0A0G2JWK2, D3ZK47, F1LP64, Q5RKH0, D3ZBN0, D3ZBP2, D3ZN95	887	200	18681	3.05383	7.5076e-06
GO:0000470~maturation of LSU-rRNA	15	1.606	3.00939e-07	P62907, Q5EB56, Q3B8N8, G3V7B0, B1WC56, P55770, M0R623, D4ACW1, Q4KMB2, P61480, P13084, B0K031, B0BN82, Q3KRD8, F1M013	887	57	18681	5.54234	8.04733e-06
GO:0007399~nervous system development	185	19.8073	3.24118e-07	A0A0G2K2J7, G3V6F4, Q4V7C7, A0A0G2K736, A0A0G2K2J4, D4A4S3, Q56A18, Q9JKL8, P86173, A0A3Q9WS43, Q63610, D3ZTT7, F7ENH8, F1M8L1, E9PSS1, P61265, Q3KRE8, Q62806, Q9JIX5, P02688, Q6P3V9, P62997, G3V8C3, B4F7A9, A0A1B0GWY5, A0A0H2UH99, A0A0G2JUS0, O08679, A0A5H1ZRT6, G3V705, D3ZEG9, Q6AXT8, B5DEN4, A0A0G2K4W3, O35353, Q14TE9, Q4QQT3, Q91Y81, Q5M9H4, P55161, B0K016, Q9ESQ7, Q765A7, D3ZT52, D3ZJ19, Q66…	887	2741	18681	1.42147	8.60343e-06
GO:0010975~regulation of neuron projection development	61	6.53105	3.33364e-07	P53565, Q4V7C7, A0A0G2K736, F1MAQ5, A0A0G2JWR2, Q9JKL8, P15205, P63090, F7ENH8, P19527, Q6JHU9, P61980, P61265, Q3KRE8, F1M4H5, A0A096MKI4, P02688, Q9QUH6, Q6P3V9, D3ZHY9, G3V8C3, A0A0G2JWK2, A0JN25, A0A0G2K703, O08679, A0A0G2JUS0, G3V705, Q6AXT8, D4A8H8, Q5M9H4, P47942, Q5FVJ0, Q66WT9, A0A0G2JSH4, D3ZT52, F1M0V4, Q5M7U6, Q63198, Q9QZX1, Q9ERW3, G3V997, P68511, P62494, P47819, P06761, A0A1W2Q6N8,…	887	638	18681	2.01366	8.78427e-06
GO:0000226~microtubule cytoskeleton organization	60	6.42398	3.76722e-07	P04797, Q3SWS8, P34926, Q6P9V9, Q498C9, D3ZXT2, F1MAQ5, Q5M7W5, P15205, A0A0G2K016, D3ZTT7, A0A0G2K890, P19527, F1M8L1, E9PSS1, Q3KRE8, F1MA98, A0A0G2JWK2, E9PTE1, A0JN25, M0R3R6, P46462, A0A1B0GWY5, Q5XIF6, O08679, B1H227, D4A1B9, P13084, Q923W4, A0A097BVJ5, G3V8L3, Q9ERW3, A0A0G2JXZ3, F2Z3Q8, G3V997, G3V752, P62494, Q5XI32, B1H2A2, Q5XI34, A0A5P8DHK3, F1LPP8, D4A3X0, F1M779, F1LRT9, P62909, D3Z…	887	625	18681	2.02184	9.85482e-06
GO:0072594~establishment of protein localization to organelle	51	5.46039	4.01068e-07	A0A0G2K0J4, D4A4S3, Q3MHS9, P28480, A0A0G2K930, O08629, G3V659, B6DTP5, F1LSL2, P63086, A0A0U1RRQ7, F1MA98, P61621, A0JN25, B4F7A9, I6L9G6, A0A0G2JZY6, D3ZBN0, B1WC28, D3Z8B2, F1LS02, M0R3M4, G3V8L3, P05708, D4ACB8, F2Z3Q8, P63102, Q4QQS8, G3V8T3, Q02874, P62494, D4AC23, Q7TPB1, P06761, P27008, Q4QQS4, A9UMW0, Q66HC5, B2RZD1, P45592, Q7TP42, P62828, B5DF91, P49793, P34058, A0A0G2K7W7, Q4V7D7, B1H…	887	495	18681	2.16991	1.04162e-05
GO:0015833~peptide transport	130	13.9186	4.18661e-07	P62914, G3V6F4, Q4V7C7, D4A4S3, M0RDD7, Q4KM71, B2RYX0, P18484, A0A0G2K2J1, D3ZHD6, G3V659, B6DTP5, F1LSL2, B0BMW0, A0A0H2UHP9, D3ZXL5, P61265, F1MA52, A0A0U1RRQ7, Q4KM64, F1M953, P41777, F1LV13, F1LQ81, B4F7A9, I6L9G6, Q66HM7, P97878, P13084, Q8BHI5, Q3KRD8, D4A1W5, M0RC99, Q765A7, M0R3M4, G3V8L3, P50399, P59924, Q498U4, P63102, G3V8T3, G3V7Z8, P68511, P62494, Q7TQ84, B5DEY5, P06761, F1M779, A9U…	887	1770	18681	1.54684	1.07268e-05
GO:0006282~regulation of DNA repair	26	2.78373	4.19193e-07	Q5PQK2, A0A0G2K736, Q5M7U6, D3ZV33, O08629, Q641Z4, D3ZJU0, Q4KM87, P27008, Q4QQS4, P62909, Q4FZS1, F1LP64, D4AAG8, D3ZQ89, B2RYJ3, Q6AYU1, Q6AXS3, D4A9J4, Q14TE9, Q3B8R8, Q8CHJ4, P60123, F1M842, D4A9D6, Q568Y6	887	169	18681	3.24014	1.07268e-05
GO:0031346~positive regulation of cell projection organization	51	5.46039	4.21941e-07	P53565, Q4V7C7, A0A0G2K736, B2RYG0, F1LMC7, A0A0G2K2J1, A0A0G2JWR2, Q9JKL8, P15205, P63090, P19527, Q6JHU9, Q9QZR6, P61980, Q3KRE8, Q6P3V9, D3ZHY9, A0A0G2JWK2, A0JN25, A0A0G2K703, O08679, A0A0G2JUS0, G3V705, Q6AXT8, D4A8H8, Q5M9H4, P55161, Q5FVJ0, Q66WT9, A0A0G2JSH4, D3ZT52, Q5M7U6, Q63198, Q9QZX1, D3ZUP5, G3V997, P62494, P06761, Q6GMN2, D3ZSY3, Q62952, P45592, G3V9G3, Q63560, D3ZUY8, A0A0G2K9F7,…	887	496	18681	2.16553	1.07268e-05
GO:1901989~positive regulation of cell cycle phase transition	21	2.24839	4.34885e-07	A0A0G2JWK2, A0A0G2K719, Q4G037, B2RYJ3, Q4V8A2, A0A0G2JT88, A0A0G2JYV0, Q5U3Y2, Q6JHU9, P07150, P13084, Q499P4, P62494, F1LVV4, M0RC12, D3ZBP2, F2Z3T0, D3ZIT4, A1L1K3, P24049, Q9WUC8	887	115	18681	3.8459	1.09786e-05
GO:0031175~neuron projection development	91	9.74304	4.39442e-07	P53565, Q4V7C7, A0A0G2K736, P34926, F1LMC7, F1MAQ5, A0A0G2JWR2, Q5M7W5, Q9JKL8, P15205, Q5BJU7, P86173, A0A3Q9WS43, P63090, F7ENH8, P19527, Q6JHU9, P61980, P61265, Q3KRE8, F1M4H5, A0A096MKI4, P02688, Q9QUH6, Q6P3V9, D4A0X3, H9N1L3, D3ZHY9, G3V8C3, A0A0G2JWK2, A0JN25, A0A0G2K703, O08679, A0A0H2UH99, A0A0G2JUS0, G3V705, P63012, Q6AXT8, Q00981, D4A8H8, Q923W4, Q14TE9, Q91Y81, Q5M9H4, P55161, P47942,…	887	1114	18681	1.72041	1.10166e-05
GO:0043254~regulation of protein complex assembly	52	5.56745	5.63223e-07	Q4V7C7, A0A0H2UHD9, P81155, A0A0G2K2J1, F1MAQ5, P15205, Q5BJU7, P62198, P63245, P61265, Q99PD4, A0A0G2JWK2, A0JN25, P46462, A0A0G2K2K5, A0A1B0GWY5, A0A0G2JZY6, P63012, A0A0G2K4W3, D4A8H8, P04692, P55161, F1LQ48, D3ZN95, A0A0G2K719, A0A0G2JSH4, Q91ZN1, Q5M7U6, D4ABU0, Q63396, D3ZUP5, B2RZ72, G3V9Z6, P16086, P61765, Q5XI32, B1WC16, P06761, Q6GMN2, P27008, P62909, P45592, Q62636, F7FF45, Q6MG11, F1M…	887	515	18681	2.12654	1.40223e-05
GO:0042255~ribosome assembly	19	2.03426	6.04738e-07	A0A0G2K719, P62914, D4ACW1, A0A0H2UH99, A0A0G2KBA1, Q6PDV6, B0BN81, D4A6G6, P19945, P38983, B0BN82, Q3KRD8, D4AE65, P09895, M0RA26, B2GV82, M0RD75, A1A5P2, P21531	887	97	18681	4.12533	1.49528e-05
GO:1901992~positive regulation of mitotic cell cycle phase transition	19	2.03426	7.08429e-07	A0A0G2JWK2, A0A0G2K719, Q4G037, B2RYJ3, Q4V8A2, A0A0G2JT88, A0A0G2JYV0, Q5U3Y2, Q6JHU9, P07150, Q499P4, P62494, F1LVV4, M0RC12, D3ZBP2, D3ZIT4, A1L1K3, P24049, Q9WUC8	887	98	18681	4.08323	1.73171e-05
GO:0016584~nucleosome positioning	9	0.963597	7.09952e-07	D3ZGQ8, M0R7B4, D3ZIX4, D4A3K5, G3V661, F1LNL2, D3ZBN0, P43278, A0A0G2K654	887	18	18681	10.5304	1.73171e-05
GO:0000070~mitotic sister chromatid segregation	25	2.67666	8.68201e-07	A0A0G2K0J4, Q4G037, Q498C9, D3ZV33, Q4V8A2, A0A0G2JXZ3, F2Z3Q8, Q02874, F1MA98, P62494, Q6TRW4, Q5XI34, F1LNL2, Q4FZS2, Q66HG8, P62828, F7FF45, B5DEG7, A0A0G2JT88, D4A1B9, G3V661, F1LSS1, D3ZIT4, A1L1K3, A1A5P2	887	164	18681	3.2105	2.10349e-05
GO:0048255~mRNA stabilization	15	1.606	9.11732e-07	Q5PQK2, M0R735, A0A0G2JZS2, B5DF91, I6L9G6, F1M3H8, D4A9L2, A0A0G2JUS0, D3ZB30, Q5M7V8, Q9JJ54, A0A0G2K7B3, Q6NT88, B0BMT8, D4A9D6	887	62	18681	5.09537	2.19424e-05
GO:0044030~regulation of DNA methylation	12	1.2848	9.50577e-07	A0A0G2JWK2, Q1LZ53, A0A0G2JSH4, F7EY92, D3ZP89, G3V8T1, Q66HB8, A0A0G2K7W7, F1LNL2, A0A0G2JTA5, D4A5K6, P27008	887	38	18681	6.6508	2.2588e-05
GO:0010976~positive regulation of neuron projection development	42	4.49679	9.51075e-07	Q66WT9, P53565, A0A0G2JSH4, D3ZT52, Q4V7C7, A0A0G2K736, Q5M7U6, A0A0G2JWR2, Q63198, Q9JKL8, Q9QZX1, P15205, P63090, P19527, Q6JHU9, G3V997, P61980, Q3KRE8, P62494, P06761, Q6GMN2, Q6P3V9, D3ZHY9, A0A0G2JWK2, Q62952, D3ZSY3, P45592, A0JN25, A0A0G2K703, G3V9G3, Q63560, D3ZUY8, A0A0G2JUS0, O08679, Q6AXT8, D4A8H8, A0A0G2K9F7, D3ZB30, Q5M9H4, Q5FVJ0, B0BMT8, Q6RUV5	887	382	18681	2.31559	2.2588e-05
GO:0065004~protein-DNA complex assembly	28	2.99786	1.03888e-06	D4A3K5, D3ZV33, A0A0G2JXZ3, A0A0G2K654, B5DFB2, P62198, Q4KLI0, Q02874, M0RBQ5, Q00715, G3V790, F1LNL2, P43278, D4A9A3, D3ZGQ8, Q6MGA9, P62804, Q63945, A0A0G2K1Q2, P13084, M0R7B4, D3ZIX4, Q6P747, D3ZBN0, P25977, B1WC28	887	201	18681	2.93385	2.45122e-05
GO:0034249~negative regulation of cellular amide metabolic process	33	3.53319	1.113e-06	A0A0G2K719, P04797, D4A5K6, G3V7J2, A0A0G2JUX5, A0A0G2K2T6, B6DTP5, F1LNF1, P63245, G3V8T3, M0R7E6, F1MA98, Q9JJ54, A0A1W2Q6N8, Q6NT88, Q3B8Q2, A0A0G2JWK2, P62909, M0R735, B5DF91, I6L9G6, A0A0G2JUS0, Q566E4, P13383, P86252, Q5BJN3, A0A0G2K8F9, P68101, Q3KRD8, Q4QQT3, D4A1W5, D4A9D6, A0A0G2QC59	887	264	18681	2.63261	2.60905e-05
GO:0042886~amide transport	130	13.9186	1.16374e-06	P62914, G3V6F4, Q4V7C7, D4A4S3, M0RDD7, Q4KM71, B2RYX0, P18484, A0A0G2K2J1, D3ZHD6, G3V659, B6DTP5, F1LSL2, B0BMW0, A0A0H2UHP9, D3ZXL5, P61265, F1MA52, A0A0U1RRQ7, Q4KM64, F1M953, P41777, F1LV13, F1LQ81, B4F7A9, I6L9G6, Q66HM7, P97878, P13084, Q8BHI5, Q3KRD8, D4A1W5, M0RC99, Q765A7, M0R3M4, G3V8L3, P50399, P59924, Q498U4, P63102, G3V8T3, G3V7Z8, P68511, P62494, Q7TQ84, B5DEY5, P06761, F1M779, A9U…	887	1804	18681	1.51769	2.71038e-05
GO:0000819~sister chromatid segregation	27	2.89079	1.40413e-06	A0A0G2K0J4, Q4G037, Q4KM71, Q498C9, D3ZV33, D3ZXT2, Q4V8A2, A0A0G2JXZ3, F2Z3Q8, Q02874, F1MA98, P62494, Q6TRW4, Q5XI34, F1LNL2, Q4FZS2, Q66HG8, P62828, F7FF45, B5DEG7, A0A0G2JT88, D4A1B9, G3V661, F1LSS1, D3ZIT4, A1L1K3, A1A5P2	887	192	18681	2.96169	3.2493e-05
GO:0051053~negative regulation of DNA metabolic process	25	2.67666	1.67584e-06	M0R623, D4A3K5, Q9WVR8, Q63396, O08629, A0A0G2K654, P59924, D3ZJF7, G3V9X6, G3V752, G3V8T1, P43278, P27008, A0A096MKE9, P62909, F1LP64, D4AAG8, Q6P6G9, M0R7B4, M0RAP6, Q3B8R8, D3ZIX4, D3ZBN0, A0A0G2K7B3, F1M842	887	170	18681	3.09719	3.85336e-05
GO:0090068~positive regulation of cell cycle process	33	3.53319	2.12707e-06	A0A0G2K719, A0A0G2K0J4, Q4G037, Q4KM71, Q4V8A2, A0A0G2JXZ3, A0A0G2JYV0, Q6JHU9, P07150, Q02874, F1MA98, P62494, F1LVV4, D4A9A3, F1LRT9, A0A0G2JWK2, G3V6I9, D3ZQQ2, G3V9G3, B2RYJ3, F7FF45, A0A0G2JT88, P51952, Q5U3Y2, P13084, Q499P4, M0RC12, D3ZBP2, F2Z3T0, D3ZIT4, A1L1K3, Q9WUC8, P24049	887	272	18681	2.55518	4.85996e-05
GO:0006999~nuclear pore organization	8	0.856531	2.42751e-06	F1LSL2, Q66HC5, D4A7R3, D3ZZZ0, F1MA98, P49793, D3Z8B2, G3V659	887	15	18681	11.2325	5.51152e-05
GO:0022008~neurogenesis	137	14.6681	2.77154e-06	Q4V7C7, A0A0G2K736, Q56A18, Q9JKL8, P86173, A0A3Q9WS43, D3ZTT7, F7ENH8, E9PSS1, P61265, Q3KRE8, P02688, Q6P3V9, G3V8C3, A0A1B0GWY5, A0A0H2UH99, A0A0G2JUS0, O08679, A0A5H1ZRT6, G3V705, D3ZEG9, Q6AXT8, A0A0G2K4W3, Q14TE9, Q4QQT3, Q91Y81, Q5M9H4, P55161, Q9ESQ7, D3ZT52, D3ZJ19, Q66HB8, F1LNP1, A0A097BVJ5, A0A0G2JXV6, Q9QZX1, A0JN17, Q9ERW3, Q6AXR4, F1LZG4, P63102, P68511, M0R7E6, P62494, Q5XI32, Q49…	887	1958	18681	1.47362	6.25328e-05
GO:0018022~peptidyl-lysine methylation	23	2.46253	2.96154e-06	A0A0G2JWK2, D3ZR50, D3ZK47, G3V6F4, A0A0G2K736, Q9WVR8, A0A0G2K0J0, M0R565, G3V8L3, A0A0G2JXZ3, A0A0G2K654, A0A0G2JYV0, F7ENH8, Q4KLI0, D4A8G7, M0R7B4, Q02874, D4A9J4, Q498M4, A0A0G2JTA5, D3ZBN0, D3ZC01, D3ZN95	887	152	18681	3.18684	6.64046e-05
GO:0048524~positive regulation of viral process	19	2.03426	3.06828e-06	A0A0G2K719, D3ZGQ8, P45592, A0A0G2JZS2, D4A5R0, D4A4S3, A0A0G2K930, G3V649, G3V8T4, Q07936, G3V8T3, Q4KLI0, D4A8G7, A0A0G2K8F9, Q641Z4, Q14TE9, G3V790, D4A9D6, P24368	887	108	18681	3.70515	6.83734e-05
GO:0050769~positive regulation of neurogenesis	56	5.99572	3.09675e-06	P53565, A0A0G2K0J4, Q4V7C7, A0A0G2K736, Q6AYZ4, A0A0G2JWR2, Q9JKL8, P15205, P63090, F7ENH8, P19527, D4A8G7, Q6JHU9, P61980, Q3KRE8, A0A096MKI4, Q6P3V9, D3ZHY9, G3V8C3, Q32PX7, A0A0G2JWK2, A0JN25, A0A0G2K703, A0A1B0GWY5, O08679, A0A0G2JUS0, Q6AXT8, Q5U3Y2, D4A8H8, Q5M9H4, Q5FVJ0, Q66WT9, A0A0G2JSH4, D3ZT52, Q5M7U6, Q63198, Q9QZX1, Q9JMJ4, G3V997, M0R7E6, P62494, P47819, Q9JJ76, P06761, Q6GMN2, D3Z…	887	606	18681	1.94622	6.85844e-05
GO:1900182~positive regulation of protein localization to nucleus	20	2.14133	4.10627e-06	Q66HC5, G3V6F4, P62828, I6L9G6, P34058, Q3MHS9, P28480, Q4V7D7, O08629, D4ACB8, P13084, P63086, D4AC23, F1MA98, Q7TPB1, P40615, M0RC12, P27008, F1LV13, Q568Y6	887	121	18681	3.48114	9.0388e-05
GO:1904871~positive regulation of protein localization to Cajal body	7	0.749465	4.21164e-06	D4AC23, Q7TPB1, P28480, Q3MHS9, P40615, M0RC12, D4ACB8	887	11	18681	13.4024	9.21455e-05
GO:1900180~regulation of protein localization to nucleus	27	2.89079	4.40729e-06	A0A0G2JSH4, G3V6F4, Q3MHS9, P28480, G3V8L3, O08629, D4ACB8, A0A3Q9WS43, E9PSS1, P63086, F1MA98, D4AC23, Q7TPB1, P41777, P27008, F1LV13, Q66HC5, P62828, I6L9G6, P34058, Q4V7D7, A0A0G2JZY6, P13084, P40615, M0RC12, D3ZBP2, Q568Y6	887	204	18681	2.78747	9.58452e-05
GO:1903829~positive regulation of cellular protein localization	40	4.28266	4.55933e-06	A0A0G2JSH4, G3V6F4, Q4V7C7, A0A0G2K0J4, P34926, Q3MHS9, P28480, A0A0G2K2J1, O08629, D4ACB8, P63090, A0A0G2K890, P63245, P61980, P63086, F1MA98, P62494, D4AC23, Q7TPB1, P27008, F1LV13, A9UMW0, Q66HC5, P45592, A0JN25, P62828, B4F7A9, I6L9G6, P34058, A0A0G2K7W7, F7FF45, Q4V7D7, A0A0G2JZY6, P13084, P62260, P40615, P62944, M0RC12, Q5FVJ0, Q568Y6	887	378	18681	2.22866	9.85581e-05
GO:0031058~positive regulation of histone modification	20	2.14133	4.65115e-06	A0A0G2JWK2, D3ZK47, G3V6F4, A0A0G2K0J4, A0A0G2K736, Q8CJB9, Q9WVR8, G3V8L3, Q5RKH0, A0A0G2JYV0, Q6AZ26, Q4KLI0, D4A8G7, Q641Z4, D4A8C8, Q498M4, F1LNL2, D3ZBN0, D3ZN95, Q4QQS4	887	122	18681	3.4526	9.99444e-05
GO:0032388~positive regulation of intracellular transport	33	3.53319	4.97017e-06	Q66WT9, Q765A7, A0A0G2JSH4, Q4V7C7, D3ZPL1, A0A0G2K2J1, A0A140TAH5, F1MAQ5, O08629, B1WC40, A0A0G2K890, P63086, F1MA98, P61765, P27008, Q91V33, A9UMW0, F1LRT9, A0A0G2JWK2, Q66HC5, P62828, B4F7A9, I6L9G6, P34058, A0A0G2K7W7, F7FF45, Q4V7D7, Q07936, P62260, Q5FVJ0, D4A9D6, Q568Y6, P21575	887	283	18681	2.45586	0.000106167
GO:0050792~regulation of viral process	34	3.64026	5.21153e-06	A0A0G2K719, D4A4S3, A0A0G2K930, D4A5K6, O08629, A0A0G2JYV0, A0A0G2K2T6, G3V8T4, B6DTP5, G3V9X6, D4A8G7, G3V8T3, Q6JHU9, Q4KLI0, G3V8T1, Q641Z4, G3V790, D3ZGQ8, P45592, A0A0G2JZS2, D4A5R0, I6L9G6, Q6AYU2, G3V705, G3V649, Q07936, A0A0G2K8F9, Q14TE9, M0RAP6, M0RC12, D3ZBP2, P67779, D4A9D6, P24368	887	297	18681	2.41101	0.000110668
GO:0045666~positive regulation of neuron differentiation	47	5.03212	5.72946e-06	Q66WT9, P53565, A0A0G2JSH4, D3ZT52, Q4V7C7, A0A0G2K736, Q5M7U6, A0A0G2JWR2, Q9JMJ4, Q63198, Q9JKL8, Q9QZX1, P15205, P63090, P19527, Q6JHU9, G3V997, P61980, Q3KRE8, P62494, A0A096MKI4, Q9JJ76, P06761, Q6GMN2, Q6P3V9, D3ZHY9, A0A0G2JWK2, Q62952, D3ZSY3, P45592, A0JN25, A0A0G2K703, G3V9G3, A0A1B0GWY5, Q63560, D3ZUY8, A0A0G2JUS0, O08679, Q6AXT8, D4A8H8, A0A0G2K9F7, D3ZB30, Q5M9H4, D3ZBP2, Q5FVJ0, B0B…	887	483	18681	2.0494	0.000120955
GO:0007051~spindle organization	26	2.78373	6.02652e-06	Q3SWS8, Q498C9, D3ZXT2, Q5M7W5, A0A0G2JXZ3, A0A0G2K890, F2Z3Q8, F1M8L1, F1MA98, P62494, B1H2A2, Q5XI34, F1LPP8, D4A3X0, F1M779, F1LRT9, A0A0G2JWK2, P62909, P46462, F7FF45, D3ZNS8, B1H227, D4A1B9, P69897, M0RAP6, F1LSS1	887	195	18681	2.80812	0.000126487
GO:0010769~regulation of cell morphogenesis involved in differentiation	39	4.17559	7.07683e-06	Q66WT9, P53565, A0A0G2JSH4, Q4V7C7, B2RYG0, Q5M7U6, A0A0G2K2J1, F1MAQ5, Q9JKL8, Q9QZX1, P15205, Q9ERW3, P19527, G3V997, P68511, Q3KRE8, F1M4H5, P62494, F1LVV4, P02688, Q9QUH6, Q6GMN2, Q6P3V9, G3V8C3, D3ZSY3, P45592, A0JN25, A0A0G2K703, G3V9G3, Q63560, G3V705, O08679, G3V7S2, D4A8H8, B2DD29, D3ZBP2, P47942, Q5FVJ0, Q6RUV5	887	371	18681	2.21395	0.000147673
GO:1905268~negative regulation of chromatin organization	15	1.606	7.13419e-06	F1LP64, A0A0G2K736, D4A3K5, Q3T1I0, A0A0G2K0J0, A0A0G2K654, Q6AZ26, Q4KLI0, M0R7B4, Q02874, D3ZIX4, Q498M4, D3ZBN0, D3ZBP2, P43278	887	73	18681	4.32758	0.000148014
GO:0071897~DNA biosynthetic process	25	2.67666	7.50038e-06	Q63413, A0A0G2JSH4, A0A1W2Q680, Q3MHS9, P28480, Q9WVR8, D4ACB8, F1LNF1, D3ZJF7, G3V9X6, G3V752, P63086, D4AC23, Q7TPB1, Q9JJ54, A0A096MKE9, P06766, B1WC56, P46462, P34058, Q6P6G9, P13084, P40615, A0A0G2K7B3, P67779	887	185	18681	2.84606	0.000154722
GO:0031935~regulation of chromatin silencing	11	1.17773	7.6971e-06	M0R7B4, G3V8T1, A0A0G2K736, M0RAP6, D3ZIX4, D4A3K5, D3ZBN0, O08629, D3ZBP2, P43278, A0A0G2K654	887	38	18681	6.09657	0.000157878
GO:0033047~regulation of mitotic sister chromatid segregation	15	1.606	8.41948e-06	Q4FZS2, Q66HG8, A0A0G2K0J4, Q4G037, Q498C9, F7FF45, Q4V8A2, A0A0G2JXZ3, A0A0G2JT88, Q02874, F1MA98, G3V661, F1LNL2, D3ZIT4, A1L1K3	887	74	18681	4.2691	0.000171719
GO:0032386~regulation of intracellular transport	52	5.56745	9.13929e-06	G3V6F4, Q4V7C7, Q6AYZ4, D3ZPL1, A0A0G2K0J0, A0A0G2K2J1, A0A140TAH5, F1MAQ5, O08629, P15205, B1WC40, A0A0G2K890, P61265, P63086, F1MA98, P41777, Q91V33, A0A0G2JWK2, A0JN25, B4F7A9, I6L9G6, A0A0G2JZY6, A0A0G2KAD8, P63012, Q07936, D4A8H8, D4A1W5, M0RC99, Q5FVJ0, P21575, Q66WT9, P11507, A0A0G2JSH4, Q765A7, F1M0V4, G3V9Z6, P61765, P27008, F1LRT9, A9UMW0, Q66HC5, Q62636, P62828, P34058, A0A0G2K7W7, F7F…	887	567	18681	1.93151	0.000185353
GO:0043631~RNA polyadenylation	11	1.17773	9.91418e-06	F1LSH0, F1LT09, Q641Z4, Q499P4, Q8CJB9, D4A0H5, B6RIU0, D4A7G0, B4F764, F2Z3T0, D3Z9E6	887	39	18681	5.94025	0.000198937
GO:0098813~nuclear chromosome segregation	32	3.42612	9.9193e-06	Q4V7C7, A0A0G2K0J4, Q4G037, Q4KM71, Q498C9, Q5M7U6, D3ZV33, D3ZXT2, Q4V8A2, A0A0G2JXZ3, A0A0G2K016, F2Z3Q8, Q02874, F1MA98, P62494, Q6TRW4, A0A0G2JTA5, Q5XI34, F1LVV4, F1LNL2, Q4FZS2, Q66HG8, P62828, F7FF45, B5DEG7, A0A0G2JT88, D4A1B9, G3V661, F1LSS1, D3ZIT4, A1L1K3, A1A5P2	887	279	18681	2.41558	0.000198937
GO:0048812~neuron projection morphogenesis	60	6.42398	1.07177e-05	P53565, Q4V7C7, A0A0G2K736, P34926, F1LMC7, F1MAQ5, A0A0G2JWR2, Q9JKL8, P15205, Q5BJU7, A0A3Q9WS43, P19527, P61980, Q3KRE8, F1M4H5, A0A096MKI4, P02688, Q9QUH6, Q6P3V9, H9N1L3, D3ZHY9, A0A0G2JWK2, A0JN25, A0A0G2K703, A0A0H2UH99, P63012, Q00981, D4A8H8, Q14TE9, P55161, P47942, Q5FVJ0, Q66WT9, A0A0G2JSH4, A0A097BVJ5, Q5M7U6, A0A0G2JXV6, Q63198, Q9QZX1, Q9ERW3, F1LZG4, G3V997, P68511, P62494, P61765,…	887	695	18681	1.81821	0.000213763
GO:0030900~forebrain development	48	5.13919	1.07918e-05	D3ZR50, Q765A7, A0A0G2JSH4, G3V6F4, A0A0G2K736, D3ZJ19, D4A4S3, A0A097BVJ5, A0JN17, Q9QZX1, Q9ERW3, A0A0G2JXZ3, A0A3Q9WS43, A0A0G2K016, P63090, D3ZTT7, P19139, F7ENH8, P19527, E9PSS1, G3V997, D4A3E3, P61980, A0A096MKI4, G3V790, P55051, A0A5P8DHK3, A0A1W2Q6N8, P06687, P62997, H9N1L3, A0A0G2JWK2, P45592, O70187, P62828, B4F7A9, Q6MG11, P59215, G3V7S2, Q99PK0, P62260, Q14TE9, Q4QQT3, Q5M9H4, D3ZBP2,…	887	510	18681	1.9822	0.000214056
GO:0030490~maturation of SSU-rRNA	14	1.49893	1.11236e-05	D4A106, Q5I0C9, P55770, A0A0G2JV87, D3ZEG9, Q6PDV6, G3V920, G3V752, P62250, Q5U2W5, Q5FWY7, B2RYR8, A0A0G2K1A9, A1A5P2	887	66	18681	4.46746	0.000219434
GO:0046822~regulation of nucleocytoplasmic transport	24	2.56959	1.12343e-05	Q66HC5, A0A0G2JSH4, F1M0V4, P62828, I6L9G6, Q6AYZ4, P34058, D3ZPL1, A0A0G2K0J0, Q4V7D7, A0A0G2JZY6, O08629, B1WC40, P62260, P63086, F1MA98, R4GNK3, D4A1W5, P41777, Q66H32, P27008, Q91V33, D4A9D6, Q568Y6	887	177	18681	2.85571	0.000220413
GO:0048858~cell projection morphogenesis	61	6.53105	1.196e-05	P53565, Q4V7C7, A0A0G2K736, P34926, B2RYG0, F1LMC7, F1MAQ5, A0A0G2JWR2, Q9JKL8, P15205, Q5BJU7, A0A3Q9WS43, P19527, P61980, Q3KRE8, F1M4H5, A0A096MKI4, P02688, Q9QUH6, Q6P3V9, H9N1L3, D3ZHY9, A0A0G2JWK2, A0JN25, A0A0G2K703, A0A0H2UH99, P63012, Q00981, D4A8H8, Q14TE9, P55161, P47942, Q5FVJ0, Q66WT9, A0A0G2JSH4, A0A097BVJ5, Q5M7U6, A0A0G2JXV6, Q63198, Q9QZX1, Q9ERW3, F1LZG4, G3V997, P68511, P62494,…	887	713	18681	1.80184	0.000233382
GO:1903902~positive regulation of viral life cycle	16	1.71306	1.3199e-05	A0A0G2K719, D3ZGQ8, A0A0G2JZS2, D4A5R0, D4A4S3, G3V649, G3V8T4, Q07936, G3V8T3, Q4KLI0, D4A8G7, Q641Z4, Q14TE9, G3V790, D4A9D6, P24368	887	87	18681	3.87327	0.000256174
GO:0007346~regulation of mitotic cell cycle	49	5.24625	1.39151e-05	A0A0G2K0J4, Q3SWS8, Q498C9, Q4V8A2, A0A0G2JYV0, G3V9X6, Q6JHU9, P07150, F1MA98, F1LVV4, A0A0G2K3G9, Q4FZS2, A0A0G2JWK2, B1H227, D3ZEG9, A0A0G2JT88, P51952, Q5U3Y2, Q499P4, G3V661, M0RC12, F2Z3T0, D3ZIT4, A1L1K3, Q9WUC8, P24049, A0A0G2K719, Q4G037, D4A3G2, Q9WVR8, A0A0G2JXV6, D4A5K6, D3ZUT9, A0A0G2JXZ3, G3V8T4, Q02874, P62494, B1H2A2, F1LNL2, B2GV82, F1M779, F1LRT9, G3V6I9, Q66HG8, B2RYJ3, F7FF45,…	887	530	18681	1.94714	0.000268628
GO:0033045~regulation of sister chromatid segregation	16	1.71306	1.52234e-05	Q4FZS2, Q66HG8, A0A0G2K0J4, Q4G037, Q4KM71, Q498C9, F7FF45, Q4V8A2, A0A0G2JXZ3, A0A0G2JT88, Q02874, F1MA98, G3V661, F1LNL2, D3ZIT4, A1L1K3	887	88	18681	3.82925	0.000292322
GO:0048666~neuron development	97	10.3854	1.63316e-05	Q4V7C7, A0A0G2K736, Q9JKL8, P86173, A0A3Q9WS43, F7ENH8, E9PSS1, P61265, Q3KRE8, P02688, Q6P3V9, G3V8C3, A0A0H2UH99, A0A0G2JUS0, O08679, A0A5H1ZRT6, G3V705, Q6AXT8, Q14TE9, Q91Y81, Q5M9H4, P55161, Q9ESQ7, D3ZT52, F1LNP1, A0A097BVJ5, A0A0G2JXV6, Q9QZX1, Q9ERW3, F1LZG4, P63102, P68511, P62494, Q5XI32, Q498M4, A0A0G2JUG7, P06761, O70187, G3V9G3, Q63560, D3ZUY8, A0A0G2JT63, G3V7S2, A0A0G2K9F7, D3ZB30,…	887	1320	18681	1.54766	0.000311943
GO:0000280~nuclear division	46	4.92505	1.82086e-05	Q4V7C7, A0A0G2K0J4, Q3SWS8, Q4G037, Q498C9, Q5M7U6, D3ZV33, D4A3G2, D3ZXT2, Q4V8A2, Q5M7W5, A0A0G2JXZ3, A0A0G2K016, F2Z3Q8, F1M8L1, G3V9X6, Q02874, F1MA98, P62494, Q6TRW4, B1H2A2, A0A0G2JTA5, Q5XI34, F1LNL2, D4A3X0, F1M779, F1LRT9, A0A0G2JWK2, Q4FZS2, Q66HG8, G3V9G3, P62828, P46462, F7FF45, D3ZNS8, A0A0H2UH99, B1H227, B5DEG7, A0A0G2JT88, D4A1B9, M0RAP6, G3V661, F1LSS1, D3ZIT4, A1L1K3, A1A5P2	887	490	18681	1.97714	0.000345668
GO:0010720~positive regulation of cell development	60	6.42398	1.82888e-05	P53565, Q63413, A0A0G2K0J4, Q4V7C7, A0A0G2K736, Q6AYZ4, A0A0G2K2J1, A0A0G2JWR2, Q9JKL8, P15205, P63090, F7ENH8, P19527, D4A8G7, Q6JHU9, P61980, Q3KRE8, A0A096MKI4, Q6P3V9, D3ZHY9, G3V8C3, Q32PX7, A0A0G2JWK2, A0JN25, A0A0G2K703, A0A1B0GWY5, O08679, A0A0G2JUS0, P51952, Q6AXT8, Q5U3Y2, D4A8H8, Q5M9H4, Q5FVJ0, Q66WT9, A0A0G2JSH4, D3ZT52, Q5M7U6, Q63198, Q9QZX1, Q9JMJ4, G3V997, M0R7E6, P62494, P47819,…	887	708	18681	1.78482	0.000345668
GO:0045931~positive regulation of mitotic cell cycle	24	2.56959	1.94424e-05	A0A0G2JWK2, A0A0G2K719, A0A0G2K0J4, Q4G037, B2RYJ3, F7FF45, Q4V8A2, A0A0G2JT88, A0A0G2JYV0, Q5U3Y2, Q6JHU9, P07150, Q02874, Q499P4, P62494, F1MA98, F1LVV4, M0RC12, D3ZBP2, D3ZIT4, A1L1K3, A0A0G2K3G9, P24049, Q9WUC8	887	183	18681	2.76208	0.000365557
GO:1903900~regulation of viral life cycle	26	2.78373	2.03175e-05	A0A0G2K719, D4A4S3, O08629, A0A0G2JYV0, A0A0G2K2T6, G3V8T4, B6DTP5, G3V9X6, D4A8G7, G3V8T3, Q4KLI0, G3V8T1, Q641Z4, G3V790, D3ZGQ8, A0A0G2JZS2, D4A5R0, I6L9G6, G3V649, Q07936, Q14TE9, M0RAP6, M0RC12, P67779, D4A9D6, P24368	887	209	18681	2.62001	0.000380032
GO:0060491~regulation of cell projection assembly	26	2.78373	2.5916e-05	A0A0G2JSH4, Q4V7C7, B2RYG0, Q5M7U6, F1LMC7, A0A0G2K2J1, Q5M7W5, Q9QZX1, A0A0G2JSR0, P50399, D3ZUP5, Q9QZR6, Q5XI32, F1LVV4, A0A5P8DHK3, Q62952, P45592, A0A0G2K703, G3V705, D4A8H8, A0A0G2K9F7, A0A1B0GWN8, P55161, M0RC99, P85845, Q6RUV5	887	212	18681	2.58294	0.000482251
GO:0044770~cell cycle phase transition	44	4.71092	2.73346e-05	A0A0G2K719, P51583, B1WBQ0, Q4G037, D4A4S3, Q498C9, Q9WVR8, A0A0G2JXV6, Q4V8A2, D3ZUT9, A0A0G2JYV0, F1LZG4, G3V8T4, Q6JHU9, P07150, Q02874, F1MA98, P62494, F1LVV4, Q6NT88, Q91V33, A0A0G2JWK2, Q4FZS2, G3V6I9, Q66HG8, G3V9G3, B2RYJ3, A0A0H2UH99, B1H227, D3ZEG9, A0A0G2JT88, P51952, Q5U3Y2, P13084, B2DD29, Q499P4, M0RC12, D3ZBP2, F2Z3T0, D3ZIT4, M0RD75, A1L1K3, Q9WUC8, P24049	887	468	18681	1.98008	0.00050604
GO:0006402~mRNA catabolic process	22	2.35546	2.77118e-05	D4A7U6, M0R735, A0A0G2JZS2, Q9QX80, Q56A27, Q66HM7, Q66X93, Q5U2Q7, B1WC40, Q566E4, D4A2C6, Q27W02, Q27W01, B6DTP5, Q6AYK1, D3ZB30, Q5M7V8, Q9JJ54, D3ZD47, D4A9D6, Q3B8Q2, D3ZBJ0	887	162	18681	2.86012	0.000510406
GO:1904356~regulation of telomere maintenance via telomere lengthening	13	1.39186	2.90121e-05	Q3MHS9, P28480, Q6P6G9, D4ACB8, F1LNF1, D3ZJF7, G3V752, P63086, D4AC23, Q7TPB1, P40615, A0A0G2K7B3, P27008	887	62	18681	4.41599	0.000531643
GO:0045739~positive regulation of DNA repair	18	1.92719	2.92697e-05	P62909, Q4FZS1, Q5PQK2, D4AAG8, D3ZQ89, Q5M7U6, D3ZV33, Q6AYU1, O08629, Q14TE9, D3ZJU0, P60123, Q8CHJ4, Q4KM87, P27008, D4A9D6, Q568Y6, Q4QQS4	887	115	18681	3.29649	0.000533654
GO:0006310~DNA recombination	34	3.64026	2.96698e-05	Q5PQK2, A0A0G2K0J4, A0A0G2K736, Q4KM71, D4A3K5, Q5M7U6, D3ZV33, A0A0G2K0J0, D3ZUT9, A0A0G2K654, P59924, D3ZJF7, G3V9X6, D3ZJU0, Q4KM87, P43278, P27008, A0A096MKE9, Q5FVM4, Q4QQS4, H9N1L3, P06766, D4AAG8, D3ZQ89, Q6AYU1, D3ZEG9, M0R7B4, D4A9J4, D3ZIX4, D3ZBN0, Q8CHJ4, P60123, F1M842, Q568Y6	887	323	18681	2.21693	0.000538232
GO:0032990~cell part morphogenesis	61	6.53105	3.00112e-05	P53565, Q4V7C7, A0A0G2K736, P34926, B2RYG0, F1LMC7, F1MAQ5, A0A0G2JWR2, Q9JKL8, P15205, Q5BJU7, A0A3Q9WS43, P19527, P61980, Q3KRE8, F1M4H5, A0A096MKI4, P02688, Q9QUH6, Q6P3V9, H9N1L3, D3ZHY9, A0A0G2JWK2, A0JN25, A0A0G2K703, A0A0H2UH99, P63012, Q00981, D4A8H8, Q14TE9, P55161, P47942, Q5FVJ0, Q66WT9, A0A0G2JSH4, A0A097BVJ5, Q5M7U6, A0A0G2JXV6, Q63198, Q9QZX1, Q9ERW3, F1LZG4, G3V997, P68511, P62494,…	887	736	18681	1.74553	0.000539753
GO:0046824~positive regulation of nucleocytoplasmic transport	16	1.71306	3.00527e-05	Q66HC5, A0A0G2JSH4, P62828, I6L9G6, P34058, D3ZPL1, Q4V7D7, O08629, B1WC40, P62260, P63086, F1MA98, P27008, Q91V33, D4A9D6, Q568Y6	887	93	18681	3.62338	0.000539753
GO:0050767~regulation of neurogenesis	77	8.24411	3.02603e-05	P53565, A0A0G2K0J4, Q4V7C7, A0A0G2K736, Q6AYZ4, F1MAQ5, A0A0G2JWR2, Q9JKL8, P15205, P63090, F7ENH8, P19527, D4A8G7, Q6JHU9, P61980, P61265, Q3KRE8, F1M4H5, A0A096MKI4, P61983, P02688, Q9QUH6, Q6P3V9, H9N1L3, D3ZHY9, G3V8C3, Q32PX7, A0A0G2JWK2, A0JN25, A0A0G2K703, A0A1B0GWY5, O08679, A0A0G2JUS0, G3V705, Q6AXT8, Q5U3Y2, Q07936, D3Z937, D4A8H8, A0A0G2JUF6, Q5M9H4, P47942, Q5FVJ0, Q66WT9, A0A0G2JSH4,…	887	999	18681	1.62331	0.00054079
GO:0019079~viral genome replication	18	1.92719	3.2807e-05	A0A0G2K719, A0A0G2JZS2, D4A5R0, P46462, D4A4S3, Q6AYU2, O08629, G3V649, A0A0G2K2T6, G3V8T4, G3V8T3, Q4KLI0, G3V8T1, Q14TE9, M0RAP6, M0RC99, P67779, P24368	887	116	18681	3.26807	0.000583414
GO:1904814~regulation of protein localization to chromosome, telomeric region	7	0.749465	3.87254e-05	Q02874, D4AC23, Q7TPB1, P28480, Q3MHS9, P40615, D4ACB8	887	15	18681	9.82841	0.000681945
GO:0046831~regulation of RNA export from nucleus	7	0.749465	3.87254e-05	F1M0V4, F1MA98, D3ZPL1, A0A0G2K0J0, B1WC40, Q91V33, D4A9D6	887	15	18681	9.82841	0.000681945
GO:0036465~synaptic vesicle recycling	15	1.606	4.32333e-05	Q66WT9, D4A4S3, P35565, A0A140TAH5, A0A0G2JWR2, A0A0G2KAD8, P63012, D4A8H8, P61265, P62944, M0RC99, P63259, F1M779, D4A0X3, P21575	887	85	18681	3.71663	0.000757632
GO:0051962~positive regulation of nervous system development	57	6.10278	4.37752e-05	P53565, A0A0G2K2J7, A0A0G2K0J4, Q4V7C7, A0A0G2K736, Q6AYZ4, A0A0G2JWR2, Q9JKL8, P15205, P63090, F7ENH8, P19527, D4A8G7, Q6JHU9, P61980, Q3KRE8, A0A096MKI4, Q6P3V9, D3ZHY9, G3V8C3, Q32PX7, A0A0G2JWK2, A0JN25, A0A0G2K703, A0A1B0GWY5, O08679, A0A0G2JUS0, Q6AXT8, Q5U3Y2, D4A8H8, Q5M9H4, Q5FVJ0, Q66WT9, A0A0G2JSH4, D3ZT52, Q5M7U6, Q63198, Q9QZX1, Q9JMJ4, G3V997, M0R7E6, P62494, P47819, Q9JJ76, P06761,…	887	681	18681	1.7628	0.000763422
GO:0030901~midbrain development	16	1.71306	4.40887e-05	A0A097BVJ5, P19511, P10860, B5DEN4, G3V8Q2, P62260, P68511, P68255, O35353, Q62806, Q9JJ76, D3ZG43, P02688, M0RBT5, P06761, Q6RUV5, P23565	887	96	18681	3.51015	0.000765193
GO:0030182~neuron differentiation	112	11.9914	4.55487e-05	Q4V7C7, A0A0G2K736, Q9JKL8, P86173, A0A3Q9WS43, F7ENH8, E9PSS1, P61265, Q3KRE8, P02688, Q6P3V9, G3V8C3, A0A1B0GWY5, A0A0H2UH99, A0A0G2JUS0, O08679, A0A5H1ZRT6, G3V705, D3ZEG9, Q6AXT8, Q14TE9, Q4QQT3, Q91Y81, Q5M9H4, P55161, Q9ESQ7, D3ZT52, D3ZJ19, Q66HB8, F1LNP1, A0A097BVJ5, A0A0G2JXV6, Q9QZX1, Q9ERW3, F1LZG4, P63102, P68511, P62494, Q5XI32, Q498M4, Q9JJ76, A0A0G2JUG7, P06761, O70187, G3V9G3, Q63…	887	1620	18681	1.45606	0.00078675
GO:0045911~positive regulation of DNA recombination	14	1.49893	4.64247e-05	Q5PQK2, D3ZQ89, Q5M7U6, D3ZV33, Q6AYU1, D3ZEG9, D4A9J4, D3ZJU0, P60123, Q4KM87, F1M842, P27008, Q568Y6, Q4QQS4	887	75	18681	3.93136	0.000798063
GO:0031334~positive regulation of protein complex assembly	32	3.42612	4.66839e-05	A0A0G2K719, A0A0G2JSH4, Q4V7C7, Q91ZN1, D4ABU0, Q5M7U6, A0A0G2K2J1, Q63396, P15205, Q5BJU7, D3ZUP5, P62198, P63245, B2RZ72, Q99PD4, B1WC16, Q6GMN2, A0A0G2JWK2, P62909, A0JN25, Q62636, A0A0G2K2K5, P46462, F7FF45, Q6MG11, Q4V8B3, A0A0G2K4W3, D4A8H8, D4A020, P55161, P85845, Q6RUV5	887	302	18681	2.23162	0.000798716
GO:0044744~protein targeting to nucleus	26	2.78373	4.82737e-05	M0R3M4, D4A4S3, G3V8L3, O08629, G3V659, F1LSL2, B6DTP5, F2Z3Q8, Q4QQS8, G3V8T3, P63086, F1MA98, P27008, Q66HC5, P45592, P62828, B5DF91, P49793, I6L9G6, P34058, Q4V7D7, A0A0G2JZY6, D3Z8B2, F1LS02, Q568Y6, Q5XFW8	887	220	18681	2.48901	0.000814337
GO:1902593~single-organism nuclear import	26	2.78373	4.82737e-05	M0R3M4, D4A4S3, G3V8L3, O08629, G3V659, F1LSL2, B6DTP5, F2Z3Q8, Q4QQS8, G3V8T3, P63086, F1MA98, P27008, Q66HC5, P45592, P62828, B5DF91, P49793, I6L9G6, P34058, Q4V7D7, A0A0G2JZY6, D3Z8B2, F1LS02, Q568Y6, Q5XFW8	887	220	18681	2.48901	0.000814337
GO:0006606~protein import into nucleus	26	2.78373	4.82737e-05	M0R3M4, D4A4S3, G3V8L3, O08629, G3V659, F1LSL2, B6DTP5, F2Z3Q8, Q4QQS8, G3V8T3, P63086, F1MA98, P27008, Q66HC5, P45592, P62828, B5DF91, P49793, I6L9G6, P34058, Q4V7D7, A0A0G2JZY6, D3Z8B2, F1LS02, Q568Y6, Q5XFW8	887	220	18681	2.48901	0.000814337
GO:1904851~positive regulation of establishment of protein localization to telomere	6	0.642398	4.89787e-05	D4AC23, Q7TPB1, P28480, Q3MHS9, P40615, D4ACB8	887	10	18681	12.6365	0.000822386
GO:2001022~positive regulation of response to DNA damage stimulus	21	2.24839	5.00591e-05	P62909, G3V6I9, Q4FZS1, Q5PQK2, D4AAG8, D3ZQ89, Q5M7U6, D3ZV33, Q6AYU1, O08629, B6DTP5, Q14TE9, D3ZJU0, B1WC16, P60123, Q8CHJ4, Q4KM87, P27008, D4A9D6, Q568Y6, Q4QQS4	887	156	18681	2.83512	0.00083278
GO:0021987~cerebral cortex development	21	2.24839	5.00591e-05	A0A0G2JWK2, A0A0G2JSH4, A0A0G2K736, B4F7A9, Q9QZX1, Q9ERW3, A0A0G2K016, D3ZTT7, P19139, G3V7S2, Q99PK0, P19527, G3V997, P62260, P61980, Q4QQT3, A0A5P8DHK3, A0A1W2Q6N8, P06687, Q6RUV5, P62997	887	156	18681	2.83512	0.00083278
GO:0060284~regulation of cell development	86	9.20771	5.47827e-05	P53565, Q63413, A0A0G2K0J4, Q4V7C7, A0A0G2K736, B2RYG0, Q6AYZ4, B2RYX0, A0A0G2K2J1, F1MAQ5, A0A0G2JWR2, Q9JKL8, P15205, P63090, F7ENH8, P19527, D4A8G7, Q6JHU9, P61980, P61265, Q3KRE8, F1M4H5, A0A096MKI4, P61983, F1LVV4, P02688, Q9QUH6, Q6P3V9, H9N1L3, D3ZHY9, G3V8C3, Q32PX7, A0A0G2JWK2, A0JN25, A0A0G2K703, A0A1B0GWY5, O08679, A0A0G2JUS0, G3V705, P51952, Q6AXT8, Q5U3Y2, Q07936, D3Z937, D4A8H8, A0A…	887	1172	18681	1.54542	0.000907182
GO:1901987~regulation of cell cycle phase transition	35	3.74732	5.61624e-05	A0A0G2K719, Q4G037, Q498C9, Q9WVR8, A0A0G2JXV6, Q4V8A2, D3ZUT9, A0A0G2JYV0, G3V8T4, Q6JHU9, P07150, Q02874, F1MA98, P62494, F1LVV4, Q6NT88, A0A0G2JWK2, Q4FZS2, G3V6I9, Q66HG8, B2RYJ3, D3ZEG9, A0A0G2JT88, P51952, Q5U3Y2, P13084, B2DD29, Q499P4, M0RC12, D3ZBP2, F2Z3T0, D3ZIT4, A1L1K3, Q9WUC8, P24049	887	348	18681	2.11819	0.000925782
GO:0071407~cellular response to organic cyclic compound	62	6.63812	6.07369e-05	Q3SWS8, Q4V7C7, A0A0G2K736, A0A0G2K2J1, P63090, A0A0G2K890, F7ENH8, B6DTP5, A0A0A0MXW3, F1LNF1, D4A8G7, D4A3E3, P07150, P61980, P63086, A0A096MKI4, M0R6E6, Q9JJ54, A0A0G2JWK2, Q1LZ53, A0A096MK83, G3V705, G3V7U4, P13084, A0A0G2K8F9, Q14TE9, D3ZN95, P67779, A0A0G2QC59, A0A0G2K719, A0A0G2JSH4, B1WBQ0, Q5M7U6, D4A5K6, G3V7J2, Q5RJK5, P19945, G3V8T3, P68511, M0R7E6, E9PT29, A0A0G2JTA5, G3V790, P06685,…	887	771	18681	1.69361	0.000996638
GO:1901990~regulation of mitotic cell cycle phase transition	32	3.42612	6.79698e-05	A0A0G2K719, Q4G037, Q498C9, Q9WVR8, A0A0G2JXV6, Q4V8A2, D3ZUT9, A0A0G2JYV0, G3V8T4, Q6JHU9, P07150, F1MA98, P62494, F1LVV4, A0A0G2JWK2, Q4FZS2, G3V6I9, Q66HG8, B2RYJ3, D3ZEG9, A0A0G2JT88, P51952, Q5U3Y2, B2DD29, Q499P4, M0RC12, D3ZBP2, F2Z3T0, D3ZIT4, A1L1K3, Q9WUC8, P24049	887	308	18681	2.18814	0.00111028
GO:0060969~negative regulation of gene silencing	10	1.07066	6.83009e-05	A0A0G2JWK2, G3V8T3, M0R7B4, B5DF91, D3ZIX4, D4A3K5, D3ZBN0, D4A5K6, P43278, A0A0G2K654	887	39	18681	5.40023	0.00111066
GO:0045910~negative regulation of DNA recombination	11	1.17773	6.92334e-05	D3ZJF7, M0R7B4, D4AAG8, D3ZIX4, D4A3K5, D3ZBN0, P43278, F1M842, A0A0G2K654, A0A096MKE9, P59924	887	48	18681	4.82645	0.00112077
GO:0010592~positive regulation of lamellipodium assembly	9	0.963597	7.38282e-05	D4A8H8, P45592, Q4V7C7, Q5M7U6, A0A0G2K2J1, P55161, D3ZUP5, P85845, Q6RUV5	887	31	18681	6.11445	0.00118982
GO:2000781~positive regulation of double-strand break repair	13	1.39186	7.53127e-05	Q5PQK2, D4AAG8, D3ZQ89, Q5M7U6, D3ZV33, Q6AYU1, Q14TE9, D3ZJU0, P60123, Q4KM87, P27008, Q568Y6, Q4QQS4	887	68	18681	4.02634	0.00120835
GO:0044772~mitotic cell cycle phase transition	39	4.17559	7.69948e-05	A0A0G2K719, P51583, B1WBQ0, Q4G037, D4A4S3, Q498C9, Q9WVR8, A0A0G2JXV6, Q4V8A2, D3ZUT9, A0A0G2JYV0, F1LZG4, Q6JHU9, P07150, F1MA98, P62494, F1LVV4, Q91V33, A0A0G2JWK2, Q4FZS2, G3V6I9, Q66HG8, G3V9G3, B2RYJ3, A0A0H2UH99, B1H227, A0A0G2JT88, P51952, Q5U3Y2, B2DD29, Q499P4, M0RC12, D3ZBP2, F2Z3T0, D3ZIT4, M0RD75, A1L1K3, Q9WUC8, P24049	887	413	18681	1.9888	0.00122987
GO:1902745~positive regulation of lamellipodium organization	10	1.07066	8.44544e-05	D4A8H8, P45592, Q4V7C7, B2RYG0, Q5M7U6, A0A0G2K2J1, P55161, D3ZUP5, P85845, Q6RUV5	887	40	18681	5.26522	0.00134309
GO:0045787~positive regulation of cell cycle	36	3.85439	8.81061e-05	A0A0G2K719, Q63413, A0A0G2K0J4, Q4G037, Q4KM71, Q4V8A2, A0A0G2JXZ3, P59924, A0A0G2JYV0, Q6JHU9, P07150, Q02874, F1MA98, P62494, F1LVV4, D4A9A3, A0A0G2K3G9, F1LRT9, A0A0G2JWK2, G3V6I9, D3ZQQ2, G3V9G3, B2RYJ3, F7FF45, A0A0G2JT88, P51952, Q5U3Y2, P13084, Q499P4, M0RC12, D3ZBP2, F2Z3T0, D3ZIT4, A1L1K3, Q9WUC8, P24049	887	371	18681	2.04364	0.00139102
GO:0032239~regulation of nucleobase-containing compound transport	7	0.749465	8.8239e-05	F1M0V4, F1MA98, D3ZPL1, A0A0G2K0J0, B1WC40, Q91V33, D4A9D6	887	17	18681	8.67213	0.00139102
GO:0021543~pallium development	27	2.89079	9.49719e-05	A0A0G2JSH4, A0A0G2K736, Q9QZX1, Q9ERW3, A0A0G2K016, D3ZTT7, P19139, F7ENH8, P19527, E9PSS1, G3V997, P61980, A0A096MKI4, A0A5P8DHK3, A0A1W2Q6N8, P06687, P62997, A0A0G2JWK2, P45592, P62828, B4F7A9, Q6MG11, G3V7S2, Q99PK0, P62260, Q4QQT3, Q6RUV5	887	243	18681	2.3401	0.00149065
GO:0043331~response to dsRNA	17	1.82013	0.000104756	A0A0G2JWK2, A0A0G2K719, Q641Y8, D4A5K6, G3V7J2, G3V705, B6DTP5, F1LNF1, G3V8T3, P13084, A0A0G2K8F9, P63086, M0R7E6, A0A1W2Q6N8, Q3B8Q1, D4A9D6, A0A0G2QC59	887	115	18681	3.11335	0.0016371
GO:0006401~RNA catabolic process	23	2.46253	0.000110117	D4A7U6, M0R735, A0A0G2JZS2, Q9QX80, Q56A27, Q66HM7, Q66X93, Q5U2Q7, B1WC40, Q566E4, D4A2C6, Q27W02, Q27W01, B6DTP5, Q6AYK1, D3ZB30, Q5M7V8, Q9JJ54, D4AE49, D3ZD47, D4A9D6, Q3B8Q2, D3ZBJ0	887	191	18681	2.53613	0.00171347
GO:0010970~transport along microtubule	21	2.24839	0.000120272	A0A0G2JWK2, A0JN25, A0A0G2K703, P34926, Q4KM71, D4A4S3, Q66HA6, Q63560, F1MAQ5, Q5BJU7, P15205, A0A0G2K016, D3ZTT7, Q00981, G3V7S2, P19527, D3ZJF7, P86252, Q6NYB7, A0A5P8DHK3, F1LRT9	887	166	18681	2.66433	0.00186344
GO:0048588~developmental cell growth	29	3.10493	0.000122958	Q66WT9, Q63413, A0A0G2JSH4, Q4V7C7, A0A0G2K736, F1LMC7, F1MAQ5, Q9JKL8, Q9QZX1, P15205, Q5BJU7, Q9ERW3, A0A3Q9WS43, G3V997, P61980, P62494, Q6P3V9, D3ZHY9, A0A0G2JWK2, Q32PX7, D3ZSY3, A0JN25, P34058, A0A0G2K7W7, A0A0G2JT63, D4A8H8, Q8CHJ4, Q5FVJ0, Q6P9Y4	887	275	18681	2.22097	0.00189692
GO:0000027~ribosomal large subunit assembly	10	1.07066	0.000126478	P19945, P62914, B0BN82, D4ACW1, P09895, B2GV82, A0A0H2UH99, A0A0G2KBA1, A1A5P2, P21531	887	42	18681	5.0145	0.00194292
GO:0099111~microtubule-based transport	21	2.24839	0.000130681	A0A0G2JWK2, A0JN25, A0A0G2K703, P34926, Q4KM71, D4A4S3, Q66HA6, Q63560, F1MAQ5, Q5BJU7, P15205, A0A0G2K016, D3ZTT7, Q00981, G3V7S2, P19527, D3ZJF7, P86252, Q6NYB7, A0A5P8DHK3, F1LRT9	887	167	18681	2.64837	0.00199897
GO:0001558~regulation of cell growth	41	4.38972	0.000135174	A0A0G2K719, Q66WT9, Q63413, A0A0G2JSH4, Q4V7C7, D4A3G2, F1MAQ5, Q9JKL8, Q9QZX1, P15205, Q9ERW3, P19139, P63245, Q6DUH4, G3V997, P61980, P62494, D3ZG43, G3V790, Q6NT88, Q6P3V9, D3ZHY9, A0A0G2JWK2, D3ZSY3, P45592, A0JN25, Q5EB49, Q56A27, A0A0G2K7W7, Q71UF4, D4A8H8, P13084, D3ZBN0, Q8CHJ4, D3ZBP2, F2Z3T0, D3ZK97, P67779, P47942, Q5FVJ0, Q6P9Y4	887	455	18681	1.89779	0.00205899
GO:0071359~cellular response to dsRNA	14	1.49893	0.000136733	A0A0G2JWK2, A0A0G2K719, D4A5K6, G3V7J2, G3V705, B6DTP5, F1LNF1, G3V8T3, P13084, A0A0G2K8F9, M0R7E6, A0A1W2Q6N8, D4A9D6, A0A0G2QC59	887	83	18681	3.55244	0.00207398
GO:0032210~regulation of telomere maintenance via telomerase	11	1.17773	0.000141031	D3ZJF7, G3V752, P63086, D4AC23, Q7TPB1, P28480, Q3MHS9, P40615, Q6P6G9, A0A0G2K7B3, D4ACB8	887	52	18681	4.45519	0.00213022
GO:0070202~regulation of establishment of protein localization to chromosome	6	0.642398	0.000142142	D4AC23, Q7TPB1, P28480, Q3MHS9, P40615, D4ACB8	887	12	18681	10.5304	0.00213676
GO:1900006~positive regulation of dendrite development	17	1.82013	0.000142648	A0A0G2JWK2, P53565, D3ZT52, P45592, Q4V7C7, A0A0G2K703, G3V9G3, Q5M7U6, A0A0G2JWR2, P63090, Q6JHU9, D4A8H8, P61980, A0A0G2K9F7, Q6GMN2, B0BMT8, Q6RUV5	887	118	18681	3.03419	0.00213676
GO:0010591~regulation of lamellipodium assembly	10	1.07066	0.000153296	D4A8H8, P45592, Q4V7C7, Q5M7U6, Q5XI32, A0A0G2K2J1, P55161, D3ZUP5, P85845, Q6RUV5	887	43	18681	4.89788	0.00228678
GO:2000573~positive regulation of DNA biosynthetic process	14	1.49893	0.000154859	Q63413, A0A0G2JSH4, P34058, Q3MHS9, P28480, Q6P6G9, D4ACB8, F1LNF1, P13084, P63086, D4AC23, Q7TPB1, P40615, Q9JJ54	887	84	18681	3.51015	0.00230059
GO:0043242~negative regulation of protein complex disassembly	14	1.49893	0.000175014	P45592, P34926, A0A1B0GWY5, A0A0G2K2J1, F1MAQ5, A0A0G2JZY6, F1MA36, P15205, Q6TUE4, Q9ERW3, Q923W4, P16086, Q5XI32, P04692	887	85	18681	3.46885	0.00258935
GO:0006275~regulation of DNA replication	19	2.03426	0.000177253	D3ZQQ2, M0R623, D4A5K6, Q5M7U2, A0A0G2JXZ3, A0A0G2JSS1, A0A1W2Q6Q7, G3V953, D4A1B9, P13084, A0A0G2JTA5, F1LNL2, P60123, Q8CHJ4, Q4KM87, A0A096MKE9, D4A9D6, Q6RUV5, Q4QQS4	887	145	18681	2.7597	0.00261177
GO:0031507~heterochromatin assembly	9	0.963597	0.000186119	A0A0G2JWK2, Q6AZ26, D4AAG8, F1MA98, F1LNL2, D3ZBP2, P43278, D4A9A3, Q5RJK5	887	35	18681	5.41565	0.00271009
GO:0045070~positive regulation of viral genome replication	9	0.963597	0.000186119	A0A0G2K719, G3V8T4, G3V8T3, A0A0G2JZS2, D4A5R0, D4A4S3, Q14TE9, G3V649, P24368	887	35	18681	5.41565	0.00271009
GO:0030307~positive regulation of cell growth	23	2.46253	0.000186178	A0A0G2JWK2, D3ZSY3, A0A0G2K719, Q66WT9, Q63413, A0A0G2JSH4, A0JN25, P45592, Q56A27, Q9JKL8, Q9QZX1, P15205, P19139, G3V997, D4A8H8, P61980, P62494, D3ZBN0, D3ZK97, Q6P3V9, Q5FVJ0, D3ZHY9, Q6P9Y4	887	198	18681	2.44647	0.00271009
GO:0006605~protein targeting	46	4.92505	0.000196234	P62914, M0R3M4, G3V6F4, Q4V7C7, D4A4S3, B2RYX0, A0A0G2K930, A0A0G2K2J1, G3V8L3, O08629, G3V659, F1LSL2, B6DTP5, F2Z3Q8, P63102, Q4QQS8, G3V8T3, P63086, P68255, A0A0U1RRQ7, F1MA98, P61621, P61983, P41777, P06761, P27008, A9UMW0, B2RZD1, Q66HC5, P45592, Q7TP42, P62828, B4F7A9, B5DF91, P49793, I6L9G6, P34058, A0A0G2K7W7, Q4V7D7, A0A0G2JZY6, B1H248, P62260, D3Z8B2, F1LS02, Q568Y6, Q5XFW8	887	542	18681	1.78745	0.002845
GO:0019080~viral gene expression	13	1.39186	0.00019932	D3ZGQ8, I6L9G6, Q66HM7, Q6AYU2, Q5RK09, A0A0G2JYV0, Q4KLI0, D4A8G7, Q641Z4, D3ZB30, M0RC12, G3V790, D4A9D6	887	75	18681	3.65055	0.00287818
GO:0010770~positive regulation of cell morphogenesis involved in differentiation	23	2.46253	0.000200173	D3ZSY3, Q66WT9, P53565, A0A0G2JSH4, A0JN25, Q4V7C7, A0A0G2K703, G3V9G3, Q63560, Q5M7U6, A0A0G2K2J1, Q9JKL8, Q9QZX1, P15205, P19527, G3V997, D4A8H8, Q3KRE8, P62494, Q6GMN2, Q6P3V9, Q5FVJ0, Q6RUV5	887	199	18681	2.43417	0.00287899
GO:2000278~regulation of DNA biosynthetic process	18	1.92719	0.000204067	Q63413, A0A0G2JSH4, P34058, Q3MHS9, P28480, Q9WVR8, Q6P6G9, D4ACB8, F1LNF1, D3ZJF7, P13084, G3V752, P63086, D4AC23, Q7TPB1, P40615, Q9JJ54, A0A0G2K7B3	887	134	18681	2.82907	0.00292334
GO:0000902~cell morphogenesis	81	8.67238	0.000213867	P53565, Q4V7C7, A0A0G2K736, P34926, B2RYG0, A0JPL2, F1LMC7, A0A0G2K2J1, F1MAQ5, A0A0G2JWR2, Q9JKL8, P15205, Q5BJU7, A0A3Q9WS43, P63090, A0A0G2K890, P19527, Q6NYB7, P07150, P61980, Q3KRE8, F1M4H5, A0A096MKI4, F1LVV4, P02688, Q9QUH6, Q6P3V9, H9N1L3, D3ZHY9, G3V8C3, A0A0G2JWK2, A0JN25, A0A0G2K703, A0A1B0GWY5, O08679, A0A0H2UH99, G3V705, P63012, Q00981, D4A8H8, Q14TE9, D3ZJ92, P04692, P55161, P47942,…	887	1132	18681	1.50701	0.00305162
GO:0060999~positive regulation of dendritic spine development	12	1.2848	0.000219297	A0A0G2JWK2, Q6JHU9, P45592, D3ZT52, A0A0G2K9F7, P61980, G3V9G3, Q4V7C7, A0A0G2K703, Q5M7U6, Q6GMN2, Q6RUV5	887	65	18681	3.88816	0.00310455
GO:0034605~cellular response to heat	12	1.2848	0.000219297	F7ENH8, P11507, P62260, P68101, P46462, D4A4S3, F1MA98, P34058, B0BNL0, Q6IRH7, D4A9D6, Q71UF4	887	65	18681	3.88816	0.00310455
GO:0051984~positive regulation of chromosome segregation	10	1.07066	0.000221263	A0A0G2K0J4, Q02874, Q4G037, Q4KM71, F7FF45, F1LVV4, Q4V8A2, D3ZIT4, A1L1K3, A0A0G2JT88	887	45	18681	4.6802	0.003118
GO:1904816~positive regulation of protein localization to chromosome, telomeric region	6	0.642398	0.000221974	D4AC23, Q7TPB1, P28480, Q3MHS9, P40615, D4ACB8	887	13	18681	9.72041	0.003118
GO:0070918~production of small RNA involved in gene silencing by RNA	11	1.17773	0.00022928	A0A0G2K719, A0A0G2JWK2, B6DTP5, F1LNF1, G3V8T3, A0A0G2K8F9, M0R7E6, D4A5K6, G3V7J2, A0A1W2Q6N8, A0A0G2QC59	887	55	18681	4.21218	0.00320814
GO:0048667~cell morphogenesis involved in neuron differentiation	52	5.56745	0.000251846	P53565, Q4V7C7, P34926, F1LMC7, F1MAQ5, Q9JKL8, P15205, A0A3Q9WS43, P19527, Q3KRE8, F1M4H5, A0A096MKI4, P02688, Q9QUH6, Q6P3V9, H9N1L3, A0JN25, A0A0G2K703, A0A0H2UH99, P63012, Q00981, D4A8H8, Q14TE9, P47942, Q5FVJ0, Q66WT9, A0A0G2JSH4, A0A097BVJ5, Q5M7U6, A0A0G2JXV6, Q63198, Q9QZX1, Q9ERW3, F1LZG4, G3V997, Q641X3, P68511, P62494, P61765, Q6GMN2, D3ZSY3, O70187, P45592, G3V9G3, Q63560, P34058, G3V…	887	645	18681	1.69793	0.00351029
GO:0051493~regulation of cytoskeleton organization	49	5.24625	0.000258413	Q3SWS8, Q4V7C7, P34926, A0A0G2K2J1, F1MAQ5, P15205, Q5BJU7, F7ENH8, P63086, A0A096MKI4, F1MA98, Q99PD4, A0A0G2JWK2, A0JN25, A0A0G2K703, M0R3R6, A0A1B0GWY5, A0A0G2JZY6, O08679, D4A8H8, P13084, Q923W4, P04692, P55161, P63259, A0A0G2JSH4, Q91ZN1, Q5M7U6, A0A0G2JXV6, Q9QZX1, Q9ERW3, D3ZUP5, B2RZ72, G3V752, P16086, Q5XI32, B1H2A2, Q6GMN2, F1M779, F1LRT9, P62909, P45592, Q63560, F7FF45, Q6MG11, F1MA36,…	887	597	18681	1.72861	0.00358796
GO:0007052~mitotic spindle organization	16	1.71306	0.000261597	A0A0G2JWK2, P46462, Q498C9, F7FF45, D3ZXT2, D3ZNS8, Q5M7W5, B1H227, F2Z3Q8, F1M8L1, D4A1B9, P62494, M0RAP6, F1MA98, F1LSS1, D4A3X0	887	112	18681	3.0087	0.00361826
GO:1902743~regulation of lamellipodium organization	11	1.17773	0.000267422	D4A8H8, P45592, Q4V7C7, B2RYG0, Q5M7U6, Q5XI32, A0A0G2K2J1, P55161, D3ZUP5, P85845, Q6RUV5	887	56	18681	4.13696	0.00368471
GO:0032271~regulation of protein polymerization	26	2.78373	0.000269369	Q4V7C7, P81155, Q91ZN1, Q5M7U6, A0A0G2K2J1, F1MAQ5, P15205, Q5BJU7, D3ZUP5, B2RZ72, P16086, Q5XI32, Q99PD4, Q6GMN2, A0A0G2JWK2, P62909, P45592, A0JN25, F7FF45, A0A0G2JZY6, F1MA36, A0A0G2JT63, D4A8H8, P55161, P04692, Q6RUV5	887	245	18681	2.23503	0.00369742
GO:1902850~microtubule cytoskeleton organization involved in mitosis	16	1.71306	0.000288676	A0A0G2JWK2, P46462, Q498C9, F7FF45, D3ZXT2, D3ZNS8, Q5M7W5, B1H227, F2Z3Q8, F1M8L1, D4A1B9, P62494, M0RAP6, F1MA98, F1LSS1, D4A3X0	887	113	18681	2.98207	0.00394742
GO:0006998~nuclear envelope organization	11	1.17773	0.00031073	Q66HC5, G3V7U4, Q62733, I6L9G6, G3V8L3, D4A5K6, A0A5P8DHK3, F1LWZ8, F1LS02, A0A0G2K016, D3ZTT7	887	57	18681	4.06438	0.00423297
GO:0048639~positive regulation of developmental growth	24	2.56959	0.000329238	A0A0G2JWK2, D3ZSY3, Q66WT9, Q63413, A0A0G2JSH4, A0JN25, A0A0G2K0J4, B2RYX0, Q9JKL8, Q9QZX1, P15205, A0A0G2K890, G3V997, D4A8H8, P61980, P63086, P62494, A0A096MKI4, Q4QQT3, Q6P3V9, Q5FVJ0, D3ZHY9, P24368, Q6P9Y4	887	220	18681	2.29755	0.00446823
GO:1904358~positive regulation of telomere maintenance via telomere lengthening	9	0.963597	0.000340924	F1LNF1, P63086, D4AC23, Q7TPB1, P28480, Q3MHS9, P40615, Q6P6G9, D4ACB8	887	38	18681	4.9881	0.0046095
GO:0090307~mitotic spindle assembly	10	1.07066	0.000368684	F2Z3Q8, F1M8L1, D4A1B9, M0RAP6, P62494, Q498C9, F1LSS1, D3ZXT2, D3ZNS8, D4A3X0	887	48	18681	4.38768	0.00496623
GO:1901880~negative regulation of protein depolymerization	13	1.39186	0.000370071	P45592, P34926, A0A1B0GWY5, A0A0G2K2J1, F1MAQ5, A0A0G2JZY6, F1MA36, P15205, Q9ERW3, Q923W4, P16086, Q5XI32, P04692	887	80	18681	3.42239	0.00496638
GO:0070507~regulation of microtubule cytoskeleton organization	24	2.56959	0.000374904	A0A0G2JWK2, P62909, A0A0G2JSH4, A0JN25, Q3SWS8, P34926, A0A1B0GWY5, M0R3R6, Q63560, F7FF45, Q6MG11, F1MAQ5, O08679, P15205, Q9ERW3, P13084, G3V752, Q923W4, F1MA98, Q5XI32, B1H2A2, F1M779, Q6RUV5, F1LRT9	887	222	18681	2.27685	0.00501261
GO:0045069~regulation of viral genome replication	15	1.606	0.000393403	A0A0G2K719, A0A0G2JZS2, D4A5R0, D4A4S3, O08629, G3V649, A0A0G2K2T6, G3V8T4, B6DTP5, G3V8T3, G3V8T1, Q14TE9, M0RAP6, P67779, P24368	887	104	18681	3.03763	0.00522127
GO:0050772~positive regulation of axonogenesis	15	1.606	0.000393403	D3ZSY3, Q66WT9, A0A0G2JSH4, A0JN25, Q63560, Q9JKL8, Q9QZX1, P15205, P19527, G3V997, D4A8H8, Q3KRE8, P62494, Q6P3V9, Q5FVJ0	887	104	18681	3.03763	0.00522127
GO:0051960~regulation of nervous system development	79	8.45824	0.000412429	P53565, A0A0G2K2J7, A0A0G2K0J4, Q4V7C7, A0A0G2K736, Q6AYZ4, F1MAQ5, A0A0G2JWR2, Q9JKL8, P15205, P63090, F7ENH8, P19527, D4A8G7, Q6JHU9, P61980, P61265, Q3KRE8, F1M4H5, A0A096MKI4, P61983, P02688, Q9QUH6, Q6P3V9, H9N1L3, D3ZHY9, G3V8C3, Q32PX7, A0A0G2JWK2, A0JN25, A0A0G2K703, A0A1B0GWY5, O08679, A0A0G2JUS0, G3V705, Q6AXT8, Q5U3Y2, Q07936, D3Z937, D4A8H8, A0A0G2JUF6, Q5M9H4, P47942, Q5FVJ0, Q66WT9,…	887	1121	18681	1.48422	0.00545373
GO:1902115~regulation of organelle assembly	23	2.46253	0.000427204	A0A0G2JSH4, A0A1B0GWY5, M0R3R6, F7FF45, F1LMC7, A0A0G2K2J1, Q5M7W5, G3V705, A0A0G2JSR0, P50399, F7ENH8, A0A0G2K890, Q9QZR6, Q9R0I8, P13084, A0A096MKI4, F1MA98, A0A0G2JTA5, Q4KM74, O88377, P85845, A0A5P8DHK3, F1LRT9	887	210	18681	2.30667	0.00562849
GO:0048468~cell development	158	16.9165	0.00043324	A0A0G2K3L7, Q9Z118, Q4V7C7, A0A0G2K736, B2RYG0, B2RYX0, Q56A18, A0A0G2K2J1, Q9JKL8, P86173, A0A3Q9WS43, F7ENH8, E9PSS1, P61265, Q3KRE8, P02688, Q6P3V9, P41777, G3V8C3, A0A1B0GWY5, Q5RJR9, A0A0H2UH99, A0A0G2JUS0, O08679, A0A5H1ZRT6, G3V705, D3ZEG9, Q6AXT8, A0A0G2K4W3, A0A0G2JSW3, Q9R0I8, Q14TE9, Q4QQT3, Q91Y81, Q5M9H4, P55161, Q9ESQ7, D4A206, D3ZT52, D3ZJ19, Q66HB8, F1LNP1, A0A097BVJ5, A0A0G2JXV6,…	887	2574	18681	1.29278	0.00568726
GO:0072384~organelle transport along microtubule	13	1.39186	0.000466681	A0A0G2JWK2, A0JN25, Q63560, F1MAQ5, Q5BJU7, P15205, A0A0G2K016, D3ZTT7, Q00981, P19527, Q6NYB7, A0A5P8DHK3, F1LRT9	887	82	18681	3.33892	0.00610406
GO:0007088~regulation of mitotic nuclear division	21	2.24839	0.000512231	Q4FZS2, Q66HG8, A0A0G2K0J4, Q3SWS8, Q4G037, Q498C9, F7FF45, D4A3G2, Q4V8A2, A0A0G2JXZ3, B1H227, A0A0G2JT88, Q02874, F1MA98, B1H2A2, G3V661, F1LNL2, D3ZIT4, A1L1K3, F1M779, F1LRT9	887	185	18681	2.39069	0.00667565
GO:1990138~neuron projection extension	22	2.35546	0.00051885	A0A0G2JWK2, D3ZSY3, Q66WT9, A0A0G2JSH4, A0JN25, Q4V7C7, A0A0G2K736, P34058, F1MAQ5, Q9JKL8, Q9QZX1, Q5BJU7, P15205, A0A0G2JT63, A0A3Q9WS43, G3V997, D4A8H8, P61980, P62494, Q6P3V9, Q5FVJ0, D3ZHY9	887	199	18681	2.32834	0.00673759
GO:1901796~regulation of signal transduction by p53 class mediator	13	1.39186	0.000522447	D3ZR50, G3V6I9, P62914, A0A0G2K736, D4ACW1, Q32PZ0, D4A5K6, B6DTP5, P13084, P61980, B0BN82, P09895, A1A5P2	887	83	18681	3.29869	0.00675998
GO:0043244~regulation of protein complex disassembly	16	1.71306	0.000554962	P45592, P34926, A0A1B0GWY5, A0A0G2K2J1, F1MAQ5, A0A0G2JZY6, D4A5K6, F1MA36, P15205, Q6TUE4, Q9ERW3, Q5U2Q7, Q923W4, P16086, Q5XI32, P04692	887	120	18681	2.80812	0.00715505
GO:0044265~cellular macromolecule catabolic process	75	8.02998	0.000567492	A1L1I5, D4A7U6, P62914, G3V6F4, P34926, Q8CJB9, A0JPL2, A0A0G2K930, Q4V8A2, Q01177, Q5U2Q7, B1WC40, Q63654, P19139, Q27W02, P62198, A0A0G2K890, D4A2C6, B6DTP5, Q27W01, P63245, Q9JJ54, P09895, D4AE49, D3ZD47, Q3B8Q2, F1LP64, B4F7A9, P46462, P35565, Q66HM7, A0A0G2K0W9, A0A0G2JT88, Q6IE67, Q07936, Q00981, Q498R3, J3KTS0, D3ZIT4, A1L1K3, D3ZBJ0, B1WBY7, A0A0G2JSH4, Q4G037, B1WBY1, Q66X93, Q9JMJ4, D4A…	887	1063	18681	1.48595	0.00729055
GO:1990089~response to nerve growth factor	13	1.39186	0.000583712	A0A0G2K7N8, P62909, B1WBQ0, Q91ZN1, A0A0G2K2J1, Q5BJU7, P63090, Q9JJ76, P05197, P06761, B0BMT8, Q3B8Q2, F1LRT9	887	84	18681	3.25942	0.00747234
GO:0090501~RNA phosphodiester bond hydrolysis	19	2.03426	0.000643479	D3ZU51, G3V7B0, B1WC56, Q3MHC2, D3ZPL1, A0A096MJP3, Q56A27, Q66X93, B1WC40, Q5XI29, M0R6B9, P13084, Q5U2W5, Q499P4, Q3B8R8, B6RIU0, B4F764, D3Z9E6, A1A5P2	887	161	18681	2.48545	0.00820833
GO:0051225~spindle assembly	16	1.71306	0.000721293	P62909, Q498C9, F7FF45, D3ZXT2, D3ZNS8, B1H227, F2Z3Q8, F1M8L1, D4A1B9, P69897, P62494, M0RAP6, F1MA98, F1LSS1, D4A3X0, F1LRT9	887	123	18681	2.73963	0.00916855
GO:0017038~protein import	28	2.99786	0.000746212	M0R3M4, D4A4S3, G3V8L3, O08629, G3V659, F1LSL2, B6DTP5, F2Z3Q8, Q4QQS8, G3V8T3, P63086, F1MA98, P41777, P27008, F1LV13, Q66HC5, P45592, P62828, B5DF91, P49793, I6L9G6, P34058, Q4V7D7, A0A0G2JZY6, D3Z8B2, F1LS02, Q568Y6, Q5XFW8	887	292	18681	2.01954	0.00945202
GO:0045815~positive regulation of gene expression, epigenetic	8	0.856531	0.000762484	M0R7B4, Q02874, D3ZIX4, D4A3K5, D3ZBN0, P43278, A0A0G2K654, D3ZBS9	887	33	18681	5.10567	0.00962436
GO:0045010~actin nucleation	10	1.07066	0.000788298	D4A8H8, B2RZ72, Q4V7C7, Q91ZN1, Q5M7U6, Q99PD4, A0A0G2K2J1, P55161, Q5BJU7, D3ZUP5	887	53	18681	3.97375	0.00991553
GO:0048488~synaptic vesicle endocytosis	11	1.17773	0.000808208	Q66WT9, D4A4S3, P35565, P62944, A0A140TAH5, A0A0G2JWR2, P63259, F1M779, A0A0G2KAD8, D4A0X3, P21575	887	64	18681	3.61984	0.0101307
GO:0006915~apoptotic process	119	12.7409	0.000826205	Q9Z2L0, P62914, G3V6F4, A0A0G2K736, P81155, D4A4S3, Q4KM71, B2RYX0, Q3T1I0, Q3MHS8, Q9JKL8, F7ENH8, B6DTP5, Q9JIX5, P62632, Q4QQU6, Q5FVM4, D3ZDM6, E9PTE1, D4A2P1, A0A1B0GWY5, P97878, A0A0G2JUS0, D3ZEG9, B5DEN4, Q498R3, P13084, P68101, P67779, E9PST5, A0A0G2K719, Q9QZX1, G3V7J2, Q75QC4, A0JN17, G3V8L3, P05708, P59924, F1LZG4, O35821, G3V8T4, A0A0G2K7Z1, Q6AYK1, G3V8T3, D3ZG43, Q5XI34, G3V790, A1L…	887	1878	18681	1.33453	0.0103204
GO:0061564~axon development	44	4.71092	0.000868322	Q66WT9, A0A0G2JSH4, Q4V7C7, P34926, A0A097BVJ5, F1LMC7, A0A0G2JXV6, F1MAQ5, Q63198, Q9JKL8, Q9QZX1, P15205, Q9ERW3, A0A3Q9WS43, P63090, P19527, G3V997, Q3KRE8, F1M4H5, P62494, A0A096MKI4, P61765, P02688, Q9QUH6, Q6P3V9, H9N1L3, D3ZSY3, A0JN25, O70187, P34058, Q63560, O08679, A0A0H2UH99, G3V649, P63012, G3V7S2, Q00981, D4A8H8, B2DD29, Q14TE9, D3ZBP2, P47942, Q5FVJ0, Q6RUV5	887	548	18681	1.69102	0.0108091
GO:1905818~regulation of chromosome separation	12	1.2848	0.00087397	Q4FZS2, Q66HG8, B4F7A9, Q4G037, F1MA98, Q498C9, F7FF45, Q4V8A2, D3ZIT4, A1L1K3, A0A0G2JT88, P19139	887	76	18681	3.3254	0.0108403
GO:0060998~regulation of dendritic spine development	14	1.49893	0.000876831	A0A0G2JWK2, D3ZT52, P45592, Q4V7C7, A0A0G2K703, G3V9G3, Q5M7U6, F7ENH8, Q6JHU9, P61980, A0A0G2K9F7, A0A096MKI4, Q6GMN2, Q6RUV5	887	100	18681	2.94852	0.0108403
GO:1902583~multi-organism intracellular transport	6	0.642398	0.000910736	Q63413, F1LXS6, F1M0V4, B5DEY5, Q6AY87, P59924	887	17	18681	7.43325	0.0111449
GO:0031936~negative regulation of chromatin silencing	6	0.642398	0.000910736	M0R7B4, D3ZIX4, D4A3K5, D3ZBN0, P43278, A0A0G2K654	887	17	18681	7.43325	0.0111449
GO:0075733~intracellular transport of virus	6	0.642398	0.000910736	Q63413, F1LXS6, F1M0V4, B5DEY5, Q6AY87, P59924	887	17	18681	7.43325	0.0111449
GO:0032212~positive regulation of telomere maintenance via telomerase	8	0.856531	0.000921342	P63086, D4AC23, Q7TPB1, P28480, Q3MHS9, P40615, Q6P6G9, D4ACB8	887	34	18681	4.9555	0.0112366
GO:0006260~DNA replication	24	2.56959	0.000933802	P06766, Q3T1J8, O70187, D3ZQQ2, M0R623, D4A5K6, Q5M7U2, A0A0G2JXZ3, A0A0G2JSS1, D4A4J0, P59924, Q71UF4, A0A0G2K3V7, A0A1W2Q6Q7, P86252, P13084, Q641Z4, Q04931, F1LNL2, F2Z3R4, D3ZBP2, A0A096MKE9, D4A9D6, Q6RUV5	887	237	18681	2.13275	0.0113503
GO:0080135~regulation of cellular response to stress	58	6.20985	0.000950175	Q63413, G3V6F4, A0A0G2K736, D4A4S3, Q4KM71, D3ZV33, O08629, P63090, A0A0G2JYV0, A0A0G2K890, B6DTP5, P63245, P61980, P63086, Q641Z4, D3ZJU0, A0A0G2K3G9, Q5FVM4, Q4FZS1, F1LP64, A0JN25, Q5EB49, A0A0H2UHA6, A0A1B0GWY5, A0A0G2JSW3, P13084, D4A9J4, Q14TE9, Q8CHJ4, F1M842, Q5PQK2, Q5M7U6, Q9WVR8, A0A0G2JXV6, Q75QC4, A0JN17, D4A5K6, P59924, Q63081, D3ZJF7, B1WC16, Q4KM87, P06761, P27008, Q4QQS4, G3V6I9,…	887	786	18681	1.55411	0.0115105
GO:0032273~positive regulation of protein polymerization	17	1.82013	0.000993563	A0A0G2JWK2, P62909, A0JN25, Q4V7C7, Q91ZN1, Q5M7U6, F7FF45, A0A0G2K2J1, Q5BJU7, P15205, D3ZUP5, D4A8H8, B2RZ72, Q99PD4, P55161, Q6GMN2, Q6RUV5	887	140	18681	2.55739	0.0119959
GO:0021537~telencephalon development	31	3.31906	0.00106252	A0A0G2JSH4, A0A0G2K736, Q9QZX1, Q9ERW3, A0A0G2K016, D3ZTT7, P19139, F7ENH8, P19527, E9PSS1, G3V997, P61980, A0A096MKI4, A0A5P8DHK3, A0A1W2Q6N8, P06687, P62997, H9N1L3, A0A0G2JWK2, P45592, O70187, P62828, B4F7A9, Q6MG11, G3V7S2, Q99PK0, P62260, Q4QQT3, Q5M9H4, P47942, Q6RUV5	887	345	18681	1.89243	0.0127856
GO:0030705~cytoskeleton-dependent intracellular transport	21	2.24839	0.00113047	A0A0G2JWK2, A0JN25, A0A0G2K703, P34926, Q4KM71, D4A4S3, Q66HA6, Q63560, F1MAQ5, Q5BJU7, P15205, A0A0G2K016, D3ZTT7, Q00981, G3V7S2, P19527, D3ZJF7, P86252, Q6NYB7, A0A5P8DHK3, F1LRT9	887	197	18681	2.24507	0.0135581
GO:0039694~viral RNA genome replication	7	0.749465	0.00113834	Q4KLI0, G3V8T1, M0RAP6, Q14TE9, Q6AYU2, M0RC99, O08629	887	26	18681	5.67024	0.0135624
GO:0039703~RNA replication	7	0.749465	0.00113834	Q4KLI0, G3V8T1, M0RAP6, Q14TE9, Q6AYU2, M0RC99, O08629	887	26	18681	5.67024	0.0135624
GO:0043241~protein complex disassembly	19	2.03426	0.00121525	F1LQ81, A0A0G2JSH4, P45592, P34926, A0A1B0GWY5, D4A4S3, A0A0G2K2J1, F1MAQ5, A0A0G2JZY6, D4A5K6, F1MA36, P15205, Q6TUE4, Q9ERW3, Q5U2Q7, Q923W4, P16086, Q5XI32, P04692	887	170	18681	2.35386	0.0144311
GO:0061640~cytoskeleton-dependent cytokinesis	13	1.39186	0.00132673	Q9WU34, E9PTE1, P45592, Q4V7C7, Q5M7U6, F1LMC7, B5DFG5, B3GNI6, Q9JJM9, A0A0G2JZY6, Q9QZR6, G3V9Z6, Q91Y81	887	92	18681	2.97599	0.0157032
GO:0051489~regulation of filopodium assembly	10	1.07066	0.0013515	Q62952, A0A0G2K9F7, Q4V7C7, A0A0G2K703, Q5XI32, A0A1B0GWN8, A0A0G2K2J1, Q9QZX1, M0RC99, P85845	887	57	18681	3.69489	0.0159442
GO:0031345~negative regulation of cell projection organization	23	2.46253	0.00135871	A0A0G2JWK2, Q62952, D3ZSY3, G3V8C3, A0A0G2JSH4, P45592, Q4V7C7, F1M0V4, A0A0G2K7W7, F1MAQ5, Q5M7W5, Q9QZX1, Q9ERW3, P50399, F7ENH8, P68511, P61265, P47819, Q5XI32, P02688, Q9QUH6, A0A1W2Q6N8, Q5FVJ0	887	229	18681	2.11528	0.015977
GO:1902903~regulation of supramolecular fiber organization	34	3.64026	0.0014669	Q4V7C7, P34926, Q91ZN1, D4A4S3, Q5M7U6, A0A0G2K2J1, F1MAQ5, Q9QZX1, P15205, Q5BJU7, Q9ERW3, D3ZUP5, F7ENH8, B2RZ72, P16086, A0A096MKI4, Q5XI32, Q99PD4, Q6GMN2, A0A0G2JWK2, P62909, P45592, A0JN25, A0A1B0GWY5, F7FF45, A0A0G2JZY6, F1MA36, A0A0G2JT63, D4A8H8, Q923W4, P55161, P04692, P63259, Q6RUV5	887	400	18681	1.79017	0.0171932
GO:0035194~posttranscriptional gene silencing by RNA	16	1.71306	0.00149467	A0A0G2JWK2, A0A0G2K719, B5DF91, D4A5K6, G3V7J2, B6DTP5, F1LNF1, G3V8T3, Q5BJN3, A0A0G2K8F9, M0R7E6, Q3KRD8, D4A1W5, A0A1W2Q6N8, D4A9D6, A0A0G2QC59	887	132	18681	2.55283	0.017462
GO:0006461~protein complex assembly	78	8.35118	0.00152921	Q4V7C7, P81155, D3ZPL1, D3ZV33, A0A0G2K2J1, F1MAQ5, P15205, Q5BJU7, P62198, F1LSL2, P19527, P63245, P61265, P84586, Q99PD4, A0A0G2JWK2, D4A7R3, A0JN25, P46462, A0A0G2K2K5, A0A1B0GWY5, A0A0G2JZY6, P63012, Q5XI29, A0A0G2K4W3, D4A8H8, Q923W4, P04692, P55161, F1LQ48, F1M842, P21575, A0A0G2K719, Q66WT9, A0A0G2JSH4, Q5PQK2, Q91ZN1, D3ZZZ0, Q5M7U6, D4ABU0, Q66HF1, Q63396, D4ACB8, G3V914, Q9ERW3, D3ZUP5,…	887	1155	18681	1.42229	0.0178024
GO:0007062~sister chromatid cohesion	10	1.07066	0.00153367	D4A1B9, A0A0G2K0J4, Q02874, Q4KM71, Q6TRW4, D3ZV33, F1LSS1, D3ZXT2, Q5XI34, A0A0G2JXZ3	887	58	18681	3.63119	0.0178024
GO:0061387~regulation of extent of cell growth	16	1.71306	0.00173836	D3ZSY3, A0A0G2JSH4, A0JN25, Q4V7C7, F1MAQ5, Q9JKL8, Q9QZX1, P15205, Q9ERW3, G3V997, D4A8H8, P62494, D3ZBP2, Q6P3V9, P47942, Q5FVJ0	887	134	18681	2.51473	0.0201137
GO:0030032~lamellipodium assembly	11	1.17773	0.00182873	Q4QQS8, D4A8H8, P45592, Q4V7C7, Q5M7U6, Q5XI32, A0A0G2K2J1, P55161, D3ZUP5, P85845, Q6RUV5	887	71	18681	3.26295	0.0210918
GO:0051030~snRNA transport	4	0.428266	0.00190902	D3ZXL5, P62828, Q56A27, B1WC40	887	6	18681	14.0406	0.0218087
GO:0000972~transcription-dependent tethering of RNA polymerase II gene DNA at nuclear periphery	4	0.428266	0.00190902	F1LSL2, Q3SWS8, D3Z8B2, F1LS02	887	6	18681	14.0406	0.0218087
GO:0046833~positive regulation of RNA export from nucleus	4	0.428266	0.00190902	D3ZPL1, B1WC40, Q91V33, D4A9D6	887	6	18681	14.0406	0.0218087
GO:0042220~response to cocaine	12	1.2848	0.0020116	F7ENH8, A0A0G2JWK2, Q1LZ53, Q6JHU9, F1LM66, Q66HB8, P34058, A0A0G2JTA5, P06761, P27008, B0BMT8, P47942	887	84	18681	3.0087	0.0229082
GO:1901879~regulation of protein depolymerization	13	1.39186	0.00210152	P45592, P34926, A0A1B0GWY5, A0A0G2K2J1, F1MAQ5, A0A0G2JZY6, F1MA36, P15205, Q9ERW3, Q923W4, P16086, Q5XI32, P04692	887	97	18681	2.82259	0.0238569
GO:0051783~regulation of nuclear division	22	2.35546	0.0022048	Q4FZS2, Q66HG8, A0A0G2K0J4, Q3SWS8, G3V9G3, Q4G037, Q498C9, F7FF45, D4A3G2, Q4V8A2, A0A0G2JXZ3, B1H227, A0A0G2JT88, Q02874, F1MA98, B1H2A2, G3V661, F1LNL2, D3ZIT4, A1L1K3, F1M779, F1LRT9	887	223	18681	2.07775	0.0249508
GO:0032922~circadian regulation of gene expression	11	1.17773	0.00226037	F7ENH8, O35821, Q62599, G3V6F4, A0A0G2K4G0, P62142, Q6AYZ4, Q9JJ76, D4A1W5, P62138, A0A0G2K3V7	887	73	18681	3.17356	0.0254998
GO:0030833~regulation of actin filament polymerization	19	2.03426	0.00230884	P45592, Q4V7C7, Q91ZN1, Q5M7U6, A0A0G2K2J1, A0A0G2JZY6, F1MA36, Q5BJU7, A0A0G2JT63, D3ZUP5, D4A8H8, B2RZ72, P16086, Q5XI32, Q99PD4, P55161, P04692, Q6GMN2, Q6RUV5	887	180	18681	2.22309	0.0259655
GO:0007064~mitotic sister chromatid cohesion	7	0.749465	0.00249767	D4A1B9, A0A0G2K0J4, Q02874, Q6TRW4, D3ZV33, F1LSS1, A0A0G2JXZ3	887	30	18681	4.91421	0.0280018
GO:0039692~single stranded viral RNA replication via double stranded DNA intermediate	5	0.535332	0.00254745	Q4KLI0, G3V8T1, M0RAP6, Q14TE9, O08629	887	13	18681	8.10034	0.0284715
GO:0042766~nucleosome mobilization	6	0.642398	0.00255773	A0A0G2K7N8, F1LNL2, P60123, Q8CHJ4, Q4KM87, Q4QQS4	887	21	18681	6.01739	0.0284982
GO:0006306~DNA methylation	10	1.07066	0.00276156	A0A0G2JWK2, B2GV01, Q1LZ53, A0A0G2JSH4, D3ZP89, A0A0G2K7W7, G3V790, A0A0G2JTA5, D4A5K6, O08629	887	63	18681	3.343	0.0306745
GO:0000904~cell morphogenesis involved in differentiation	59	6.31692	0.00300865	P53565, Q4V7C7, P34926, B2RYG0, F1LMC7, A0A0G2K2J1, F1MAQ5, Q9JKL8, P15205, A0A3Q9WS43, P19527, Q6NYB7, Q3KRE8, F1M4H5, A0A096MKI4, F1LVV4, P02688, Q9QUH6, Q6P3V9, H9N1L3, G3V8C3, A0JN25, A0A0G2K703, O08679, A0A0H2UH99, G3V705, P63012, Q00981, D4A8H8, Q14TE9, P47942, Q5FVJ0, Q66WT9, A0A0G2JSH4, A0A097BVJ5, Q5M7U6, A0A0G2JXV6, Q63198, Q9QZX1, Q9ERW3, F1LZG4, G3V997, Q641X3, P68511, P62494, P61765,…	887	845	18681	1.47052	0.0333166
GO:1904591~positive regulation of protein import	11	1.17773	0.0030576	Q66HC5, P63086, P62828, F1MA98, I6L9G6, P34058, Q4V7D7, O08629, P27008, F1LV13, Q568Y6	887	76	18681	3.04829	0.0337551
GO:0051306~mitotic sister chromatid separation	10	1.07066	0.0030812	Q4FZS2, Q66HG8, Q4G037, F1MA98, Q498C9, Q5XI34, Q4V8A2, D3ZIT4, A1L1K3, A0A0G2JT88	887	64	18681	3.29076	0.033912
GO:0010977~negative regulation of neuron projection development	19	2.03426	0.00310975	A0A0G2JWK2, Q62952, D3ZSY3, G3V8C3, A0A0G2JSH4, Q4V7C7, F1M0V4, A0A0G2K7W7, F1MAQ5, Q9QZX1, Q9ERW3, F7ENH8, P68511, P61265, P47819, P02688, Q9QUH6, A0A1W2Q6N8, Q5FVJ0	887	185	18681	2.16301	0.0341222
GO:0008361~regulation of cell size	22	2.35546	0.00319052	D3ZSY3, A0A0G2JSH4, A0JN25, P45592, G3V6F4, Q4V7C7, A0A0G2K736, P34058, F1MAQ5, Q9JKL8, Q9QZX1, P15205, Q9ERW3, G3V997, D4A8H8, P13084, P62494, D3ZBP2, Q6P3V9, P47942, Q5FVJ0, Q6RUV5	887	230	18681	2.01452	0.0349024
GO:2000002~negative regulation of DNA damage checkpoint	4	0.428266	0.00322319	Q63413, A0A0G2K3G9, P59924, A0A0G2JYV0	887	7	18681	12.0348	0.0350474
GO:0032241~positive regulation of nucleobase-containing compound transport	4	0.428266	0.00322319	D3ZPL1, B1WC40, Q91V33, D4A9D6	887	7	18681	12.0348	0.0350474
GO:0046782~regulation of viral transcription	9	0.963597	0.00330241	D3ZGQ8, D4A8G7, Q4KLI0, Q641Z4, I6L9G6, G3V790, M0RC12, D4A9D6, A0A0G2JYV0	887	53	18681	3.57638	0.0358009
GO:0097479~synaptic vesicle localization	23	2.46253	0.0033316	Q66WT9, P11507, A0A0G2JSH4, Q62636, D4A4S3, P35565, A0A140TAH5, F1MAQ5, A0A0G2JWR2, F1MA36, A0A0G2KAD8, P63012, D4A8H8, P61265, P61765, P62944, M0RC99, P63259, F1M779, P47942, D4A0X3, P09951, P21575	887	246	18681	1.96911	0.0360092
GO:0032091~negative regulation of protein binding	13	1.39186	0.00348319	A0A0G2JWK2, P11507, A0A0G2JSH4, A0A0G2K736, M0R623, F1MAQ5, Q9JKL8, P63245, F1LSH0, Q5BJT9, Q5U2Y6, P61980, Q9JJ76	887	103	18681	2.65817	0.0374867
GO:0045333~cellular respiration	19	2.03426	0.00348907	A0A0G2K2J7, P04636, P10888, P49432, Q68FY0, P46462, Q66HF1, Q5XIH3, G3V936, O35821, P13086, A0A0G2K8F9, O88989, D4A5L9, Q0QF18, F7FKI5, D3ZG43, A0A0G2JUF6, B2RZ24	887	187	18681	2.13988	0.0374867
GO:0045652~regulation of megakaryocyte differentiation	7	0.749465	0.00351676	P62804, A0A0G2K736, Q3KRD8, A0A096MKI4, M0R3Z8	887	32	18681	4.60707	0.0375607
GO:1902751~positive regulation of cell cycle G2/M phase transition	7	0.749465	0.00351676	A0A0G2JWK2, Q5U3Y2, P13084, P62494, F1LVV4, D3ZBP2, A0A0G2JYV0	887	32	18681	4.60707	0.0375607
GO:0099003~vesicle-mediated transport in synapse	23	2.46253	0.00366773	Q66WT9, P11507, A0A0G2JSH4, Q62636, D4A4S3, P35565, A0A140TAH5, F1MAQ5, A0A0G2JWR2, F1MA36, A0A0G2KAD8, P63012, D4A8H8, P61265, P62494, P61765, P62944, M0RC99, P63259, F1M779, P47942, D4A0X3, P21575	887	248	18681	1.95323	0.0390575
GO:0007091~metaphase/anaphase transition of mitotic cell cycle	9	0.963597	0.00371904	Q4FZS2, Q66HG8, Q4G037, F1MA98, Q498C9, Q4V8A2, D3ZIT4, A1L1K3, A0A0G2JT88	887	54	18681	3.51015	0.0394875
GO:0097484~dendrite extension	8	0.856531	0.00381237	D3ZSY3, Q66WT9, A0A0G2JWK2, D4A8H8, P61980, Q5BJU7, A0A0G2JT63, D3ZHY9	887	43	18681	3.9183	0.0403597
GO:0046931~pore complex assembly	6	0.642398	0.0039098	F1LSL2, Q66HC5, D4A7R3, D3ZZZ0, P49793, D4ACB8	887	23	18681	5.49414	0.0412701
GO:0051851~modification by host of symbiont morphology or physiology	14	1.49893	0.00393668	A0A0G2K719, P04797, P45592, D4A4S3, I6L9G6, O08629, A0A0G2JYV0, Q07936, Q4KLI0, D4A8G7, Q641Z4, G3V790, P67779, P24368	887	118	18681	2.49875	0.0414327
GO:0061013~regulation of mRNA catabolic process	9	0.963597	0.00417516	Q27W02, Q27W01, A0A0G2JZS2, M0R735, Q9QX80, Q9JJ54, D4A9D6, Q566E4, Q3B8Q2	887	55	18681	3.44633	0.0435616
GO:0060966~regulation of gene silencing by RNA	9	0.963597	0.00417516	A0A0G2JWK2, B6DTP5, Q5BJN3, G3V8T3, A0A0G2K8F9, B5DF91, D4A5K6, A0A1W2Q6N8, D4A9D6	887	55	18681	3.44633	0.0435616
GO:0060147~regulation of posttranscriptional gene silencing	9	0.963597	0.00417516	A0A0G2JWK2, B6DTP5, Q5BJN3, G3V8T3, A0A0G2K8F9, B5DF91, D4A5K6, A0A1W2Q6N8, D4A9D6	887	55	18681	3.44633	0.0435616
GO:0030516~regulation of axon extension	14	1.49893	0.00423297	D3ZSY3, A0A0G2JSH4, A0JN25, Q4V7C7, F1MAQ5, Q9JKL8, Q9QZX1, P15205, D4A8H8, P62494, D3ZBP2, Q6P3V9, P47942, Q5FVJ0	887	119	18681	2.47775	0.0440376
GO:0046785~microtubule polymerization	11	1.17773	0.00445248	A0A0G2JWK2, P62909, A0JN25, Q923W4, Q5XI32, F7FF45, F1MAQ5, P15205, Q9ERW3, D4A3X0, Q6RUV5	887	80	18681	2.89587	0.0461881
GO:1901970~positive regulation of mitotic sister chromatid separation	5	0.535332	0.00450834	Q4G037, Q4V8A2, D3ZIT4, A1L1K3, A0A0G2JT88	887	15	18681	7.02029	0.0466335
GO:0010498~proteasomal protein catabolic process	37	3.96146	0.00465654	B1WBY7, A0A0G2JSH4, P62914, G3V6F4, P34926, Q4G037, Q8CJB9, B1WBY1, A0JPL2, Q4V8A2, Q9JMJ4, A0A0G2JSL0, G3V8T4, P62198, P63245, D3ZNF4, Q9JJ76, P06761, Q62599, B2RZD1, F1LP64, B2RYJ3, P46462, P34058, A0A0G2K7W7, P35565, Q6AYU2, G3V8U9, A0A0G2K0W9, A0A0G2JT88, Q6IE67, Q498R3, B5DEH2, P60522, D3ZIT4, A1L1K3	887	480	18681	1.62344	0.0476315
GO:0031057~negative regulation of histone modification	9	0.963597	0.00467316	Q6AZ26, Q4KLI0, F1LP64, A0A0G2K736, Q02874, Q3T1I0, A0A0G2K0J0, Q498M4, D3ZBP2	887	56	18681	3.38478	0.0476315
GO:0019083~viral transcription	9	0.963597	0.00467316	D3ZGQ8, D4A8G7, Q4KLI0, Q641Z4, I6L9G6, G3V790, M0RC12, D4A9D6, A0A0G2JYV0	887	56	18681	3.38478	0.0476315
GO:0045773~positive regulation of axon extension	9	0.963597	0.00467316	A0A0G2JSH4, D4A8H8, A0JN25, P62494, Q9QZX1, Q9JKL8, P15205, Q6P3V9, Q5FVJ0	887	56	18681	3.38478	0.0476315
GO:0090305~nucleic acid phosphodiester bond hydrolysis	24	2.56959	0.00473641	P62909, D3ZU51, G3V7B0, B1WC56, Q3MHC2, D3ZPL1, A0A096MJP3, Q641Y8, Q56A27, Q66X93, B1WC40, D3ZEG9, Q5XI29, M0R6B9, G3V9X6, P13084, Q5U2W5, Q499P4, P21704, Q3B8R8, B6RIU0, B4F764, D3Z9E6, A1A5P2	887	269	18681	1.87904	0.0476315
GO:0034643~establishment of mitochondrion localization, microtubule-mediated	6	0.642398	0.00474878	Q00981, P19527, A0JN25, Q63560, P15205, Q5BJU7	887	24	18681	5.26522	0.0476315
GO:0047497~mitochondrion transport along microtubule	6	0.642398	0.00474878	Q00981, P19527, A0JN25, Q63560, P15205, Q5BJU7	887	24	18681	5.26522	0.0476315
GO:0050434~positive regulation of viral transcription	6	0.642398	0.00474878	D3ZGQ8, D4A8G7, Q4KLI0, Q641Z4, G3V790, D4A9D6	887	24	18681	5.26522	0.0476315
GO:0006346~methylation-dependent chromatin silencing	6	0.642398	0.00474878	Q1LZ53, F7EY92, G3V8T1, M0RAP6, G3V790, O08629	887	24	18681	5.26522	0.0476315
GO:0048489~synaptic vesicle transport	22	2.35546	0.00474996	Q66WT9, P11507, A0A0G2JSH4, Q62636, D4A4S3, P35565, A0A140TAH5, F1MAQ5, A0A0G2JWR2, F1MA36, A0A0G2KAD8, P63012, D4A8H8, P61265, P61765, P62944, M0RC99, P63259, F1M779, P47942, D4A0X3, P21575	887	238	18681	1.9468	0.0476315
GO:0097480~establishment of synaptic vesicle localization	22	2.35546	0.00474996	Q66WT9, P11507, A0A0G2JSH4, Q62636, D4A4S3, P35565, A0A140TAH5, F1MAQ5, A0A0G2JWR2, F1MA36, A0A0G2KAD8, P63012, D4A8H8, P61265, P61765, P62944, M0RC99, P63259, F1M779, P47942, D4A0X3, P21575	887	238	18681	1.9468	0.0476315
GO:0048675~axon extension	15	1.606	0.00489707	D3ZSY3, A0A0G2JSH4, A0JN25, Q4V7C7, P34058, F1MAQ5, Q9JKL8, Q9QZX1, P15205, A0A3Q9WS43, G3V997, D4A8H8, P62494, Q6P3V9, Q5FVJ0	887	135	18681	2.3401	0.0489707
GO:0035983~response to trichostatin A	4	0.428266	0.00497604	F7ENH8, Q4V7C7, A0A096MKI4, Q5M7U6	887	8	18681	10.5304	0.0492151
GO:0035984~cellular response to trichostatin A	4	0.428266	0.00497604	F7ENH8, Q4V7C7, A0A096MKI4, Q5M7U6	887	8	18681	10.5304	0.0492151
GO:0099547~regulation of translation at synapse, modulating synaptic transmission	4	0.428266	0.00497604	D4A8H8, Q6PDV8, B0BMT8, Q3B8Q2	887	8	18681	10.5304	0.0492151
GO:0072201~negative regulation of mesenchymal cell proliferation	4	0.428266	0.00497604	O70187, G3V8L3, B2GUY7, P63090	887	8	18681	10.5304	0.0492151
GO:0009060~aerobic respiration	9	0.963597	0.00521547	P13086, P04636, O88989, P49432, Q0QF18, F7FKI5, A0A0G2JUF6, G3V936, B2RZ24	887	57	18681	3.3254	0.051302
GO:1902808~positive regulation of cell cycle G1/S phase transition	9	0.963597	0.00521547	A0A0G2K719, Q6JHU9, P07150, Q499P4, B2RYJ3, M0RC12, F2Z3T0, Q9WUC8, P24049	887	57	18681	3.3254	0.051302
GO:0034655~nucleobase-containing compound catabolic process	26	2.78373	0.00548046	D4A7U6, A0A097BVJ5, Q66X93, B1WC40, Q5U2Q7, D4A2C6, Q27W02, B6DTP5, Q27W01, Q6AYK1, P21704, Q9JJ54, D4AE49, D3ZD47, Q3B8Q2, A0A0G2JZS2, M0R735, Q9QX80, P46462, Q56A27, Q66HM7, Q566E4, D3ZB30, Q5M7V8, D4A9D6, D3ZBJ0	887	304	18681	1.80126	0.0537621
GO:0042307~positive regulation of protein import into nucleus	10	1.07066	0.00565738	Q66HC5, P63086, P62828, F1MA98, I6L9G6, P34058, Q4V7D7, O08629, P27008, Q568Y6	887	70	18681	3.0087	0.0553472
GO:1902101~positive regulation of metaphase/anaphase transition of cell cycle	5	0.535332	0.00578817	Q4G037, Q4V8A2, D3ZIT4, A1L1K3, A0A0G2JT88	887	16	18681	6.58152	0.0562504
GO:0006464~cellular protein modification process	219	23.4475	0.00579644	P62914, G3V6F4, B2RYG0, Q3T1I0, Q8CJB9, A0JPL2, M0R565, D4AAU4, Q4V8E1, Q5U2Q7, A0A0G2JYA4, D4A8C8, F1M953, D3ZDM6, F1LP64, B1WC78, B4F7A9, I6L9G6, M0R3R6, O08679, A0A0G2K1Q2, A0A0G2JT88, A0A0G2K4W3, A0A0G2JSW3, P13084, P68101, G3V661, D3ZVA5, Q4G037, G3V7J2, Q75QC4, G3V8L3, G3V9N1, A0A0G2JVZ8, F1LZG4, P63102, G3V7Z8, Q498M4, Q5XI34, G3V790, A0A0G2K9M7, P06761, E9PU01, B2GV41, M0R907, P62138, B4F…	887	3945	18681	1.16916	0.0562504
GO:0036211~protein modification process	219	23.4475	0.00579644	P62914, G3V6F4, B2RYG0, Q3T1I0, Q8CJB9, A0JPL2, M0R565, D4AAU4, Q4V8E1, Q5U2Q7, A0A0G2JYA4, D4A8C8, F1M953, D3ZDM6, F1LP64, B1WC78, B4F7A9, I6L9G6, M0R3R6, O08679, A0A0G2K1Q2, A0A0G2JT88, A0A0G2K4W3, A0A0G2JSW3, P13084, P68101, G3V661, D3ZVA5, Q4G037, G3V7J2, Q75QC4, G3V8L3, G3V9N1, A0A0G2JVZ8, F1LZG4, P63102, G3V7Z8, Q498M4, Q5XI34, G3V790, A0A0G2K9M7, P06761, E9PU01, B2GV41, M0R907, P62138, B4F…	887	3945	18681	1.16916	0.0562504
GO:0021766~hippocampus development	14	1.49893	0.00599559	A0A0G2JWK2, A0A0G2JSH4, P45592, P62828, Q6MG11, Q9ERW3, F7ENH8, G3V7S2, E9PSS1, P19527, G3V997, P62260, P61980, A0A096MKI4	887	124	18681	2.37784	0.0580271
GO:0009451~RNA modification	16	1.71306	0.00616743	A0A1W2Q680, M0R735, Q9QX80, B1WC56, D4ACW1, M0R3Z8, D3ZHD6, G3V649, G3V8T3, G3V752, P22509, B0BN89, P40615, M0RC12, A0A0G2K7B3, D3ZVA5	887	153	18681	2.20244	0.0595305
GO:0033157~regulation of intracellular protein transport	26	2.78373	0.00619296	A0A0G2JSH4, G3V6F4, Q4V7C7, F1M0V4, A0A0G2K0J0, A0A0G2K2J1, O08629, G3V9Z6, P63086, F1MA98, P41777, P27008, A9UMW0, Q66HC5, P62828, B4F7A9, I6L9G6, P34058, A0A0G2K7W7, Q4V7D7, A0A0G2JZY6, P62260, R4GNK3, Q66H32, Q5FVJ0, Q568Y6	887	307	18681	1.78366	0.0596176
GO:0043623~cellular protein complex assembly	48	5.13919	0.00625162	A0A0G2K719, Q66WT9, Q4V7C7, P81155, Q91ZN1, D3ZZZ0, Q5M7U6, D3ZV33, Q66HF1, A0A0G2K2J1, F1MAQ5, P15205, Q5BJU7, Q9ERW3, D3ZUP5, F1LSL2, P19527, B2RZ72, P16086, P61765, Q5XI32, Q99PD4, D3ZG43, Q6GMN2, D4A3X0, F1M779, A0A0G2JWK2, Q66HC5, P62909, D4A7R3, P45592, A0JN25, P49793, P34058, F7FF45, P11598, D4A7L4, Q6MG11, A0A0G2JZY6, F1MA36, A0A0G2JT63, D4A8H8, Q923W4, P62944, P55161, P04692, P21575, Q6R…	887	680	18681	1.48665	0.0600222
GO:0051491~positive regulation of filopodium assembly	7	0.749465	0.00643742	Q62952, A0A0G2K9F7, Q4V7C7, A0A1B0GWN8, A0A0G2K2J1, Q9QZX1, P85845	887	36	18681	4.09517	0.0616421
GO:0021817~nucleokinesis involved in cell motility in cerebral cortex radial glia guided migration	3	0.321199	0.00652827	A0A5P8DHK3, A0A0G2K016, D3ZTT7	887	3	18681	21.0609	0.0621822
GO:1990120~messenger ribonucleoprotein complex assembly	3	0.321199	0.00652827	Q5XI29, D3ZPL1, B4F764	887	3	18681	21.0609	0.0621822
GO:0008064~regulation of actin polymerization or depolymerization	19	2.03426	0.00665419	P45592, Q4V7C7, Q91ZN1, Q5M7U6, A0A0G2K2J1, A0A0G2JZY6, F1MA36, Q5BJU7, A0A0G2JT63, D3ZUP5, D4A8H8, B2RZ72, P16086, Q5XI32, Q99PD4, P55161, P04692, Q6GMN2, Q6RUV5	887	199	18681	2.01084	0.0632148
GO:0071514~genetic imprinting	6	0.642398	0.00679603	A0A0G2JWK2, Q1LZ53, A0A0G2JSH4, Q3T1J8, D3ZP89, A0A0G2K7W7	887	26	18681	4.8602	0.0642243
GO:1905820~positive regulation of chromosome separation	6	0.642398	0.00679603	Q4G037, F7FF45, Q4V8A2, D3ZIT4, A1L1K3, A0A0G2JT88	887	26	18681	4.8602	0.0642243
GO:2001242~regulation of intrinsic apoptotic signaling pathway	18	1.92719	0.00705006	A0A0G2K719, P62909, G3V6I9, P62914, Q5EB49, A0A0G2K736, P81155, A0A1B0GWY5, Q4KM71, Q3T1I0, G3V7J2, F7ENH8, P63245, P61980, D3ZG43, B1WC16, P27008, Q5FVM4	887	185	18681	2.04917	0.0664509
GO:0046847~filopodium assembly	9	0.963597	0.00713306	Q62952, A0A0G2K890, A0A0G2K9F7, Q4V7C7, Q5XI32, A0A1B0GWN8, A0A0G2K2J1, Q9QZX1, P85845	887	60	18681	3.15913	0.066884
GO:1902099~regulation of metaphase/anaphase transition of cell cycle	9	0.963597	0.00713306	Q4FZS2, Q66HG8, Q4G037, F1MA98, Q498C9, Q4V8A2, D3ZIT4, A1L1K3, A0A0G2JT88	887	60	18681	3.15913	0.066884
GO:0031110~regulation of microtubule polymerization or depolymerization	12	1.2848	0.00720214	A0A0G2JWK2, P62909, A0JN25, Q923W4, P34926, A0A1B0GWY5, Q5XI32, F7FF45, F1MAQ5, P15205, Q9ERW3, Q6RUV5	887	99	18681	2.55283	0.0670151
GO:0030838~positive regulation of actin filament polymerization	12	1.2848	0.00720214	D4A8H8, B2RZ72, Q4V7C7, Q91ZN1, Q5M7U6, Q99PD4, A0A0G2K2J1, P55161, Q5BJU7, D3ZUP5, Q6GMN2, Q6RUV5	887	99	18681	2.55283	0.0670151
GO:0051495~positive regulation of cytoskeleton organization	22	2.35546	0.00720274	A0A0G2JWK2, P62909, A0JN25, P45592, Q4V7C7, Q91ZN1, Q5M7U6, F7FF45, A0A0G2K2J1, Q9QZX1, Q5BJU7, P15205, D3ZUP5, D4A8H8, B2RZ72, P13084, Q99PD4, P55161, P04692, Q6GMN2, Q6RUV5, F1LRT9	887	247	18681	1.87587	0.0670151
GO:0061008~hepaticobiliary system development	23	2.46253	0.00727615	Q63413, A0A0G2K0J4, G3V6D3, B4F7A9, D4A9L2, A0JN17, D4A5K6, P12001, P63090, Q09167, P19139, P17764, P13383, P07150, P84100, P13084, P61980, P62250, B0K031, Q9JJ54, G3V790, P85845, Q6P9Y4	887	263	18681	1.84183	0.0674693
GO:0006349~regulation of gene expression by genetic imprinting	5	0.535332	0.00728892	A0A0G2JWK2, Q1LZ53, A0A0G2JSH4, D3ZP89, A0A0G2K7W7	887	17	18681	6.19438	0.0674693
GO:0030832~regulation of actin filament length	19	2.03426	0.00735805	P45592, Q4V7C7, Q91ZN1, Q5M7U6, A0A0G2K2J1, A0A0G2JZY6, F1MA36, Q5BJU7, A0A0G2JT63, D3ZUP5, D4A8H8, B2RZ72, P16086, Q5XI32, Q99PD4, P55161, P04692, Q6GMN2, Q6RUV5	887	201	18681	1.99083	0.067935
GO:0010965~regulation of mitotic sister chromatid separation	9	0.963597	0.00787751	Q4FZS2, Q66HG8, Q4G037, F1MA98, Q498C9, Q4V8A2, D3ZIT4, A1L1K3, A0A0G2JT88	887	61	18681	3.10734	0.0725455
GO:0050768~negative regulation of neurogenesis	28	2.99786	0.00794229	A0A0G2JSH4, Q4V7C7, F1M0V4, A0A0G2K736, Q66HB8, F1MAQ5, Q9JMJ4, Q9QZX1, Q9ERW3, P63090, F7ENH8, P61265, P68511, P47819, P02688, Q9QUH6, A0A1W2Q6N8, A0A0G2JWK2, Q62952, G3V8C3, D3ZSY3, A0A1B0GWY5, A0A0G2K7W7, D3Z937, D3ZB30, A0A0G2JUF6, Q5M9H4, Q5FVJ0	887	346	18681	1.70435	0.0729559
GO:0009792~embryo development ending in birth or egg hatching	58	6.20985	0.00798207	A0A0G2K0J4, A0A0G2K0J0, A0A0G2JSR7, O08629, Q01177, A0A0G2JYV0, G3V7T6, Q4KLI0, D4A3E3, P63086, A0A096MKI4, Q9JIX5, P41777, Q3B8Q2, Q5EB49, D3ZEG9, Q99PK0, A0A0G2K4W3, P04692, P55161, M0RBT5, D3Z8B2, D3ZVA5, D3ZN95, Q6P685, P61805, A0A0G2K7N8, D4A206, F1MAK9, D3ZT52, D3ZJ19, F1M0V4, D4ACW1, D4A3G2, Q9WVR8, Q9JMJ4, Q6AYT3, D3ZUP5, D3ZJF7, D3ZNF4, G3V8T3, G3V953, D4AE65, G3V790, B2GV82, Q4KM87, P06…	887	868	18681	1.40729	0.0731352
GO:0000910~cytokinesis	14	1.49893	0.00829917	Q9WU34, E9PTE1, P45592, Q4V7C7, Q5M7U6, F1LMC7, B5DFG5, B3GNI6, Q9JJM9, A0A0G2JZY6, Q9QZR6, G3V9Z6, Q91Y81, D4A9A3	887	129	18681	2.28568	0.0758481
GO:1902905~positive regulation of supramolecular fiber organization	20	2.14133	0.0083392	A0A0G2JWK2, P62909, A0JN25, P45592, Q4V7C7, Q91ZN1, Q5M7U6, F7FF45, A0A0G2K2J1, Q9QZX1, Q5BJU7, P15205, D3ZUP5, D4A8H8, B2RZ72, Q99PD4, P55161, P04692, Q6GMN2, Q6RUV5	887	219	18681	1.92337	0.0760215
GO:0097421~liver regeneration	10	1.07066	0.00886591	P13383, P84100, P13084, P62250, B4F7A9, B0K031, D4A9L2, P12001, Q09167, P19139	887	75	18681	2.80812	0.0806194
GO:0050807~regulation of synapse organization	19	2.03426	0.00894626	A0A0G2JWK2, Q66WT9, A0A0G2JSH4, P45592, Q4V7C7, A0A0G2K703, G3V9G3, P46462, B3GNI6, Q9JKL8, P63090, P63102, D4A8H8, P69897, P61980, A0A0G2K9F7, A0A096MKI4, A0A1B0GWN8, Q6GMN2	887	205	18681	1.95198	0.0811457
GO:0019081~viral translation	5	0.535332	0.00902515	D3ZB30, Q66HM7, Q6AYU2, D4A9D6, Q5RK09	887	18	18681	5.85024	0.0816561
GO:0051654~establishment of mitochondrion localization	6	0.642398	0.0093914	Q00981, P19527, A0JN25, Q63560, P15205, Q5BJU7	887	28	18681	4.51305	0.0847573
GO:0044784~metaphase/anaphase transition of cell cycle	9	0.963597	0.00953951	Q4FZS2, Q66HG8, Q4G037, F1MA98, Q498C9, Q4V8A2, D3ZIT4, A1L1K3, A0A0G2JT88	887	63	18681	3.0087	0.0858794
GO:0009411~response to UV	16	1.71306	0.00971303	G3V6I9, A0A0G2K736, Q3T1I0, Q9WVR8, A0A0G2JVZ8, D3ZEG9, P63090, G3V8T4, Q6JHU9, P13084, P68101, B2DD29, Q8CHJ4, Q6NT88, P27008, Q4QQS4	887	161	18681	2.09301	0.087224
GO:0051972~regulation of telomerase activity	8	0.856531	0.00988293	F1LNF1, P63086, Q7TPB1, P34058, P28480, P40615, Q9WVR8, Q9JJ54	887	51	18681	3.30367	0.0885294
GO:0010721~negative regulation of cell development	31	3.31906	0.0103557	A0A0G2JSH4, Q4V7C7, F1M0V4, A0A0G2K736, Q66HB8, B2RYG0, F1MAQ5, Q9JMJ4, Q9QZX1, Q9ERW3, P63090, F7ENH8, P61265, P68511, P47819, F1LVV4, P02688, Q9QUH6, A0A1W2Q6N8, A0A0G2JWK2, Q62952, G3V8C3, D3ZSY3, A0A1B0GWY5, A0A0G2K7W7, D3Z937, D3ZB30, A0A0G2JUF6, Q5M9H4, Q8CHJ4, Q5FVJ0	887	404	18681	1.61606	0.0925347
GO:0008347~glial cell migration	9	0.963597	0.0104621	Q32PX7, G3V8C3, G3V997, A0A0G2JUF6, Q5M9H4, A0A5P8DHK3, A0A0G2K016, Q6AXR4, D3ZTT7	887	64	18681	2.96169	0.093255
GO:0090316~positive regulation of intracellular protein transport	18	1.92719	0.010551	Q66HC5, A0A0G2JSH4, Q4V7C7, P62828, B4F7A9, I6L9G6, P34058, A0A0G2K7W7, A0A0G2K2J1, Q4V7D7, O08629, P62260, P63086, F1MA98, P27008, Q5FVJ0, Q568Y6, A9UMW0	887	193	18681	1.96423	0.0938158
GO:0001764~neuron migration	17	1.82013	0.010726	A0A0G2JSH4, A0JN25, A0A0G2K0J4, D3ZJ19, A0A1B0GWY5, Q9QZX1, O08679, Q9ERW3, A0A3Q9WS43, G3V997, P62260, Q3KRE8, Q14TE9, A0A096MKI4, A0A1B0GWN8, A0A1W2Q6N8, Q6RUV5	887	178	18681	2.01143	0.0951372
GO:0046794~transport of virus	7	0.749465	0.0108111	Q63413, F1LXS6, F1M0V4, Q66HA6, B5DEY5, Q6AY87, P59924	887	40	18681	3.68565	0.0954235
GO:0000028~ribosomal small subunit assembly	7	0.749465	0.0108111	B0BN81, D4A6G6, P38983, D4AE65, M0RA26, M0RD75, Q6PDV6	887	40	18681	3.68565	0.0954235
GO:0060964~regulation of gene silencing by miRNA	8	0.856531	0.0109656	A0A0G2JWK2, B6DTP5, Q5BJN3, A0A0G2K8F9, B5DF91, D4A5K6, A0A1W2Q6N8, D4A9D6	887	52	18681	3.24014	0.0965507
GO:2000001~regulation of DNA damage checkpoint	5	0.535332	0.0110101	Q63413, B2RYJ3, A0A0G2K3G9, P59924, A0A0G2JYV0	887	19	18681	5.54234	0.0965963
GO:0045597~positive regulation of cell differentiation	75	8.02998	0.0110243	P53565, Q63413, A0A0G2K0J4, Q4V7C7, A0A0G2K736, Q6AYZ4, A0A0G2K2J1, A0A0G2JWR2, Q9JKL8, P15205, P63090, F7ENH8, P19527, D4A8G7, Q6JHU9, P07150, P61980, Q3KRE8, A0A096MKI4, Q6P3V9, D3ZHY9, G3V8C3, Q32PX7, A0A0G2JWK2, A0JN25, A0A0G2K703, A0A1B0GWY5, O08679, A0A0G2JUS0, P51952, Q6AXT8, Q5U3Y2, D4A8H8, D4A1W5, Q5XIW8, Q5M9H4, B1WC28, Q5FVJ0, E9PST5, Q66WT9, A0A0G2JSH4, D3ZT52, Q5M7U6, Q9WVR8, Q63198,…	887	1196	18681	1.32071	0.0965963
GO:0051650~establishment of vesicle localization	27	2.89079	0.0115818	Q66WT9, P11507, A0A0G2JSH4, D4A4S3, A0A0G2K930, A0A140TAH5, F1MAQ5, A0A0G2JWR2, Q6NYB7, P61265, P62494, P61765, F1M779, D4A0X3, F1LRT9, A0A0G2JWK2, Q62636, P35565, F1MA36, A0A0G2KAD8, P63012, D4A8H8, P62944, M0RC99, P63259, P47942, P21575	887	340	18681	1.67248	0.101236
GO:0097193~intrinsic apoptotic signaling pathway	25	2.67666	0.0116102	A0A0G2K719, A0A0G2JSH4, P62914, A0A0G2K736, P81155, Q4KM71, Q3T1I0, G3V7J2, O35821, F7ENH8, B6DTP5, P63245, D4A8G7, P61980, D3ZG43, B1WC16, P27008, Q5FVM4, P06766, P62909, G3V6I9, A0JN25, Q5EB49, A0A1B0GWY5, Q498R3	887	307	18681	1.71506	0.101239
GO:0000082~G1/S transition of mitotic cell cycle	17	1.82013	0.0118534	A0A0G2K719, P51583, G3V6I9, G3V9G3, D4A4S3, B2RYJ3, B1H227, F1LZG4, A0A0G2JYV0, Q6JHU9, P07150, Q499P4, M0RC12, F2Z3T0, M0RD75, P24049, Q9WUC8	887	180	18681	1.98908	0.10311
GO:0051961~negative regulation of nervous system development	29	3.10493	0.0118916	A0A0G2JSH4, Q4V7C7, F1M0V4, A0A0G2K736, Q66HB8, F1MAQ5, Q9JMJ4, Q9QZX1, Q9ERW3, P63090, F7ENH8, P61265, P61980, P68511, P47819, P02688, Q9QUH6, A0A1W2Q6N8, A0A0G2JWK2, Q62952, G3V8C3, D3ZSY3, A0A1B0GWY5, A0A0G2K7W7, D3Z937, D3ZB30, A0A0G2JUF6, Q5M9H4, Q5FVJ0	887	374	18681	1.63306	0.103194
GO:0034614~cellular response to reactive oxygen species	19	2.03426	0.012378	P07943, P62909, Q4FZS1, A0A0G2JSH4, P45592, D4A4S3, A0A0G2K2J1, A0A0G2K3Z9, F7ENH8, P63245, P07150, P63086, Q14TE9, Q9JJ54, R4GNK3, P04692, F1LP05, P27008, A0A0G2JSH9	887	212	18681	1.88753	0.107158
GO:0006414~translational elongation	9	0.963597	0.0125032	B0BN81, P63245, B2RYU2, M0R757, P81795, P05197, Q68FR6, P62632, Q3B8Q2	887	66	18681	2.87194	0.107487
GO:0001889~liver development	22	2.35546	0.0125164	Q63413, G3V6D3, B4F7A9, D4A9L2, A0JN17, D4A5K6, P12001, P63090, Q09167, P19139, P17764, P13383, P07150, P84100, P13084, P61980, P62250, B0K031, Q9JJ54, G3V790, P85845, Q6P9Y4	887	260	18681	1.78207	0.107487
GO:0034724~DNA replication-independent nucleosome organization	6	0.642398	0.0125979	P62804, A0A0G2JXZ3, D4A4J0, B5DFB2	887	30	18681	4.21218	0.107487
GO:0006408~snRNA export from nucleus	3	0.321199	0.0126463	D3ZXL5, Q56A27, B1WC40	887	4	18681	15.7957	0.107487
GO:0021815~modulation of microtubule cytoskeleton involved in cerebral cortex radial glia guided migration	3	0.321199	0.0126463	A0A5P8DHK3, A0A0G2K016, D3ZTT7	887	4	18681	15.7957	0.107487
GO:0006404~RNA import into nucleus	3	0.321199	0.0126463	F2Z3Q8, P62828, F1MA98	887	4	18681	15.7957	0.107487
GO:0030473~nuclear migration along microtubule	3	0.321199	0.0126463	A0A5P8DHK3, A0A0G2K016, D3ZTT7	887	4	18681	15.7957	0.107487
GO:1904951~positive regulation of establishment of protein localization	30	3.21199	0.0126542	A0A0G2JSH4, Q4V7C7, Q3MHS9, P28480, A0A0G2K2J1, O08629, D4ACB8, A0A0G2K890, P63245, P63086, F1MA98, D4AC23, Q7TPB1, P27008, F1LV13, A9UMW0, Q66HC5, P62828, B4F7A9, I6L9G6, P34058, A0A0G2K7W7, Q4V7D7, P10860, P62260, D3ZB30, P40615, Q5FVJ0, Q568Y6, Q6RUV5	887	393	18681	1.6077	0.107487
GO:1901977~negative regulation of cell cycle checkpoint	4	0.428266	0.0131781	Q63413, A0A0G2K3G9, P59924, A0A0G2JYV0	887	11	18681	7.6585	0.111674
GO:2001021~negative regulation of response to DNA damage stimulus	10	1.07066	0.0132932	Q63413, P62909, F1LP64, D4AAG8, A0A0G2K736, Q3B8R8, F1M842, A0A0G2K3G9, P59924, A0A0G2JYV0	887	80	18681	2.63261	0.112252
GO:0032269~negative regulation of cellular protein metabolic process	74	7.92291	0.0133086	P04797, Q920J5, P62914, G3V6F4, A0A0G2K736, P34926, B2RYG0, Q3T1I0, A0A0G2K0J0, P19139, A0A0G2K890, F7ENH8, B6DTP5, F1LNF1, Q6AZ26, P63245, F7EMB2, Q4KLI0, F1MA98, Q9JJ54, P09895, Q6NT88, Q3B8Q2, Q4FZS2, A0A0G2JWK2, F1LP64, A0JN25, B4F7A9, I6L9G6, Q5RJR9, A0A0G2JUS0, Q07936, Q00981, Q498R3, D3Z937, Q5BJN3, P13084, A0A0G2K8F9, P68101, Q3KRD8, F2Z3T9, Q4QQT3, D4A1W5, P67779, A0A0G2QC59, A0A0G2K719,…	887	1187	18681	1.31298	0.112252
GO:0010771~negative regulation of cell morphogenesis involved in differentiation	12	1.2848	0.0134621	D3ZSY3, A0A0G2JSH4, Q4V7C7, P68511, B2RYG0, F1LVV4, F1MAQ5, P02688, Q9QUH6, Q9QZX1, Q9ERW3, Q5FVJ0	887	108	18681	2.3401	0.113282
GO:0070849~response to epidermal growth factor	9	0.963597	0.0136267	P13383, P45592, Q4V7C7, P63086, F1MA98, A0A0G2K2J1, Q6P6G9, Q6GMN2, P02454	887	67	18681	2.82907	0.114401
GO:0031338~regulation of vesicle fusion	6	0.642398	0.0144485	P63012, Q07936, P07150, G3V9Z6, Q91ZN1, P61765	887	31	18681	4.0763	0.121019
GO:0006304~DNA modification	11	1.17773	0.0145304	A0A0G2JWK2, B2GV01, Q1LZ53, A0A0G2JSH4, D3ZP89, A0A0G2K7W7, G3V790, A0A0G2JTA5, D4A5K6, O08629, P27008	887	95	18681	2.43863	0.121423
GO:0031333~negative regulation of protein complex assembly	15	1.606	0.0149046	A0A0G2K719, A0A0G2JSH4, P45592, P81155, A0A1B0GWY5, A0A0G2K2J1, F1MAQ5, A0A0G2JZY6, F1MA36, Q5U2Y6, P16086, P61765, Q5XI32, P04692, P06761	887	154	18681	2.05138	0.124262
GO:0006984~ER-nucleus signaling pathway	7	0.749465	0.0152379	P11507, B1WBY7, A0A0G2JSH4, B5DEH2, P68101, A0A0H2UHA6, P06761	887	43	18681	3.42852	0.126748
GO:0048168~regulation of neuronal synaptic plasticity	10	1.07066	0.0154595	P63012, A0A0G2JSH4, G3V9G3, P62494, Q9QUH6, M0RC99, A0JN17, A0A0G2KAD8, Q6RUV5, F1LZG4	887	82	18681	2.5684	0.128296
GO:0046827~positive regulation of protein export from nucleus	5	0.535332	0.0157732	A0A0G2JSH4, P62260, P62828, F1MA98, Q4V7D7	887	21	18681	5.0145	0.130599
GO:0052472~modulation by host of symbiont transcription	6	0.642398	0.0164729	D4A8G7, Q4KLI0, Q641Z4, I6L9G6, G3V790, A0A0G2JYV0	887	32	18681	3.94891	0.13608
GO:0071417~cellular response to organonitrogen compound	52	5.56745	0.0166398	P07943, G3V6F4, Q4V7C7, A0A0G2K736, A0A0G2K2J1, P15205, A0A0G2K890, F7ENH8, A0A0A0MXW3, P61980, P63086, A0A096MKI4, Q9JJ54, P61983, O88377, Q6P3V9, A0A0G2JTG7, G3V8C3, A0A0G2JWK2, Q1LZ53, A0A1B0GWY5, Q09167, D4A8H8, Q9R0I8, Q14TE9, D4A1W5, M0RD75, A0A0G2JSH4, B1WBQ0, G3V6D3, F1LNP1, Q5M7U6, Q9WVR8, F1LZG4, P19945, A0A0G2JTA5, P06761, Q6GMN2, P27008, P06687, F1LRT9, D3ZSY3, P45592, D3ZEI6, G3V9G3,…	887	793	18681	1.38104	0.137146
GO:0045091~regulation of single stranded viral RNA replication via double stranded DNA intermediate	4	0.428266	0.0169602	G3V8T1, M0RAP6, Q14TE9, O08629	887	12	18681	7.02029	0.139467
GO:0045665~negative regulation of neuron differentiation	22	2.35546	0.0176501	A0A0G2JWK2, Q62952, D3ZSY3, G3V8C3, A0A0G2JSH4, Q4V7C7, F1M0V4, A0A0G2K7W7, F1MAQ5, Q9JMJ4, Q9QZX1, Q9ERW3, F7ENH8, D3Z937, P68511, P61265, D3ZB30, P47819, P02688, Q9QUH6, A0A1W2Q6N8, Q5FVJ0	887	269	18681	1.72245	0.144811
GO:0051653~spindle localization	8	0.856531	0.0176969	F2Z3Q8, P45592, Q4V7C7, A0A1B0GWY5, Q5M7U6, F7FF45, Q5M7W5, F1LRT9	887	57	18681	2.95591	0.144866
GO:0014897~striated muscle hypertrophy	12	1.2848	0.0183704	F7ENH8, Q63413, P11507, A0A0G2JSH4, P13084, Q641Z4, A0A096MKI4, A0A0G2K7W7, G3V8L3, Q8CHJ4, P27008, Q6P9Y4	887	113	18681	2.23655	0.150039
GO:1902373~negative regulation of mRNA catabolic process	5	0.535332	0.0185711	A0A0G2JZS2, M0R735, Q9QX80, Q9JJ54, D4A9D6	887	22	18681	4.78656	0.151336
GO:0052312~modulation of transcription in other organism involved in symbiotic interaction	6	0.642398	0.0186772	D4A8G7, Q4KLI0, Q641Z4, I6L9G6, G3V790, A0A0G2JYV0	887	33	18681	3.82925	0.151743
GO:0000075~cell cycle checkpoint	16	1.71306	0.0187051	Q4FZS2, Q63413, G3V6I9, Q66HG8, B1WBQ0, B2RYJ3, Q498C9, A0A0G2JXV6, Q9JMJ4, D3ZUT9, P59924, A0A0G2JYV0, B2DD29, F1MA98, F1M842, A0A0G2K3G9	887	174	18681	1.93663	0.151743
GO:0030308~negative regulation of cell growth	18	1.92719	0.0190379	A0A0G2JWK2, D3ZSY3, A0A0G2K719, P45592, Q4V7C7, Q5EB49, A0A0G2K7W7, F1MAQ5, Q9QZX1, Q9ERW3, Q71UF4, P63245, Q6DUH4, D3ZG43, G3V790, Q8CHJ4, Q6NT88, P67779	887	206	18681	1.84027	0.154096
GO:0021761~limbic system development	15	1.606	0.0191859	A0A0G2JWK2, A0A0G2JSH4, P45592, P62828, Q6MG11, Q9QZX1, Q9ERW3, F7ENH8, G3V7S2, E9PSS1, P19527, G3V997, P62260, P61980, A0A096MKI4	887	159	18681	1.98688	0.154947
GO:0048513~animal organ development	224	23.9829	0.0194802	Q9Z118, G3V6F4, B2RYG0, B2RYX0, Q63610, F1LSL2, Q3KRE8, Q6TRW4, F1M953, Q6P3V9, P41777, P62804, B4F7A9, A0A0H2UH99, Q4KLL0, A0A0G2K4W3, A0A0G2JSW3, P13084, Q9R0I8, O35353, Q14TE9, Q3KRD8, Q4QQT3, D4A1W5, Q5XIW8, Q5M9H4, P55161, B2RYI3, D4AAF8, G3V7J2, G3V8L3, Q6PDV8, G3V798, P19945, P63102, P62250, D3ZG43, G3V790, P55051, P09117, P06761, P62138, P06766, F7EY92, D4AAG8, P62828, B2RYJ3, F1MA36, P62…	887	4162	18681	1.1335	0.156972
GO:0042981~regulation of apoptotic process	96	10.2784	0.0195607	P07943, P04797, Q9Z2L0, P62914, A0A0G2K736, D4A4S3, Q4KM71, P81155, B2RYX0, Q3T1I0, P28480, Q3MHS8, Q9JKL8, P63090, P19139, F7ENH8, P19527, P63245, P07150, P61980, A0A096MKI4, D4A031, Q9JIX5, Q9Z1W6, Q9QUH6, P62632, A0A0G2K3G9, H9N1L3, Q5FVM4, D3ZDM6, A0A0G2JWK2, Q68FX3, E9PTE1, Q5EB49, Q63945, D4A2P1, I6L9G6, P46462, A0A1B0GWY5, A0A0G2JUS0, G3V6S8, B5DEN4, P13084, P68101, M0RBT5, F2Z3T0, M0RD75,…	887	1627	18681	1.24268	0.15727
GO:0072657~protein localization to membrane	41	4.38972	0.0198712	Q66WT9, G3V6F4, Q4V7C7, B2RYX0, A0A0G2K930, D3ZQL1, A0A0G2K2J1, A0A140TAH5, A0A0G2JWR2, Q9ERW3, P63090, P19139, F1LZG4, A0A0G2K890, A0A0A0MXU4, P63245, P61265, A0A0U1RRQ7, P62494, P61765, P61621, Q9QUH6, P06761, F1M779, F1LQ81, Q63942, B2RZD1, G3V9G3, Q7TP42, A0A0G2JZY6, P97878, P63012, Q07936, A0A0G2K9F7, P07340, P62944, Q6AYH6, F1LS02, Q5FVL2, Q6RUV5, Q5XFW8	887	602	18681	1.43438	0.159411
GO:0051304~chromosome separation	11	1.17773	0.020192	Q4FZS2, Q66HG8, Q4G037, F1MA98, Q498C9, F7FF45, Q5XI34, Q4V8A2, D3ZIT4, A1L1K3, A0A0G2JT88	887	100	18681	2.3167	0.161626
GO:0090666~scaRNA localization to Cajal body	3	0.321199	0.0204175	Q7TPB1, P28480, P40615	887	5	18681	12.6365	0.163069
GO:0001825~blastocyst formation	8	0.856531	0.0210639	G3V7T6, D3ZT52, D4AE65, D4ACW1, A0A0G2K0J0, A0A0G2JSR7, B2GV82, Q4KM87	887	59	18681	2.85571	0.167147
GO:2000144~positive regulation of DNA-templated transcription, initiation	8	0.856531	0.0210639	P62198, A0A0G2K4W3, A0A0G2K2K5, D4ABU0, D4A020, B1WC16, Q4V8B3, Q63396	887	59	18681	2.85571	0.167147
GO:0007026~negative regulation of microtubule depolymerization	6	0.642398	0.021067	Q923W4, P34926, A0A1B0GWY5, F1MAQ5, P15205, Q9ERW3	887	34	18681	3.71663	0.167147
GO:0030953~astral microtubule organization	4	0.428266	0.021284	A0A0G2K890, F2Z3Q8, P62494, F7FF45	887	13	18681	6.48027	0.168129
GO:0033262~regulation of nuclear cell cycle DNA replication	4	0.428266	0.021284	D3ZQQ2, D4A5K6, A0A0G2JSS1, A0A0G2JXZ3	887	13	18681	6.48027	0.168129
GO:0051494~negative regulation of cytoskeleton organization	16	1.71306	0.0214761	P45592, P34926, Q91ZN1, A0A1B0GWY5, M0R3R6, A0A0G2K2J1, F1MAQ5, A0A0G2JZY6, F1MA36, P15205, Q9ERW3, P13084, Q923W4, P16086, Q5XI32, P04692	887	177	18681	1.90381	0.169277
GO:0045048~protein insertion into ER membrane	5	0.535332	0.0216577	A0A0A0MXU4, D3ZQL1, P61621, Q6AYH6, Q5FVL2	887	23	18681	4.57845	0.170336
GO:1903828~negative regulation of cellular protein localization	15	1.606	0.0221669	Q66WT9, A0A0G2JSH4, A0JN25, G3V6F4, P34926, B2RYX0, A0A140TAH5, A0A3Q9WS43, P50399, E9PSS1, Q02874, R4GNK3, D3ZBP2, Q66H32, F1M779	887	162	18681	1.95008	0.173962
GO:0030835~negative regulation of actin filament depolymerization	7	0.749465	0.0229019	P45592, P16086, Q5XI32, A0A0G2K2J1, P04692, A0A0G2JZY6, F1MA36	887	47	18681	3.13673	0.178952
GO:0033048~negative regulation of mitotic sister chromatid segregation	7	0.749465	0.0229019	Q4FZS2, Q66HG8, F1MA98, Q498C9, G3V661, F1LNL2, A0A0G2JXZ3	887	47	18681	3.13673	0.178952
GO:0070201~regulation of establishment of protein localization	45	4.81799	0.0232942	Q66WT9, A0A0G2JSH4, G3V6F4, Q4V7C7, F1M0V4, Q3MHS9, P28480, A0A0G2K0J0, A0A0G2K2J1, O08629, D4ACB8, A0A0G2K890, P63245, P07150, G3V9Z6, P63086, F1MA98, P62494, D4AC23, Q7TPB1, Q4KM64, P41777, P27008, F1LV13, A9UMW0, Q66HC5, A0JN25, P62828, B4F7A9, I6L9G6, P34058, A0A0G2K7W7, Q4V7D7, A0A0G2JZY6, P10860, P62260, D4A9J4, D3ZB30, P40615, A0A0G2JUF6, R4GNK3, Q66H32, Q5FVJ0, Q568Y6, Q6RUV5	887	681	18681	1.39169	0.181624
GO:0043632~modification-dependent macromolecule catabolic process	45	4.81799	0.0242225	A1L1I5, B1WBY7, A0A0G2JSH4, P62914, G3V6F4, P34926, Q4G037, Q8CJB9, B1WBY1, A0JPL2, Q4V8A2, D4A5K6, A0A0G2JSL0, Q63654, P19139, G3V8T4, P62198, P63245, G3V953, D3ZNF4, Q9JJ76, P09895, P06761, Q62599, B2RZD1, F1LP64, B4F7A9, B2RYJ3, P46462, P34058, A0A0G2K7W7, P35565, Q6AYU2, G3V8U9, A0A0G2K0W9, B1H248, A0A0G2JT88, Q6IE67, Q00981, Q498R3, B5DEH2, J3KTS0, D3ZIT4, A1L1K3	887	682	18681	1.38965	0.188455
GO:0031113~regulation of microtubule polymerization	8	0.856531	0.0248517	A0A0G2JWK2, P62909, A0JN25, Q5XI32, F7FF45, F1MAQ5, P15205, Q6RUV5	887	61	18681	2.76208	0.192934
GO:0034063~stress granule assembly	5	0.535332	0.0250395	A0A0G2K719, A0A0G2K8F9, P68101, Q6NT88, F1LRT9	887	24	18681	4.38768	0.193664
GO:0008154~actin polymerization or depolymerization	19	2.03426	0.025053	P45592, Q4V7C7, Q91ZN1, Q5M7U6, A0A0G2K2J1, A0A0G2JZY6, F1MA36, Q5BJU7, A0A0G2JT63, D3ZUP5, D4A8H8, B2RZ72, P16086, Q5XI32, Q99PD4, P55161, P04692, Q6GMN2, Q6RUV5	887	229	18681	1.74741	0.193664
GO:0010611~regulation of cardiac muscle hypertrophy	9	0.963597	0.0253998	Q63413, A0A0G2JSH4, Q641Z4, A0A096MKI4, A0A0G2K7W7, G3V8L3, Q8CHJ4, P27008, Q6P9Y4	887	75	18681	2.52731	0.195926
GO:0036498~IRE1-mediated unfolded protein response	4	0.428266	0.0261522	Q63081, Q498R3, A0A0H2UHA6, P06761	887	14	18681	6.01739	0.2013
GO:0031116~positive regulation of microtubule polymerization	6	0.642398	0.0264234	A0A0G2JWK2, P62909, A0JN25, F7FF45, P15205, Q6RUV5	887	36	18681	3.51015	0.202954
GO:0043388~positive regulation of DNA binding	8	0.856531	0.02691	A0A0G2K0J4, G3V790, R4GNK3, O08629, P43278, P27008, D3ZEG9, A0A0G2JYV0	887	62	18681	2.71753	0.206075
GO:0048640~negative regulation of developmental growth	13	1.39186	0.0269438	A0A0G2JWK2, D3ZSY3, A0A0G2JSH4, P45592, Q4V7C7, A0A0G2K4G0, A0A0G2K7W7, Q9WVR8, F1MAQ5, Q9QZX1, Q9ERW3, F7ENH8, Q8CHJ4	887	135	18681	2.02808	0.206075
GO:0033046~negative regulation of sister chromatid segregation	7	0.749465	0.0275597	Q4FZS2, Q66HG8, F1MA98, Q498C9, G3V661, F1LNL2, A0A0G2JXZ3	887	49	18681	3.0087	0.21034
GO:0045995~regulation of embryonic development	15	1.606	0.0278874	P45592, F1LP64, A0A0G2K0J4, A0A0G2K736, F1LMC7, B0BMW0, P63245, Q02874, Q498M4, P02688, P60123, Q8CHJ4, Q4KM87, A0A0G2K9M7, Q4QQS4	887	167	18681	1.8917	0.212392
GO:0032846~positive regulation of homeostatic process	23	2.46253	0.0280605	A0A0G2K736, Q3MHS9, P28480, Q6P6G9, D4ACB8, A0A0G2JXZ3, F1LNF1, D3ZJF7, Q4KLI0, G3V9X6, P07150, P63086, D4AC23, Q7TPB1, P40615, Q9JJ54, G3V790, P60123, Q8CHJ4, Q4KM87, A0A0G2K3G9, Q6RUV5, Q4QQS4	887	299	18681	1.62007	0.212874
GO:0043067~regulation of programmed cell death	96	10.2784	0.0280687	P07943, P04797, Q9Z2L0, P62914, A0A0G2K736, D4A4S3, Q4KM71, P81155, B2RYX0, Q3T1I0, P28480, Q3MHS8, Q9JKL8, P63090, P19139, F7ENH8, P19527, P63245, P07150, P61980, A0A096MKI4, D4A031, Q9JIX5, Q9Z1W6, Q9QUH6, P62632, A0A0G2K3G9, H9N1L3, Q5FVM4, D3ZDM6, A0A0G2JWK2, Q68FX3, E9PTE1, Q5EB49, Q63945, D4A2P1, I6L9G6, P46462, A0A1B0GWY5, A0A0G2JUS0, G3V6S8, B5DEN4, P13084, P68101, M0RBT5, F2Z3T0, M0RD75,…	887	1652	18681	1.22388	0.212874
GO:0008360~regulation of cell shape	14	1.49893	0.0289067	P45592, Q91ZN1, F1LMC7, A0A0G2JXV6, D4A5K6, O08679, Q6AXR4, P63090, A0A0G2K890, P07150, D3ZJ92, P04692, Q6GMN2, Q6RUV5	887	152	18681	1.93982	0.21877
GO:1903363~negative regulation of cellular protein catabolic process	9	0.963597	0.0291983	Q07936, P62914, G3V6F4, P34926, B4F7A9, P34058, P60522, P09895, P19139	887	77	18681	2.46166	0.220514
GO:0032205~negative regulation of telomere maintenance	6	0.642398	0.0293986	D3ZJF7, G3V9X6, G3V752, Q6P6G9, A0A0G2K7B3, P27008	887	37	18681	3.41528	0.220642
GO:0048169~regulation of long-term neuronal synaptic plasticity	6	0.642398	0.0293986	G3V9G3, P62494, Q9QUH6, M0RC99, A0JN17, A0A0G2KAD8	887	37	18681	3.41528	0.220642
GO:1901976~regulation of cell cycle checkpoint	6	0.642398	0.0293986	Q63413, B2RYJ3, F1MA98, A0A0G2K3G9, P59924, A0A0G2JYV0	887	37	18681	3.41528	0.220642
GO:0098961~dendritic transport of ribonucleoprotein complex	3	0.321199	0.0296717	P86252, A0A0G2K703, Q4KM71	887	6	18681	10.5304	0.220856
GO:0051305~chromosome movement towards spindle pole	3	0.321199	0.0296717	F2Z3Q8, Q4V7C7, Q5M7U6	887	6	18681	10.5304	0.220856
GO:0018364~peptidyl-glutamine methylation	3	0.321199	0.0296717	Q6JHU9, P22509, D3ZVA5	887	6	18681	10.5304	0.220856
GO:0021814~cell motility involved in cerebral cortex radial glia guided migration	3	0.321199	0.0296717	A0A5P8DHK3, A0A0G2K016, D3ZTT7	887	6	18681	10.5304	0.220856
GO:1902803~regulation of synaptic vesicle transport	13	1.39186	0.0297646	Q66WT9, P11507, A0A0G2JSH4, Q62636, A0A140TAH5, F1MAQ5, A0A0G2KAD8, P63012, D4A8H8, P61265, P61765, M0RC99, P21575	887	137	18681	1.99848	0.221091
GO:0051248~negative regulation of protein metabolic process	75	8.02998	0.0298641	P04797, Q920J5, P62914, G3V6F4, A0A0G2K736, P34926, B2RYG0, Q3T1I0, A0A0G2K0J0, P19139, A0A0G2K890, F7ENH8, B6DTP5, F1LNF1, Q6AZ26, P63245, F7EMB2, Q4KLI0, F1MA98, Q9JJ54, P09895, Q6NT88, Q3B8Q2, Q4FZS2, A0A0G2JWK2, F1LP64, A0JN25, B4F7A9, I6L9G6, Q5RJR9, A0A0G2JUS0, Q07936, Q00981, Q498R3, D3Z937, Q5BJN3, P13084, A0A0G2K8F9, P68101, Q3KRD8, F2Z3T9, Q4QQT3, D4A1W5, P67779, A0A0G2QC59, A0A0G2K719,…	887	1255	18681	1.25862	0.221375
GO:2001233~regulation of apoptotic signaling pathway	31	3.31906	0.0306902	A0A0G2K719, A0A0G2JSH4, P62914, A0A0G2K736, P81155, Q4KM71, Q3T1I0, D4A3G2, G3V8L3, G3V7J2, Q9QZX1, Q75QC4, F7ENH8, P63245, P61980, D3ZG43, B1WC16, Q5XI34, B2GV82, P27008, P62138, Q5FVM4, P62909, G3V6I9, Q5EB49, G3V9G3, A0A1B0GWY5, A0A0G2K7W7, P11598, A0A0G2JSH9, Q6P9Y4	887	441	18681	1.48047	0.227032
GO:0014743~regulation of muscle hypertrophy	9	0.963597	0.0312369	Q63413, A0A0G2JSH4, Q641Z4, A0A096MKI4, A0A0G2K7W7, G3V8L3, Q8CHJ4, P27008, Q6P9Y4	887	78	18681	2.4301	0.230603
GO:1904507~positive regulation of telomere maintenance in response to DNA damage	4	0.428266	0.0315632	P60123, Q8CHJ4, Q4KM87, Q4QQS4	887	15	18681	5.61623	0.232063
GO:1903350~response to dopamine	4	0.428266	0.0315632	F7ENH8, A0A0G2JSH4, P63086, D3ZBP2	887	15	18681	5.61623	0.232063
GO:1902117~positive regulation of organelle assembly	10	1.07066	0.0322017	A0A0G2JSH4, Q9R0I8, Q9QZR6, F7FF45, F1LMC7, A0A0G2K2J1, O88377, G3V705, P85845, F1LRT9	887	93	18681	2.26461	0.236276
GO:0001835~blastocyst hatching	6	0.642398	0.0325769	Q4KLI0, D3ZNF4, G3V790, M0RBT5, D3ZN95, D3ZVA5	887	38	18681	3.3254	0.236625
GO:2000171~negative regulation of dendrite development	6	0.642398	0.0325769	F7ENH8, D3ZSY3, A0A0G2JWK2, A0A0G2JSH4, P68511, A0A0G2K7W7	887	38	18681	3.3254	0.236625
GO:0070670~response to interleukin-4	6	0.642398	0.0325769	P19945, Q6P9V9, Q91ZN1, P34058, P06761, P21531	887	38	18681	3.3254	0.236625
GO:0031114~regulation of microtubule depolymerization	6	0.642398	0.0325769	Q923W4, P34926, A0A1B0GWY5, F1MAQ5, P15205, Q9ERW3	887	38	18681	3.3254	0.236625
GO:0030521~androgen receptor signaling pathway	6	0.642398	0.0325769	B6DTP5, D4A3E3, A0A096MK83, E9PT29, G3V790, P67779	887	38	18681	3.3254	0.236625
GO:1902369~negative regulation of RNA catabolic process	5	0.535332	0.0327081	A0A0G2JZS2, M0R735, Q9QX80, Q9JJ54, D4A9D6	887	26	18681	4.05017	0.236841
GO:0044788~modulation by host of viral process	7	0.749465	0.0328035	A0A0G2K719, Q07936, P45592, D4A4S3, O08629, P67779, P24368	887	51	18681	2.89071	0.236841
GO:0060261~positive regulation of transcription initiation from RNA polymerase II promoter	7	0.749465	0.0328035	P62198, A0A0G2K4W3, A0A0G2K2K5, D4ABU0, D4A020, Q4V8B3, Q63396	887	51	18681	2.89071	0.236841
GO:0042542~response to hydrogen peroxide	17	1.82013	0.0338406	P07943, P62909, Q4FZS1, A0A0G2JSH4, P45592, D4A4S3, A0A0G2K2J1, P59215, F7ENH8, B5DEN4, P63245, A0A0G2JSW3, P07150, Q14TE9, R4GNK3, P05197, P02454	887	204	18681	1.75507	0.243842
GO:0051985~negative regulation of chromosome segregation	7	0.749465	0.0356519	Q4FZS2, Q66HG8, F1MA98, Q498C9, G3V661, F1LNL2, A0A0G2JXZ3	887	52	18681	2.83512	0.256381
GO:0060236~regulation of mitotic spindle organization	6	0.642398	0.0359612	Q3SWS8, F1MA98, F7FF45, B1H2A2, F1M779, F1LRT9	887	39	18681	3.24014	0.258091
GO:0045109~intermediate filament organization	8	0.856531	0.0362953	G3V8C3, G3V8Q2, G3V7S2, P19527, F1LMV6, P47819, Q496Z5, Q6AYU3, P23565	887	66	18681	2.55283	0.259972
GO:1904357~negative regulation of telomere maintenance via telomere lengthening	5	0.535332	0.0370015	D3ZJF7, G3V752, Q6P6G9, A0A0G2K7B3, P27008	887	27	18681	3.90016	0.264506
GO:2000232~regulation of rRNA processing	4	0.428266	0.0375113	P13383, G3V920, A0A0G2JV87, A2RRU3	887	16	18681	5.26522	0.266043
GO:0002190~cap-independent translational initiation	4	0.428266	0.0375113	D3ZB30, Q66HM7, Q6AYU2, D4A1W5	887	16	18681	5.26522	0.266043
GO:0018279~protein N-linked glycosylation via asparagine	4	0.428266	0.0375113	Q641Y0, Q6AY49, B4F7C9, P07153	887	16	18681	5.26522	0.266043
GO:0031937~positive regulation of chromatin silencing	4	0.428266	0.0375113	G3V8T1, M0RAP6, O08629, D3ZBP2	887	16	18681	5.26522	0.266043
GO:0021510~spinal cord development	13	1.39186	0.0377378	A0A0G2JWK2, D4AAF8, P86173, D3ZEG9, P63090, G3V649, G3V7S2, P19527, A0A0G2K4W3, G3V997, Q4KM87, Q66H20, P47942	887	142	18681	1.92811	0.267124
GO:2000142~regulation of DNA-templated transcription, initiation	8	0.856531	0.03894	P62198, A0A0G2K4W3, A0A0G2K2K5, D4ABU0, D4A020, B1WC16, Q4V8B3, Q63396	887	67	18681	2.51473	0.275094
GO:0032355~response to estradiol	20	2.14133	0.0401345	A0A0G2JWK2, G3V8C3, Q1LZ53, A0A0G2JSH4, F7EY92, Q4V7C7, Q66HB8, D4A4S3, F1MAQ5, P15205, P63090, A0A0A0MXW3, G3V7S2, P07150, D3ZAR3, P61765, Q9JJ54, P05197, P02454, Q4QQS4	887	259	18681	1.62632	0.282698
GO:0032776~DNA methylation on cytosine	3	0.321199	0.0402511	Q1LZ53, G3V790, A0A0G2JTA5	887	7	18681	9.02609	0.282698
GO:0000393~spliceosomal conformational changes to generate catalytic conformation	3	0.321199	0.0402511	Q99PK0, Q9JMJ4, M3ZCQ2	887	7	18681	9.02609	0.282698
GO:1902904~negative regulation of supramolecular fiber organization	15	1.606	0.0408084	P45592, P34926, Q91ZN1, A0A1B0GWY5, D4A4S3, A0A0G2K2J1, F1MAQ5, A0A0G2JZY6, F1MA36, P15205, Q9ERW3, Q923W4, P16086, Q5XI32, P04692	887	176	18681	1.79496	0.286055
GO:0090150~establishment of protein localization to membrane	20	2.14133	0.0415955	F1LQ81, B2RZD1, G3V6F4, Q4V7C7, Q7TP42, B2RYX0, A0A0G2K930, D3ZQL1, A0A0G2K2J1, A0A0G2JZY6, P63245, A0A0A0MXU4, P61265, A0A0U1RRQ7, P62494, P61621, Q6AYH6, P06761, F1LS02, Q5FVL2	887	260	18681	1.62007	0.289938
GO:0061003~positive regulation of dendritic spine morphogenesis	5	0.535332	0.0416032	G3V9G3, Q4V7C7, A0A0G2K703, Q5M7U6, Q6GMN2	887	28	18681	3.76087	0.289938
GO:0043247~telomere maintenance in response to DNA damage	5	0.535332	0.0416032	D3ZJF7, P60123, Q8CHJ4, Q4KM87, Q4QQS4	887	28	18681	3.76087	0.289938
GO:0048167~regulation of synaptic plasticity	25	2.67666	0.0432622	A0A0G2JSH4, P34926, A0JN17, P15205, P63090, F1LZG4, P61980, P63086, P47819, P62494, A0A096MKI4, P61765, P61983, Q9QUH6, Q6GMN2, A0A0G2JWK2, P45592, A0JN25, A0A0G2K703, G3V9G3, A0A0G2KAD8, P63012, B2DD29, M0RC99, Q6RUV5	887	348	18681	1.51299	0.300918
GO:1902855~regulation of non-motile cilium assembly	4	0.428266	0.0439875	Q9QZR6, F1LMC7, Q5M7W5, G3V705	887	17	18681	4.9555	0.304205
GO:0051127~positive regulation of actin nucleation	4	0.428266	0.0439875	D4A8H8, P55161, Q5BJU7, D3ZUP5	887	17	18681	4.9555	0.304205
GO:0060382~regulation of DNA strand elongation	4	0.428266	0.0439875	P60123, Q8CHJ4, Q4KM87, Q4QQS4	887	17	18681	4.9555	0.304205
GO:1902749~regulation of cell cycle G2/M phase transition	11	1.17773	0.0443554	A0A0G2JWK2, Q5U3Y2, P13084, Q02874, B2DD29, P62494, F1LVV4, A0A0G2JXV6, D3ZBP2, D3ZUT9, A0A0G2JYV0	887	114	18681	2.03219	0.306163
GO:0045840~positive regulation of mitotic nuclear division	8	0.856531	0.0445997	A0A0G2K0J4, Q02874, Q4G037, F7FF45, Q4V8A2, D3ZIT4, A1L1K3, A0A0G2JT88	887	69	18681	2.44184	0.307261
GO:1904375~regulation of protein localization to cell periphery	12	1.2848	0.0450221	Q66WT9, A0A0G2K890, P63245, G3V9G3, Q4V7C7, P62494, F7FF45, A0A140TAH5, A0A0G2JZY6, F1M779, P19139, F1LZG4	887	130	18681	1.94408	0.309581
GO:0032272~negative regulation of protein polymerization	9	0.963597	0.0455243	P45592, P16086, P81155, Q5XI32, A0A0G2K2J1, F1MAQ5, P04692, A0A0G2JZY6, F1MA36	887	84	18681	2.25652	0.312438
GO:0021895~cerebral cortex neuron differentiation	5	0.535332	0.0465134	D3ZR50, Q4QQT3, D3ZBP2, B0BMT8, Q6RUV5	887	29	18681	3.63119	0.318018
GO:0060765~regulation of androgen receptor signaling pathway	5	0.535332	0.0465134	B6DTP5, M0R6E6, A0A096MK83, G3V790, P67779	887	29	18681	3.63119	0.318018
GO:1905475~regulation of protein localization to membrane	16	1.71306	0.0466761	Q66WT9, G3V6F4, Q4V7C7, G3V9G3, A0A0G2K2J1, A0A140TAH5, A0A0G2JZY6, P63090, P19139, F1LZG4, A0A0G2K890, P63245, A0A0G2K9F7, P62494, P62944, F1M779	887	196	18681	1.71926	0.318527
GO:1902017~regulation of cilium assembly	8	0.856531	0.0476177	A0A0G2JSH4, Q9QZR6, F1LMC7, Q5M7W5, G3V705, A0A5P8DHK3, A0A0G2JSR0, P50399	887	70	18681	2.40696	0.324339
GO:0009141~nucleoside triphosphate metabolic process	26	2.78373	0.0485113	A0A0G2K2J7, P04797, P62815, G3V6F4, G3V6D3, Q68FY0, D4A4S3, P16617, Q66HF1, P05708, P19511, Q6AY07, D3ZG43, P09117, P27008, P10888, Q5EB49, P62828, P46462, Q5XIH3, B5DEN4, D4A5L9, Q3KRD8, Q0QF18, P07340, F1LP05	887	370	18681	1.47995	0.329804
GO:0003231~cardiac ventricle development	13	1.39186	0.0491594	F1LMV6, B2RYX0, A0A0G2K7W7, A0A0G2JSR7, D4A5K6, M0R3Z8, Q5U3Y2, D4A9J4, D3ZB30, A0A096MKI4, P62944, G3V790, P04692	887	148	18681	1.84994	0.333582
GO:0006906~vesicle fusion	10	1.07066	0.050353	P63012, Q07936, P07150, G3V9Z6, P61265, Q66HA6, Q91ZN1, P61765, A0A0G2K930, Q4KM74	887	101	18681	2.08524	0.34104
GO:0044794~positive regulation by host of viral process	4	0.428266	0.05098	Q07936, P45592, D4A4S3, P24368	887	18	18681	4.6802	0.343354
GO:0001845~phagolysosome assembly	4	0.428266	0.05098	B0BMW0, Q66HA6, Q91ZN1, A0A0G2K930	887	18	18681	4.6802	0.343354
GO:0098760~response to interleukin-7	4	0.428266	0.05098	G3V6D3, Q5EB49, P11598, A0A0G2JTG7	887	18	18681	4.6802	0.343354
GO:0045104~intermediate filament cytoskeleton organization	9	0.963597	0.0511032	G3V8C3, G3V8Q2, G3V7S2, P19527, F1LMV6, P47819, A0JPL2, Q496Z5, Q6AYU3, P23565	887	86	18681	2.20405	0.343543
GO:0090224~regulation of spindle organization	6	0.642398	0.0516011	Q3SWS8, F1MA98, F7FF45, B1H2A2, F1M779, F1LRT9	887	43	18681	2.93873	0.345603
GO:1902116~negative regulation of organelle assembly	6	0.642398	0.0516011	M0R3R6, A0A1B0GWY5, Q4KM74, A0A0G2JTA5, Q5M7W5, P50399	887	43	18681	2.93873	0.345603
GO:0043153~entrainment of circadian clock by photoperiod	5	0.535332	0.0517312	Q62599, P62142, Q6AYZ4, D4A1W5, P62138	887	30	18681	3.51015	0.345833
GO:0010501~RNA secondary structure unwinding	3	0.321199	0.0520095	A0A0G2K719, Q63413, D4A9D6	887	8	18681	7.89783	0.346043
GO:0051388~positive regulation of neurotrophin TRK receptor signaling pathway	3	0.321199	0.0520095	D4A8H8, Q5BJU7, A0A0G2JT63	887	8	18681	7.89783	0.346043
GO:0045839~negative regulation of mitotic nuclear division	7	0.749465	0.052242	Q4FZS2, Q66HG8, F1MA98, Q498C9, G3V661, F1LNL2, A0A0G2JXZ3	887	57	18681	2.58642	0.346043
GO:0060260~regulation of transcription initiation from RNA polymerase II promoter	7	0.749465	0.052242	P62198, A0A0G2K4W3, A0A0G2K2K5, D4ABU0, D4A020, Q4V8B3, Q63396	887	57	18681	2.58642	0.346043
GO:0021795~cerebral cortex cell migration	7	0.749465	0.052242	G3V997, Q9QZX1, A0A5P8DHK3, Q9ERW3, A0A0G2K016, D3ZTT7, Q6RUV5	887	57	18681	2.58642	0.346043
GO:1903076~regulation of protein localization to plasma membrane	11	1.17773	0.0538393	Q66WT9, A0A0G2K890, P63245, G3V9G3, Q4V7C7, P62494, A0A140TAH5, A0A0G2JZY6, F1M779, P19139, F1LZG4	887	118	18681	1.9633	0.35597
GO:0051603~proteolysis involved in cellular protein catabolic process	48	5.13919	0.0540933	A1L1I5, B1WBY7, A0A0G2JSH4, P62914, G3V6F4, P34926, Q4G037, Q8CJB9, B1WBY1, A0JPL2, Q4V8A2, Q9JMJ4, D4A5K6, A0A0G2JSL0, Q01177, Q63654, P19139, G3V8T4, P62198, P63245, G3V953, D3ZNF4, Q9JJ76, P09895, P06761, Q62599, B2RZD1, F1LP64, B4F7A9, B2RYJ3, P46462, P34058, A0A0G2K7W7, P35565, Q6AYU2, G3V8U9, A0A0G2K0W9, B1H248, A0A0G2JT88, Q6IE67, Q00981, Q498R3, B5DEH2, J3KTS0, P60522, D3ZIT4, A1L1K3	887	780	18681	1.29605	0.356996
GO:0044257~cellular protein catabolic process	51	5.46039	0.0544532	A1L1I5, P62914, G3V6F4, P34926, Q8CJB9, A0JPL2, A0A0G2K930, Q4V8A2, Q01177, Q63654, P19139, P62198, A0A0G2K890, P63245, P09895, F1LP64, B4F7A9, P46462, P35565, A0A0G2K0W9, A0A0G2JT88, Q6IE67, Q07936, Q00981, Q498R3, J3KTS0, D3ZIT4, A1L1K3, B1WBY7, A0A0G2JSH4, Q4G037, B1WBY1, Q9JMJ4, D4A5K6, A0A0G2JSL0, G3V8T4, D3ZNF4, G3V953, Q9JJ76, P06761, Q62599, B2RZD1, B2RYJ3, P34058, A0A0G2K7W7, Q6AYU2, G3V…	887	837	18681	1.28328	0.358716
GO:0016482~cytosolic transport	14	1.49893	0.0568252	A0A0G2JWK2, Q91ZN1, Q66HA6, Q5M7U6, A0A0G2K930, F1MAQ5, A0A0G2K890, B0BMW0, Q4KM38, A0A0H2UHP9, Q9R0I8, P63086, M0RC99, F1M779	887	168	18681	1.75507	0.37366
GO:0048708~astrocyte differentiation	9	0.963597	0.057105	A0A0G2JWK2, G3V8C3, Q4V7C7, P63086, Q66HB8, P47819, F2Z3R4, Q9JMJ4, A0JN17	887	88	18681	2.15395	0.374816
GO:0050771~negative regulation of axonogenesis	8	0.856531	0.0574376	D3ZSY3, Q4V7C7, F1MAQ5, P02688, Q9QUH6, Q9QZX1, Q9ERW3, Q5FVJ0	887	73	18681	2.30804	0.376316
GO:0032956~regulation of actin cytoskeleton organization	26	2.78373	0.0579448	Q4V7C7, Q91ZN1, Q5M7U6, A0A0G2K2J1, A0A0G2JXV6, Q9QZX1, Q5BJU7, D3ZUP5, F7ENH8, B2RZ72, P16086, A0A096MKI4, Q5XI32, Q99PD4, Q6GMN2, P45592, A0A0G2K703, A0A0G2JZY6, F1MA36, A0A0G2JT63, D4A8H8, P55161, P04692, P63259, P85845, Q6RUV5	887	377	18681	1.45247	0.378951
GO:0009123~nucleoside monophosphate metabolic process	27	2.89079	0.0581181	A0A0G2K2J7, P51583, P04797, P62815, G3V6F4, G3V6D3, Q68FY0, D4A4S3, P16617, Q66HF1, P05708, P19511, Q6AY07, M0RBK1, D3ZG43, P09117, P27008, P10888, Q5EB49, P46462, Q5XIH3, B5DEN4, D4A5L9, Q3KRD8, Q0QF18, P07340, F1LP05	887	395	18681	1.4396	0.379397
GO:0070301~cellular response to hydrogen peroxide	12	1.2848	0.0587602	F7ENH8, P07943, P63245, P62909, Q4FZS1, A0A0G2JSH4, P07150, P45592, D4A4S3, Q14TE9, A0A0G2K2J1, R4GNK3	887	136	18681	1.85831	0.382896
GO:0031330~negative regulation of cellular catabolic process	16	1.71306	0.0597951	P62914, G3V6F4, M0R735, A0A0G2JZS2, P34926, Q9QX80, B4F7A9, P34058, P19139, Q07936, P60522, P09895, Q9JJ54, A0A0G2JTA5, Q4KM74, D4A9D6	887	203	18681	1.65997	0.388937
GO:0051785~positive regulation of nuclear division	9	0.963597	0.0602664	G3V9G3, A0A0G2K0J4, Q02874, Q4G037, F7FF45, Q4V8A2, D3ZIT4, A1L1K3, A0A0G2JT88	887	89	18681	2.12975	0.391298
GO:0051246~regulation of protein metabolic process	161	17.2377	0.0605666	P62914, G3V6F4, P81795, A0A0G2K736, B2RYG0, D4A4S3, Q3T1I0, Q8CJB9, A0JPL2, X1WI37, Q9JKL8, Q5U2Q7, F7ENH8, P62198, B0BN81, B6DTP5, D4A8C8, P09895, P02688, P41777, Q91V33, D3ZD47, G3V8C3, F1LQ81, F1LP64, B4F7A9, A0A1B0GWY5, I6L9G6, Q5RJR9, A0A0G2JUS0, Q6IE67, Q498R3, A0A0G2JSW3, A0A0G2K8F9, P13084, P68101, Q3KRD8, Q4QQT3, D4A1W5, D3ZN95, P67779, A0A0G2K719, D4A206, M0R623, A0A0G2JXV6, Q9QZX1, G3V…	887	3011	18681	1.12614	0.392541
GO:0010332~response to gamma radiation	8	0.856531	0.0609691	P06766, G3V6I9, A0A0G2K736, Q9WVR8, D4A5K6, P06761, P27008, A0A0G2K3V7	887	74	18681	2.27685	0.394442
GO:1901652~response to peptide	43	4.60385	0.0611648	P07943, P11507, A0A0G2JSH4, B1WBQ0, G3V6F4, G3V6D3, F1LNP1, Q8CJB9, Q9WVR8, P15205, B5DFB2, F1LZG4, A0A0A0MXW3, P19527, G3V798, P00507, P07150, P61980, P61983, O88377, P27008, A0A0G2JTG7, P06687, G3V8C3, P45592, Q62636, D3ZEI6, A0A1B0GWY5, A0A0G2K7W7, A0A0G2KAD8, G3V6S8, Q09167, P13221, D4A8H8, Q9R0I8, Q3KRD8, D4A1W5, M0RD75, Q66H32, F1LQ48, P67779, P02454, P21575	887	692	18681	1.3087	0.395
GO:0021954~central nervous system neuron development	10	1.07066	0.0615405	E9PSS1, G3V997, O70187, F1M4H5, P34058, F1MAQ5, Q9QZX1, A0A3Q9WS43, Q6RUV5, G3V649	887	105	18681	2.0058	0.396716
GO:0030511~positive regulation of transforming growth factor beta receptor signaling pathway	5	0.535332	0.0630805	P13221, D4A8G7, Q6JHU9, P34058, Q9WVR8	887	32	18681	3.29076	0.40376
GO:2000637~positive regulation of gene silencing by miRNA	5	0.535332	0.0630805	B6DTP5, Q5BJN3, A0A0G2K8F9, A0A1W2Q6N8, D4A9D6	887	32	18681	3.29076	0.40376
GO:1903846~positive regulation of cellular response to transforming growth factor beta stimulus	5	0.535332	0.0630805	P13221, D4A8G7, Q6JHU9, P34058, Q9WVR8	887	32	18681	3.29076	0.40376
GO:1903859~regulation of dendrite extension	5	0.535332	0.0630805	D3ZSY3, Q66WT9, A0A0G2JWK2, P61980, D3ZHY9	887	32	18681	3.29076	0.40376
GO:0090174~organelle membrane fusion	10	1.07066	0.064566	P63012, Q07936, P07150, G3V9Z6, P61265, Q66HA6, Q91ZN1, P61765, A0A0G2K930, Q4KM74	887	106	18681	1.98688	0.411194
GO:0071482~cellular response to light stimulus	11	1.17773	0.0645746	G3V8T4, G3V6I9, Q6JHU9, P13084, A0A0G2K736, P68101, Q3T1I0, Q8CHJ4, P27008, P63090, Q4QQS4	887	122	18681	1.89893	0.411194
GO:2000172~regulation of branching morphogenesis of a nerve	3	0.321199	0.0648115	D3ZSY3, A0A0G2JWK2, P61980	887	9	18681	7.02029	0.411194
GO:1902804~negative regulation of synaptic vesicle transport	3	0.321199	0.0648115	D4A8H8, P61265, Q62636	887	9	18681	7.02029	0.411194
GO:1901355~response to rapamycin	3	0.321199	0.0648115	P61980, Q9JJ54, A0A0G2K2J1	887	9	18681	7.02029	0.411194
GO:0043066~negative regulation of apoptotic process	59	6.31692	0.0653263	P07943, P04797, Q9Z2L0, A0A0G2K736, D4A4S3, P81155, B2RYX0, Q3T1I0, Q9JKL8, P19139, F7ENH8, P19527, P61980, A0A096MKI4, Q9JIX5, Q9Z1W6, Q9QUH6, A0A0G2K3G9, H9N1L3, Q5FVM4, A0A0G2JWK2, E9PTE1, Q5EB49, Q63945, A0A1B0GWY5, A0A0G2JUS0, G3V6S8, P13084, F2Z3T0, M0RD75, P67779, A0A0G2K719, P61805, A0A0G2JSH5, A0A0G2JSH4, Q91ZN1, D4A3G2, Q9QZX1, Q75QC4, A0JN17, G3V8L3, P05708, G3V8T4, G3V8T3, P61765, D3Z…	887	1001	18681	1.24135	0.413721
GO:1990778~protein localization to cell periphery	25	2.67666	0.065439	Q66WT9, Q4V7C7, A0A0G2K930, A0A140TAH5, A0A0G2JWR2, Q9ERW3, P19139, F1LZG4, A0A0G2K890, P63245, P61265, P62494, P61765, F1M779, F1LQ81, Q63942, G3V9G3, F7FF45, A0A0G2JZY6, P97878, P63012, Q07936, P07340, Q6RUV5, Q5XFW8	887	364	18681	1.44649	0.413721
GO:0032211~negative regulation of telomere maintenance via telomerase	4	0.428266	0.066454	D3ZJF7, G3V752, Q6P6G9, A0A0G2K7B3	887	20	18681	4.21218	0.416471
GO:0040023~establishment of nucleus localization	4	0.428266	0.066454	A0A5P8DHK3, A0A0G2K016, D3ZTT7, F1LRT9	887	20	18681	4.21218	0.416471
GO:0007097~nuclear migration	4	0.428266	0.066454	A0A5P8DHK3, A0A0G2K016, D3ZTT7, F1LRT9	887	20	18681	4.21218	0.416471
GO:1904505~regulation of telomere maintenance in response to DNA damage	4	0.428266	0.066454	P60123, Q8CHJ4, Q4KM87, Q4QQS4	887	20	18681	4.21218	0.416471
GO:0090308~regulation of methylation-dependent chromatin silencing	4	0.428266	0.066454	G3V8T1, A0A0G2K736, M0RAP6, O08629	887	20	18681	4.21218	0.416471
GO:1903729~regulation of plasma membrane organization	12	1.2848	0.0665661	Q66WT9, P63012, A0A0G2K890, P63245, G3V9G3, Q4V7C7, P62494, A0A140TAH5, A0A0G2JZY6, F1M779, P19139, F1LZG4	887	139	18681	1.81821	0.416471
GO:0021953~central nervous system neuron differentiation	18	1.92719	0.0672211	D3ZR50, O70187, D3ZJ19, P34058, F1MAQ5, Q9QZX1, A0A3Q9WS43, G3V649, E9PSS1, G3V997, F1M4H5, Q9JJ76, Q4QQT3, F2Z3R4, D3ZBP2, B0BMT8, Q6RUV5, H9N1L3	887	241	18681	1.57301	0.419841
GO:0032268~regulation of cellular protein metabolic process	151	16.167	0.0685482	P62914, G3V6F4, P81795, A0A0G2K736, B2RYG0, D4A4S3, Q3T1I0, Q8CJB9, A0JPL2, X1WI37, Q9JKL8, Q5U2Q7, F7ENH8, P62198, B0BN81, B6DTP5, D4A8C8, P09895, P02688, P41777, Q91V33, D3ZD47, G3V8C3, F1LP64, B4F7A9, A0A1B0GWY5, I6L9G6, Q5RJR9, A0A0G2JUS0, Q498R3, A0A0G2JSW3, A0A0G2K8F9, P13084, P68101, Q3KRD8, Q4QQT3, D4A1W5, D3ZN95, P67779, A0A0G2K719, D4A206, M0R623, A0A0G2JXV6, Q9QZX1, G3V7J2, Q75QC4, A0J…	887	2822	18681	1.12693	0.42739
GO:0060148~positive regulation of posttranscriptional gene silencing	5	0.535332	0.0692051	B6DTP5, Q5BJN3, A0A0G2K8F9, A0A1W2Q6N8, D4A9D6	887	33	18681	3.19104	0.429262
GO:0045738~negative regulation of DNA repair	5	0.535332	0.0692051	P62909, F1LP64, D4AAG8, Q3B8R8, F1M842	887	33	18681	3.19104	0.429262
GO:1903421~regulation of synaptic vesicle recycling	5	0.535332	0.0692051	Q66WT9, D4A8H8, P61265, A0A140TAH5, P21575	887	33	18681	3.19104	0.429262
GO:0000077~DNA damage checkpoint	10	1.07066	0.0708948	Q63413, G3V6I9, B1WBQ0, B2DD29, A0A0G2JXV6, Q9JMJ4, F1M842, A0A0G2K3G9, P59924, A0A0G2JYV0	887	108	18681	1.95008	0.438988
GO:0080171~lytic vacuole organization	8	0.856531	0.072345	B0BMW0, Q641X3, D4A4S3, Q66HA6, Q91ZN1, A0A0G2K930, Q6AXS4, Q6AXR4	887	77	18681	2.18814	0.447201
GO:0043279~response to alkaloid	18	1.92719	0.073686	A0A0G2JWK2, Q1LZ53, F1LM66, Q66HB8, Q68FY0, P34058, A0JPL2, P59215, F7ENH8, P00507, Q6JHU9, P63086, D3ZD97, A0A0G2JTA5, P06761, P27008, B0BMT8, P47942	887	244	18681	1.55367	0.454712
GO:0034723~DNA replication-dependent nucleosome organization	4	0.428266	0.0749008	P62804, B5DFB2	887	21	18681	4.0116	0.45985
GO:0033753~establishment of ribosome localization	4	0.428266	0.0749008	P13084, P62828, Q3KRD8, A1A5P2	887	21	18681	4.0116	0.45985
GO:0000054~ribosomal subunit export from nucleus	4	0.428266	0.0749008	P13084, P62828, Q3KRD8, A1A5P2	887	21	18681	4.0116	0.45985
GO:0061157~mRNA destabilization	5	0.535332	0.0756235	I6L9G6, Q4QQT3, Q9JJ54, A0A0G2JUS0, Q566E4	887	34	18681	3.09719	0.463499
GO:0071396~cellular response to lipid	49	5.24625	0.0776911	G3V6F4, Q4V7C7, P63090, F7ENH8, B6DTP5, A0A0A0MXW3, D4A8G7, D4A3E3, P07150, P61980, P63086, A0A096MKI4, M0R6E6, Q9JJ54, Q9Z1W6, F1LV13, G3V8C3, D3ZDM6, Q32PX7, Q792R1, A0A096MK83, G3V7U4, P13084, F2Z3T0, P67779, A0A0G2JSH4, G3V6H2, Q5RJK5, P19945, B2RZ74, G3V7Z8, P68511, Q68FQ9, E9PT29, G3V790, P06685, P27008, P06687, Q4QQS4, D3ZBS9, P62828, P11598, Q6P6G9, G3V7S2, P13383, M0RBF0, F1LP05, A0A0G2J…	887	821	18681	1.25698	0.47408
GO:0014015~positive regulation of gliogenesis	9	0.963597	0.0776986	F7ENH8, Q32PX7, G3V8C3, Q4V7C7, P47819, Q6AYZ4, Q9JMJ4, A0A0G2JUS0, P63090	887	94	18681	2.01647	0.47408
GO:0045869~negative regulation of single stranded viral RNA replication via double stranded DNA intermediate	3	0.321199	0.0785318	G3V8T1, M0RAP6, O08629	887	10	18681	6.31826	0.47408
GO:1905216~positive regulation of RNA binding	3	0.321199	0.0785318	Q641Z4, Q56A27, F1LQ48	887	10	18681	6.31826	0.47408
GO:0010807~regulation of synaptic vesicle priming	3	0.321199	0.0785318	P63012, P61265, P61765	887	10	18681	6.31826	0.47408
GO:1903894~regulation of IRE1-mediated unfolded protein response	3	0.321199	0.0785318	Q63081, A0A0H2UHA6, P06761	887	10	18681	6.31826	0.47408
GO:2000234~positive regulation of rRNA processing	3	0.321199	0.0785318	G3V920, A0A0G2JV87, A2RRU3	887	10	18681	6.31826	0.47408
GO:0090070~positive regulation of ribosome biogenesis	3	0.321199	0.0785318	G3V920, A0A0G2JV87, A2RRU3	887	10	18681	6.31826	0.47408
GO:0070922~small RNA loading onto RISC	3	0.321199	0.0785318	G3V8T3, G3V7J2, D4A9D6	887	10	18681	6.31826	0.47408
GO:0072659~protein localization to plasma membrane	20	2.14133	0.0798643	F1LQ81, Q66WT9, Q63942, Q4V7C7, A0A0G2K930, A0A140TAH5, A0A0G2JWR2, A0A0G2JZY6, P97878, Q9ERW3, A0A0G2K890, P63012, P63245, Q07936, P62494, P61765, P07340, F1M779, Q6RUV5, Q5XFW8	887	282	18681	1.49368	0.481004
GO:0007015~actin filament organization	30	3.21199	0.0799453	Q4V7C7, Q91ZN1, B2RYG0, Q5M7U6, A0A0G2K2J1, A0A0G2JWR2, Q9QZX1, Q5BJU7, D3ZUP5, Q63610, A0A0G2K890, B2RZ72, P16086, Q5XI32, Q99PD4, Q6GMN2, D4A3X0, Q62952, P45592, A0A1B0GWY5, A0A0G2JZY6, F1MA36, A0A0G2JT63, D4A8H8, P55161, P04692, P63259, P85845, Q5FVJ0, Q6RUV5	887	464	18681	1.36169	0.481004
GO:0002200~somatic diversification of immune receptors	8	0.856531	0.0805812	P06766, Q4V8K2, G3V8T3, D4A9J4, Q8CHJ4, F1M842, P59924, H9N1L3	887	79	18681	2.13275	0.484023
GO:0022904~respiratory electron transport chain	10	1.07066	0.0810867	A0A0G2K2J7, O35821, A0A0G2K8F9, P10888, D4A5L9, Q68FY0, Q0QF18, Q66HF1, D3ZG43, Q5XIH3	887	111	18681	1.89738	0.486251
GO:0031100~animal organ regeneration	13	1.39186	0.0814674	B4F7A9, D4A9L2, P12001, Q09167, P19139, A0A0G2K3V7, P13383, P84100, P13084, P62250, B0K031, P09117, P67779	887	161	18681	1.70057	0.487724
GO:0045786~negative regulation of cell cycle	25	2.67666	0.0835358	Q63413, B1WBQ0, Q498C9, Q9WVR8, A0A0G2JXV6, Q9JMJ4, D3ZUT9, A0A0G2JXZ3, P59924, A0A0G2JYV0, Q02874, F1MA98, F1LNL2, B2GV82, A0A0G2K3G9, Q4FZS2, G3V6I9, Q66HG8, M0R3R6, B2RYJ3, P13084, B2DD29, G3V661, F2Z3T0, F1M842	887	374	18681	1.40781	0.49509
GO:0071428~rRNA-containing ribonucleoprotein complex export from nucleus	4	0.428266	0.083795	P13084, P62828, Q3KRD8, A1A5P2	887	22	18681	3.82925	0.49509
GO:0007063~regulation of sister chromatid cohesion	4	0.428266	0.083795	A0A0G2K0J4, Q02874, Q4KM71, A0A0G2JXZ3	887	22	18681	3.82925	0.49509
GO:0098974~postsynaptic actin cytoskeleton organization	4	0.428266	0.083795	G3V8Q2, G3V9G3, Q4V7C7, P63259, P23565	887	22	18681	3.82925	0.49509
GO:1903975~regulation of glial cell migration	4	0.428266	0.083795	Q32PX7, G3V8C3, A0A0G2JUF6, Q5M9H4	887	22	18681	3.82925	0.49509
GO:2000114~regulation of establishment of cell polarity	4	0.428266	0.083795	P63245, P45592, Q62636, Q5FVJ0	887	22	18681	3.82925	0.49509
GO:0060967~negative regulation of gene silencing by RNA	4	0.428266	0.083795	A0A0G2JWK2, G3V8T3, B5DF91, D4A5K6	887	22	18681	3.82925	0.49509
GO:0060149~negative regulation of posttranscriptional gene silencing	4	0.428266	0.083795	A0A0G2JWK2, G3V8T3, B5DF91, D4A5K6	887	22	18681	3.82925	0.49509
GO:0019362~pyridine nucleotide metabolic process	14	1.49893	0.0841562	A0A0G2K2J7, P04797, P04636, Q5EB49, P46462, P16617, P05708, B5DEN4, P42123, Q6AY07, O88989, F7FKI5, A0A0G2JUF6, P09117	887	179	18681	1.64722	0.496412
GO:0051303~establishment of chromosome localization	8	0.856531	0.0848943	F2Z3Q8, Q4V7C7, Q4G037, P62494, Q5M7U6, A1A5P2, A0A0G2K016, B5DEG7	887	80	18681	2.10609	0.499948
GO:0010001~glial cell differentiation	20	2.14133	0.0859783	A0A0G2JWK2, G3V8C3, O70187, Q4V7C7, Q66HB8, A0A097BVJ5, D4A9L2, Q9JMJ4, Q63198, A0JN17, A0A0G2JUS0, D3ZEG9, P63090, F7ENH8, F1LNF1, A0A0G2K4W3, P63086, P47819, G3V790, F2Z3R4	887	285	18681	1.47796	0.505508
GO:1903362~regulation of cellular protein catabolic process	18	1.92719	0.087106	A0A0G2JSH4, P62914, G3V6F4, P34926, B4F7A9, P46462, P34058, Q8CJB9, A0A0G2K7W7, A0JPL2, P19139, P62198, A0A0G2K890, P63245, Q07936, P60522, P09895, Q9JJ76	887	250	18681	1.51638	0.511305
GO:0043069~negative regulation of programmed cell death	59	6.31692	0.0876924	P07943, P04797, Q9Z2L0, A0A0G2K736, D4A4S3, P81155, B2RYX0, Q3T1I0, Q9JKL8, P19139, F7ENH8, P19527, P61980, A0A096MKI4, Q9JIX5, Q9Z1W6, Q9QUH6, A0A0G2K3G9, H9N1L3, Q5FVM4, A0A0G2JWK2, E9PTE1, Q5EB49, Q63945, A0A1B0GWY5, A0A0G2JUS0, G3V6S8, P13084, F2Z3T0, M0RD75, P67779, A0A0G2K719, P61805, A0A0G2JSH5, A0A0G2JSH4, Q91ZN1, D4A3G2, Q9QZX1, Q75QC4, A0JN17, G3V8L3, P05708, G3V8T4, G3V8T3, P61765, D3Z…	887	1023	18681	1.21465	0.513912
GO:0043502~regulation of muscle adaptation	10	1.07066	0.0883484	Q63413, P11507, A0A0G2JSH4, Q641Z4, A0A096MKI4, A0A0G2K7W7, G3V8L3, Q8CHJ4, P27008, Q6P9Y4	887	113	18681	1.86379	0.516917
GO:0001890~placenta development	15	1.606	0.0889355	G3V8C3, A0A0G2K7N8, D3ZT52, Q4KLZ3, P34058, Q9WVR8, Q6AYU3, O08629, Q6AYT3, Q01177, M0R3Z8, P63090, D4A3E3, P63086, M0RD75	887	198	18681	1.59552	0.51951
GO:0009648~photoperiodism	5	0.535332	0.0893185	Q62599, P62142, Q6AYZ4, D4A1W5, P62138	887	36	18681	2.92512	0.520904
GO:0010948~negative regulation of cell cycle process	17	1.82013	0.0914653	Q4FZS2, G3V6I9, Q66HG8, M0R3R6, Q498C9, Q9WVR8, A0A0G2JXV6, D3ZUT9, A0A0G2JXZ3, P13084, Q02874, B2DD29, F1MA98, G3V661, F1LNL2, F2Z3T0, A0A0G2K3G9	887	234	18681	1.53006	0.529021
GO:0051402~neuron apoptotic process	21	2.24839	0.0923971	A0A0G2JWK2, P06766, P04797, A0A0G2JSH4, Q63945, Q91ZN1, P34058, A0A0G2K7W7, A0JN17, Q9JKL8, Q9QZX1, G3V649, P19527, P13084, A0A096MKI4, P61765, Q9QUH6, P06761, P27008, A0A0G2JSH9, Q5FVM4	887	306	18681	1.44535	0.529021
GO:2000814~positive regulation of barbed-end actin filament capping	2	0.214133	0.0926088	P45592, A0A0G2K2J1	887	2	18681	21.0609	0.529021
GO:2000791~negative regulation of mesenchymal cell proliferation involved in lung development	2	0.214133	0.0926088	O70187, B2GUY7	887	2	18681	21.0609	0.529021
GO:2000790~regulation of mesenchymal cell proliferation involved in lung development	2	0.214133	0.0926088	O70187, B2GUY7	887	2	18681	21.0609	0.529021
GO:0031022~nuclear migration along microfilament	2	0.214133	0.0926088	A0A5P8DHK3, D3ZTT7	887	2	18681	21.0609	0.529021
GO:2000815~regulation of mRNA stability involved in response to oxidative stress	2	0.214133	0.0926088	D4AEI5, F1LV13	887	2	18681	21.0609	0.529021
GO:0051293~establishment of spindle localization	6	0.642398	0.0930374	F2Z3Q8, P45592, A0A1B0GWY5, F7FF45, Q5M7W5, F1LRT9	887	51	18681	2.47775	0.529021
GO:0007339~binding of sperm to zona pellucida	6	0.642398	0.0930374	D4AC23, P81155, Q7TPB1, P28480, Q3MHS9, D4ACB8	887	51	18681	2.47775	0.529021
GO:2000725~regulation of cardiac muscle cell differentiation	6	0.642398	0.0930374	Q63413, A0A0G2JSH4, A0A096MKI4, A0A0G2K7W7, Q8CHJ4, Q6P9Y4	887	51	18681	2.47775	0.529021
GO:0075522~IRES-dependent viral translational initiation	3	0.321199	0.0930549	D3ZB30, Q66HM7, Q6AYU2	887	11	18681	5.74388	0.529021
GO:0045876~positive regulation of sister chromatid cohesion	3	0.321199	0.0930549	A0A0G2K0J4, Q02874, Q4KM71	887	11	18681	5.74388	0.529021
GO:0098884~postsynaptic neurotransmitter receptor internalization	3	0.321199	0.0930549	P62944, A0A140TAH5, P21575	887	11	18681	5.74388	0.529021
GO:0048755~branching morphogenesis of a nerve	3	0.321199	0.0930549	D3ZSY3, A0A0G2JWK2, P61980	887	11	18681	5.74388	0.529021
GO:1902415~regulation of mRNA binding	3	0.321199	0.0930549	Q641Z4, F1LQ48, Q3B8Q2	887	11	18681	5.74388	0.529021
GO:0060052~neurofilament cytoskeleton organization	3	0.321199	0.0930549	G3V8Q2, G3V7S2, P19527, P23565	887	11	18681	5.74388	0.529021
GO:0000086~G2/M transition of mitotic cell cycle	11	1.17773	0.0934547	A0A0G2JWK2, Q5U3Y2, B1WBQ0, B2DD29, P62494, F1LVV4, A0A0G2JXV6, D3ZBP2, D3ZUT9, Q91V33, A0A0G2JYV0	887	131	18681	1.76847	0.530458
GO:0003205~cardiac chamber development	15	1.606	0.0945764	F1LMV6, B2RYX0, A0A0G2K7W7, A0A0G2JSR7, D4A5K6, Q9QZX1, M0R3Z8, Q5U3Y2, D4A3E3, D4A9J4, D3ZB30, A0A096MKI4, P62944, G3V790, P04692	887	200	18681	1.57957	0.535983
GO:0030518~intracellular steroid hormone receptor signaling pathway	10	1.07066	0.0959831	B6DTP5, M0RBF0, D4A3E3, P68511, M0R6E6, A0A096MK83, E9PT29, G3V790, P27008, P67779	887	115	18681	1.83138	0.543102
GO:0007019~microtubule depolymerization	6	0.642398	0.0991422	Q923W4, P34926, A0A1B0GWY5, F1MAQ5, P15205, Q9ERW3	887	52	18681	2.4301	0.560099
GO:1903901~negative regulation of viral life cycle	10	1.07066	0.0999396	A0A0G2K719, G3V8T3, G3V9X6, G3V8T1, M0RAP6, I6L9G6, M0RC12, O08629, A0A0G2JYV0, A0A0G2K2T6	887	116	18681	1.81559	0.563444

## Sheet: REACTOME
Supplementary Table 2C: Enrichement analysis of the nuclear protein dataset for REACTOME pathways
In grey, terms referenced in Figure 2.
Term	Count	%	PValue	Genes	List Total	Pop Hits	Pop Total	Fold Enrichment	FDR
R-RNO-8953854~Metabolism of RNA	186	19.9143	1.39856e-94	D3ZU51, P62914, D4A4S3, D3ZPL1, X1WI37, Q5U2Q7, G3V659, P62198, B6DTP5, Q5BJQ6, F1MA52, P09895, D4A031, Q6P3V8, Q6P3V9, A0A0G2JTG7, F1LV13, P62997, Q4QQU6, A0A1W2Q690, D3ZI68, D4A7R3, D4A2P1, B2RZB7, B2RZB6, A0A0H2UH99, G3V705, Q5U214, D3ZEG9, D3ZNI3, Q6AXT8, D4A7J8, Q6IE67, A0A1W2Q6Q7, A0A0H2UHQ8, P22509, P61314, B2RYQ8, D3ZJ92, Q5XIW8, Q5EB90, D3ZCL3, P21531, Q9WUC8, D4A962, D4A720, M0R3M4, Q3B…	496	511	7183	5.27128	1.09228e-91
R-RNO-72203~Processing of Capped Intron-Containing Pre-mRNA	124	13.2762	2.92889e-93	D4A4S3, D3ZPL1, G3V659, B6DTP5, Q5BJQ6, F1MA52, D4A031, A0A0G2JTG7, F1LV13, P62997, Q4QQU6, A0A1W2Q690, D3ZI68, D4A7R3, D4A2P1, B2RZB7, B2RZB6, G3V705, Q5U214, Q6AXT8, D4A7J8, D3ZJ92, Q5XIW8, Q5EB90, D3ZCL3, Q9WUC8, D4A962, D4A720, M0R3M4, Q5PQK2, D3ZGL5, G3V6H2, D3ZZR5, Q498U4, P17136, G3V798, Q6AYK1, G3V678, G3V7Z8, Q7TQ84, B5DEY5, B2GV41, B5DEQ4, M0R907, E9PT66, Q66HC5, Q3KR55, F1LM66, B5DF91,…	496	206	7183	8.71723	1.14373e-90
R-RNO-72163~mRNA Splicing - Major Pathway	101	10.8137	1.85785e-80	D4A4S3, D3ZPL1, B6DTP5, Q5BJQ6, D4A031, A0A0G2JTG7, F1LV13, P62997, Q4QQU6, A0A1W2Q690, D3ZI68, D4A2P1, B2RZB7, B2RZB6, G3V705, Q5U214, Q6AXT8, D4A7J8, D3ZJ92, Q5XIW8, Q5EB90, D3ZCL3, Q9WUC8, D4A962, D4A720, Q5PQK2, D3ZGL5, G3V6H2, D3ZZR5, P17136, G3V798, Q6AYK1, G3V678, G3V7Z8, B2GV41, B5DEQ4, M0R907, E9PT66, Q3KR55, F1LM66, B5DF91, Q56A27, Q4V7D7, Q6AYU2, Q5BJP2, Q566E4, M0R6B9, Q6URK4, B5DFJ3,…	496	154	7183	9.49784	4.83659e-78
R-RNO-72172~mRNA Splicing	101	10.8137	1.38444e-77	D4A4S3, D3ZPL1, B6DTP5, Q5BJQ6, D4A031, A0A0G2JTG7, F1LV13, P62997, Q4QQU6, A0A1W2Q690, D3ZI68, D4A2P1, B2RZB7, B2RZB6, G3V705, Q5U214, Q6AXT8, D4A7J8, D3ZJ92, Q5XIW8, Q5EB90, D3ZCL3, Q9WUC8, D4A962, D4A720, Q5PQK2, D3ZGL5, G3V6H2, D3ZZR5, P17136, G3V798, Q6AYK1, G3V678, G3V7Z8, B2GV41, B5DEQ4, M0R907, E9PT66, Q3KR55, F1LM66, B5DF91, Q56A27, Q4V7D7, Q6AYU2, Q5BJP2, Q566E4, M0R6B9, Q6URK4, B5DFJ3,…	496	161	7183	9.08489	2.70312e-75
R-RNO-72202~Transport of Mature Transcript to Cytoplasm	44	4.71092	5.9923e-33	D4A720, Q63413, M0R3M4, Q3SWS8, A0A096MJP3, A0A0U1RRV7, B1WC40, B1WBY6, G3V659, Q27W02, Q498U4, Q27W01, G3V798, Q6AYK1, F1LSH0, Q4QQS8, F1MA52, Q7TQ84, B6RIU0, B5DEY5, D3Z9E6, Q3B8Q2, Q66HC5, A0A0G2JXM5, D4A7R3, Q3KR55, Q6PDU1, P49793, P11654, Q56A27, D4A0H5, D3ZNS8, D4A9L2, Q0ZFS5, Q6AY87, G3V6S8, Q09167, F1LXS6, F1LT09, F2Z3T9, D3Z8B2, B0BNL0, F1LS02, Q5XFW8	496	70	7183	9.10288	9.35997e-31
R-RNO-73856~RNA Polymerase II Transcription Termination	39	4.17559	9.04878e-31	D4A720, Q63413, A0A096MJP3, D3ZPL1, A0A0U1RRV7, B1WC40, Q27W02, Q498U4, P17136, Q27W01, G3V798, Q6AYK1, F1LSH0, Q5BJQ6, G3V7Z8, Q7TQ84, B6RIU0, B5DEY5, D3Z9E6, M0R907, Q3B8Q2, A0A0G2JXM5, Q3KR55, Q6PDU1, Q56A27, D4A0H5, D4A9L2, Q0ZFS5, Q6AY87, G3V6S8, Q09167, Q5XI29, M0R6B9, F1LXS6, D4AAT4, F1LT09, F2Z3T9, B4F764, B0BNL0	496	58	7183	9.7378	1.09402e-28
R-RNO-74160~Gene expression (Transcription)	142	15.2034	9.80555e-31	Q3MHC2, D3ZPL1, Q56A18, D4AAU4, Q4V8E1, P86173, G3V659, F7ENH8, P62198, Q5BJQ6, M0RBQ5, A0A1W2Q690, D4A7R3, P62804, P10888, B4F7A9, G3V6G2, D3ZEG9, Q4KLL0, Q6IE67, Q66H58, P13084, Q9R0I8, G3V661, Q5EB90, P25977, D4A720, M0R3M4, D3ZT52, G3V7J2, A0A0G2JSL0, B5DFB2, O35821, Q498U4, P17136, G3V798, P63102, Q6AYK1, G3V678, G3V7Z8, P68511, Q7TQ84, Q498M4, Q5XI34, B5DEY5, Q4KM87, E9PU01, M0R907, D3ZBS9,…	496	767	7183	2.68113	1.09402e-28
R-RNO-72187~mRNA 3'-end processing	36	3.85439	1.84738e-30	D4A720, Q63413, A0A096MJP3, D3ZPL1, A0A0U1RRV7, B1WC40, Q27W02, Q498U4, Q27W01, G3V798, Q6AYK1, F1LSH0, Q5BJQ6, G3V7Z8, Q7TQ84, B6RIU0, B5DEY5, D3Z9E6, Q3B8Q2, A0A0G2JXM5, Q3KR55, Q6PDU1, Q56A27, D4A0H5, D4A9L2, Q0ZFS5, Q6AY87, G3V6S8, Q09167, Q5XI29, M0R6B9, F1LXS6, F1LT09, F2Z3T9, B4F764, B0BNL0	496	49	7183	10.6397	1.8035e-28
R-RNO-159236~Transport of Mature mRNA derived from an Intron-Containing Transcript	38	4.06852	8.0587e-28	D4A720, Q63413, M0R3M4, Q3SWS8, A0A0U1RRV7, B1WC40, B1WBY6, G3V659, Q27W02, Q498U4, Q27W01, G3V798, Q6AYK1, Q4QQS8, F1MA52, Q7TQ84, B5DEY5, Q3B8Q2, Q66HC5, A0A0G2JXM5, D4A7R3, Q3KR55, Q6PDU1, P49793, P11654, Q56A27, D3ZNS8, D4A9L2, Q0ZFS5, Q6AY87, G3V6S8, Q09167, F1LXS6, F2Z3T9, D3Z8B2, B0BNL0, F1LS02, Q5XFW8	496	62	7183	8.87598	6.99316e-26
R-RNO-73857~RNA Polymerase II Transcription	118	12.6338	1.17886e-22	Q3MHC2, D3ZPL1, Q56A18, D4AAU4, Q4V8E1, P86173, F7ENH8, P62198, Q5BJQ6, M0RBQ5, A0A1W2Q690, P62804, P10888, B4F7A9, G3V6G2, D3ZEG9, Q4KLL0, Q6IE67, Q66H58, P13084, Q9R0I8, Q5EB90, D4A720, D3ZT52, A0A0G2JSL0, B5DFB2, Q498U4, P17136, G3V798, P63102, Q6AYK1, G3V678, G3V7Z8, P68511, Q7TQ84, Q498M4, Q5XI34, B5DEY5, Q4KM87, E9PU01, M0R907, D3ZBS9, Q3KR55, F7EY92, Q56A27, Q6AXS3, M0R6B9, O08984, P62260,…	496	678	7183	2.52044	9.20687e-21
R-RNO-8868773~rRNA processing in the nucleus and cytosol	48	5.13919	3.76725e-17	D4A106, P62914, Q3B8N8, D3ZU51, G3V7B0, P62718, Q4KLK7, B0BND5, X1WI37, Q6PDV9, P19945, P61480, P62278, P84100, P62250, D4AE65, Q5FWY7, F1M013, P09895, B2RYR8, A2RRU3, Q6P3V9, Q3B8Q1, A0A0G2K4C4, P62907, Q5PQR5, P62909, Q5I0C9, A0A0G2JSQ9, P55770, A0A0H2UH99, P12001, Q9QZ86, D3ZNI3, A0A1W2Q6Q7, B2RYU2, G3V920, P38983, P22509, Q5U2W5, A0A0H2UHQ8, P61314, B2RYQ8, M0RD75, P21531, P24049	496	172	7183	4.04145	2.26325e-15
R-RNO-6791226~Major pathway of rRNA processing in the nucleolus and cytosol	48	5.13919	3.76725e-17	D4A106, P62914, Q3B8N8, D3ZU51, G3V7B0, P62718, Q4KLK7, B0BND5, X1WI37, Q6PDV9, P19945, P61480, P62278, P84100, P62250, D4AE65, Q5FWY7, F1M013, P09895, B2RYR8, A2RRU3, Q6P3V9, Q3B8Q1, A0A0G2K4C4, P62907, Q5PQR5, P62909, Q5I0C9, A0A0G2JSQ9, P55770, A0A0H2UH99, P12001, Q9QZ86, D3ZNI3, A0A1W2Q6Q7, B2RYU2, G3V920, P38983, P22509, Q5U2W5, A0A0H2UHQ8, P61314, B2RYQ8, M0RD75, P21531, P24049	496	172	7183	4.04145	2.26325e-15
R-RNO-72312~rRNA processing	48	5.13919	3.76725e-17	D4A106, P62914, Q3B8N8, D3ZU51, G3V7B0, P62718, Q4KLK7, B0BND5, X1WI37, Q6PDV9, P19945, P61480, P62278, P84100, P62250, D4AE65, Q5FWY7, F1M013, P09895, B2RYR8, A2RRU3, Q6P3V9, Q3B8Q1, A0A0G2K4C4, P62907, Q5PQR5, P62909, Q5I0C9, A0A0G2JSQ9, P55770, A0A0H2UH99, P12001, Q9QZ86, D3ZNI3, A0A1W2Q6Q7, B2RYU2, G3V920, P38983, P22509, Q5U2W5, A0A0H2UHQ8, P61314, B2RYQ8, M0RD75, P21531, P24049	496	172	7183	4.04145	2.26325e-15
R-RNO-159231~Transport of Mature mRNA Derived from an Intronless Transcript	22	2.35546	4.19774e-17	Q66HC5, D4A7R3, M0R3M4, Q3SWS8, P49793, D4A0H5, P11654, A0A096MJP3, Q56A27, D3ZNS8, B1WC40, B1WBY6, G3V659, F1LSH0, Q4QQS8, F1LT09, F1MA52, B6RIU0, D3Z8B2, D3Z9E6, F1LS02, Q5XFW8	496	33	7183	9.65457	2.34174e-15
R-RNO-159234~Transport of Mature mRNAs Derived from Intronless Transcripts	22	2.35546	1.02509e-16	Q66HC5, D4A7R3, M0R3M4, Q3SWS8, P49793, D4A0H5, P11654, A0A096MJP3, Q56A27, D3ZNS8, B1WC40, B1WBY6, G3V659, F1LSH0, Q4QQS8, F1LT09, F1MA52, B6RIU0, D3Z8B2, D3Z9E6, F1LS02, Q5XFW8	496	34	7183	9.37061	5.3373e-15
R-RNO-72165~mRNA Splicing - Minor Pathway	23	2.46253	1.63079e-14	D4A720, A0A1W2Q690, Q6PDU1, F1LM66, P55770, G3V6H2, Q56A27, D4A9L2, B2RZB7, B1WC40, G3V6S8, G3V7T6, P17136, G3V678, D4AAT4, B5DFJ3, G3V8Y5, A1A5S1, D4A031, Q5EB90, D4A5A6, M0R907, E9PT66	496	45	7183	7.40184	7.96031e-13
R-RNO-3108232~SUMO E3 ligases SUMOylate target proteins	35	3.74732	9.60944e-14	D3ZK36, M0R3M4, D3ZJ19, Q3SWS8, Q66HB8, D3ZXT2, B1WBY6, G3V659, A0A0G2K3V7, F7ENH8, B6DTP5, Q6AZ26, Q4QQS8, P61980, P27008, Q62599, Q66HC5, D4A7R3, Q4FZS1, P62804, P49793, P11654, D3ZNS8, Q9QZ86, Q5U2Y2, P13084, F1LSS1, D3ZBP2, D3Z8B2, Q66H32, F1LS02, F1M842, Q5XFW8	496	115	7183	4.40752	4.41469e-12
R-RNO-927802~Nonsense-Mediated Decay (NMD)	36	3.85439	1.91234e-13	P62914, P62718, X1WI37, Q6PDV9, B1WC40, Q5U2Q7, Q27W02, Q27W01, P19945, P62278, Q6AYK1, P84100, P62250, F1M013, P09895, Q5XI34, B2RYR8, Q6P3V9, A0A0G2K4C4, Q3B8Q2, P62907, P62909, A0A0G2JZS2, Q56A27, A0A0H2UH99, P12001, B2RYU2, P38983, A0A0H2UHQ8, P61314, B2RYQ8, M0RD75, P21531, P24049	496	124	7183	4.20441	7.86074e-12
R-RNO-975957~Nonsense Mediated Decay (NMD) enhanced by the Exon Junction Complex (EJC)	36	3.85439	1.91234e-13	P62914, P62718, X1WI37, Q6PDV9, B1WC40, Q5U2Q7, Q27W02, Q27W01, P19945, P62278, Q6AYK1, P84100, P62250, F1M013, P09895, Q5XI34, B2RYR8, Q6P3V9, A0A0G2K4C4, Q3B8Q2, P62907, P62909, A0A0G2JZS2, Q56A27, A0A0H2UH99, P12001, B2RYU2, P38983, A0A0H2UHQ8, P61314, B2RYQ8, M0RD75, P21531, P24049	496	124	7183	4.20441	7.86074e-12
R-RNO-75067~Processing of Capped Intronless Pre-mRNA	17	1.82013	2.34506e-13	D3ZPL1, D4A0H5, A0A096MJP3, Q56A27, B1WC40, Q5XI29, P17136, M0R6B9, F1LSH0, Q5BJQ6, D4AAT4, F1LT09, G3V7Z8, B6RIU0, B4F764, D3Z9E6, M0R907	496	25	7183	9.84766	9.15747e-12
R-RNO-2990846~SUMOylation	35	3.74732	2.90373e-13	D3ZK36, M0R3M4, D3ZJ19, Q3SWS8, Q66HB8, D3ZXT2, B1WBY6, G3V659, A0A0G2K3V7, F7ENH8, B6DTP5, Q6AZ26, Q4QQS8, P61980, P27008, Q62599, Q66HC5, D4A7R3, Q4FZS1, P62804, P49793, P11654, D3ZNS8, Q9QZ86, Q5U2Y2, P13084, F1LSS1, D3ZBP2, D3Z8B2, Q66H32, F1LS02, F1M842, Q5XFW8	496	119	7183	4.25937	1.07365e-11
R-RNO-77595~Processing of Intronless Pre-mRNAs	14	1.49893	3.14697e-13	D3ZPL1, D4A0H5, A0A096MJP3, Q56A27, B1WC40, Q5XI29, M0R6B9, F1LSH0, Q5BJQ6, F1LT09, G3V7Z8, B6RIU0, B4F764, D3Z9E6	496	16	7183	12.6716	1.07365e-11
R-RNO-2262752~Cellular responses to stress	74	7.92291	3.16183e-13	P81795, Q3SWS8, D4A4S3, Q6P9V9, Q4V8A2, A0A0G2K654, G3V659, Q63654, P62198, A0A0A0MXW3, G3V9X6, P63086, Q3KRE8, M0RBQ5, P43278, P85515, D4A7R3, Q4FZS1, P62804, P10888, P46462, P11654, Q5XIF6, A0A0G2JT88, Q71UF4, Q5U3Y2, Q6IE67, G3V7U4, A0A0G2JSW3, M0R7B4, P68101, D3ZBN0, D3ZIT4, D3Z8B2, A1L1K3, F1LS02, Q6P685, A0A0G2JSH5, A0A0G2JSH4, M0R3M4, P62815, Q4G037, D4A3K5, B1WBY1, A0A0G2JSL0, B1WBY6, F1L…	496	437	7183	2.4523	1.07365e-11
R-RNO-8953897~Cellular responses to stimuli	74	7.92291	4.51367e-13	P81795, Q3SWS8, D4A4S3, Q6P9V9, Q4V8A2, A0A0G2K654, G3V659, Q63654, P62198, A0A0A0MXW3, G3V9X6, P63086, Q3KRE8, M0RBQ5, P43278, P85515, D4A7R3, Q4FZS1, P62804, P10888, P46462, P11654, Q5XIF6, A0A0G2JT88, Q71UF4, Q5U3Y2, Q6IE67, G3V7U4, A0A0G2JSW3, M0R7B4, P68101, D3ZBN0, D3ZIT4, D3Z8B2, A1L1K3, F1LS02, Q6P685, A0A0G2JSH5, A0A0G2JSH4, M0R3M4, P62815, Q4G037, D4A3K5, B1WBY1, A0A0G2JSL0, B1WBY6, F1L…	496	440	7183	2.43558	1.46882e-11
R-RNO-1640170~Cell Cycle	77	8.24411	3.54766e-12	A0A1W2Q680, Q3SWS8, Q6P9V9, Q6AYZ4, D3ZXT2, Q4V8A2, G3V659, Q63654, P19139, P62198, A0A0A0MXW3, G3V9X6, Q6NYB7, P63086, Q3KRE8, P68255, M0RBQ5, P61983, P85515, D4A7R3, P62804, Q63945, B4F7A9, P11654, Q5XIF6, B1H227, A0A0G2JT88, Q71UF4, Q6IE67, G3V7U4, P13084, D4A9J4, D3ZIT4, D3Z8B2, A1L1K3, F1LS02, F1M842, M0R3M4, Q4G037, D3ZZZ0, B1WBY1, A0A0G2JSL0, Q5M7U2, B1WBY6, B5DFB2, F2Z3Q8, D3ZJF7, P63102,…	496	487	7183	2.28974	1.10829e-10
R-RNO-68886~M Phase	58	6.20985	4.07287e-12	Q3SWS8, Q6P9V9, Q6AYZ4, D3ZXT2, Q4V8A2, G3V659, Q63654, P19139, P62198, A0A0A0MXW3, Q6NYB7, P63086, Q3KRE8, M0RBQ5, P61983, P85515, D4A7R3, P62804, Q63945, B4F7A9, P11654, Q5XIF6, B1H227, A0A0G2JT88, Q6IE67, G3V7U4, D3ZIT4, D3Z8B2, A1L1K3, F1LS02, M0R3M4, Q4G037, D3ZZZ0, A0A0G2JSL0, B1WBY6, F2Z3Q8, Q4QQS8, Q5XI34, Q5FVK6, F1LWZ8, F1LRT9, P05712, Q66HC5, P62828, P49793, D3ZNS8, O08984, P69897, P62…	496	312	7183	2.69214	1.22343e-10
R-RNO-5578749~Transcriptional regulation by small RNAs	25	2.67666	1.35222e-11	A0A1W2Q690, Q66HC5, D4A7R3, P62804, M0R3M4, Q3SWS8, P62828, P49793, P11654, D3ZNS8, B1WBY6, G3V659, A0A0A0MXW3, Q4QQS8, G3V678, G3V8Y5, M0RBQ5, Q5EB90, D3ZK97, D3Z8B2, F1LS02, D4A5A6, Q5XFW8	496	70	7183	5.17209	3.91141e-10
R-RNO-975956~Nonsense Mediated Decay (NMD) independent of the Exon Junction Complex (EJC)	31	3.31906	1.67584e-11	P62914, P62718, X1WI37, Q6PDV9, B1WC40, Q5U2Q7, P19945, P62278, P84100, P62250, F1M013, P09895, B2RYR8, Q6P3V9, A0A0G2K4C4, P62907, P62909, A0A0G2JZS2, Q56A27, A0A0H2UH99, P12001, B2RYU2, P38983, A0A0H2UHQ8, P61314, B2RYQ8, M0RD75, P21531, P24049	496	108	7183	4.15683	4.67439e-10
R-RNO-156827~L13a-mediated translational silencing of Ceruloplasmin expression	33	3.53319	2.3648e-11	P62914, P81795, P62718, X1WI37, Q6PDV9, Q5RK09, P19945, P62278, P84100, P62250, F1M013, P09895, B2RYR8, Q6P3V8, Q6P3V9, A0A0G2K4C4, P62907, P62909, A0A0G2JZS2, A0A0H2UH99, P12001, B2RYU2, P38983, A0A0H2UHQ8, P68101, P61314, B2RYQ8, M0RD75, Q6P685, P21531, P24049	496	123	7183	3.88538	6.21256e-10
R-RNO-159227~Transport of the SLBP independent Mature mRNA	16	1.71306	2.45653e-11	Q66HC5, D4A7R3, M0R3M4, Q3SWS8, P49793, P11654, Q56A27, D3ZNS8, B1WC40, B1WBY6, G3V659, Q4QQS8, F1MA52, D3Z8B2, F1LS02, Q5XFW8	496	27	7183	8.58184	6.21256e-10
R-RNO-2995410~Nuclear Envelope (NE) Reassembly	22	2.35546	2.46593e-11	Q66HC5, D4A7R3, P62828, Q6P9V9, P49793, D3ZZZ0, Q5XIF6, B1H227, B1WBY6, G3V659, F2Z3Q8, Q4QQS8, O08984, Q68FR8, Q3KRE8, Q5XI34, Q5FVK6, D3Z8B2, Q66H32, F1LS02, Q5XFW8	496	55	7183	5.79274	6.21256e-10
R-RNO-4551638~SUMOylation of chromatin organization proteins	20	2.14133	2.73779e-11	Q66HC5, Q4FZS1, D4A7R3, P62804, M0R3M4, Q3SWS8, D3ZJ19, P49793, P11654, D3ZNS8, B1WBY6, G3V659, F7ENH8, Q5U2Y2, Q4QQS8, D3Z8B2, F1LS02, Q5XFW8	496	45	7183	6.43638	6.49272e-10
R-RNO-211000~Gene Silencing by RNA	26	2.78373	2.7434e-11	A0A1W2Q690, Q66HC5, D4A7R3, P62804, M0R3M4, Q3SWS8, P62828, P49793, P11654, D3ZNS8, G3V7J2, B1WBY6, G3V659, A0A0A0MXW3, Q4QQS8, G3V678, G3V8Y5, M0RBQ5, Q5EB90, D3ZK97, D3Z8B2, F1LS02, D4A5A6, Q5XFW8	496	78	7183	4.82728	6.49272e-10
R-RNO-159230~Transport of the SLBP Dependant Mature mRNA	16	1.71306	4.95941e-11	Q66HC5, D4A7R3, M0R3M4, Q3SWS8, P49793, P11654, Q56A27, D3ZNS8, B1WC40, B1WBY6, G3V659, Q4QQS8, F1MA52, D3Z8B2, F1LS02, Q5XFW8	496	28	7183	8.27535	1.13921e-09
R-RNO-72613~Eukaryotic Translation Initiation	33	3.53319	1.14388e-10	P62914, P81795, P62718, X1WI37, Q6PDV9, Q5RK09, P19945, P62278, P84100, P62250, F1M013, P09895, B2RYR8, Q6P3V8, Q6P3V9, A0A0G2K4C4, P62907, P62909, A0A0G2JZS2, A0A0H2UH99, P12001, B2RYU2, P38983, A0A0H2UHQ8, P68101, P61314, B2RYQ8, M0RD75, Q6P685, P21531, P24049	496	130	7183	3.67616	2.35098e-09
R-RNO-3247509~Chromatin modifying enzymes	33	3.53319	1.14388e-10	D3ZT52, G3V6F4, Q3MHS8, Q56A18, Q4V8E1, P86173, B5DFB2, F7ENH8, Q6DUH4, Q4KLI0, D3ZJU0, M0RBQ5, Q498M4, A0A0G2JTA5, D3ZC01, Q4KM87, E9PU01, D3ZBS9, Q62599, D3ZK47, B2GV01, Q1LZ53, D3ZP89, P62804, F7EY92, D4A510, Q71UF4, Q5U3Y2, D4A9J4, M0RBT5, D3ZN95	496	130	7183	3.67616	2.35098e-09
R-RNO-72737~Cap-dependent Translation Initiation	33	3.53319	1.14388e-10	P62914, P81795, P62718, X1WI37, Q6PDV9, Q5RK09, P19945, P62278, P84100, P62250, F1M013, P09895, B2RYR8, Q6P3V8, Q6P3V9, A0A0G2K4C4, P62907, P62909, A0A0G2JZS2, A0A0H2UH99, P12001, B2RYU2, P38983, A0A0H2UHQ8, P68101, P61314, B2RYQ8, M0RD75, Q6P685, P21531, P24049	496	130	7183	3.67616	2.35098e-09
R-RNO-4839726~Chromatin organization	33	3.53319	1.14388e-10	D3ZT52, G3V6F4, Q3MHS8, Q56A18, Q4V8E1, P86173, B5DFB2, F7ENH8, Q6DUH4, Q4KLI0, D3ZJU0, M0RBQ5, Q498M4, A0A0G2JTA5, D3ZC01, Q4KM87, E9PU01, D3ZBS9, Q62599, D3ZK47, B2GV01, Q1LZ53, D3ZP89, P62804, F7EY92, D4A510, Q71UF4, Q5U3Y2, D4A9J4, M0RBT5, D3ZN95	496	130	7183	3.67616	2.35098e-09
R-RNO-9615933~Postmitotic nuclear pore complex (NPC) reformation	13	1.39186	1.27864e-10	Q66HC5, D4A7R3, P62828, P49793, D3ZZZ0, B1H227, B1WBY6, G3V659, Q4QQS8, D3Z8B2, Q66H32, F1LS02, Q5XFW8	496	18	7183	10.4591	2.56056e-09
R-RNO-3371556~Cellular response to heat stress	24	2.56959	1.35975e-10	Q66HC5, A0A0G2JSH4, D4A7R3, M0R3M4, Q3SWS8, G3V9G3, P46462, P49793, D4A4S3, P34058, P11654, D3ZNS8, Q6AYU3, B1WBY6, G3V659, F1LZG4, Q4QQS8, P62260, P63086, D3ZC55, D3Z8B2, P06761, F1LS02, Q5XFW8	496	71	7183	4.89527	2.65492e-09
R-RNO-72706~GTP hydrolysis and joining of the 60S ribosomal subunit	32	3.42612	1.47627e-10	P62914, P81795, P62718, X1WI37, Q6PDV9, Q5RK09, P19945, P62278, P84100, P62250, F1M013, P09895, B2RYR8, Q6P3V8, Q6P3V9, A0A0G2K4C4, P62907, P62909, A0A0H2UH99, P12001, B2RYU2, P38983, A0A0H2UHQ8, P68101, P61314, B2RYQ8, M0RD75, Q6P685, P21531, P24049	496	124	7183	3.73725	2.81211e-09
R-RNO-3371453~Regulation of HSF1-mediated heat shock response	20	2.14133	1.1478e-09	Q66HC5, A0A0G2JSH4, D4A7R3, M0R3M4, Q3SWS8, P49793, D4A4S3, P11654, D3ZNS8, Q6AYU3, B1WBY6, G3V659, Q4QQS8, P62260, P63086, D3ZC55, D3Z8B2, P06761, F1LS02, Q5XFW8	496	54	7183	5.36365	2.13436e-08
R-RNO-70326~Glucose metabolism	22	2.35546	1.73815e-09	P04797, Q66HC5, D4A7R3, M0R3M4, P04636, Q3SWS8, Q5EB49, P49793, P16617, P11654, D3ZNS8, P05708, B1WBY6, G3V659, P13221, P00507, Q4QQS8, O88989, D3Z8B2, P09117, F1LS02, Q5XFW8	496	67	7183	4.75524	3.15696e-08
R-RNO-4570464~SUMOylation of RNA binding proteins	16	1.71306	2.7356e-09	Q66HC5, Q4FZS1, D4A7R3, M0R3M4, Q3SWS8, P49793, P11654, D3ZNS8, B1WBY6, Q9QZ86, G3V659, Q4QQS8, P61980, D3Z8B2, F1LS02, Q5XFW8	496	35	7183	6.62028	4.8557e-08
R-RNO-68875~Mitotic Prophase	25	2.67666	2.8044e-09	P05712, Q66HC5, D4A7R3, P62804, M0R3M4, Q3SWS8, Q63945, P49793, P11654, D3ZNS8, B1WBY6, G3V659, A0A0A0MXW3, G3V7U4, Q4QQS8, Q6NYB7, P63086, M0RBQ5, D3ZK97, D3Z8B2, F1LWZ8, F1LS02, Q5XFW8	496	88	7183	4.11416	4.86719e-08
R-RNO-69278~Cell Cycle, Mitotic	63	6.74518	2.97181e-09	Q3SWS8, Q6P9V9, Q6AYZ4, D3ZXT2, Q4V8A2, G3V659, Q63654, P19139, P62198, A0A0A0MXW3, Q6NYB7, P63086, Q3KRE8, M0RBQ5, P61983, P85515, D4A7R3, P62804, Q63945, B4F7A9, P11654, Q5XIF6, B1H227, A0A0G2JT88, Q6IE67, G3V7U4, D3ZIT4, D3Z8B2, A1L1K3, F1LS02, M0R3M4, Q4G037, D3ZZZ0, B1WBY1, A0A0G2JSL0, Q5M7U2, B1WBY6, B5DFB2, F2Z3Q8, Q4QQS8, Q5XI34, Q5FVK6, F1LWZ8, F1LRT9, P05712, Q66HC5, P62828, P49793, P34…	496	416	7183	2.19317	5.04562e-08
R-RNO-3214858~RMTs methylate histone arginines	16	1.71306	4.39609e-09	Q1LZ53, P62804, D3ZT52, D4A510, Q56A18, P86173, Q71UF4, Q5U3Y2, Q4KLI0, Q6DUH4, D3ZJU0, Q498M4, Q4KM87, D3ZBS9	496	36	7183	6.43638	7.30499e-08
R-RNO-1799339~SRP-dependent cotranslational protein targeting to membrane	27	2.89079	5.79555e-09	P62914, P62718, X1WI37, Q6PDV9, P19945, P62278, P84100, P62250, F1M013, P09895, B2RYR8, Q6P3V9, A0A0G2K4C4, P62907, P62909, A0A0H2UH99, P12001, B2RYU2, P38983, A0A0H2UHQ8, P61314, B2RYQ8, M0RD75, P21531, P24049	496	105	7183	3.72391	9.42984e-08
R-RNO-373760~L1CAM interactions	20	2.14133	6.30797e-09	B4F7A9, Q6P9V9, Q5XIF6, A0A140TAH5, D3ZUY8, Q9QZX1, P19139, A0A0G2K890, Q68FR8, P63086, Q3KRE8, P16086, P62944, P63259, F1M779, P47942, Q6RUV5, P21575, P62744	496	59	7183	4.9091	9.72013e-08
R-RNO-191859~snRNP Assembly	17	1.82013	6.34733e-09	Q66HC5, D4A7R3, M0R3M4, Q3SWS8, P49793, P11654, D3ZNS8, B2RZB7, B1WBY6, G3V659, P17136, Q4QQS8, D4AAT4, D3Z8B2, F1LS02, M0R907, Q5XFW8	496	42	7183	5.8617	9.72013e-08
R-RNO-194441~Metabolism of non-coding RNA	17	1.82013	6.34733e-09	Q66HC5, D4A7R3, M0R3M4, Q3SWS8, P49793, P11654, D3ZNS8, B2RZB7, B1WBY6, G3V659, P17136, Q4QQS8, D4AAT4, D3Z8B2, F1LS02, M0R907, Q5XFW8	496	42	7183	5.8617	9.72013e-08
R-RNO-72689~Formation of a pool of free 40S subunits	28	2.99786	6.79598e-09	P62914, P62718, X1WI37, Q6PDV9, Q5RK09, P19945, P62278, P84100, P62250, F1M013, P09895, B2RYR8, Q6P3V9, A0A0G2K4C4, P62907, P62909, A0A0H2UH99, P12001, B2RYU2, P38983, A0A0H2UHQ8, P61314, B2RYQ8, M0RD75, P21531, P24049	496	113	7183	3.58842	1.0207e-07
R-RNO-3301854~Nuclear Pore Complex (NPC) Disassembly	13	1.39186	1.26839e-08	Q66HC5, D4A7R3, M0R3M4, Q3SWS8, P49793, P11654, D3ZNS8, B1WBY6, G3V659, Q4QQS8, D3Z8B2, F1LS02, Q5XFW8	496	24	7183	7.84434	1.8209e-07
R-RNO-170822~Regulation of Glucokinase by Glucokinase Regulatory Protein	13	1.39186	1.26839e-08	Q66HC5, D4A7R3, M0R3M4, Q3SWS8, P49793, P11654, D3ZNS8, B1WBY6, G3V659, Q4QQS8, D3Z8B2, F1LS02, Q5XFW8	496	24	7183	7.84434	1.8209e-07
R-RNO-68882~Mitotic Anaphase	37	3.96146	1.28232e-08	M0R3M4, Q4G037, Q6P9V9, Q6AYZ4, D3ZZZ0, D3ZXT2, Q4V8A2, A0A0G2JSL0, B1WBY6, Q63654, G3V659, P62198, F2Z3Q8, Q4QQS8, Q3KRE8, Q5XI34, Q5FVK6, F1LRT9, Q66HC5, D4A7R3, P62828, P49793, Q5XIF6, B1H227, A0A0G2JT88, Q6IE67, O08984, Q68FR8, F1LSS1, D3ZIT4, D3Z8B2, Q66H32, A1L1K3, F1LS02, Q5XFW8	496	188	7183	2.85015	1.8209e-07
R-RNO-2555396~Mitotic Metaphase and Anaphase	37	3.96146	1.48401e-08	M0R3M4, Q4G037, Q6P9V9, Q6AYZ4, D3ZZZ0, D3ZXT2, Q4V8A2, A0A0G2JSL0, B1WBY6, Q63654, G3V659, P62198, F2Z3Q8, Q4QQS8, Q3KRE8, Q5XI34, Q5FVK6, F1LRT9, Q66HC5, D4A7R3, P62828, P49793, Q5XIF6, B1H227, A0A0G2JT88, Q6IE67, O08984, Q68FR8, F1LSS1, D3ZIT4, D3Z8B2, Q66H32, A1L1K3, F1LS02, Q5XFW8	496	189	7183	2.83507	2.06967e-07
R-RNO-2980766~Nuclear Envelope Breakdown	15	1.606	1.75412e-08	Q66HC5, D4A7R3, M0R3M4, Q3SWS8, P49793, P11654, D3ZNS8, B1WBY6, G3V659, G3V7U4, Q4QQS8, D3Z8B2, F1LWZ8, F1LS02, Q5XFW8	496	34	7183	6.38905	2.40345e-07
R-RNO-195258~RHO GTPase Effectors	42	4.49679	1.81024e-08	M0R3M4, Q4V7C7, Q6P9V9, Q6AYZ4, D3ZZZ0, Q5M7U6, Q9WVR8, Q5BJU7, D3ZUP5, B1WBY6, A0A0A0MXW3, P63102, Q4QQS8, B2RZ72, P68511, P63086, Q3KRE8, P68255, M0RBQ5, Q99PD4, P61983, Q5XI34, Q6GMN2, F1M3P6, F1LRT9, P62804, P49793, Q5XIF6, D4A8H8, P62260, Q68FR8, P62142, P55161, D3ZK97, D3Z8B2, P63259, Q66H32, Q6RUV5, Q5XFW8	496	234	7183	2.59931	2.43759e-07
R-RNO-70171~Glycolysis	18	1.92719	2.23233e-08	P04797, Q66HC5, D4A7R3, M0R3M4, Q3SWS8, Q5EB49, P49793, P16617, P11654, D3ZNS8, P05708, B1WBY6, G3V659, Q4QQS8, D3Z8B2, P09117, F1LS02, Q5XFW8	496	51	7183	5.11124	2.955e-07
R-RNO-437239~Recycling pathway of L1	15	1.606	2.74116e-08	Q6P9V9, Q5XIF6, A0A140TAH5, D3ZUY8, A0A0G2K890, Q68FR8, P63086, Q3KRE8, P62944, P63259, F1M779, P47942, P21575, P62744	496	35	7183	6.20651	3.56808e-07
R-RNO-8939243~RUNX1 interacts with co-factors whose precise effect on RUNX1 targets is not known	13	1.39186	3.98609e-08	Q4FZS1, D3ZT52, B4F7A9, D4A510, Q56A18, P86173, P19139, Q5U3Y2, Q4KLI0, Q6DUH4, D3ZJU0, Q4KM87, D3ZBS9	496	26	7183	7.24093	5.1035e-07
R-RNO-392499~Metabolism of proteins	142	15.2034	4.88949e-08	Q9Z2L0, A0A0H2UHY3, P62914, G3V6F4, P81795, P81155, D4A4S3, Q3MHS9, Q8CJB9, D3ZXT2, X1WI37, Q5U2Q7, G3V659, F7ENH8, P62198, B6DTP5, B0BMW0, A0A0H2UHP9, Q3KRE8, P09895, Q6P3V8, Q6P3V9, P85515, F1LQ81, D4A7R3, P62804, B0BNG3, B4F7A9, Q5XIF6, P97878, A0A0H2UH99, A0A0G2K1Q2, Q6IE67, P13084, A0A0H2UHQ8, F1M2I5, P68101, O35353, P61314, B2RYQ8, M0RC99, F1M842, D3ZN95, P21531, D3ZK36, Q765A7, M0R3M4, D3Z…	496	1357	7183	1.51542	6.15919e-07
R-RNO-4085377~SUMOylation of SUMOylation proteins	13	1.39186	6.73068e-08	Q66HC5, D4A7R3, M0R3M4, Q3SWS8, P49793, P11654, D3ZNS8, B1WBY6, G3V659, Q4QQS8, D3Z8B2, F1LS02, Q5XFW8	496	27	7183	6.97274	8.3439e-07
R-RNO-73864~RNA Polymerase I Transcription	21	2.24839	7.08478e-08	Q62599, B2GV01, A0A1W2Q690, P62804, F7EY92, A0JN27, Q4V8E1, D3ZEG9, Q5RJK5, Q71UF4, B5DFB2, F7ENH8, A0A0A0MXW3, G3V678, M0RBQ5, A0A0G2JTA5, P25977, D3ZK97, E9PU01	496	74	7183	4.10972	8.51263e-07
R-RNO-73854~RNA Polymerase I Promoter Clearance	21	2.24839	7.08478e-08	Q62599, B2GV01, A0A1W2Q690, P62804, F7EY92, A0JN27, Q4V8E1, D3ZEG9, Q5RJK5, Q71UF4, B5DFB2, F7ENH8, A0A0A0MXW3, G3V678, M0RBQ5, A0A0G2JTA5, P25977, D3ZK97, E9PU01	496	74	7183	4.10972	8.51263e-07
R-RNO-3108214~SUMOylation of DNA damage response and repair proteins	17	1.82013	1.52764e-07	Q66HC5, Q4FZS1, D4A7R3, M0R3M4, Q3SWS8, P49793, P11654, D3ZXT2, D3ZNS8, B1WBY6, G3V659, Q4QQS8, F1LSS1, D3Z8B2, P27008, F1LS02, Q5XFW8	496	51	7183	4.82728	1.8077e-06
R-RNO-4615885~SUMOylation of DNA replication proteins	14	1.49893	1.63939e-07	Q66HC5, D4A7R3, M0R3M4, Q3SWS8, P49793, P11654, D3ZNS8, B1WBY6, G3V659, A0A0G2K3V7, Q4QQS8, D3Z8B2, Q66H32, F1LS02	496	34	7183	5.96312	1.91099e-06
R-RNO-3232142~SUMOylation of ubiquitinylation proteins	13	1.39186	1.76828e-07	Q66HC5, D4A7R3, M0R3M4, Q3SWS8, P49793, P11654, D3ZNS8, B1WBY6, G3V659, Q4QQS8, D3Z8B2, F1LS02, Q5XFW8	496	29	7183	6.49187	2.03092e-06
R-RNO-2559583~Cellular Senescence	27	2.89079	1.86938e-07	Q4G037, D4A3K5, Q4V8A2, A0A0G2K654, Q63654, B5DFB2, A0A0A0MXW3, D3ZJF7, G3V9X6, P63086, M0RBQ5, A0A0G2JTA5, P43278, Q4FZS1, P62804, D3ZQ89, A0A0G2JT88, Q71UF4, G3V7U4, M0R7B4, R4GNK3, D3ZBN0, D3ZK97, D3ZIT4, A1L1K3	496	123	7183	3.17894	2.11592e-06
R-RNO-3214815~HDACs deacetylate histones	10	1.07066	4.81674e-07	F7ENH8, Q62599, B2GV01, F7EY92, Q3MHS8, M0RBT5, Q4V8E1, E9PU01, Q71UF4, B5DFB2	496	17	7183	8.51874	5.37411e-06
R-RNO-5663213~RHO GTPases Activate WASPs and WAVEs	12	1.2848	7.05859e-07	D4A8H8, B2RZ72, Q4V7C7, P63086, Q5M7U6, Q99PD4, P55161, Q5BJU7, P63259, D3ZUP5, Q6GMN2, Q6RUV5	496	27	7183	6.43638	7.76445e-06
R-RNO-73762~RNA Polymerase I Transcription Initiation	14	1.49893	7.40287e-07	Q62599, B2GV01, A0A1W2Q690, F7EY92, A0JN27, Q4V8E1, D3ZEG9, Q71UF4, B5DFB2, F7ENH8, G3V678, A0A0G2JTA5, P25977, E9PU01	496	38	7183	5.33542	8.03006e-06
R-RNO-6803529~FGFR2 alternative splicing	11	1.17773	1.11492e-06	A0A1W2Q690, Q5BJN3, G3V678, G3V8Y5, Q56A27, Q5EB90, Q6P6G9, D4A5A6, B1WC40, A0A0G2JTG7, F1LV13	496	23	7183	6.9261	1.19281e-05
R-RNO-8878171~Transcriptional regulation by RUNX1	27	2.89079	1.94875e-06	Q4FZS1, D3ZT52, P62804, B4F7A9, D4A510, Q56A18, A0A0G2JSL0, P86173, Q63654, P19139, P62198, Q5U3Y2, Q6IE67, A0A0A0MXW3, Q6DUH4, Q4KLI0, D3ZJU0, M0RBQ5, Q498M4, D3ZC01, D3ZBP2, Q4KM87, D3ZK97, D3ZBS9	496	138	7183	2.83341	2.05672e-05
R-RNO-212436~Generic Transcription Pathway	70	7.49465	2.04072e-06	Q56A18, O08629, Q4V8E1, P86173, Q63654, P19139, P62198, F7ENH8, A0A0A0MXW3, G3V9X6, Q6DUH4, D4A8G7, Q4KLI0, P63086, Q641Z4, P68255, D3ZJU0, M0RBQ5, P61983, O88377, D4A5A6, A0A0G2JWK2, A0A1W2Q690, Q4FZS1, P62804, P10888, B4F7A9, D4A510, A0JN27, D3ZEG9, Q71UF4, Q4KLL0, Q5U3Y2, Q6IE67, P13084, Q9R0I8, Q5EB90, D3ZT52, Q9WVR8, A0A0G2JSL0, Q5RJK5, B5DFB2, P63102, G3V678, D3ZNF4, P68511, Q04931, Q498M4,…	496	573	7183	1.76916	2.12507e-05
R-RNO-75955~RNA Polymerase II Transcription Elongation	15	1.606	2.47027e-06	A0A1W2Q690, Q56A27, A0A0G2K0J0, A0JN27, B1WC40, D4A4J0, D3ZEG9, Q4KLL0, G3V678, G3V8Y5, Q641Z4, Q04931, Q5EB90, F2Z3T0, D4A5A6	496	48	7183	4.52558	2.50556e-05
R-RNO-112382~Formation of RNA Pol II elongation complex	15	1.606	2.47027e-06	A0A1W2Q690, Q56A27, A0A0G2K0J0, A0JN27, B1WC40, D4A4J0, D3ZEG9, Q4KLL0, G3V678, G3V8Y5, Q641Z4, Q04931, Q5EB90, F2Z3T0, D4A5A6	496	48	7183	4.52558	2.50556e-05
R-RNO-72766~Translation	36	3.85439	2.7464e-06	P62914, P81795, P62718, X1WI37, Q6PDV9, Q5U2Q7, Q5RK09, P19945, P62278, P84100, P62250, F1M013, P09895, B2RYR8, P05197, Q6P3V8, Q6P3V9, A0A0G2K4C4, P62907, P62909, A0A0G2JZS2, A0A0H2UH99, P12001, B2RYU2, P38983, A0A0H2UHQ8, P68101, P61314, B2RYQ8, Q68FR6, M0RD75, Q6P685, P21531, P24049	496	222	7183	2.34841	2.72685e-05
R-RNO-6814122~Cooperation of PDCL (PhLP1) and TRiC/CCT in G-protein beta folding	10	1.07066	2.75827e-06	P54313, P54311, O35353, B4F7A9, D4AC23, Q7TPB1, P28480, Q3MHS9, D4ACB8, P19139	496	20	7183	7.24093	2.72685e-05
R-RNO-194315~Signaling by Rho GTPases	66	7.06638	3.27931e-06	Q63413, Q4V7C7, Q6P9V9, Q6AYZ4, Q3MHS9, A0A0G2K930, Q5BJU7, A0A0A0MXW3, P63086, Q3KRE8, P68255, M0RBQ5, Q99PD4, P61983, P62997, G3V8C3, P62804, P46462, A0A1B0GWY5, Q5XIF6, Q5XI29, G3V7U4, D4A8H8, P55161, D3Z8B2, P63259, A0A0G2KB58, Q66WT9, M0R3M4, F1LMV6, D3ZZZ0, Q5M7U6, Q9WVR8, B1WBY6, D3ZUP5, P63102, Q4QQS8, G3V953, B2RZ72, P68511, P16086, D4AC23, Q5XI32, D3ZG43, Q5XI34, F1LWZ8, Q6GMN2, F1M3P6,…	496	536	7183	1.78321	3.20142e-05
R-RNO-390466~Chaperonin-mediated protein folding	10	1.07066	4.5345e-06	P54313, P54311, O35353, B4F7A9, D4AC23, Q7TPB1, P28480, Q3MHS9, D4ACB8, P19139	496	21	7183	6.89612	4.31884e-05
R-RNO-391251~Protein folding	10	1.07066	4.5345e-06	P54313, P54311, O35353, B4F7A9, D4AC23, Q7TPB1, P28480, Q3MHS9, D4ACB8, P19139	496	21	7183	6.89612	4.31884e-05
R-RNO-9716542~Signaling by Rho GTPases, Miro GTPases and RHOBTB3	66	7.06638	7.06117e-06	Q63413, Q4V7C7, Q6P9V9, Q6AYZ4, Q3MHS9, A0A0G2K930, Q5BJU7, A0A0A0MXW3, P63086, Q3KRE8, P68255, M0RBQ5, Q99PD4, P61983, P62997, G3V8C3, P62804, P46462, A0A1B0GWY5, Q5XIF6, Q5XI29, G3V7U4, D4A8H8, P55161, D3Z8B2, P63259, A0A0G2KB58, Q66WT9, M0R3M4, F1LMV6, D3ZZZ0, Q5M7U6, Q9WVR8, B1WBY6, D3ZUP5, P63102, Q4QQS8, G3V953, B2RZ72, P68511, P16086, D4AC23, Q5XI32, D3ZG43, Q5XI34, F1LWZ8, Q6GMN2, F1M3P6,…	496	548	7183	1.74416	6.64431e-05
R-RNO-212165~Epigenetic regulation of gene expression	18	1.92719	7.82624e-06	A0A1W2Q690, Q1LZ53, A0A0G2JSH4, P62804, Q6AXS3, Q71UF4, B5DFB2, O35821, G3V7T6, A0A0A0MXW3, G3V678, M0RBQ5, G3V661, F1LNL2, D3ZK97, Q3B8Q1	496	74	7183	3.52261	7.27654e-05
R-RNO-2467813~Separation of Sister Chromatids	28	2.99786	8.55381e-06	M0R3M4, Q4G037, Q6P9V9, Q6AYZ4, D3ZZZ0, D3ZXT2, Q4V8A2, A0A0G2JSL0, B1WBY6, Q63654, P62198, Q4QQS8, Q3KRE8, Q5XI34, F1LRT9, P49793, Q5XIF6, A0A0G2JT88, Q6IE67, Q68FR8, F1LSS1, D3ZIT4, D3Z8B2, Q66H32, A1L1K3, Q5XFW8	496	158	7183	2.5664	7.85944e-05
R-RNO-72649~Translation initiation complex formation	16	1.71306	1.69238e-05	P62909, A0A0G2JZS2, P81795, X1WI37, Q6PDV9, Q5RK09, P62278, P38983, A0A0H2UHQ8, P62250, P68101, B2RYR8, Q6P3V8, M0RD75, A0A0G2K4C4, Q6P685	496	63	7183	3.67793	0.000153692
R-RNO-72662~Activation of the mRNA upon binding of the cap-binding complex and eIFs, and subsequent binding to 43S	16	1.71306	2.07293e-05	P62909, A0A0G2JZS2, P81795, X1WI37, Q6PDV9, Q5RK09, P62278, P38983, A0A0H2UHQ8, P62250, P68101, B2RYR8, Q6P3V8, M0RD75, A0A0G2K4C4, Q6P685	496	64	7183	3.62046	0.000186087
R-RNO-195721~Signaling by WNT	35	3.74732	2.32229e-05	P54313, P54311, A0A0G2JSH4, B1WBY1, A0JPL2, Q9WVR8, A0A140TAH5, A0JN17, A0A0G2JSL0, Q63654, P19139, F1LZG4, P62198, A0A0A0MXW3, Q6AZ26, P63102, M0RBQ5, Q9JIX5, Q5XI34, D3ZC01, F1M779, P62804, B4F7A9, D3ZUY8, P59215, Q6IE67, O35353, P62944, F2Z3T0, D3ZK97, P62744, Q6RUV5	496	234	7183	2.16609	0.000206103
R-RNO-69620~Cell Cycle Checkpoints	34	3.64026	4.34511e-05	M0R3M4, Q4G037, Q6AYZ4, D3ZZZ0, Q4V8A2, A0A0G2JSL0, Q5M7U2, B1WBY6, Q63654, P62198, P63102, G3V9X6, Q4QQS8, P68511, P68255, M0RBQ5, P61983, Q5XI34, F1LRT9, P62804, P49793, A0A0G2JT88, Q6IE67, P62260, D4A9J4, D3ZIT4, D3Z8B2, Q66H32, A1L1K3, F1M842, Q5XFW8	496	231	7183	2.13153	0.000381295
R-RNO-2029482~Regulation of actin dynamics for phagocytic cup formation	13	1.39186	4.49154e-05	Q4V7C7, P34058, Q5M7U6, Q5BJU7, D3ZUP5, D4A8H8, B2RZ72, P63086, Q99PD4, P55161, P63259, Q6GMN2, Q6RUV5	496	46	7183	4.0927	0.000389766
R-RNO-5250913~Positive epigenetic regulation of rRNA expression	15	1.606	5.01265e-05	A0A1W2Q690, A0A0G2JSH4, P62804, Q6AXS3, O35821, G3V7T6, A0A0A0MXW3, G3V678, M0RBQ5, G3V661, F1LNL2, D3ZK97, Q3B8Q1	496	61	7183	3.56111	0.00042553
R-RNO-5250924~B-WICH complex positively regulates rRNA expression	15	1.606	5.01265e-05	A0A1W2Q690, A0A0G2JSH4, P62804, Q6AXS3, O35821, G3V7T6, A0A0A0MXW3, G3V678, M0RBQ5, G3V661, F1LNL2, D3ZK97, Q3B8Q1	496	61	7183	3.56111	0.00042553
R-RNO-6807505~RNA polymerase II transcribes snRNA genes	15	1.606	6.07363e-05	A0A1W2Q690, Q3MHC2, Q56A27, G3V6G2, D4AAU4, D3ZUT9, B1WC40, Q6TXH5, Q66H58, B5DEK0, G3V678, G3V8Y5, Q641Z4, Q5EB90, D4A5A6	496	62	7183	3.50367	0.000510054
R-RNO-109581~Apoptosis	18	1.92719	6.25866e-05	G3V8C3, F1LMV6, D4A3K5, A0A0G2K654, Q5U2Y2, F2Z3Q8, P63102, G3V7U4, P62260, P68511, P63086, M0R7B4, P68255, P16086, P61983, D3ZBN0, P43278, E9PST5	496	86	7183	3.03109	0.000520002
R-RNO-72702~Ribosomal scanning and start codon recognition	15	1.606	7.32542e-05	P62909, P81795, X1WI37, Q6PDV9, Q5RK09, P62278, P38983, A0A0H2UHQ8, P62250, P68101, B2RYR8, Q6P3V8, M0RD75, A0A0G2K4C4, Q6P685	496	63	7183	3.44806	0.000602226
R-RNO-72695~Formation of the ternary complex, and subsequently, the 43S complex	14	1.49893	8.18451e-05	P62909, P81795, X1WI37, Q6PDV9, Q5RK09, P62278, P38983, A0A0H2UHQ8, P62250, P68101, B2RYR8, M0RD75, A0A0G2K4C4, Q6P685	496	56	7183	3.62046	0.000658979
R-RNO-2559586~DNA Damage/Telomere Stress Induced Senescence	14	1.49893	8.18451e-05	A0A0A0MXW3, G3V7U4, D3ZJF7, G3V9X6, P62804, M0R7B4, D3ZQ89, M0RBQ5, D4A3K5, D3ZBN0, P43278, A0A0G2K654	496	56	7183	3.62046	0.000658979
R-RNO-3700989~Transcriptional Regulation by TP53	35	3.74732	8.44808e-05	Q4V8E1, Q63654, P19139, B5DFB2, F7ENH8, P63102, G3V9X6, G3V678, P68511, Q641Z4, P68255, Q04931, A0A0G2JTA5, P61983, O88377, Q5XI34, E9PU01, D4A5A6, B2GV01, A0A1W2Q690, F7EY92, P10888, B4F7A9, A0JN27, D4A4J0, D3ZEG9, Q71UF4, Q4KLL0, P13084, G3V8Y5, Q9R0I8, P62260, R4GNK3, Q5EB90, A0A0G2JSH9	496	249	7183	2.0356	0.000673261
R-RNO-5654738~Signaling by FGFR2	15	1.606	8.79612e-05	A0A1W2Q690, Q56A27, Q6P6G9, A0JN17, B1WC40, Q63654, Q5BJN3, G3V678, G3V8Y5, P63086, Q5XI34, Q5EB90, D4A5A6, A0A0G2JTG7, F1LV13	496	64	7183	3.39418	0.000693916
R-RNO-75153~Apoptotic execution phase	12	1.2848	8.97075e-05	Q5U2Y2, G3V8C3, F2Z3Q8, G3V7U4, F1LMV6, M0R7B4, P16086, D4A3K5, D3ZBN0, P43278, A0A0G2K654, E9PST5	496	42	7183	4.13767	0.000700615
R-RNO-6804758~Regulation of TP53 Activity through Acetylation	9	0.963597	9.34502e-05	F7ENH8, B2GV01, Q9R0I8, F7EY92, O88377, Q4V8E1, E9PU01, Q71UF4, B5DFB2	496	23	7183	5.66681	0.000718553
R-RNO-9706574~RHOBTB GTPase Cycle	10	1.07066	9.38443e-05	Q5XI29, G3V8C3, Q63413, G3V953, D4AC23, P34058, Q3MHS9, Q4V898, P63259, P62997	496	29	7183	4.99374	0.000718553
R-RNO-6796648~TP53 Regulates Transcription of DNA Repair Genes	11	1.17773	0.00010942	Q4KLL0, A0A1W2Q690, G3V678, G3V8Y5, Q641Z4, Q04931, A0JN27, Q5EB90, D4A5A6, D4A4J0, D3ZEG9	496	36	7183	4.42501	0.00082968
R-RNO-674695~RNA Polymerase II Pre-transcription Events	15	1.606	0.000125227	A0A1W2Q690, Q56A27, A0A0G2K0J0, A0JN27, B1WC40, D4A4J0, D3ZEG9, Q4KLL0, G3V678, G3V8Y5, Q641Z4, Q04931, Q5EB90, F2Z3T0, D4A5A6	496	66	7183	3.29133	0.00094041
R-RNO-5357801~Programmed Cell Death	20	2.14133	0.000140888	G3V8C3, G3V6F4, F1LMV6, D4A3K5, A0A0G2K654, Q63654, Q5U2Y2, F2Z3Q8, P63102, G3V7U4, P62260, P68511, P63086, M0R7B4, P68255, P16086, P61983, D3ZBN0, P43278, E9PST5	496	109	7183	2.65722	0.00104794
R-RNO-5625740~RHO GTPases activate PKNs	13	1.39186	0.00016287	A0A0A0MXW3, P63102, P62804, P62260, P68511, P68255, P62142, M0RBQ5, P61983, D3ZK97, Q6RUV5	496	52	7183	3.62046	0.00120002
R-RNO-72086~mRNA Capping	9	0.963597	0.000182286	A0A1W2Q690, G3V678, G3V8Y5, Q56A27, A0JN27, Q5EB90, D4A5A6, B1WC40, D3ZEG9	496	25	7183	5.21347	0.00133052
R-RNO-68877~Mitotic Prometaphase	24	2.56959	0.00021934	M0R3M4, B4F7A9, Q6P9V9, P49793, D3ZZZ0, Q6AYZ4, Q5XIF6, D3ZXT2, B1WBY6, P19139, Q4QQS8, P62260, P69897, Q68FR8, Q3KRE8, F1LSS1, Q5XI34, P61983, D3Z8B2, Q66H32, P85515, F1LRT9, Q5XFW8	496	150	7183	2.3171	0.00158615
R-RNO-2559584~Formation of Senescence-Associated Heterochromatin Foci (SAHF)	7	0.749465	0.000303993	G3V7U4, M0R7B4, D3ZQ89, D4A3K5, D3ZBN0, P43278, A0A0G2K654	496	15	7183	6.7582	0.00217815
R-RNO-6781823~Formation of TC-NER Pre-Incision Complex	12	1.2848	0.000324572	Q4KLL0, Q99PK0, A0A1W2Q690, G3V678, G3V8Y5, B2RYJ3, A0JN27, Q5EB90, Q9JMJ4, D4A5A6, Q63654, D3ZEG9	496	48	7183	3.62046	0.00230446
R-RNO-113418~Formation of the Early Elongation Complex	9	0.963597	0.000330939	A0A1W2Q690, G3V678, G3V8Y5, Q56A27, A0JN27, Q5EB90, D4A5A6, B1WC40, D3ZEG9	496	27	7183	4.82728	0.00231584
R-RNO-2500257~Resolution of Sister Chromatid Cohesion	18	1.92719	0.000332104	M0R3M4, Q6P9V9, P49793, D3ZZZ0, Q6AYZ4, Q5XIF6, D3ZXT2, B1WBY6, Q4QQS8, Q68FR8, Q3KRE8, F1LSS1, Q5XI34, D3Z8B2, Q66H32, F1LRT9, Q5XFW8	496	98	7183	2.65993	0.00231584
R-RNO-5663220~RHO GTPases Activate Formins	19	2.03426	0.000373188	M0R3M4, Q6P9V9, P49793, D3ZZZ0, Q6AYZ4, Q5XIF6, B1WBY6, Q4QQS8, Q68FR8, Q3KRE8, Q5XI34, D3Z8B2, P63259, Q66H32, F1M3P6, Q6RUV5, F1LRT9, Q5XFW8	496	108	7183	2.54773	0.00257929
R-RNO-6782210~Gap-filling DNA repair synthesis and ligation in TC-NER	13	1.39186	0.000406896	A0A1W2Q690, B2RYJ3, A0JN27, Q9JMJ4, Q63654, D3ZEG9, Q4KLL0, Q99PK0, G3V678, G3V8Y5, Q5EB90, D4A5A6, A0A096MKE9	496	57	7183	3.30288	0.0027876
R-RNO-2559582~Senescence-Associated Secretory Phenotype (SASP)	14	1.49893	0.000469104	A0A0A0MXW3, P62804, P63086, Q4G037, M0RBQ5, A0A0G2JTA5, Q4V8A2, D3ZIT4, D3ZK97, A1L1K3, Q63654, A0A0G2JT88	496	66	7183	3.07191	0.00318583
R-RNO-9018519~Estrogen-dependent gene expression	15	1.606	0.000511	A0A1W2Q690, P62804, P34058, B6DTP5, A0A0A0MXW3, G3V678, G3V8Y5, Q641Z4, M0RBQ5, Q5EB90, Q8CHJ4, D3ZK97, D4A5A6	496	75	7183	2.89637	0.00344044
R-RNO-5696398~Nucleotide Excision Repair	17	1.82013	0.000542977	A0A1W2Q690, B2RYJ3, A0JN27, Q9JMJ4, Q63654, D3ZEG9, Q4KLL0, Q99PK0, G3V678, G3V8Y5, Q5EB90, P60123, Q8CHJ4, Q4KM87, D4A5A6, P27008, A0A096MKE9	496	93	7183	2.64722	0.00362449
R-RNO-190236~Signaling by FGFR	15	1.606	0.000587772	A0A1W2Q690, Q56A27, Q6P6G9, A0JN17, B1WC40, Q63654, Q5BJN3, G3V678, G3V8Y5, P63086, Q5XI34, Q5EB90, D4A5A6, A0A0G2JTG7, F1LV13	496	76	7183	2.85826	0.00389025
R-RNO-140342~Apoptosis induced DNA fragmentation	6	0.642398	0.000803297	F2Z3Q8, M0R7B4, D4A3K5, D3ZBN0, P43278, A0A0G2K654	496	12	7183	7.24093	0.00522812
R-RNO-8866427~VLDLR internalisation and degradation	6	0.642398	0.000803297	P62944, A0A140TAH5, D3ZUY8, F1M779, Q63654, P62744	496	12	7183	7.24093	0.00522812
R-RNO-422475~Axon guidance	28	2.99786	0.000926716	A0A0G2JSH4, Q4V7C7, Q6P9V9, Q5M7U6, A0A140TAH5, A0JN17, Q9QZX1, P19139, A0A0G2K890, B2RZ72, P63086, Q3KRE8, P16086, Q99PD4, F1M779, Q62952, B4F7A9, P34058, Q5XIF6, D3ZUY8, Q68FR8, P62944, P63259, P47942, P21575, P62744, Q6RUV5	496	207	7183	1.9589	0.00598153
R-RNO-68867~Assembly of the pre-replicative complex	18	1.92719	0.000946242	P62804, Q4G037, Q4V8A2, A0A0G2JSL0, Q5M7U2, Q63654, A0A0G2JT88, P62198, Q6IE67, F2Z3Q8, A0A0A0MXW3, M0RBQ5, D3ZIT4, D3ZK97, A1L1K3	496	107	7183	2.4362	0.0060575
R-RNO-9675108~Nervous system development	28	2.99786	0.000997919	A0A0G2JSH4, Q4V7C7, Q6P9V9, Q5M7U6, A0A140TAH5, A0JN17, Q9QZX1, P19139, A0A0G2K890, B2RZ72, P63086, Q3KRE8, P16086, Q99PD4, F1M779, Q62952, B4F7A9, P34058, Q5XIF6, D3ZUY8, Q68FR8, P62944, P63259, P47942, P21575, P62744, Q6RUV5	496	208	7183	1.94948	0.00633638
R-RNO-69618~Mitotic Spindle Checkpoint	16	1.71306	0.0011275	M0R3M4, Q4G037, P49793, D3ZZZ0, Q6AYZ4, Q4V8A2, B1WBY6, A0A0G2JT88, Q4QQS8, Q5XI34, D3ZIT4, D3Z8B2, Q66H32, A1L1K3, F1LRT9, Q5XFW8	496	90	7183	2.57455	0.0070446
R-RNO-9648025~EML4 and NUDC in mitotic spindle formation	16	1.71306	0.0011275	M0R3M4, Q6P9V9, P49793, D3ZZZ0, Q6AYZ4, Q5XIF6, B1WBY6, Q4QQS8, Q68FR8, Q3KRE8, Q5XI34, D3Z8B2, Q66H32, F1LRT9, Q5XFW8	496	90	7183	2.57455	0.0070446
R-RNO-9013418~RHOBTB2 GTPase cycle	7	0.749465	0.00129962	Q63413, D4AC23, P34058, Q3MHS9, Q4V898, P63259, P62997	496	19	7183	5.33542	0.0080556
R-RNO-2029480~Fcgamma receptor (FCGR) dependent phagocytosis	13	1.39186	0.00139956	Q4V7C7, P34058, Q5M7U6, Q5BJU7, D3ZUP5, D4A8H8, B2RZ72, P63086, Q99PD4, P55161, P63259, Q6GMN2, Q6RUV5	496	65	7183	2.89637	0.00860674
R-RNO-6782135~Dual incision in TC-NER	12	1.2848	0.00150757	Q4KLL0, Q99PK0, A0A1W2Q690, G3V678, G3V8Y5, B2RYJ3, A0JN27, Q5EB90, Q9JMJ4, D4A5A6, Q63654, D3ZEG9	496	57	7183	3.04881	0.00919852
R-RNO-3214841~PKMTs methylate histone lysines	10	1.07066	0.00156231	D3ZK47, P62804, D4A9J4, Q498M4, A0A0G2JTA5, D3ZC01, Q71UF4, B5DFB2	496	41	7183	3.53216	0.00945864
R-RNO-9663891~Selective autophagy	12	1.2848	0.00174768	G3V8C3, Q9Z2L0, Q68FR8, Q3KRE8, B4F7A9, Q6P9V9, Q5XIF6, G3V9N1, Q63654, F1LRT9, P19139	496	58	7183	2.99625	0.0104995
R-RNO-416993~Trafficking of GluR2-containing AMPA receptors	6	0.642398	0.00180884	F1LQ81, P62944, A0A140TAH5, D3ZUY8, G3V914, P62744	496	14	7183	6.20651	0.0106219
R-RNO-399721~Glutamate binding, activation of AMPA receptors and synaptic plasticity	6	0.642398	0.00180884	F1LQ81, P62944, A0A140TAH5, D3ZUY8, G3V914, P62744	496	14	7183	6.20651	0.0106219
R-RNO-399719~Trafficking of AMPA receptors	6	0.642398	0.00180884	F1LQ81, P62944, A0A140TAH5, D3ZUY8, G3V914, P62744	496	14	7183	6.20651	0.0106219
R-RNO-6781827~Transcription-Coupled Nucleotide Excision Repair (TC-NER)	13	1.39186	0.00183761	A0A1W2Q690, B2RYJ3, A0JN27, Q9JMJ4, Q63654, D3ZEG9, Q4KLL0, Q99PK0, G3V678, G3V8Y5, Q5EB90, D4A5A6, A0A096MKE9	496	67	7183	2.80991	0.0107103
R-RNO-71406~Pyruvate metabolism and Citric Acid (TCA) cycle	10	1.07066	0.00186967	B5DEN4, Q9Z2L0, P13086, P42123, P04636, P49432, Q0QF18, A0A0G2JUF6, G3V936, B2RZ24	496	42	7183	3.44806	0.0108164
R-RNO-8943724~Regulation of PTEN gene transcription	9	0.963597	0.00215187	F7ENH8, Q62599, B2GV01, Q4FZS1, F7EY92, Q4V8E1, E9PU01, Q71UF4, B5DFB2	496	35	7183	3.72391	0.0123574
R-RNO-73886~Chromosome Maintenance	15	1.606	0.00230111	A0A1W2Q680, P62804, B1WC56, Q71UF4, B5DFB2, A0A0A0MXW3, D3ZJF7, P13084, M0RBQ5, P40615, F1LNL2, P60123, D3ZK97	496	87	7183	2.49687	0.013118
R-RNO-3858494~Beta-catenin independent WNT signaling	17	1.82013	0.00252769	P54313, P54311, A0A140TAH5, D3ZUY8, P59215, A0JN17, A0A0G2JSL0, Q63654, F1LZG4, P62198, Q6IE67, O35353, P62944, F1M779, Q6RUV5, P62744	496	107	7183	2.30086	0.0143053
R-RNO-73894~DNA Repair	30	3.21199	0.00278185	Q9JMJ4, Q63654, A0A0A0MXW3, D3ZJF7, G3V9X6, G3V678, M0RBQ5, F1LNL2, Q4KM87, D4A5A6, P27008, A0A096MKE9, P06766, A0A1W2Q690, P62804, B2RYJ3, P46462, A0JN27, D3ZEG9, Q4KLL0, Q99PK0, G3V8Y5, D4A9J4, G3V661, Q5EB90, Q8CHJ4, P60123, F1M842	496	245	7183	1.77329	0.0156304
R-RNO-70263~Gluconeogenesis	8	0.856531	0.00291178	P13221, P04797, P00507, P04636, O88989, Q5EB49, P16617, P09117	496	29	7183	3.99499	0.0162436
R-RNO-6807070~PTEN Regulation	16	1.71306	0.00299093	Q62599, B2GV01, Q4FZS1, F7EY92, B4F7A9, A0A0G2JSL0, Q4V8E1, Q63654, Q71UF4, P19139, B5DFB2, F7ENH8, P62198, Q6IE67, E9PU01	496	99	7183	2.3405	0.0165668
R-RNO-73772~RNA Polymerase I Promoter Escape	12	1.2848	0.00303943	A0A0A0MXW3, A0A1W2Q690, G3V678, P62804, M0RBQ5, A0JN27, P25977, D3ZK97, D3ZEG9, Q5RJK5	496	62	7183	2.80294	0.0167169
R-RNO-2132295~MHC class II antigen presentation	17	1.82013	0.00306172	Q6P9V9, A0A0G2K930, Q5XIF6, P35565, A0A140TAH5, D3ZUY8, Q68FR8, Q3KRE8, Q5XI32, P62944, P85515, F1M779, F1LRT9, P21575, Q5XFW8, P62744	496	109	7183	2.25864	0.0167217
R-RNO-5140745~WNT5A-dependent internalization of FZD2, FZD5 and ROR2	5	0.535332	0.00334781	P62944, A0A140TAH5, D3ZUY8, F1M779, P62744	496	10	7183	7.24093	0.0177867
R-RNO-390471~Association of TriC/CCT with target proteins during biosynthesis	5	0.535332	0.00334781	D4AC23, Q7TPB1, P28480, Q3MHS9, D4ACB8	496	10	7183	7.24093	0.0177867
R-RNO-111367~SLBP independent Processing of Histone Pre-mRNAs	5	0.535332	0.00334781	P17136, D4AAT4, Q56A27, B1WC40, M0R907	496	10	7183	7.24093	0.0177867
R-RNO-177504~Retrograde neurotrophin signalling	5	0.535332	0.00334781	P62944, A0A140TAH5, D3ZUY8, F1M779, P62744	496	10	7183	7.24093	0.0177867
R-RNO-69002~DNA Replication Pre-Initiation	18	1.92719	0.00337063	P62804, Q4G037, Q4V8A2, A0A0G2JSL0, Q5M7U2, Q63654, A0A0G2JT88, P62198, Q6IE67, F2Z3Q8, A0A0A0MXW3, M0RBQ5, D3ZIT4, D3ZK97, A1L1K3	496	120	7183	2.17228	0.0177869
R-RNO-606279~Deposition of new CENPA-containing nucleosomes at the centromere	10	1.07066	0.0036131	A0A0A0MXW3, P62804, P13084, M0RBQ5, F1LNL2, P60123, Q71UF4, B5DFB2	496	46	7183	3.14823	0.0188122
R-RNO-774815~Nucleosome assembly	10	1.07066	0.0036131	A0A0A0MXW3, P62804, P13084, M0RBQ5, F1LNL2, P60123, Q71UF4, B5DFB2	496	46	7183	3.14823	0.0188122
R-RNO-77075~RNA Pol II CTD phosphorylation and interaction with CE	7	0.749465	0.00381851	A0A1W2Q690, G3V678, G3V8Y5, A0JN27, Q5EB90, D4A5A6, D3ZEG9	496	23	7183	4.40752	0.0197501
R-RNO-597592~Post-translational protein modification	93	9.95717	0.00387131	Q9Z2L0, A0A0H2UHY3, G3V6F4, Q3SWS8, D4A4S3, Q6P9V9, P81155, Q8CJB9, A0A0G2K930, D3ZXT2, A0A0G2JSR0, G3V659, Q63654, P62198, F7ENH8, B6DTP5, B0BMW0, Q6AZ26, A0A0H2UHP9, Q6NYB7, P61980, Q3KRE8, P85515, F1LQ81, Q63942, D4A7R3, Q4FZS1, P62804, B0BNG3, P46462, P11654, P35565, Q5XIF6, A0A0G2K1Q2, Q71UF4, P63012, Q6IE67, Q00981, A0A0G2JV81, P13084, F1M2I5, Q3B8P6, Q8CHJ4, M0RBT5, M0RC99, F2Z3T0, D3Z8B2,…	496	1028	7183	1.31013	0.0198914
R-RNO-201681~TCF dependent signaling in response to WNT	22	2.35546	0.00414539	A0A0G2JSH4, P62804, B4F7A9, A0JPL2, Q9WVR8, A0A0G2JSL0, Q63654, P19139, P62198, Q6IE67, A0A0A0MXW3, Q6AZ26, P63102, M0RBQ5, Q5XI34, Q9JIX5, D3ZC01, F2Z3T0, D3ZK97	496	164	7183	1.94269	0.0211604
R-RNO-75035~Chk1/Chk2(Cds1) mediated inactivation of Cyclin B:Cdk1 complex	5	0.535332	0.0049771	P63102, P62260, P68511, P68255, P61983	496	11	7183	6.58266	0.0249174
R-RNO-111447~Activation of BAD and translocation to mitochondria	5	0.535332	0.0049771	P63102, P62260, P68511, P68255, P61983	496	11	7183	6.58266	0.0249174
R-RNO-77588~SLBP Dependent Processing of Replication-Dependent Histone Pre-mRNAs	5	0.535332	0.0049771	P17136, D4AAT4, Q56A27, B1WC40, M0R907	496	11	7183	6.58266	0.0249174
R-RNO-9022692~Regulation of MECP2 expression and activity	4	0.428266	0.00555879	F7ENH8, A0A0G2JWK2, O08984, D3ZBP2	496	6	7183	9.65457	0.0274773
R-RNO-8986944~Transcriptional Regulation by MECP2	4	0.428266	0.00555879	F7ENH8, A0A0G2JWK2, O08984, D3ZBP2	496	6	7183	9.65457	0.0274773
R-RNO-3371497~HSP90 chaperone cycle for steroid hormone receptors (SHR) in the presence of ligand	10	1.07066	0.00560667	Q68FR8, Q3KRE8, D4A4S3, Q6P9V9, P34058, Q5XI32, Q5XIF6, P85515, F1LRT9	496	49	7183	2.95548	0.0274807
R-RNO-69473~G2/M DNA damage checkpoint	12	1.2848	0.00562984	P63102, G3V9X6, P62804, P62260, P68511, D4A9J4, P68255, M0RBQ5, P61983, F1M842	496	67	7183	2.59377	0.0274807
R-RNO-190828~Gap junction trafficking	9	0.963597	0.00606985	Q68FR8, Q3KRE8, Q6P9V9, Q5XIF6, A0A140TAH5, P63259, F1M779, P21575	496	41	7183	3.17894	0.0294444
R-RNO-9013422~RHOBTB1 GTPase cycle	6	0.642398	0.00615112	Q5XI29, G3V8C3, G3V953, D4AC23, Q4V898, P62997	496	18	7183	4.82728	0.0296545
R-RNO-2559580~Oxidative Stress Induced Senescence	12	1.2848	0.00705715	A0A0A0MXW3, Q4FZS1, P62804, P63086, M0RBQ5, R4GNK3, D3ZK97, Q63654, Q71UF4, B5DFB2	496	69	7183	2.51858	0.0334362
R-RNO-157858~Gap junction trafficking and regulation	9	0.963597	0.00705812	Q68FR8, Q3KRE8, Q6P9V9, Q5XIF6, A0A140TAH5, P63259, F1M779, P21575	496	42	7183	3.10325	0.0334362
R-RNO-5099900~WNT5A-dependent internalization of FZD4	5	0.535332	0.00706399	P62944, A0A140TAH5, D3ZUY8, F1M779, P62744	496	12	7183	6.03411	0.0334362
R-RNO-5693565~Recruitment and ATM-mediated phosphorylation of repair and signaling proteins at DNA double strand breaks	10	1.07066	0.00734736	G3V9X6, P62804, D4A9J4, M0RBQ5, G3V661, F1LNL2, F1M842, Q63654	496	51	7183	2.83958	0.034568
R-RNO-9646399~Aggrephagy	8	0.856531	0.00744271	G3V8C3, Q68FR8, Q3KRE8, Q6P9V9, Q5XIF6, Q63654, F1LRT9	496	34	7183	3.4075	0.0348069
R-RNO-69481~G2/M Checkpoints	18	1.92719	0.00764647	P62804, A0A0G2JSL0, Q5M7U2, Q63654, P62198, Q6IE67, P63102, G3V9X6, P62260, P68511, P68255, D4A9J4, M0RBQ5, P61983, F1M842	496	130	7183	2.00518	0.035547
R-RNO-6811436~COPI-independent Golgi-to-ER retrograde traffic	9	0.963597	0.00816318	A0A0H2UHP9, Q68FR8, Q3KRE8, Q6P9V9, Q5XI32, Q5XIF6, P85515, F1LRT9	496	43	7183	3.03109	0.0377245
R-RNO-5693606~DNA Double Strand Break Response	10	1.07066	0.00835916	G3V9X6, P62804, D4A9J4, M0RBQ5, G3V661, F1LNL2, F1M842, Q63654	496	52	7183	2.78497	0.0384029
R-RNO-69306~DNA Replication	19	2.03426	0.00909848	P62804, Q4G037, B1WBY1, Q4V8A2, A0A0G2JSL0, Q5M7U2, Q63654, A0A0G2JT88, P62198, Q6IE67, F2Z3Q8, A0A0A0MXW3, M0RBQ5, D3ZIT4, D3ZK97, A1L1K3	496	143	7183	1.92416	0.041555
R-RNO-71403~Citric acid cycle (TCA cycle)	6	0.642398	0.00992841	P13086, P04636, Q0QF18, A0A0G2JUF6, G3V936, B2RZ24	496	20	7183	4.34456	0.0450819
R-RNO-5689603~UCH proteinases	11	1.17773	0.0102991	P62198, Q6IE67, Q00981, G3V6F4, P60123, A0A0G2JSL0, Q8CHJ4, Q4KM87, D3ZN95, Q63654	496	63	7183	2.52858	0.046495
R-RNO-8936459~RUNX1 regulates genes involved in megakaryocyte differentiation and platelet function	9	0.963597	0.0107559	A0A0A0MXW3, P62804, M0RBQ5, Q498M4, D3ZBP2, D3ZC01, D3ZK97	496	45	7183	2.89637	0.0474742
R-RNO-212300~PRC2 methylates histones and DNA	9	0.963597	0.0107559	A0A0A0MXW3, Q1LZ53, P62804, M0RBQ5, D3ZK97, Q71UF4, B5DFB2	496	45	7183	2.89637	0.0474742
R-RNO-8939211~ESR-mediated signaling	17	1.82013	0.0107592	A0A1W2Q690, P62804, P34058, A0JN17, B6DTP5, A0A0A0MXW3, G3V678, G3V8Y5, P63086, Q641Z4, M0RBQ5, Q5EB90, Q8CHJ4, D3ZK97, D4A5A6	496	124	7183	1.98542	0.0474742
R-RNO-5633007~Regulation of TP53 Activity	17	1.82013	0.0107592	B2GV01, F7EY92, B4F7A9, Q4V8E1, D4A4J0, Q63654, Q71UF4, P19139, B5DFB2, F7ENH8, G3V9X6, Q9R0I8, Q04931, Q5XI34, A0A0G2JTA5, O88377, E9PU01	496	124	7183	1.98542	0.0474742
R-RNO-69275~G2/M Transition	19	2.03426	0.011961	Q6P9V9, P34058, B1WBY1, Q5XIF6, A0A0G2JSL0, Q63654, P62198, Q6IE67, P62260, P69897, Q68FR8, Q3KRE8, P62142, Q5XI34, P61983, P85515, F1LRT9	496	147	7183	1.8718	0.0524807
R-RNO-453274~Mitotic G2-G2/M phases	19	2.03426	0.0127778	Q6P9V9, P34058, B1WBY1, Q5XIF6, A0A0G2JSL0, Q63654, P62198, Q6IE67, P62260, P69897, Q68FR8, Q3KRE8, P62142, Q5XI34, P61983, P85515, F1LRT9	496	148	7183	1.85916	0.0555155
R-RNO-8964038~LDL clearance	5	0.535332	0.0127949	P62944, A0A140TAH5, D3ZUY8, F1M779, P62744	496	14	7183	5.17209	0.0555155
R-RNO-9006934~Signaling by Receptor Tyrosine Kinases	35	3.74732	0.0140785	P62815, A0A140TAH5, A0JN17, Q9QZX1, Q01177, Q5BJU7, B1WC40, D3ZUP5, Q63654, P63090, F7ENH8, G3V678, P63086, Q5XI34, E9PU01, Q6GMN2, D4A5A6, A0A0G2JTG7, F1M779, F1LV13, A0A1W2Q690, Q62636, Q56A27, Q6P6G9, D3ZUY8, Q5BJN3, D4A8H8, G3V8Y5, P62944, P55161, Q5EB90, P63259, P02454, P62744, Q6RUV5	496	335	7183	1.51303	0.0607476
R-RNO-3899300~SUMOylation of transcription cofactors	7	0.749465	0.0149107	B6DTP5, D3ZK36, Q6AZ26, Q4FZS1, P13084, Q66HB8, D3ZBP2	496	30	7183	3.3791	0.0635323
R-RNO-176408~Regulation of APC/C activators between G1/S and early anaphase	7	0.749465	0.0149107	Q4G037, B1WBY1, Q4V8A2, D3ZIT4, A1L1K3, Q63654, A0A0G2JT88	496	30	7183	3.3791	0.0635323
R-RNO-179409~APC-Cdc20 mediated degradation of Nek2A	6	0.642398	0.0150493	Q4G037, Q4V8A2, D3ZIT4, A1L1K3, Q63654, A0A0G2JT88	496	22	7183	3.9496	0.0635323
R-RNO-174048~APC/C:Cdc20 mediated degradation of Cyclin B	6	0.642398	0.0150493	Q4G037, Q4V8A2, D3ZIT4, A1L1K3, Q63654, A0A0G2JT88	496	22	7183	3.9496	0.0635323
R-RNO-1428517~The citric acid (TCA) cycle and respiratory electron transport	19	2.03426	0.0154947	Q9Z2L0, P04636, P10888, G3V6D3, P49432, Q68FY0, Q66HF1, D4A7L4, P32551, Q5XIH3, G3V936, P19511, B5DEN4, P13086, P42123, Q0QF18, D3ZG43, A0A0G2JUF6, B2RZ24	496	151	7183	1.82222	0.065061
R-RNO-71387~Metabolism of carbohydrates	25	2.67666	0.0163368	P07943, P04797, M0R3M4, P04636, Q3SWS8, P16617, P05708, B1WBY6, Q6AXR4, G3V659, P00507, Q4QQS8, Q641X3, P09117, Q66HC5, D4A7R3, Q5EB49, P49793, P11654, D3ZNS8, P13221, O88989, D3Z8B2, F1LS02, Q5XFW8	496	220	7183	1.64567	0.0682302
R-RNO-174084~Autodegradation of Cdh1 by Cdh1:APC/C	10	1.07066	0.0167973	P62198, Q6IE67, Q4G037, A0A0G2JSL0, Q4V8A2, D3ZIT4, A1L1K3, Q63654, A0A0G2JT88	496	58	7183	2.49687	0.0697803
R-RNO-380320~Recruitment of NuMA to mitotic centrosomes	11	1.17773	0.0172449	P62260, P69897, Q68FR8, Q3KRE8, Q6P9V9, Q5XIF6, Q5XI34, P61983, P85515, F1LRT9	496	68	7183	2.34265	0.0712606
R-RNO-187037~Signaling by NTRK1 (TRKA)	9	0.963597	0.0176952	P63086, P62944, Q5XI34, A0A140TAH5, D3ZUY8, A0JN17, E9PU01, F1M779, P62744	496	49	7183	2.65993	0.0727365
R-RNO-8852276~The role of GTSE1 in G2/M progression after G2 checkpoint	11	1.17773	0.0189716	P62198, Q6IE67, Q68FR8, Q3KRE8, Q6P9V9, P34058, Q5XIF6, A0A0G2JSL0, Q63654	496	69	7183	2.3087	0.0775751
R-RNO-201722~Formation of the beta-catenin:TCF transactivating complex	9	0.963597	0.0198406	A0A0A0MXW3, P62804, M0RBQ5, Q9WVR8, D3ZC01, F2Z3T0, D3ZK97	496	50	7183	2.60673	0.0807057
R-RNO-5673000~RAF activation	7	0.749465	0.0202597	G3V9G3, P62142, Q6AYZ4, Q5XI34, A0JN17, P67779, F1LZG4	496	32	7183	3.16791	0.0819836
R-RNO-936837~Ion transport by P-type ATPases	8	0.856531	0.0205335	P11507, Q64568, G3V9G3, P07340, B5DEX7, P06685, P06687, F1LZG4	496	41	7183	2.82573	0.0822393
R-RNO-68616~Assembly of the ORC complex at the origin of replication	8	0.856531	0.0205335	F2Z3Q8, A0A0A0MXW3, P62804, M0RBQ5, Q5M7U2, D3ZK97	496	41	7183	2.82573	0.0822393
R-RNO-450531~Regulation of mRNA stability by proteins that bind AU-rich elements	11	1.17773	0.020822	P62198, Q6IE67, P63102, A0A0G2JZS2, Q63945, D4A4S3, B5DF91, Q9JJ54, A0A0G2JSL0, Q63654	496	70	7183	2.27572	0.0826559
R-RNO-190840~Microtubule-dependent trafficking of connexons from Golgi to the plasma membrane	5	0.535332	0.0208492	Q68FR8, Q3KRE8, Q6P9V9, Q5XIF6	496	16	7183	4.52558	0.0826559
R-RNO-1852241~Organelle biogenesis and maintenance	21	2.24839	0.0213549	G3V6D3, Q6P9V9, P28480, Q5XIF6, Q6MG11, P97878, D4ACB8, P19511, P10860, P62260, P69897, Q68FR8, Q3KRE8, P62494, Q7TPB1, A0A0G2JUF6, Q5XI34, P61983, P85515, F1LRT9	496	179	7183	1.69899	0.0842332
R-RNO-9670095~Inhibition of DNA recombination at telomere	7	0.749465	0.0233677	A0A0A0MXW3, D3ZJF7, P62804, M0RBQ5, D3ZK97	496	33	7183	3.07191	0.0917095
R-RNO-69052~Switching of origins to a post-replicative state	12	1.2848	0.0242828	P62198, Q6IE67, Q4G037, B1WBY1, A0A0G2JSL0, Q4V8A2, Q5M7U2, D3ZIT4, A1L1K3, Q63654, A0A0G2JT88	496	82	7183	2.1193	0.0943524
R-RNO-6807878~COPI-mediated anterograde transport	12	1.2848	0.0242828	F1LQ81, Q6NYB7, A0A0G2JV81, Q68FR8, Q3KRE8, P16086, Q6P9V9, Q5XI32, Q5XIF6, P85515, F1LRT9	496	82	7183	2.1193	0.0943524
R-RNO-166520~Signaling by NTRKs	10	1.07066	0.0251199	P63086, P62944, Q5XI34, A0A140TAH5, D3ZUY8, A0JN17, E9PU01, F1M779, Q6RUV5, P62744	496	62	7183	2.33578	0.0961697
R-RNO-174154~APC/C:Cdc20 mediated degradation of Securin	10	1.07066	0.0251199	P62198, Q6IE67, Q4G037, A0A0G2JSL0, Q4V8A2, D3ZIT4, A1L1K3, Q63654, A0A0G2JT88	496	62	7183	2.33578	0.0961697
R-RNO-2565942~Regulation of PLK1 Activity at G2/M Transition	10	1.07066	0.0251199	P62260, P69897, P62142, B1WBY1, Q5XIF6, Q5XI34, P61983, P85515, Q63654, F1LRT9	496	62	7183	2.33578	0.0961697
R-RNO-190872~Transport of connexons to the plasma membrane	5	0.535332	0.0258168	Q68FR8, Q3KRE8, Q6P9V9, Q5XIF6	496	17	7183	4.25937	0.0967242
R-RNO-445144~Signal transduction by L1	5	0.535332	0.0258168	P63086, B4F7A9, Q9QZX1, P19139, Q6RUV5	496	17	7183	4.25937	0.0967242
R-RNO-114452~Activation of BH3-only proteins	5	0.535332	0.0258168	P63102, P62260, P68511, P68255, P61983	496	17	7183	4.25937	0.0967242
R-RNO-8849468~PTK6 Regulates Proteins Involved in RNA Processing	3	0.321199	0.0259037	Q920F3, Q91V33, F1LMN8	496	4	7183	10.8614	0.0967242
R-RNO-381042~PERK regulates gene expression	3	0.321199	0.0259037	P81795, P68101, Q6P685	496	4	7183	10.8614	0.0967242
R-RNO-8856828~Clathrin-mediated endocytosis	16	1.71306	0.0260078	Q66WT9, Q4V7C7, D4A4S3, Q5M7U6, A0A140TAH5, D3ZUY8, A0A0G2JWR2, Q63654, B2RZ72, Q99PD4, P62944, M0RC99, P63259, F1M779, P21575, P62744	496	126	7183	1.83897	0.0967242
R-RNO-4086400~PCP/CE pathway	11	1.17773	0.0271602	P62198, Q6IE67, P62944, A0A140TAH5, A0A0G2JSL0, D3ZUY8, F1M779, Q63654, Q6RUV5, P62744	496	73	7183	2.1822	0.100531
R-RNO-5610787~Hedgehog 'off' state	13	1.39186	0.0292728	P62198, Q6IE67, A0A0G2JSH4, Q68FR8, Q3KRE8, Q6P9V9, B1WBY1, A0JPL2, Q5XIF6, A0A0G2JSL0, Q63654	496	95	7183	1.98173	0.10784
R-RNO-141444~Amplification of signal from unattached kinetochores via a MAD2 inhibitory signal	11	1.17773	0.0295498	Q4QQS8, M0R3M4, D3ZZZ0, P49793, Q6AYZ4, Q5XI34, D3Z8B2, Q66H32, B1WBY6, F1LRT9, Q5XFW8	496	74	7183	2.15271	0.107843
R-RNO-141424~Amplification of signal from the kinetochores	11	1.17773	0.0295498	Q4QQS8, M0R3M4, D3ZZZ0, P49793, Q6AYZ4, Q5XI34, D3Z8B2, Q66H32, B1WBY6, F1LRT9, Q5XFW8	496	74	7183	2.15271	0.107843
R-RNO-9668328~Sealing of the nuclear envelope (NE) by ESCRT-III	6	0.642398	0.0299808	Q68FR8, Q3KRE8, Q6P9V9, Q5XIF6, Q5FVK6	496	26	7183	3.34197	0.108403
R-RNO-8964043~Plasma lipoprotein clearance	6	0.642398	0.0299808	P62944, A0A140TAH5, D3ZUY8, F1M779, Q63654, P62744	496	26	7183	3.34197	0.108403
R-RNO-141430~Inactivation of APC/C via direct inhibition of the APC/C complex	5	0.535332	0.0314355	Q4G037, Q4V8A2, D3ZIT4, A1L1K3, A0A0G2JT88	496	18	7183	4.02274	0.11262
R-RNO-141405~Inhibition of the proteolytic activity of APC/C required for the onset of anaphase by mitotic spindle checkpoint components	5	0.535332	0.0314355	Q4G037, Q4V8A2, D3ZIT4, A1L1K3, A0A0G2JT88	496	18	7183	4.02274	0.11262
R-RNO-9006931~Signaling by Nuclear Receptors	19	2.03426	0.0327883	A0A1W2Q690, P62804, P49432, P34058, A0JN17, B6DTP5, A0A0A0MXW3, G3V678, D3ZNF4, G3V8Y5, P63086, Q641Z4, M0RBQ5, Q5EB90, Q8CHJ4, D3ZK97, D4A5A6	496	164	7183	1.67778	0.116212
R-RNO-157579~Telomere Maintenance	10	1.07066	0.0330335	A0A0A0MXW3, D3ZJF7, A0A1W2Q680, P62804, B1WC56, M0RBQ5, P40615, D3ZK97	496	65	7183	2.22798	0.116212
R-RNO-69017~CDK-mediated phosphorylation and removal of Cdc6	10	1.07066	0.0330335	P62198, Q6IE67, Q4G037, A0A0G2JSL0, Q4V8A2, D3ZIT4, A1L1K3, Q63654, A0A0G2JT88	496	65	7183	2.22798	0.116212
R-RNO-174184~Cdc20:Phospho-APC/C mediated degradation of Cyclin A	10	1.07066	0.0330335	P62198, Q6IE67, Q4G037, A0A0G2JSL0, Q4V8A2, D3ZIT4, A1L1K3, Q63654, A0A0G2JT88	496	65	7183	2.22798	0.116212
R-RNO-73728~RNA Polymerase I Promoter Opening	7	0.749465	0.0345584	A0A0A0MXW3, P62804, M0RBQ5, P25977, D3ZK97	496	36	7183	2.81592	0.121032
R-RNO-190873~Gap junction degradation	4	0.428266	0.0353983	A0A140TAH5, P63259, F1M779, P21575	496	11	7183	5.26613	0.122872
R-RNO-196025~Formation of annular gap junctions	4	0.428266	0.0353983	A0A140TAH5, P63259, F1M779, P21575	496	11	7183	5.26613	0.122872
R-RNO-179419~APC:Cdc20 mediated degradation of cell cycle proteins prior to satisfation of the cell cycle checkpoint	10	1.07066	0.0360161	P62198, Q6IE67, Q4G037, A0A0G2JSL0, Q4V8A2, D3ZIT4, A1L1K3, Q63654, A0A0G2JT88	496	66	7183	2.19422	0.124463
R-RNO-8873719~RAB geranylgeranylation	9	0.963597	0.0366993	P63012, Q63942, B0BMW0, P05712, A0A0H2UHP9, Q6NYB7, P62494, A0A0G2K930, M0RC99	496	56	7183	2.32744	0.126265
R-RNO-174143~APC/C-mediated degradation of cell cycle proteins	11	1.17773	0.0376053	P62198, Q6IE67, Q4G037, B1WBY1, A0A0G2JSL0, Q4V8A2, D3ZIT4, A1L1K3, Q63654, A0A0G2JT88	496	77	7183	2.06884	0.127516
R-RNO-453276~Regulation of mitotic cell cycle	11	1.17773	0.0376053	P62198, Q6IE67, Q4G037, B1WBY1, A0A0G2JSL0, Q4V8A2, D3ZIT4, A1L1K3, Q63654, A0A0G2JT88	496	77	7183	2.06884	0.127516
R-RNO-176407~Conversion from APC/C:Cdc20 to APC/C:Cdh1 in late anaphase	5	0.535332	0.037716	Q4G037, Q4V8A2, D3ZIT4, A1L1K3, A0A0G2JT88	496	19	7183	3.81101	0.127516
R-RNO-176412~Phosphorylation of the APC/C	5	0.535332	0.037716	Q4G037, Q4V8A2, D3ZIT4, A1L1K3, A0A0G2JT88	496	19	7183	3.81101	0.127516
R-RNO-382556~ABC-family proteins mediated transport	12	1.2848	0.0384301	P62198, Q6IE67, Q6MG08, B1WBY7, B5DEH2, P81795, P68101, P46462, A0A0G2JSL0, Q63654, Q6P685	496	88	7183	1.9748	0.12937
R-RNO-174178~APC/C:Cdh1 mediated degradation of Cdc20 and other APC/C:Cdh1 targeted proteins in late mitosis/early G1	10	1.07066	0.0391784	P62198, Q6IE67, Q4G037, A0A0G2JSL0, Q4V8A2, D3ZIT4, A1L1K3, Q63654, A0A0G2JT88	496	67	7183	2.16147	0.131323
R-RNO-3214847~HATs acetylate histones	8	0.856531	0.0403697	P62804, G3V6F4, M0RBQ5, Q498M4, D3ZN95, Q71UF4	496	47	7183	2.465	0.134358
R-RNO-5358351~Signaling by Hedgehog	15	1.606	0.0404279	A0A0G2JSH4, P46462, Q6P9V9, B1WBY1, A0JPL2, Q5XIF6, A0A0G2JSL0, Q63654, P62198, Q6IE67, Q68FR8, Q3KRE8, F2Z3T0	496	122	7183	1.78056	0.134358
R-RNO-176409~APC/C:Cdc20 mediated degradation of mitotic proteins	10	1.07066	0.0425242	P62198, Q6IE67, Q4G037, A0A0G2JSL0, Q4V8A2, D3ZIT4, A1L1K3, Q63654, A0A0G2JT88	496	68	7183	2.12968	0.140726
R-RNO-450408~AUF1 (hnRNP D0) binds and destabilizes mRNA	8	0.856531	0.0445779	P62198, Q6IE67, A0A0G2JZS2, D4A4S3, Q9JJ54, A0A0G2JSL0, Q63654	496	48	7183	2.41364	0.146537
R-RNO-8955332~Carboxyterminal post-translational modifications of tubulin	5	0.535332	0.0446629	Q68FR8, Q3KRE8, Q6P9V9, Q5XIF6	496	20	7183	3.62046	0.146537
R-RNO-532668~N-glycan trimming in the ER and Calnexin/Calreticulin cycle	4	0.428266	0.0448431	P46462, P35565, P11598, Q63654	496	12	7183	4.82728	0.146537
R-RNO-176814~Activation of APC/C and APC/C:Cdc20 mediated degradation of mitotic proteins	10	1.07066	0.046057	P62198, Q6IE67, Q4G037, A0A0G2JSL0, Q4V8A2, D3ZIT4, A1L1K3, Q63654, A0A0G2JT88	496	69	7183	2.09882	0.149877
R-RNO-199977~ER to Golgi Anterograde Transport	15	1.606	0.0480721	F1LQ81, B0BNG3, Q6P9V9, Q5XIF6, A0A0G2JV81, Q6NYB7, Q68FR8, Q3KRE8, P16086, Q5XI32, Q4KM74, P85515, F1LRT9, Q5XFW8	496	125	7183	1.73782	0.154692
R-RNO-75953~RNA Polymerase II Transcription Initiation	7	0.749465	0.0487249	A0A1W2Q690, G3V678, G3V8Y5, A0JN27, Q5EB90, D4A5A6, D3ZEG9	496	39	7183	2.59931	0.154692
R-RNO-76042~RNA Polymerase II Transcription Initiation And Promoter Clearance	7	0.749465	0.0487249	A0A1W2Q690, G3V678, G3V8Y5, A0JN27, Q5EB90, D4A5A6, D3ZEG9	496	39	7183	2.59931	0.154692
R-RNO-5693571~Nonhomologous End-Joining (NHEJ)	7	0.749465	0.0487249	G3V9X6, P62804, D4A9J4, M0RBQ5, F1M842	496	39	7183	2.59931	0.154692
R-RNO-73779~RNA Polymerase II Transcription Pre-Initiation And Promoter Opening	7	0.749465	0.0487249	A0A1W2Q690, G3V678, G3V8Y5, A0JN27, Q5EB90, D4A5A6, D3ZEG9	496	39	7183	2.59931	0.154692
R-RNO-73776~RNA Polymerase II Promoter Escape	7	0.749465	0.0487249	A0A1W2Q690, G3V678, G3V8Y5, A0JN27, Q5EB90, D4A5A6, D3ZEG9	496	39	7183	2.59931	0.154692
R-RNO-111465~Apoptotic cleavage of cellular proteins	6	0.642398	0.0519039	Q5U2Y2, G3V8C3, G3V7U4, F1LMV6, P16086, E9PST5	496	30	7183	2.89637	0.16317
R-RNO-171306~Packaging Of Telomere Ends	6	0.642398	0.0519039	A0A0A0MXW3, D3ZJF7, P62804, M0RBQ5	496	30	7183	2.89637	0.16317
R-RNO-9711123~Cellular response to chemical stress	16	1.71306	0.0520222	A0A0G2JSH5, A0A0G2JSH4, P10888, P46462, B1WBY1, A0A0G2JSL0, Q63654, P62198, Q6IE67, Q5U3Y2, A0A0G2JSW3, D3ZNF4, R4GNK3, D3ZBP2, A0A0G2JSH9	496	138	7183	1.67906	0.16317
R-RNO-195253~Degradation of beta-catenin by the destruction complex	10	1.07066	0.0536966	P62198, Q6IE67, Q6AZ26, A0A0G2JSH4, B1WBY1, A0JPL2, Q5XI34, A0A0G2JSL0, Q63654	496	71	7183	2.0397	0.167748
R-RNO-5696394~DNA Damage Recognition in GG-NER	6	0.642398	0.0585306	B2RYJ3, P60123, Q8CHJ4, Q4KM87, P27008, Q63654	496	31	7183	2.80294	0.18157
R-RNO-5610785~GLI3 is processed to GLI3R by the proteasome	8	0.856531	0.0588499	P62198, Q6IE67, A0A0G2JSH4, B1WBY1, A0JPL2, A0A0G2JSL0, Q63654	496	51	7183	2.27166	0.18157
R-RNO-174824~Plasma lipoprotein assembly, remodeling, and clearance	8	0.856531	0.0588499	A0A0G2JSH5, P62944, A0A140TAH5, D3ZUY8, Q01177, F1M779, Q63654, P62744	496	51	7183	2.27166	0.18157
R-RNO-901042~Calnexin/calreticulin cycle	3	0.321199	0.059051	P35565, P11598, Q63654	496	6	7183	7.24093	0.18157
R-RNO-110330~Recognition and association of DNA glycosylase with site containing an affected purine	6	0.642398	0.0656178	A0A0A0MXW3, D3ZJF7, P62804, M0RBQ5	496	32	7183	2.71535	0.200971
R-RNO-5617833~Cilium Assembly	17	1.82013	0.0672161	Q6P9V9, P28480, Q5XIF6, Q6MG11, P97878, D4ACB8, P62260, P69897, Q68FR8, Q3KRE8, P62494, Q7TPB1, Q5XI34, P61983, P85515, F1LRT9	496	155	7183	1.58833	0.205062
R-RNO-73884~Base Excision Repair	9	0.963597	0.0712622	P06766, A0A0A0MXW3, D3ZJF7, P62804, M0RBQ5, P27008, A0A096MKE9	496	64	7183	2.03651	0.216496
R-RNO-1257604~PIP3 activates AKT signaling	21	2.24839	0.0715185	Q62599, B2GV01, Q4FZS1, F7EY92, B4F7A9, A0A0G2JSL0, Q4V8E1, Q63654, Q71UF4, P19139, B5DFB2, F7ENH8, P62198, Q6IE67, Q9R0I8, P63086, Q5XI34, O88377, E9PU01, Q6RUV5	496	205	7183	1.48351	0.216496
R-RNO-2173793~Transcriptional activity of SMAD2/SMAD3:SMAD4 heterotrimer	6	0.642398	0.0731625	D4A8G7, Q641Z4, P63086, Q9WVR8, P27008, Q63654	496	33	7183	2.63306	0.218927
R-RNO-110331~Cleavage of the damaged purine	6	0.642398	0.0731625	A0A0A0MXW3, D3ZJF7, P62804, M0RBQ5	496	33	7183	2.63306	0.218927
R-RNO-73927~Depurination	6	0.642398	0.0731625	A0A0A0MXW3, D3ZJF7, P62804, M0RBQ5	496	33	7183	2.63306	0.218927
R-RNO-8856688~Golgi-to-ER retrograde transport	13	1.39186	0.0750731	F1LQ81, A0A0G2JV81, A0A0H2UHP9, Q6NYB7, Q68FR8, Q3KRE8, Q6P9V9, Q5XI32, Q5XIF6, Q4KM74, P85515, F1LRT9	496	110	7183	1.71149	0.223786
R-RNO-72731~Recycling of eIF2:GDP	3	0.321199	0.0789781	P81795, P68101, Q6P685	496	7	7183	6.20651	0.232762
R-RNO-3371511~HSF1 activation	3	0.321199	0.0789781	P62260, P46462, P34058	496	7	7183	6.20651	0.232762
R-RNO-162658~Golgi Cisternae Pericentriolar Stack Reorganization	3	0.321199	0.0789781	P05712, Q6NYB7, P63086	496	7	7183	6.20651	0.232762
R-RNO-427413~NoRC negatively regulates rRNA expression	6	0.642398	0.0811594	A0A0A0MXW3, P62804, M0RBQ5, D3ZK97	496	34	7183	2.55562	0.237399
R-RNO-3928662~EPHB-mediated forward signaling	6	0.642398	0.0811594	B2RZ72, Q4V7C7, Q5M7U6, Q99PD4, P63259, Q6RUV5	496	34	7183	2.55562	0.237399
R-RNO-9012999~RHO GTPase cycle	32	3.42612	0.0833926	Q66WT9, Q63413, F1LMV6, Q6P9V9, Q3MHS9, A0A0G2K930, Q5BJU7, D3ZUP5, G3V953, P16086, D4AC23, Q5XI32, D3ZG43, F1LWZ8, Q6GMN2, F1M779, P62997, G3V8C3, D3ZJ29, P46462, A0A1B0GWY5, P34058, D3ZNS8, Q5XI29, G3V7U4, O08984, D4A8H8, Q4V898, P55161, P63259, A0A0G2KB58, Q6RUV5	496	348	7183	1.33166	0.243021
R-RNO-1632852~Macroautophagy	13	1.39186	0.0878738	G3V8C3, Q9Z2L0, Q68FR8, Q3KRE8, B4F7A9, Q6P9V9, P60522, Q5XIF6, G3V9N1, Q63654, P19139, F1LRT9	496	113	7183	1.66605	0.254183
R-RNO-9612973~Autophagy	13	1.39186	0.0878738	G3V8C3, Q9Z2L0, Q68FR8, Q3KRE8, B4F7A9, Q6P9V9, P60522, Q5XIF6, G3V9N1, Q63654, P19139, F1LRT9	496	113	7183	1.66605	0.254183
R-RNO-399956~CRMPs in Sema3A signaling	4	0.428266	0.0932123	Q62952, A0A0G2JSH4, Q9QZX1, P47942	496	16	7183	3.62046	0.26863
R-RNO-9762114~GSK3B and BTRC:CUL1-mediated-degradation of NFE2L2	7	0.749465	0.0939406	P62198, Q6IE67, A0A0G2JSH4, B1WBY1, A0A0G2JSL0, Q63654	496	46	7183	2.20376	0.268746
R-RNO-9759194~Nuclear events mediated by NFE2L2	7	0.749465	0.0939406	P62198, Q6IE67, A0A0G2JSH4, B1WBY1, A0A0G2JSL0, Q63654	496	46	7183	2.20376	0.268746
R-RNO-427359~SIRT1 negatively regulates rRNA expression	6	0.642398	0.0984793	A0A0A0MXW3, P62804, M0RBQ5, D3ZK97	496	36	7183	2.41364	0.278668
R-RNO-109606~Intrinsic Pathway for Apoptosis	6	0.642398	0.0984793	P63102, P62260, P68511, P63086, P68255, P61983	496	36	7183	2.41364	0.278668
R-RNO-5250941~Negative epigenetic regulation of rRNA expression	6	0.642398	0.0984793	A0A0A0MXW3, P62804, M0RBQ5, D3ZK97	496	36	7183	2.41364	0.278668
R-RNO-73863~RNA Polymerase I Transcription Termination	5	0.535332	0.0999662	A0A1W2Q690, G3V678, A0JN27, P25977, D3ZEG9	496	26	7183	2.78497	0.281854
