# Supplementary material for: Combining affinity purification and mass spectrometry to define the network of the nuclear proteins interacting with the N-terminal region of FMRP
Source: Front Mol Biosci. 2022 Sep 27;9:954087. doi: 10.3389/fmolb.2022.954087 (PMC9553004; doi:10.3389/fmolb.2022.954087)
Supplement: Supplementary file 2 [file Table3.XLSX]

## Sheet: Legend
Supplementary Table 3: FMRP nuclear interactome
Proteins eluted from three independent pull down using GST-FNT recombinant protein as bait or GST as negative control were separated on gradient SDS-PAGE, subjected to in gel Trypsin digestion and analyzed by LC-MS/MS analysis. Protein identification from raw data was performed using MaxQuant v1.5.5.1 with 1% FDR for both peptides and proteins. Proteins with no missing value (MS/MS≠0) in GST-FNT …

## Sheet: Supp Table3A
Supplementary Table 3A: FMRP interacting proteins identification using MaxQuant
Protein identify				GST replicate 1						GST replicate 2						GST replicate 3						GST-FNT replicate 1						GST-FNT replicate 2						GST-FNT replicate 3
Protein IDs	Majority protein IDs	Mol. weight [kDa]	Sequence length	Peptides GST_1	Razor + unique peptides GST_1	Unique peptides GST_1	Identification type GST_1	Sequence coverage GST_1 [%]	MS/MS count GST_1	Peptides GST_2	Razor + unique peptides GST_2	Unique peptides GST_2	Identification type GST_2	Sequence coverage GST_2 [%]	MS/MS count GST_2	Peptides GST_3	Razor + unique peptides GST_3	Unique peptides GST_3	Identification type GST_3	Sequence coverage GST_3 [%]	MS/MS count GST_3	Peptides GST-FNT_1	Razor + unique peptides GST-FNT_1	Unique peptides GST-FNT_1	Identification type GST-FNT_1	Sequence coverage GST-FNT_1 [%]	MS/MS count GST-FNT_1	Peptides GST-FNT_2	Razor + unique peptides GST-FNT_2	Unique peptides GST-FNT_2	Identification type GST-FNT_2	Sequence coverage GST-FNT_2 [%]	MS/MS count GST-FNT_2	Peptides GST-FNT_3	Razor + unique peptides GST-FNT_3	Unique peptides GST-FNT_3	Identification type GST-FNT_3	Sequence coverage GST-FNT_3 [%]	MS/MS count GST-FNT_3
tr|A0A096MKI4|A0A096MKI4_RAT;tr|A0A096MJ23|A0A096MJ23_RAT;tr|A0A096MK88|A0A096MK88_RAT;sp|A0A096MJY4|MEF2C_RAT;tr|M0R6R7|M0R6R7_RAT	tr|A0A096MKI4|A0A096MKI4_RAT;tr|A0A096MJ23|A0A096MJ23_RAT;tr|A0A096MK88|A0A096MK88_RAT;sp|A0A096MJY4|MEF2C_RAT;tr|M0R6R7|M0R6R7_RAT	46.982	433	0	0	0		0	0	0	0	0		0	0	0	0	0		0	0	2	2	2	By MS/MS	2.5	3	1	1	1	By matching	2.3	0	1	1	1	By matching	2.3	0
sp|A0A0G2JXN2|TRI46_RAT;tr|A0A5H1ZRV2|A0A5H1ZRV2_RAT;tr|A0A5H1ZRU8|A0A5H1ZRU8_RAT;tr|A0A096MKD5|A0A096MKD5_RAT;tr|A0A096MKH7|A0A096MKH7_RAT	sp|A0A0G2JXN2|TRI46_RAT;tr|A0A5H1ZRV2|A0A5H1ZRV2_RAT;tr|A0A5H1ZRU8|A0A5H1ZRU8_RAT	83.43	759	0	0	0		0	0	0	0	0		0	0	0	0	0		0	0	4	4	4	By MS/MS	7.4	6	0	0	0		0	0	0	0	0		0	0
sp|A0JPQ7|CS047_RAT;tr|A0A0G2JVF4|A0A0G2JVF4_RAT	sp|A0JPQ7|CS047_RAT;tr|A0A0G2JVF4|A0A0G2JVF4_RAT	43.113	397	0	0	0		0	0	0	0	0		0	0	1	1	1	By matching	3.8	0	3	3	3	By MS/MS	10.6	4	1	1	1	By matching	2.8	0	3	3	3	By MS/MS	10.6	3
sp|A1A5S1|PRP6_RAT	sp|A1A5S1|PRP6_RAT	106.76	941	8	8	8	By MS/MS	9.4	13	8	8	8	By MS/MS	10.1	11	2	2	2	By MS/MS	2	2	18	18	18	By MS/MS	19	45	18	18	18	By MS/MS	18.7	25	11	11	11	By MS/MS	13.6	14
sp|A2RRU3|UTP15_RAT;tr|Q32Q03|Q32Q03_RAT	sp|A2RRU3|UTP15_RAT	59.515	528	3	3	3	By MS/MS	4.9	4	2	2	2	By matching	4.4	0	6	6	6	By MS/MS	12.9	7	10	10	10	By MS/MS	22	23	8	8	8	By MS/MS	16.5	13	3	3	3	By MS/MS	5.3	3
sp|A7VJC2-4|ROA2_RAT;tr|F1LNF1|F1LNF1_RAT;sp|A7VJC2|ROA2_RAT;tr|F1LM82|F1LM82_RAT;sp|A7VJC2-3|ROA2_RAT;sp|A7VJC2-2|ROA2_RAT;tr|B2GV69|B2GV69_RAT	sp|A7VJC2-4|ROA2_RAT;tr|F1LNF1|F1LNF1_RAT;sp|A7VJC2|ROA2_RAT;tr|F1LM82|F1LM82_RAT;sp|A7VJC2-3|ROA2_RAT;sp|A7VJC2-2|ROA2_RAT;tr|B2GV69|B2GV69_RAT	33.959	313	3	3	3	By MS/MS	12.8	3	5	5	5	By MS/MS	16.6	7	0	0	0		0	0	7	7	7	By MS/MS	24	11	8	8	8	By MS/MS	31.9	21	4	4	4	By MS/MS	16	2
tr|M0RDM4|M0RDM4_RAT;sp|A9UMV8|H2AJ_RAT;tr|Q6I8Q6|Q6I8Q6_RAT;tr|M0RCL5|M0RCL5_RAT;tr|K7R8M0|K7R8M0_RAT;tr|G3V9C0|G3V9C0_RAT;tr|D3ZVK7|D3ZVK7_RAT;sp|Q64598|H2A1F_RAT;sp|Q4FZT6|H2A3_RAT;sp|Q00728|H2A4_RAT;sp|P0C170|H2A1E_RAT;sp|P0C169|H2A1C_RAT;tr|D3ZXP3|D3ZXP3_RAT;tr|M0R6X5|M0R6X5_RAT;tr|D3ZWE0|D3ZWE0_RAT	tr|M0RDM4|M0RDM4_RAT;sp|A9UMV8|H2AJ_RAT;tr|Q6I8Q6|Q6I8Q6_RAT;tr|M0RCL5|M0RCL5_RAT;tr|K7R8M0|K7R8M0_RAT;tr|G3V9C0|G3V9C0_RAT;tr|D3ZVK7|D3ZVK7_RAT;sp|Q64598|H2A1F_RAT;sp|Q4FZT6|H2A3_RAT;sp|Q00728|H2A4_RAT;sp|P0C170|H2A1E_RAT;sp|P0C169|H2A1C_RAT;tr|D3ZXP3|D3ZXP3_RAT	14.068	128	5	1	1	By MS/MS	35.9	6	4	1	1	By MS/MS	35.9	1	3	0	0	By matching	27.3	0	4	1	1	By MS/MS	35.9	2	4	1	1	By matching	35.9	0	2	0	0	By matching	12.5	0
sp|B1WC40|NCBP2_RAT	sp|B1WC40|NCBP2_RAT	18.017	156	0	0	0		0	0	0	0	0		0	0	0	0	0		0	0	1	1	1	By MS/MS	7.1	1	0	0	0		0	0	0	0	0		0	0
sp|B2GV05|RBM5_RAT;tr|Q5EB71|Q5EB71_RAT	sp|B2GV05|RBM5_RAT;tr|Q5EB71|Q5EB71_RAT	92.351	815	0	0	0		0	0	0	0	0		0	0	0	0	0		0	0	5	5	5	By MS/MS	7	7	2	2	2	By MS/MS	2.7	3	0	0	0		0	0
sp|B3GNI6-3|SEP11_RAT;tr|A0A0G2JUL7|A0A0G2JUL7_RAT;sp|B3GNI6|SEP11_RAT;sp|B3GNI6-2|SEP11_RAT;tr|G3V9Z6|G3V9Z6_RAT;tr|A0A0G2JVY6|A0A0G2JVY6_RAT;sp|B0BNF1|SEPT8_RAT;tr|A0A0G2K7G7|A0A0G2K7G7_RAT	sp|B3GNI6-3|SEP11_RAT;tr|A0A0G2JUL7|A0A0G2JUL7_RAT;sp|B3GNI6|SEP11_RAT;sp|B3GNI6-2|SEP11_RAT	48.964	425	4	4	3	By MS/MS	9.9	3	7	7	5	By MS/MS	19.1	10	0	0	0		0	0	7	7	4	By MS/MS	19.1	10	10	10	5	By MS/MS	23.8	18	0	0	0		0	0
sp|B5DEH2|ERLN2_RAT	sp|B5DEH2|ERLN2_RAT	37.71	339	3	3	2	By MS/MS	11.5	3	3	3	1	By MS/MS	10.6	4	0	0	0		0	0	3	3	2	By MS/MS	11.5	6	4	4	2	By MS/MS	15	5	2	2	1	By MS/MS	7.1	2
tr|A0A0G2JSP3|A0A0G2JSP3_RAT;sp|B5DF89|CUL3_RAT	tr|A0A0G2JSP3|A0A0G2JSP3_RAT;sp|B5DF89|CUL3_RAT	86.467	746	0	0	0		0	0	0	0	0		0	0	0	0	0		0	0	1	1	1	By MS/MS	1.7	1	0	0	0		0	0	0	0	0		0	0
sp|B5DF91|ELAV1_RAT	sp|B5DF91|ELAV1_RAT	36.169	326	3	3	3	By MS/MS	8.3	2	5	5	5	By MS/MS	16.6	1	1	1	1	By MS/MS	4	1	7	7	7	By MS/MS	29.8	17	5	5	5	By MS/MS	16.6	12	4	4	4	By MS/MS	12.3	7
sp|B5DFC9|NID2_RAT;tr|A0A0G2K3C8|A0A0G2K3C8_RAT;tr|W4VSR4|W4VSR4_RAT;sp|B5DFC9-2|NID2_RAT	sp|B5DFC9|NID2_RAT;tr|A0A0G2K3C8|A0A0G2K3C8_RAT;tr|W4VSR4|W4VSR4_RAT;sp|B5DFC9-2|NID2_RAT	152.97	1396	5	5	5	By MS/MS	4.8	6	0	0	0		0	0	0	0	0		0	0	1	1	1	By matching	0.8	0	0	0	0		0	0	0	0	0		0	0
tr|D4A1U5|D4A1U5_RAT;tr|F1LNE1|F1LNE1_RAT;sp|B7SBD2|TOX3_RAT;tr|Q66HT2|Q66HT2_RAT;sp|Q99PM1|TOX4_RAT	tr|D4A1U5|D4A1U5_RAT;tr|F1LNE1|F1LNE1_RAT;sp|B7SBD2|TOX3_RAT;tr|Q66HT2|Q66HT2_RAT;sp|Q99PM1|TOX4_RAT	57.285	525	0	0	0		0	0	0	0	0		0	0	0	0	0		0	0	0	0	0		0	0	1	1	1	By MS/MS	2.5	1	0	0	0		0	0
sp|P81795|IF2G_RAT;sp|C9WPN6|IF2H_RAT;tr|A0A096MJB9|A0A096MJB9_RAT	sp|P81795|IF2G_RAT;sp|C9WPN6|IF2H_RAT;tr|A0A096MJB9|A0A096MJB9_RAT	51.079	472	0	0	0		0	0	1	1	1	By matching	3	0	0	0	0		0	0	2	2	2	By MS/MS	6.4	3	1	1	1	By MS/MS	3	1	0	0	0		0	0
tr|A0A096MJJ9|A0A096MJJ9_RAT;sp|Q9JIX5|CHD8_RAT;tr|A0A0G2JXQ2|A0A0G2JXQ2_RAT;sp|D3ZA12|CHD6_RAT;tr|A0A0G2K1L7|A0A0G2K1L7_RAT;tr|D3ZAP7|D3ZAP7_RAT	tr|A0A096MJJ9|A0A096MJJ9_RAT;sp|Q9JIX5|CHD8_RAT;tr|A0A0G2JXQ2|A0A0G2JXQ2_RAT;sp|D3ZA12|CHD6_RAT;tr|A0A0G2K1L7|A0A0G2K1L7_RAT;tr|D3ZAP7|D3ZAP7_RAT	179.09	1571	0	0	0		0	0	0	0	0		0	0	0	0	0		0	0	1	1	1	By MS/MS	0.8	1	0	0	0		0	0	0	0	0		0	0
sp|D3ZAF6|ATPK_RAT	sp|D3ZAF6|ATPK_RAT	10.452	88	1	1	1	By MS/MS	13.6	1	0	0	0		0	0	0	0	0		0	0	1	1	1	By MS/MS	13.6	2	1	1	1	By MS/MS	13.6	2	0	0	0		0	0
sp|D3ZBN0|H15_RAT	sp|D3ZBN0|H15_RAT	22.649	222	4	4	4	By MS/MS	22.5	5	0	0	0		0	0	0	0	0		0	0	3	3	3	By MS/MS	18	3	0	0	0		0	0	0	0	0		0	0
tr|D3ZR50|D3ZR50_RAT;tr|A0A0H2UHP5|A0A0H2UHP5_RAT;sp|D3ZD32|CHD5_RAT	tr|D3ZR50|D3ZR50_RAT;tr|A0A0H2UHP5|A0A0H2UHP5_RAT;sp|D3ZD32|CHD5_RAT	220.38	1932	5	1	1	By MS/MS	2.8	2	7	2	1	By MS/MS	3.9	3	0	0	0		0	0	13	5	4	By MS/MS	7.1	8	11	3	2	By MS/MS	5.9	5	4	1	1	By MS/MS	2	1
sp|D3ZKD3|ALKB5_RAT	sp|D3ZKD3|ALKB5_RAT	44.453	395	0	0	0		0	0	0	0	0		0	0	0	0	0		0	0	2	2	2	By MS/MS	5.3	3	0	0	0		0	0	0	0	0		0	0
sp|D4A055-1|CACB4_RAT;sp|D4A055|CACB4_RAT;tr|A0A678X7M6|A0A678X7M6_RAT;tr|G3V6K8|G3V6K8_RAT;sp|P54283|CACB1_RAT;tr|A0A0G2JSZ0|A0A0G2JSZ0_RAT;sp|Q8VGC3-2|CACB2_RAT;sp|Q8VGC3-5|CACB2_RAT;tr|D3ZWK0|D3ZWK0_RAT;sp|Q8VGC3-4|CACB2_RAT;sp|Q8VGC3-3|CACB2_RAT;tr|A0A0G2K4U4|A0A0G2K4U4_RAT;sp|Q8VGC3|CACB2_RAT	sp|D4A055-1|CACB4_RAT;sp|D4A055|CACB4_RAT;tr|A0A678X7M6|A0A678X7M6_RAT;tr|G3V6K8|G3V6K8_RAT;sp|P54283|CACB1_RAT;tr|A0A0G2JSZ0|A0A0G2JSZ0_RAT;sp|Q8VGC3-2|CACB2_RAT;sp|Q8VGC3-5|CACB2_RAT;tr|D3ZWK0|D3ZWK0_RAT;sp|Q8VGC3-4|CACB2_RAT;sp|Q8VGC3-3|CACB2_RAT;tr|A0A0G2K4U4|A0A0G2K4U4_RAT;sp|Q8VGC3|CACB2_RAT	54.619	486	0	0	0		0	0	0	0	0		0	0	0	0	0		0	0	2	2	2	By MS/MS	6.8	3	0	0	0		0	0	1	1	1	By MS/MS	2.5	1
tr|B5DEJ1|B5DEJ1_RAT;tr|A0A0G2JZ92|A0A0G2JZ92_RAT;sp|D4A208|SRGP2_RAT;tr|F1M287|F1M287_RAT	tr|B5DEJ1|B5DEJ1_RAT;tr|A0A0G2JZ92|A0A0G2JZ92_RAT;sp|D4A208|SRGP2_RAT;tr|F1M287|F1M287_RAT	98.367	858	0	0	0		0	0	0	0	0		0	0	0	0	0		0	0	1	1	1	By MS/MS	1.4	2	0	0	0		0	0	0	0	0		0	0
sp|D4A2Z8|DHX36_RAT;tr|A0A0G2JZH9|A0A0G2JZH9_RAT	sp|D4A2Z8|DHX36_RAT;tr|A0A0G2JZH9|A0A0G2JZH9_RAT	113.84	1000	0	0	0		0	0	0	0	0		0	0	0	0	0		0	0	1	1	1	By MS/MS	0.9	1	0	0	0		0	0	0	0	0		0	0
sp|D4A5U3|TGM3_RAT	sp|D4A5U3|TGM3_RAT	77.229	693	1	1	1	By MS/MS	1.9	2	1	1	1	By MS/MS	1.9	2	1	1	1	By MS/MS	1.9	2	1	1	1	By MS/MS	1.9	2	1	1	1	By matching	1.9	0	1	1	1	By MS/MS	1.9	1
sp|D4A8X0|ZBTB4_RAT;tr|M0RCM7|M0RCM7_RAT;sp|Q5EXX3|ZBT38_RAT	sp|D4A8X0|ZBTB4_RAT;tr|M0RCM7|M0RCM7_RAT;sp|Q5EXX3|ZBT38_RAT	103.21	984	0	0	0		0	0	0	0	0		0	0	0	0	0		0	0	2	2	2	By MS/MS	2.2	3	1	1	1	By matching	0.8	0	1	1	1	By MS/MS	0.8	1
tr|A0A0A0MXW9|A0A0A0MXW9_RAT;tr|A0A0G2K8K9|A0A0G2K8K9_RAT;sp|P84586|RMXRL_RAT;sp|D4AE41|RMXL1_RAT;sp|Q4V898|RBMX_RAT	tr|A0A0A0MXW9|A0A0A0MXW9_RAT;tr|A0A0G2K8K9|A0A0G2K8K9_RAT;sp|P84586|RMXRL_RAT;sp|D4AE41|RMXL1_RAT;sp|Q4V898|RBMX_RAT	40.07	368	0	0	0		0	0	1	1	1	By MS/MS	3.5	1	0	0	0		0	0	1	1	1	By MS/MS	3.5	1	2	2	2	By MS/MS	5.7	2	0	0	0		0	0
tr|M3ZCQ2|M3ZCQ2_RAT;sp|F1LNJ2|U520_RAT;tr|Q4KLH1|Q4KLH1_RAT	tr|M3ZCQ2|M3ZCQ2_RAT;sp|F1LNJ2|U520_RAT	244.53	2136	33	33	33	By MS/MS	16.7	34	36	36	36	By MS/MS	17.3	35	4	4	4	By MS/MS	1.8	2	42	42	42	By MS/MS	21	87	35	35	35	By MS/MS	16.9	79	11	11	11	By MS/MS	5.3	5
tr|A0A0A0MXY4|A0A0A0MXY4_RAT;tr|A0A1W2Q676|A0A1W2Q676_RAT;sp|F1LP64-2|TRIPC_RAT;sp|F1LP64|TRIPC_RAT;tr|A0A0G2JU73|A0A0G2JU73_RAT;tr|Q3KR60|Q3KR60_RAT	tr|A0A0A0MXY4|A0A0A0MXY4_RAT;tr|A0A1W2Q676|A0A1W2Q676_RAT;sp|F1LP64-2|TRIPC_RAT;sp|F1LP64|TRIPC_RAT;tr|A0A0G2JU73|A0A0G2JU73_RAT	218.1	1975	2	2	2	By MS/MS	1	3	0	0	0		0	0	0	0	0		0	0	2	2	2	By MS/MS	1.3	3	1	1	1	By MS/MS	0.6	2	0	0	0		0	0
sp|F1LQ48|HNRPL_RAT;tr|B5DFG2|B5DFG2_RAT;tr|F2Z3R2|F2Z3R2_RAT;sp|F1LQ48-2|HNRPL_RAT;tr|Q9ET33|Q9ET33_RAT;tr|F1M040|F1M040_RAT	sp|F1LQ48|HNRPL_RAT;tr|B5DFG2|B5DFG2_RAT;tr|F2Z3R2|F2Z3R2_RAT;sp|F1LQ48-2|HNRPL_RAT	67.902	623	9	9	9	By MS/MS	20.9	17	9	9	9	By MS/MS	20.9	16	10	10	10	By MS/MS	26	18	13	13	13	By MS/MS	31.8	54	12	12	12	By MS/MS	29.1	28	11	11	11	By MS/MS	24.9	42
sp|F1LU71|AUHM_RAT	sp|F1LU71|AUHM_RAT	33.341	315	0	0	0		0	0	1	1	1	By matching	2.9	0	1	1	1	By matching	2.9	0	4	4	4	By MS/MS	14	6	4	4	4	By MS/MS	14	6	3	3	3	By MS/MS	10.2	2
sp|F1LYQ8|FARP1_RAT	sp|F1LYQ8|FARP1_RAT	118.84	1049	0	0	0		0	0	0	0	0		0	0	0	0	0		0	0	1	1	1	By MS/MS	1.3	1	0	0	0		0	0	0	0	0		0	0
sp|F1M3L7|EPS8_RAT	sp|F1M3L7|EPS8_RAT	91.927	822	0	0	0		0	0	0	0	0		0	0	0	0	0		0	0	3	3	3	By MS/MS	3.8	4	0	0	0		0	0	0	0	0		0	0
sp|G3V6S8|SRSF6_RAT	sp|G3V6S8|SRSF6_RAT	39.025	339	4	3	3	By MS/MS	11.2	2	3	2	2	By MS/MS	8.6	2	2	1	1	By matching	5.3	0	4	3	3	By MS/MS	11.2	4	4	3	3	By MS/MS	11.2	2	1	0	0	By matching	2.7	0
tr|A0A140TAI3|A0A140TAI3_RAT;sp|G3V9R8|HNRPC_RAT;tr|A0A0G2K7B3|A0A0G2K7B3_RAT;tr|A0A0G2JXW4|A0A0G2JXW4_RAT	tr|A0A140TAI3|A0A140TAI3_RAT;sp|G3V9R8|HNRPC_RAT;tr|A0A0G2K7B3|A0A0G2K7B3_RAT;tr|A0A0G2JXW4|A0A0G2JXW4_RAT	32.322	293	3	3	3	By MS/MS	10.2	1	5	5	5	By MS/MS	14.3	8	0	0	0		0	0	7	7	7	By MS/MS	23.2	14	8	8	8	By MS/MS	23.9	15	0	0	0		0	0
sp|O08629|TIF1B_RAT	sp|O08629|TIF1B_RAT	88.955	835	6	6	6	By MS/MS	10.2	6	8	8	8	By MS/MS	12.8	10	0	0	0		0	0	11	11	11	By MS/MS	19.6	27	10	10	10	By MS/MS	15.4	21	3	3	3	By MS/MS	5.1	3
sp|O08651|SERA_RAT	sp|O08651|SERA_RAT	56.493	533	1	1	1	By MS/MS	1.5	1	0	0	0		0	0	0	0	0		0	0	1	1	1	By MS/MS	2.8	1	0	0	0		0	0	0	0	0		0	0
sp|O08658|NUP88_RAT	sp|O08658|NUP88_RAT	83.584	742	0	0	0		0	0	0	0	0		0	0	0	0	0		0	0	1	1	1	By MS/MS	1.5	1	1	1	1	By MS/MS	1.5	1	0	0	0		0	0
sp|O08679|MARK2_RAT;tr|A0A0G2K6X6|A0A0G2K6X6_RAT;tr|A0A0G2K7H9|A0A0G2K7H9_RAT;sp|O08678|MARK1_RAT;tr|F1M836|F1M836_RAT;sp|Q8VHF0|MARK3_RAT;tr|A0A0G2JU56|A0A0G2JU56_RAT;tr|A0A1B0GWN5|A0A1B0GWN5_RAT	sp|O08679|MARK2_RAT;tr|A0A0G2K6X6|A0A0G2K6X6_RAT;tr|A0A0G2K7H9|A0A0G2K7H9_RAT;sp|O08678|MARK1_RAT;tr|F1M836|F1M836_RAT;sp|Q8VHF0|MARK3_RAT;tr|A0A0G2JU56|A0A0G2JU56_RAT	80.871	722	0	0	0		0	0	0	0	0		0	0	0	0	0		0	0	3	3	2	By MS/MS	5	4	2	2	1	By MS/MS	2.2	2	0	0	0		0	0
tr|B1WBQ0|B1WBQ0_RAT;sp|O08837|CDC5L_RAT	tr|B1WBQ0|B1WBQ0_RAT;sp|O08837|CDC5L_RAT	92.216	802	7	7	7	By MS/MS	10.7	7	6	6	6	By MS/MS	9.7	8	0	0	0		0	0	12	12	12	By MS/MS	19.5	25	9	9	9	By MS/MS	13.2	11	3	3	3	By MS/MS	5.1	3
sp|O08984|LBR_RAT	sp|O08984|LBR_RAT	70.723	620	0	0	0		0	0	0	0	0		0	0	0	0	0		0	0	1	1	1	By MS/MS	2.4	2	1	1	1	By MS/MS	2.4	1	0	0	0		0	0
tr|A0A1W2Q6N8|A0A1W2Q6N8_RAT;tr|A0A0G2K1W0|A0A0G2K1W0_RAT;sp|O09018|COT2_RAT;tr|Q62681|Q62681_RAT;tr|F2Z3S9|F2Z3S9_RAT;tr|F1LP04|F1LP04_RAT;sp|O09017|NR2F6_RAT	tr|A0A1W2Q6N8|A0A1W2Q6N8_RAT;tr|A0A0G2K1W0|A0A0G2K1W0_RAT;sp|O09018|COT2_RAT;tr|Q62681|Q62681_RAT;tr|F2Z3S9|F2Z3S9_RAT;tr|F1LP04|F1LP04_RAT;sp|O09017|NR2F6_RAT	30.496	273	0	0	0		0	0	0	0	0		0	0	1	1	1	By MS/MS	2.9	1	1	1	1	By MS/MS	3.3	2	0	0	0		0	0	2	2	2	By MS/MS	6.2	2
tr|B0BMT8|B0BMT8_RAT;sp|O09032|ELAV4_RAT	tr|B0BMT8|B0BMT8_RAT;sp|O09032|ELAV4_RAT	40.963	373	1	0	0	By matching	2.9	0	4	2	1	By MS/MS	12.3	1	1	0	0	By matching	2.9	0	6	3	1	By MS/MS	18	7	7	4	2	By MS/MS	22	8	4	2	1	By MS/MS	11.8	2
sp|O35095|NCDN_RAT	sp|O35095|NCDN_RAT	78.923	729	1	1	1	By MS/MS	2.1	2	0	0	0		0	0	0	0	0		0	0	2	2	2	By MS/MS	3.6	3	1	1	1	By MS/MS	2.1	2	0	0	0		0	0
tr|Q5M7X1|Q5M7X1_RAT;sp|O35142|COPB2_RAT	tr|Q5M7X1|Q5M7X1_RAT;sp|O35142|COPB2_RAT	102.46	905	0	0	0		0	0	0	0	0		0	0	0	0	0		0	0	2	2	2	By MS/MS	2	3	1	1	1	By MS/MS	1	2	0	0	0		0	0
sp|O35821|MBB1A_RAT	sp|O35821|MBB1A_RAT	152.28	1344	10	10	10	By MS/MS	8.9	13	6	6	6	By MS/MS	5.2	7	1	1	1	By matching	0.7	0	10	10	10	By MS/MS	8.6	20	7	7	7	By MS/MS	5.7	5	1	1	1	By matching	0.7	0
tr|Q5M9H7|Q5M9H7_RAT;sp|O35824|DNJA2_RAT	tr|Q5M9H7|Q5M9H7_RAT;sp|O35824|DNJA2_RAT	45.745	412	0	0	0		0	0	0	0	0		0	0	0	0	0		0	0	1	1	1	By MS/MS	2.4	2	1	1	1	By MS/MS	2.4	1	0	0	0		0	0
tr|A0A140UHY2|A0A140UHY2_RAT;tr|Q68G39|Q68G39_RAT;tr|G3V6J5|G3V6J5_RAT;sp|O35831|CDK17_RAT;tr|Q641Z0|Q641Z0_RAT;sp|O35832|CDK18_RAT;tr|A0A0H2UHG4|A0A0H2UHG4_RAT;tr|D3ZSZ0|D3ZSZ0_RAT;sp|P39951|CDK1_RAT;tr|Q6P751|Q6P751_RAT;sp|Q63699|CDK2_RAT;sp|P35426|CDK4_RAT;tr|F1MA87|F1MA87_RAT;tr|M0R7D0|M0R7D0_RAT;sp|Q63686-2|CDK16_RAT;sp|Q63686|CDK16_RAT;sp|Q3MJK5-2|CDK12_RAT;tr|A0A0G2K5U7|A0A0G2K5U7_RAT;sp|Q…	tr|A0A140UHY2|A0A140UHY2_RAT;tr|Q68G39|Q68G39_RAT;tr|G3V6J5|G3V6J5_RAT;sp|O35831|CDK17_RAT;tr|Q641Z0|Q641Z0_RAT;sp|O35832|CDK18_RAT;tr|A0A0H2UHG4|A0A0H2UHG4_RAT	52.73	461	1	0	0	By matching	1.7	0	1	0	0	By matching	1.7	0	0	0	0		0	0	3	2	2	By MS/MS	6.1	2	1	0	0	By matching	1.7	0	1	0	0	By matching	1.7	0
tr|A0A0G2K3G9|A0A0G2K3G9_RAT;tr|A4QN30|A4QN30_RAT;sp|O55000|PP1RA_RAT	tr|A0A0G2K3G9|A0A0G2K3G9_RAT;tr|A4QN30|A4QN30_RAT;sp|O55000|PP1RA_RAT	92.486	867	0	0	0		0	0	0	0	0		0	0	0	0	0		0	0	3	3	3	By MS/MS	3.7	4	6	6	6	By MS/MS	9	13	1	1	1	By MS/MS	0.9	2
tr|A0A0G2K4D0|A0A0G2K4D0_RAT;sp|O70511-3|ANK3_RAT;tr|A0A0G2K2B9|A0A0G2K2B9_RAT;tr|A0A0G2K1Q7|A0A0G2K1Q7_RAT;sp|O70511-2|ANK3_RAT;tr|A0A0G2K1R9|A0A0G2K1R9_RAT;tr|A0A0G2K0J3|A0A0G2K0J3_RAT;sp|O70511|ANK3_RAT;tr|O88521|O88521_RAT;tr|Q3T1J5|Q3T1J5_RAT;sp|O70511-7|ANK3_RAT;tr|Q574E1|Q574E1_RAT;tr|A0A0G2JUJ5|A0A0G2JUJ5_RAT;sp|O70511-6|ANK3_RAT;sp|O70511-5|ANK3_RAT;sp|O70511-4|ANK3_RAT;tr|Q792M9|Q792M9_…	tr|A0A0G2K4D0|A0A0G2K4D0_RAT;sp|O70511-3|ANK3_RAT;tr|A0A0G2K2B9|A0A0G2K2B9_RAT;tr|A0A0G2K1Q7|A0A0G2K1Q7_RAT;sp|O70511-2|ANK3_RAT;tr|A0A0G2K1R9|A0A0G2K1R9_RAT;tr|A0A0G2K0J3|A0A0G2K0J3_RAT;sp|O70511|ANK3_RAT;tr|O88521|O88521_RAT;tr|Q3T1J5|Q3T1J5_RAT;sp|O70511-7|ANK3_RAT;tr|Q574E1|Q574E1_RAT;tr|A0A0G2JUJ5|A0A0G2JUJ5_RAT;sp|O70511-6|ANK3_RAT;sp|O70511-5|ANK3_RAT;sp|O70511-4|ANK3_RAT;tr|Q792M9|Q792M9_…	187.96	1725	1	0	0	By matching	0.6	0	0	0	0		0	0	0	0	0		0	0	6	3	3	By MS/MS	3.9	3	0	0	0		0	0	0	0	0		0	0
tr|A0A0G2JW97|A0A0G2JW97_RAT;tr|M0RBF0|M0RBF0_RAT;sp|O88453|SAFB1_RAT;tr|A0A0G2JZI0|A0A0G2JZI0_RAT	tr|A0A0G2JW97|A0A0G2JW97_RAT;tr|M0RBF0|M0RBF0_RAT;sp|O88453|SAFB1_RAT;tr|A0A0G2JZI0|A0A0G2JZI0_RAT	94.642	838	1	1	1	By MS/MS	1.4	1	1	1	1	By MS/MS	1.4	1	0	0	0		0	0	2	2	2	By MS/MS	2.3	2	1	1	1	By MS/MS	1.4	2	2	2	2	By MS/MS	2.3	3
sp|O88553|ZFP37_RAT	sp|O88553|ZFP37_RAT	68.098	601	0	0	0		0	0	0	0	0		0	0	0	0	0		0	0	0	0	0		0	0	1	1	1	By MS/MS	2.2	1	0	0	0		0	0
sp|O88656|ARC1B_RAT	sp|O88656|ARC1B_RAT	41.056	372	0	0	0		0	0	0	0	0		0	0	0	0	0		0	0	2	2	2	By MS/MS	8.3	2	1	1	1	By matching	4.8	0	0	0	0		0	0
tr|A0A0G2K1X6|A0A0G2K1X6_RAT;tr|G3V984|G3V984_RAT;sp|O88778|BSN_RAT	tr|A0A0G2K1X6|A0A0G2K1X6_RAT;tr|G3V984|G3V984_RAT;sp|O88778|BSN_RAT	321.39	2994	0	0	0		0	0	0	0	0		0	0	0	0	0		0	0	1	1	1	By MS/MS	0.4	1	0	0	0		0	0	0	0	0		0	0
tr|G3V940|G3V940_RAT;sp|O89046|COR1B_RAT;tr|Q6P7R0|Q6P7R0_RAT	tr|G3V940|G3V940_RAT;sp|O89046|COR1B_RAT;tr|Q6P7R0|Q6P7R0_RAT	53.938	484	1	1	1	By matching	2.3	0	0	0	0		0	0	0	0	0		0	0	2	2	2	By MS/MS	5	3	0	0	0		0	0	0	0	0		0	0
tr|S5RZM8|S5RZM8_RAT;tr|Q8SEZ5|Q8SEZ5_RAT;tr|Q5UAJ6|Q5UAJ6_RAT;tr|Q37652|Q37652_RAT;tr|A0A097PE04|A0A097PE04_RAT;sp|P00406|COX2_RAT	tr|S5RZM8|S5RZM8_RAT;tr|Q8SEZ5|Q8SEZ5_RAT;tr|Q5UAJ6|Q5UAJ6_RAT;tr|Q37652|Q37652_RAT;tr|A0A097PE04|A0A097PE04_RAT;sp|P00406|COX2_RAT	25.958	227	1	1	1	By matching	4.4	0	0	0	0		0	0	0	0	0		0	0	1	1	1	By MS/MS	4.4	3	0	0	0		0	0	0	0	0		0	0
tr|B1H216|B1H216_RAT;tr|A0A0G2JSV6|A0A0G2JSV6_RAT;sp|P01946|HBA_RAT;tr|Q63910|Q63910_RAT;CON__P01966	tr|B1H216|B1H216_RAT;tr|A0A0G2JSV6|A0A0G2JSV6_RAT;sp|P01946|HBA_RAT	15.328	142	4	4	4	By MS/MS	36.6	8	0	0	0		0	0	0	0	0		0	0	0	0	0		0	0	0	0	0		0	0	0	0	0		0	0
sp|P02091|HBB1_RAT;tr|A0A0G2JSW3|A0A0G2JSW3_RAT;tr|A0A0G2JTW9|A0A0G2JTW9_RAT;CON__Q3SX09;CON__P02070;tr|O88752|O88752_RAT	sp|P02091|HBB1_RAT;tr|A0A0G2JSW3|A0A0G2JSW3_RAT	15.979	147	9	9	3	By MS/MS	72.8	26	0	0	0		0	0	0	0	0		0	0	5	5	1	By MS/MS	36.7	5	0	0	0		0	0	0	0	0		0	0
tr|D4ACV3|D4ACV3_RAT;tr|K7S2S2|K7S2S2_RAT;sp|P0CC09|H2A2A_RAT;sp|P02262|H2A1_RAT	tr|D4ACV3|D4ACV3_RAT;tr|K7S2S2|K7S2S2_RAT;sp|P0CC09|H2A2A_RAT;sp|P02262|H2A1_RAT	13.645	126	5	5	1	By MS/MS	36.5	33	3	3	0	By MS/MS	27.8	18	3	3	0	By MS/MS	27.8	13	4	4	1	By MS/MS	36.5	27	4	4	1	By MS/MS	36.5	18	2	2	0	By MS/MS	12.7	4
sp|P02454|CO1A1_RAT	sp|P02454|CO1A1_RAT	137.95	1453	6	6	6	By MS/MS	5.4	21	0	0	0		0	0	1	1	1	By MS/MS	1.5	1	5	5	5	By MS/MS	4.5	18	0	0	0		0	0	0	0	0		0	0
tr|F1LS40|F1LS40_RAT;tr|A0A0G2KAN1|A0A0G2KAN1_RAT;sp|P02466|CO1A2_RAT;tr|A0A0G2K5E8|A0A0G2K5E8_RAT	tr|F1LS40|F1LS40_RAT;tr|A0A0G2KAN1|A0A0G2KAN1_RAT;sp|P02466|CO1A2_RAT;tr|A0A0G2K5E8|A0A0G2K5E8_RAT	129.63	1372	2	2	2	By MS/MS	1.9	4	0	0	0		0	0	0	0	0		0	0	2	2	2	By MS/MS	1.9	3	0	0	0		0	0	0	0	0		0	0
sp|P02680-2|FIBG_RAT;sp|P02680|FIBG_RAT	sp|P02680-2|FIBG_RAT;sp|P02680|FIBG_RAT	49.651	437	11	11	11	By MS/MS	33.2	29	0	0	0		0	0	0	0	0		0	0	8	8	8	By MS/MS	22.4	18	0	0	0		0	0	0	0	0		0	0
sp|P02688-2|MBP_RAT;tr|I7FKL4|I7FKL4_RAT;sp|P02688|MBP_RAT;sp|P02688-5|MBP_RAT;tr|I7EFB0|I7EFB0_RAT;sp|P02688-4|MBP_RAT;sp|P02688-3|MBP_RAT;tr|Q5XFW1|Q5XFW1_RAT	sp|P02688-2|MBP_RAT;tr|I7FKL4|I7FKL4_RAT;sp|P02688|MBP_RAT;sp|P02688-5|MBP_RAT;tr|I7EFB0|I7EFB0_RAT;sp|P02688-4|MBP_RAT;sp|P02688-3|MBP_RAT	18.487	169	3	3	3	By MS/MS	23.1	7	3	3	3	By MS/MS	23.1	4	4	4	4	By MS/MS	33.7	5	3	3	3	By MS/MS	19.5	10	3	3	3	By MS/MS	19.5	14	3	3	3	By MS/MS	19.5	10
tr|Q6P6G9|Q6P6G9_RAT;tr|Q5I0M7|Q5I0M7_RAT;sp|P04256|ROA1_RAT	tr|Q6P6G9|Q6P6G9_RAT;tr|Q5I0M7|Q5I0M7_RAT;sp|P04256|ROA1_RAT	33.619	313	2	2	2	By MS/MS	7.3	1	4	4	4	By MS/MS	15.7	1	2	2	2	By matching	8.3	0	4	4	4	By MS/MS	15.7	7	5	5	5	By MS/MS	15.7	18	2	2	2	By MS/MS	7.7	2
sp|P04636|MDHM_RAT;tr|Q0QF43|Q0QF43_RAT	sp|P04636|MDHM_RAT;tr|Q0QF43|Q0QF43_RAT	35.683	338	0	0	0		0	0	1	1	1	By MS/MS	4.1	1	0	0	0		0	0	1	1	1	By MS/MS	3.3	1	0	0	0		0	0	0	0	0		0	0
tr|Q6P9U7|Q6P9U7_RAT;tr|B5DEN4|B5DEN4_RAT;sp|P04642|LDHA_RAT	tr|Q6P9U7|Q6P9U7_RAT;tr|B5DEN4|B5DEN4_RAT;sp|P04642|LDHA_RAT	29.831	270	2	1	1	By MS/MS	8.1	1	0	0	0		0	0	0	0	0		0	0	0	0	0		0	0	1	1	1	By MS/MS	3.7	0	0	0	0		0	0
tr|Q5EB49|Q5EB49_RAT;tr|Q5BJ93|Q5BJ93_RAT;tr|M0R5J4|M0R5J4_RAT;sp|P04764|ENOA_RAT	tr|Q5EB49|Q5EB49_RAT;tr|Q5BJ93|Q5BJ93_RAT;tr|M0R5J4|M0R5J4_RAT;sp|P04764|ENOA_RAT	47.157	434	0	0	0		0	0	4	4	4	By MS/MS	12.4	2	1	1	1	By MS/MS	2.3	0	2	2	2	By MS/MS	5.3	3	3	3	3	By MS/MS	9.4	4	1	1	1	By matching	2.3	0
tr|M0R590|M0R590_RAT;tr|D3ZGY4|D3ZGY4_RAT;sp|P04797|G3P_RAT;tr|M0R660|M0R660_RAT;tr|Q0QEU1|Q0QEU1_RAT;tr|E9PTN6|E9PTN6_RAT;tr|E9PTV9|E9PTV9_RAT;tr|A0A0G2K8S2|A0A0G2K8S2_RAT;tr|P97617|P97617_RAT;tr|F1LUI2|F1LUI2_RAT;tr|F1M2N4|F1M2N4_RAT;tr|F1LUV3|F1LUV3_RAT;tr|D3ZQT0|D3ZQT0_RAT;tr|A0A0G2K7M1|A0A0G2K7M1_RAT;tr|B1WBQ8|B1WBQ8_RAT;sp|Q9ESV6|G3PT_RAT;tr|Q8K4T8|Q8K4T8_RAT;tr|D3ZEN2|D3ZEN2_RAT;tr|D3ZME3|…	tr|M0R590|M0R590_RAT;tr|D3ZGY4|D3ZGY4_RAT;sp|P04797|G3P_RAT;tr|M0R660|M0R660_RAT;tr|Q0QEU1|Q0QEU1_RAT;tr|E9PTN6|E9PTN6_RAT;tr|E9PTV9|E9PTV9_RAT;tr|A0A0G2K8S2|A0A0G2K8S2_RAT	35.814	333	8	8	8	By MS/MS	28.8	15	7	7	7	By MS/MS	24.6	14	4	4	4	By MS/MS	15.6	6	8	8	8	By MS/MS	30	17	10	10	10	By MS/MS	26.1	25	4	4	4	By MS/MS	11.4	8
tr|Q45QN0|Q45QN0_RAT;sp|P04897|GNAI2_RAT;tr|Q5EEY4|Q5EEY4_RAT;sp|P63095-3|GNAS2_RAT;tr|Q5EEY3|Q5EEY3_RAT;tr|Q45QM8|Q45QM8_RAT;tr|D3ZSS5|D3ZSS5_RAT;tr|D4AA42|D4AA42_RAT;sp|P29348|GNAT3_RAT;sp|P08753|GNAI3_RAT;tr|M0R9J4|M0R9J4_RAT;tr|G3V8E8|G3V8E8_RAT;sp|P38406|GNAL_RAT;tr|A0A0G2K526|A0A0G2K526_RAT;tr|A0A0G2JWA1|A0A0G2JWA1_RAT;sp|Q63803|GNAS1_RAT	tr|Q45QN0|Q45QN0_RAT;sp|P04897|GNAI2_RAT;tr|Q5EEY4|Q5EEY4_RAT	40.499	355	1	0	0	By matching	3.1	0	1	0	0	By matching	3.1	0	1	0	0	By matching	3.1	0	3	2	2	By MS/MS	10.4	4	1	0	0	By matching	3.1	0	1	0	0	By matching	3.1	0
tr|B6DYP8|B6DYP8_RAT;sp|P04904|GSTA3_RAT;tr|A0A0G2JVT2|A0A0G2JVT2_RAT;tr|A0A0G2JTB1|A0A0G2JTB1_RAT;sp|P46418|GSTA5_RAT;tr|Q9JLX3|Q9JLX3_RAT;tr|Q498T5|Q498T5_RAT;tr|A0A0G2K8Q5|A0A0G2K8Q5_RAT;tr|Q9JLQ6|Q9JLQ6_RAT;tr|Q7M0F7|Q7M0F7_RAT	tr|B6DYP8|B6DYP8_RAT;sp|P04904|GSTA3_RAT;tr|A0A0G2JVT2|A0A0G2JVT2_RAT;tr|A0A0G2JTB1|A0A0G2JTB1_RAT;sp|P46418|GSTA5_RAT;tr|Q9JLX3|Q9JLX3_RAT;tr|Q498T5|Q498T5_RAT;tr|A0A0G2K8Q5|A0A0G2K8Q5_RAT	25.319	221	2	2	0	By MS/MS	7.2	2	2	2	0	By MS/MS	7.2	1	3	3	1	By MS/MS	12.7	0	3	3	1	By MS/MS	10.9	6	2	2	0	By MS/MS	7.2	2	2	2	0	By MS/MS	7.2	2
tr|Q6LDP3|Q6LDP3_RAT;sp|P04905|GSTM1_RAT;tr|G3V983|G3V983_RAT;tr|B6DYQ1|B6DYQ1_RAT;tr|Q7M0F1|Q7M0F1_RAT;tr|B0BN47|B0BN47_RAT	tr|Q6LDP3|Q6LDP3_RAT;sp|P04905|GSTM1_RAT;tr|G3V983|G3V983_RAT;tr|B6DYQ1|B6DYQ1_RAT	25.685	216	4	1	1	By MS/MS	14.4	1	4	1	1	By matching	14.4	0	6	4	3	By MS/MS	28.7	7	5	2	2	By MS/MS	19.4	2	4	1	1	By MS/MS	14.4	2	8	5	4	By MS/MS	30.1	14
sp|P04937-4|FINC_RAT;tr|F1LST1|F1LST1_RAT;sp|P04937-2|FINC_RAT;sp|P04937-3|FINC_RAT;tr|A0A096P6L8|A0A096P6L8_RAT;sp|P04937|FINC_RAT	sp|P04937-4|FINC_RAT;tr|F1LST1|F1LST1_RAT;sp|P04937-2|FINC_RAT;sp|P04937-3|FINC_RAT;tr|A0A096P6L8|A0A096P6L8_RAT;sp|P04937|FINC_RAT	259.35	2358	8	8	8	By MS/MS	4.8	11	0	0	0		0	0	0	0	0		0	0	4	4	4	By MS/MS	2	5	0	0	0		0	0	0	0	0		0	0
sp|P05065|ALDOA_RAT;tr|Q6AY07|Q6AY07_RAT	sp|P05065|ALDOA_RAT;tr|Q6AY07|Q6AY07_RAT	39.351	364	4	4	4	By MS/MS	13.2	2	5	5	5	By MS/MS	19.5	4	0	0	0		0	0	5	5	5	By MS/MS	19.5	9	5	5	5	By MS/MS	19.5	11	0	0	0		0	0
sp|P05197|EF2_RAT;tr|Q8K1G4|Q8K1G4_RAT	sp|P05197|EF2_RAT;tr|Q8K1G4|Q8K1G4_RAT	95.283	858	2	2	2	By MS/MS	2.3	2	3	2	2	By MS/MS	3.5	2	0	0	0		0	0	5	4	4	By MS/MS	6.2	3	6	5	5	By MS/MS	7	6	0	0	0		0	0
tr|B0K023|B0K023_RAT;tr|B0K031|B0K031_RAT;sp|P05426|RL7_RAT	tr|B0K023|B0K023_RAT;tr|B0K031|B0K031_RAT;sp|P05426|RL7_RAT	26.185	223	1	1	1	By MS/MS	4.9	2	1	1	1	By MS/MS	4.9	2	0	0	0		0	0	1	1	1	By MS/MS	4.9	2	1	1	1	By MS/MS	4.9	2	0	0	0		0	0
sp|P05708|HXK1_RAT;tr|M0RAQ6|M0RAQ6_RAT;tr|O54892|O54892_RAT;sp|P27881|HXK2_RAT;tr|A0A0G2JST6|A0A0G2JST6_RAT;sp|P27926|HXK3_RAT;tr|A0A0G2JTY2|A0A0G2JTY2_RAT	sp|P05708|HXK1_RAT;tr|M0RAQ6|M0RAQ6_RAT	102.41	918	6	6	4	By MS/MS	6.2	3	3	3	2	By MS/MS	3.1	1	0	0	0		0	0	9	9	7	By MS/MS	9.4	12	9	9	7	By MS/MS	10.1	11	1	1	1	By matching	0.9	0
tr|F1LP82|F1LP82_RAT;sp|P05712|RAB2A_RAT	tr|F1LP82|F1LP82_RAT;sp|P05712|RAB2A_RAT	22.804	206	0	0	0		0	0	0	0	0		0	0	0	0	0		0	0	0	0	0		0	0	1	1	1	By MS/MS	6.8	1	0	0	0		0	0
tr|A1L114|A1L114_RAT;sp|P06399-2|FIBA_RAT;tr|Q7TQ70|Q7TQ70_RAT;sp|P06399|FIBA_RAT;tr|Q4G044|Q4G044_RAT	tr|A1L114|A1L114_RAT;sp|P06399-2|FIBA_RAT;tr|Q7TQ70|Q7TQ70_RAT;sp|P06399|FIBA_RAT	60.504	550	14	14	14	By MS/MS	34.5	36	0	0	0		0	0	0	0	0		0	0	8	8	8	By MS/MS	13.6	13	0	0	0		0	0	0	0	0		0	0
sp|P06685|AT1A1_RAT;tr|F1LRK1|F1LRK1_RAT;sp|P09626|ATP4A_RAT	sp|P06685|AT1A1_RAT	113.05	1023	4	0	0	By matching	6	0	5	0	0	By matching	7.8	0	0	0	0		0	0	6	1	1	By MS/MS	8.7	1	5	1	1	By MS/MS	7.3	1	0	0	0		0	0
sp|P06687|AT1A3_RAT	sp|P06687|AT1A3_RAT	111.69	1013	8	8	2	By MS/MS	10.7	7	9	9	2	By MS/MS	12.5	15	0	0	0		0	0	9	9	2	By MS/MS	12.1	17	8	8	2	By MS/MS	10.8	19	0	0	0		0	0
sp|P07150|ANXA1_RAT	sp|P07150|ANXA1_RAT	38.829	346	1	1	1	By MS/MS	3.2	1	0	0	0		0	0	0	0	0		0	0	3	3	3	By MS/MS	10.4	5	0	0	0		0	0	0	0	0		0	0
sp|P07153|RPN1_RAT;tr|Q6P7A7|Q6P7A7_RAT	sp|P07153|RPN1_RAT;tr|Q6P7A7|Q6P7A7_RAT	68.303	605	9	9	9	By MS/MS	16.7	13	10	10	10	By MS/MS	19.5	14	0	0	0		0	0	9	9	9	By MS/MS	17	16	10	10	10	By MS/MS	19.5	21	4	4	4	By MS/MS	6.9	5
sp|P07340|AT1B1_RAT;tr|A0A096MJI9|A0A096MJI9_RAT	sp|P07340|AT1B1_RAT	35.201	304	1	1	1	By MS/MS	4.6	2	1	1	1	By MS/MS	4.6	2	0	0	0		0	0	3	3	3	By MS/MS	12.5	6	2	2	2	By MS/MS	8.9	2	0	0	0		0	0
tr|A0A0G2KAD8|A0A0G2KAD8_RAT;sp|P07825|SYPH_RAT	tr|A0A0G2KAD8|A0A0G2KAD8_RAT;sp|P07825|SYPH_RAT	30.622	283	0	0	0		0	0	0	0	0		0	0	0	0	0		0	0	1	1	1	By MS/MS	3.5	2	0	0	0		0	0	0	0	0		0	0
sp|P08009|GSTM7_RAT;tr|A0A0G2K4U2|A0A0G2K4U2_RAT;tr|F1LXL7|F1LXL7_RAT;tr|D3ZVQ8|D3ZVQ8_RAT	sp|P08009|GSTM7_RAT;tr|A0A0G2K4U2|A0A0G2K4U2_RAT	25.68	218	7	7	3	By MS/MS	29.8	10	6	6	2	By MS/MS	24.8	9	7	7	4	By MS/MS	30.7	9	8	8	4	By MS/MS	29.8	12	7	7	3	By MS/MS	24.8	6	7	7	3	By MS/MS	28.9	14
sp|P08154|EGR1_RAT;tr|A0A0H2UHR3|A0A0H2UHR3_RAT;tr|P97705|P97705_RAT	sp|P08154|EGR1_RAT;tr|A0A0H2UHR3|A0A0H2UHR3_RAT;tr|P97705|P97705_RAT	53.934	508	0	0	0		0	0	0	0	0		0	0	0	0	0		0	0	1	1	1	By matching	2.6	0	2	2	2	By MS/MS	5.1	2	0	0	0		0	0
tr|G3V9G3|G3V9G3_RAT;sp|P08413|KCC2B_RAT;tr|Q63094|Q63094_RAT;tr|F1LNI8|F1LNI8_RAT;tr|F1LUE2|F1LUE2_RAT;tr|A0A0G3FMJ5|A0A0G3FMJ5_RAT	tr|G3V9G3|G3V9G3_RAT;sp|P08413|KCC2B_RAT;tr|Q63094|Q63094_RAT;tr|F1LNI8|F1LNI8_RAT;tr|F1LUE2|F1LUE2_RAT	60.46	542	9	9	3	By MS/MS	21.2	17	6	6	1	By MS/MS	12.9	8	2	2	0	By MS/MS	4.2	1	9	9	2	By MS/MS	17.7	32	4	4	0	By MS/MS	7.7	5	4	4	0	By MS/MS	7.7	5
sp|P08592-2|A4_RAT;tr|Q6P6Q5|Q6P6Q5_RAT;sp|P08592|A4_RAT	sp|P08592-2|A4_RAT;tr|Q6P6Q5|Q6P6Q5_RAT;sp|P08592|A4_RAT	78.482	695	1	1	1	By MS/MS	1.7	1	1	1	1	By MS/MS	1.7	1	0	0	0		0	0	1	1	1	By MS/MS	1.7	1	1	1	1	By matching	1.7	0	0	0	0		0	0
sp|P09117|ALDOC_RAT;tr|A0A0G2K3Q6|A0A0G2K3Q6_RAT;tr|Q6PCU3|Q6PCU3_RAT;tr|A0A0G2QC57|A0A0G2QC57_RAT	sp|P09117|ALDOC_RAT;tr|A0A0G2K3Q6|A0A0G2K3Q6_RAT;tr|Q6PCU3|Q6PCU3_RAT;tr|A0A0G2QC57|A0A0G2QC57_RAT	39.283	363	1	1	1	By matching	2.2	0	1	1	1	By MS/MS	3.9	1	0	0	0		0	0	2	2	2	By MS/MS	5.2	1	5	5	5	By MS/MS	12.9	7	0	0	0		0	0
sp|P09606|GLNA_RAT	sp|P09606|GLNA_RAT	42.267	373	0	0	0		0	0	7	7	7	By MS/MS	22	12	0	0	0		0	0	0	0	0		0	0	12	12	12	By MS/MS	34.6	46	0	0	0		0	0
sp|P09650|MCPT1_RAT	sp|P09650|MCPT1_RAT	28.617	260	0	0	0		0	0	0	0	0		0	0	2	2	2	By MS/MS	11.2	3	2	2	2	By MS/MS	8.1	2	0	0	0		0	0	0	0	0		0	0
sp|P09951|SYN1_RAT;sp|P09951-2|SYN1_RAT	sp|P09951|SYN1_RAT;sp|P09951-2|SYN1_RAT	73.987	704	13	13	13	By MS/MS	34.9	29	13	13	13	By MS/MS	32.8	34	11	11	11	By MS/MS	24.6	21	15	15	14	By MS/MS	35.1	40	13	13	12	By MS/MS	28	39	8	8	8	By MS/MS	19.6	22
tr|A0A0A0MXW3|A0A0A0MXW3_RAT;tr|D4AEC0|D4AEC0_RAT;sp|P0C0S7|H2AZ_RAT	tr|A0A0A0MXW3|A0A0A0MXW3_RAT;tr|D4AEC0|D4AEC0_RAT;sp|P0C0S7|H2AZ_RAT	13.421	127	4	2	2	By MS/MS	31.5	7	4	2	2	By MS/MS	31.5	4	4	2	2	By MS/MS	31.5	2	4	2	2	By MS/MS	31.5	3	4	2	2	By MS/MS	31.5	6	2	0	0	By matching	12.6	0
sp|P0C6S7-2|ANS1B_RAT;sp|P0C6S7-3|ANS1B_RAT;tr|F1M2J2|F1M2J2_RAT;sp|P0C6S7|ANS1B_RAT	sp|P0C6S7-2|ANS1B_RAT;sp|P0C6S7-3|ANS1B_RAT;tr|F1M2J2|F1M2J2_RAT;sp|P0C6S7|ANS1B_RAT	48.372	426	0	0	0		0	0	0	0	0		0	0	0	0	0		0	0	2	2	2	By MS/MS	4.5	4	1	1	1	By matching	2.1	0	0	0	0		0	0
tr|Q63654|Q63654_RAT;tr|Q6P7R7|Q6P7R7_RAT;sp|P62986|RL40_RAT;tr|Q6PED0|Q6PED0_RAT;sp|P62982|RS27A_RAT;sp|P0CG51|UBB_RAT;tr|Q5FWT0|Q5FWT0_RAT;tr|F1LML2|F1LML2_RAT;sp|Q63429|UBC_RAT;tr|F1LU69|F1LU69_RAT;tr|F1M927|F1M927_RAT	tr|Q63654|Q63654_RAT;tr|Q6P7R7|Q6P7R7_RAT;sp|P62986|RL40_RAT;tr|Q6PED0|Q6PED0_RAT;sp|P62982|RS27A_RAT;sp|P0CG51|UBB_RAT;tr|Q5FWT0|Q5FWT0_RAT;tr|F1LML2|F1LML2_RAT;sp|Q63429|UBC_RAT;tr|F1LU69|F1LU69_RAT	11.241	100	3	3	3	By MS/MS	34	11	4	4	4	By MS/MS	47	8	3	3	3	By MS/MS	34	5	4	4	4	By MS/MS	47	20	4	4	4	By MS/MS	47	12	3	3	3	By MS/MS	34	7
tr|G3V6D3|G3V6D3_RAT;sp|P10719|ATPB_RAT;tr|Q0QEP3|Q0QEP3_RAT	tr|G3V6D3|G3V6D3_RAT;sp|P10719|ATPB_RAT;tr|Q0QEP3|Q0QEP3_RAT	56.344	529	7	7	7	By MS/MS	19.3	11	3	3	3	By MS/MS	6.6	1	0	0	0		0	0	4	4	4	By MS/MS	10.2	5	3	3	3	By MS/MS	6.6	2	1	1	1	By matching	2.1	0
sp|P10824|GNAI1_RAT	sp|P10824|GNAI1_RAT	40.345	354	1	0	0	By matching	3.1	0	1	0	0	By matching	3.1	0	1	0	0	By matching	3.1	0	2	1	1	By MS/MS	7.3	1	2	1	1	By matching	7.3	0	2	1	1	By matching	7.3	0
sp|P10860|DHE3_RAT	sp|P10860|DHE3_RAT	61.415	558	1	1	1	By MS/MS	3.8	1	2	2	2	By MS/MS	6.6	3	0	0	0		0	0	2	2	2	By matching	4.5	0	1	1	1	By matching	1.6	0	1	1	1	By MS/MS	1.6	0
sp|P11275|KCC2A_RAT;tr|F1LZG4|F1LZG4_RAT;tr|A0A0G2JUV8|A0A0G2JUV8_RAT;sp|P15791-5|KCC2D_RAT;sp|P15791-7|KCC2D_RAT;sp|P15791-2|KCC2D_RAT;sp|P15791-3|KCC2D_RAT;sp|P15791-6|KCC2D_RAT;sp|P15791-4|KCC2D_RAT;sp|P15791|KCC2D_RAT	sp|P11275|KCC2A_RAT;tr|F1LZG4|F1LZG4_RAT;tr|A0A0G2JUV8|A0A0G2JUV8_RAT;sp|P15791-5|KCC2D_RAT;sp|P15791-7|KCC2D_RAT;sp|P15791-2|KCC2D_RAT;sp|P15791-3|KCC2D_RAT;sp|P15791-6|KCC2D_RAT;sp|P15791-4|KCC2D_RAT;sp|P15791|KCC2D_RAT	54.114	478	7	3	3	By MS/MS	20.5	8	7	3	3	By MS/MS	18.4	3	3	1	1	By MS/MS	7.3	2	8	4	3	By MS/MS	20.3	7	5	2	2	By MS/MS	10.7	4	6	3	3	By MS/MS	14.4	4
tr|F1M779|F1M779_RAT;sp|P11442|CLH1_RAT	tr|F1M779|F1M779_RAT;sp|P11442|CLH1_RAT	191.56	1675	9	9	9	By MS/MS	8.2	8	4	4	4	By MS/MS	3.2	0	0	0	0		0	0	10	10	10	By MS/MS	7.5	14	7	7	7	By MS/MS	4.9	10	0	0	0		0	0
sp|P11505-5|AT2B1_RAT;sp|P11505-2|AT2B1_RAT;sp|P11505-6|AT2B1_RAT;sp|P11505|AT2B1_RAT;sp|P11505-4|AT2B1_RAT;sp|P11505-1|AT2B1_RAT;sp|Q64568-12|AT2B3_RAT;sp|Q64568-11|AT2B3_RAT;sp|Q64568-10|AT2B3_RAT;sp|P11506-5|AT2B2_RAT;sp|Q64542-3|AT2B4_RAT;sp|Q64568-3|AT2B3_RAT;sp|P11506-12|AT2B2_RAT;sp|Q64568-9|AT2B3_RAT;sp|P11506-3|AT2B2_RAT;sp|Q64542-2|AT2B4_RAT;sp|Q64568-2|AT2B3_RAT;sp|P11506-10|AT2B2_RAT;…	sp|P11505-5|AT2B1_RAT;sp|P11505-2|AT2B1_RAT;sp|P11505-6|AT2B1_RAT;sp|P11505|AT2B1_RAT;sp|P11505-4|AT2B1_RAT;sp|P11505-1|AT2B1_RAT;sp|Q64568-12|AT2B3_RAT;sp|Q64568-11|AT2B3_RAT;sp|Q64568-10|AT2B3_RAT;sp|P11506-5|AT2B2_RAT;sp|Q64542-3|AT2B4_RAT;sp|Q64568-3|AT2B3_RAT;sp|P11506-12|AT2B2_RAT;sp|Q64568-9|AT2B3_RAT;sp|P11506-3|AT2B2_RAT;sp|Q64542-2|AT2B4_RAT;sp|Q64568-2|AT2B3_RAT;sp|P11506-10|AT2B2_RAT;…	129.07	1171	0	0	0		0	0	0	0	0		0	0	0	0	0		0	0	3	3	3	By MS/MS	3.1	3	2	2	2	By MS/MS	2.1	3	0	0	0		0	0
sp|P11507-2|AT2A2_RAT;sp|P11507|AT2A2_RAT;tr|Q71UZ2|Q71UZ2_RAT;tr|Q63080|Q63080_RAT	sp|P11507-2|AT2A2_RAT;sp|P11507|AT2A2_RAT;tr|Q71UZ2|Q71UZ2_RAT	109.68	997	4	4	2	By MS/MS	4.9	6	3	3	2	By MS/MS	3.9	4	0	0	0		0	0	8	8	6	By MS/MS	10.5	14	8	8	6	By MS/MS	10.1	12	2	2	2	By MS/MS	2.4	4
tr|A0A1K0FUA6|A0A1K0FUA6_RAT;sp|P11517|HBB2_RAT	tr|A0A1K0FUA6|A0A1K0FUA6_RAT;sp|P11517|HBB2_RAT	15.982	147	7	1	1	By MS/MS	56.5	1	0	0	0		0	0	0	0	0		0	0	4	0	0	By matching	27.9	0	0	0	0		0	0	0	0	0		0	0
sp|P11654|PO210_RAT	sp|P11654|PO210_RAT	204.16	1886	0	0	0		0	0	1	1	1	By matching	0.6	0	0	0	0		0	0	3	3	3	By MS/MS	1.8	4	2	2	2	By MS/MS	1	2	0	0	0		0	0
sp|P11980|KPYM_RAT;sp|P11980-2|KPYM_RAT;tr|Q6P7S0|Q6P7S0_RAT;tr|A0A0G2JVG3|A0A0G2JVG3_RAT;tr|M0RD14|M0RD14_RAT;tr|B1WBN9|B1WBN9_RAT;sp|P12928-2|KPYR_RAT;tr|A0A0H2UI07|A0A0H2UI07_RAT;sp|P12928|KPYR_RAT	sp|P11980|KPYM_RAT;sp|P11980-2|KPYM_RAT;tr|Q6P7S0|Q6P7S0_RAT;tr|A0A0G2JVG3|A0A0G2JVG3_RAT;tr|M0RD14|M0RD14_RAT	57.817	531	5	5	5	By MS/MS	11.3	6	5	5	5	By MS/MS	12.2	5	2	2	2	By matching	3.6	0	7	7	7	By MS/MS	14.1	14	3	3	3	By MS/MS	7.3	4	1	1	1	By MS/MS	2.1	1
tr|Q0QEW8|Q0QEW8_RAT;sp|P12001|RL18_RAT;tr|A0A0H2UHS7|A0A0H2UHS7_RAT	tr|Q0QEW8|Q0QEW8_RAT;sp|P12001|RL18_RAT;tr|A0A0H2UHS7|A0A0H2UHS7_RAT	18.87	165	1	1	1	By MS/MS	7.9	1	0	0	0		0	0	0	0	0		0	0	0	0	0		0	0	0	0	0		0	0	0	0	0		0	0
sp|P12785|FAS_RAT	sp|P12785|FAS_RAT	272.65	2505	1	1	1	By MS/MS	0.4	1	0	0	0		0	0	0	0	0		0	0	1	1	1	By MS/MS	0.4	2	0	0	0		0	0	0	0	0		0	0
tr|G3V7S2|G3V7S2_RAT;sp|P12839|NFM_RAT	tr|G3V7S2|G3V7S2_RAT;sp|P12839|NFM_RAT	95.609	844	4	3	3	By MS/MS	6.3	7	2	1	1	By matching	2.5	0	1	0	0	By matching	1.1	0	6	5	5	By MS/MS	8.6	8	3	2	2	By MS/MS	3.7	1	1	0	0	By matching	1.1	0
tr|D3ZXI2|D3ZXI2_RAT;tr|D3ZP59|D3ZP59_RAT;sp|P13084-2|NPM_RAT;sp|P13084|NPM_RAT	tr|D3ZXI2|D3ZXI2_RAT;tr|D3ZP59|D3ZP59_RAT;sp|P13084-2|NPM_RAT;sp|P13084|NPM_RAT	27.296	243	1	1	1	By MS/MS	5.3	1	1	1	1	By MS/MS	5.3	1	0	0	0		0	0	1	1	1	By MS/MS	5.3	3	1	1	1	By MS/MS	5.3	2	1	1	1	By matching	5.3	0
sp|P13086|SUCA_RAT;tr|A0A0H2UHE1|A0A0H2UHE1_RAT;tr|P70631|P70631_RAT	sp|P13086|SUCA_RAT;tr|A0A0H2UHE1|A0A0H2UHE1_RAT	36.148	346	3	3	3	By MS/MS	12.4	2	3	3	3	By MS/MS	12.4	1	4	4	4	By MS/MS	15.6	10	3	3	3	By MS/MS	12.4	8	2	2	2	By MS/MS	9.2	2	3	3	3	By MS/MS	10.7	5
tr|A0A097BVJ5|A0A097BVJ5_RAT;sp|P13233|CN37_RAT	tr|A0A097BVJ5|A0A097BVJ5_RAT;sp|P13233|CN37_RAT	44.856	400	5	5	5	By MS/MS	15	6	3	3	3	By MS/MS	9.2	6	3	3	3	By MS/MS	9.5	3	5	5	5	By MS/MS	15	17	5	5	5	By MS/MS	15	11	3	3	3	By MS/MS	9.5	3
tr|C1KE06|C1KE06_RAT;sp|P13383|NUCL_RAT;tr|Q5U328|Q5U328_RAT	tr|C1KE06|C1KE06_RAT;sp|P13383|NUCL_RAT;tr|Q5U328|Q5U328_RAT	61.885	569	1	1	1	By MS/MS	2.1	1	0	0	0		0	0	0	0	0		0	0	0	0	0		0	0	0	0	0		0	0	0	0	0		0	0
tr|Q6PDV6|Q6PDV6_RAT;sp|P13471|RS14_RAT	tr|Q6PDV6|Q6PDV6_RAT;sp|P13471|RS14_RAT	16.273	151	0	0	0		0	0	0	0	0		0	0	1	1	1	By MS/MS	8.6	1	1	1	1	By MS/MS	8.6	0	1	1	1	By MS/MS	8.6	1	0	0	0		0	0
sp|P14480|FIBB_RAT;sp|P14480-2|FIBB_RAT;CON__P02676	sp|P14480|FIBB_RAT;sp|P14480-2|FIBB_RAT	54.235	479	11	11	11	By MS/MS	34.4	23	0	0	0		0	0	0	0	0		0	0	6	6	6	By MS/MS	15.4	15	0	0	0		0	0	0	0	0		0	0
tr|A9UMW1|A9UMW1_RAT;sp|P14942|GSTA4_RAT	tr|A9UMW1|A9UMW1_RAT;sp|P14942|GSTA4_RAT	25.51	222	1	1	1	By MS/MS	5.9	1	2	2	2	By MS/MS	9	3	0	0	0		0	0	0	0	0		0	0	0	0	0		0	0	1	1	1	By MS/MS	5.9	1
tr|Q64715|Q64715_RAT;tr|F1MAQ5|F1MAQ5_RAT;tr|A0A0U1RRX4|A0A0U1RRX4_RAT;sp|P15146-2|MTAP2_RAT;sp|P15146|MTAP2_RAT;tr|F1LNK0|F1LNK0_RAT;sp|P15146-3|MTAP2_RAT;tr|Q78DZ1|Q78DZ1_RAT;sp|P15146-4|MTAP2_RAT;tr|A0A0U1RRQ0|A0A0U1RRQ0_RAT	tr|Q64715|Q64715_RAT;tr|F1MAQ5|F1MAQ5_RAT;tr|A0A0U1RRX4|A0A0U1RRX4_RAT;sp|P15146-2|MTAP2_RAT;sp|P15146|MTAP2_RAT;tr|F1LNK0|F1LNK0_RAT;sp|P15146-3|MTAP2_RAT;tr|Q78DZ1|Q78DZ1_RAT;sp|P15146-4|MTAP2_RAT	198.56	1825	7	7	7	By MS/MS	5.6	10	5	5	5	By MS/MS	3.6	6	1	1	1	By MS/MS	0.7	1	8	8	8	By MS/MS	6.2	16	6	6	6	By MS/MS	4.4	8	0	0	0		0	0
tr|A9CMB7|A9CMB7_RAT;sp|P15178|SYDC_RAT	tr|A9CMB7|A9CMB7_RAT;sp|P15178|SYDC_RAT	57.126	501	0	0	0		0	0	2	2	2	By MS/MS	4	1	0	0	0		0	0	2	2	2	By MS/MS	4	3	5	5	5	By MS/MS	10.4	8	0	0	0		0	0
sp|P15205|MAP1B_RAT	sp|P15205|MAP1B_RAT	269.64	2461	2	2	1	By MS/MS	0.8	3	2	2	1	By MS/MS	0.8	1	1	1	0	By MS/MS	0.4	1	3	3	2	By MS/MS	1.5	8	3	3	2	By MS/MS	1.5	7	1	1	0	By MS/MS	0.4	1
sp|P15384|KCNA3_RAT	sp|P15384|KCNA3_RAT	58.424	525	0	0	0		0	0	0	0	0		0	0	0	0	0		0	0	1	1	1	By MS/MS	1.3	1	1	1	1	By MS/MS	1.3	1	0	0	0		0	0
tr|M0R6K0|M0R6K0_RAT;sp|P15800|LAMB2_RAT;tr|Q5M7W9|Q5M7W9_RAT	tr|M0R6K0|M0R6K0_RAT;sp|P15800|LAMB2_RAT;tr|Q5M7W9|Q5M7W9_RAT	196.53	1801	18	18	18	By MS/MS	12.2	26	1	1	1	By matching	0.6	0	0	0	0		0	0	9	9	9	By MS/MS	5.8	13	1	1	1	By matching	0.6	0	0	0	0		0	0
tr|F1LP05|F1LP05_RAT;sp|P15999|ATPA_RAT;tr|A0A0G2K099|A0A0G2K099_RAT	tr|F1LP05|F1LP05_RAT;sp|P15999|ATPA_RAT;tr|A0A0G2K099|A0A0G2K099_RAT	59.812	553	10	10	10	By MS/MS	21.5	21	12	12	12	By MS/MS	24.1	20	3	3	3	By MS/MS	5.1	5	13	13	13	By MS/MS	24.8	26	12	12	12	By MS/MS	22.6	26	8	8	8	By MS/MS	14.6	10
tr|G3V741|G3V741_RAT;sp|P16036|MPCP_RAT;tr|Q6IRH6|Q6IRH6_RAT	tr|G3V741|G3V741_RAT;sp|P16036|MPCP_RAT;tr|Q6IRH6|Q6IRH6_RAT	39.531	356	1	1	1	By MS/MS	3.4	2	0	0	0		0	0	0	0	0		0	0	1	1	1	By MS/MS	3.4	2	1	1	1	By MS/MS	3.4	2	0	0	0		0	0
tr|Q6IRK8|Q6IRK8_RAT;sp|P16086|SPTN1_RAT;tr|A0A0G2K1E7|A0A0G2K1E7_RAT;tr|A0A0G2JZ69|A0A0G2JZ69_RAT;tr|C9EH87|C9EH87_RAT;tr|A0A0G2K1Y8|A0A0G2K1Y8_RAT;tr|Q63363|Q63363_RAT	tr|Q6IRK8|Q6IRK8_RAT;sp|P16086|SPTN1_RAT;tr|A0A0G2K1E7|A0A0G2K1E7_RAT;tr|A0A0G2JZ69|A0A0G2JZ69_RAT;tr|C9EH87|C9EH87_RAT;tr|A0A0G2K1Y8|A0A0G2K1Y8_RAT	282.38	2452	1	1	1	By MS/MS	0.4	3	0	0	0		0	0	0	0	0		0	0	5	5	5	By MS/MS	2.2	7	1	1	1	By MS/MS	0.4	1	0	0	0		0	0
sp|P16409|MYL3_RAT	sp|P16409|MYL3_RAT	22.156	200	1	1	1	By MS/MS	6.5	1	0	0	0		0	0	0	0	0		0	0	0	0	0		0	0	0	0	0		0	0	0	0	0		0	0
tr|M0R6Y8|M0R6Y8_RAT;sp|P16617|PGK1_RAT;tr|Q5XIV1|Q5XIV1_RAT;tr|A0A096MJL6|A0A096MJL6_RAT	tr|M0R6Y8|M0R6Y8_RAT;sp|P16617|PGK1_RAT	41.961	395	5	5	5	By MS/MS	19.5	7	5	5	5	By MS/MS	19.5	7	0	0	0		0	0	4	4	4	By MS/MS	15.2	9	3	3	3	By MS/MS	10.6	1	0	0	0		0	0
sp|P17136|RSMB_RAT;sp|P63164|RSMN_RAT;tr|Q5XII7|Q5XII7_RAT;tr|Q63747|Q63747_RAT	sp|P17136|RSMB_RAT;sp|P63164|RSMN_RAT;tr|Q5XII7|Q5XII7_RAT;tr|Q63747|Q63747_RAT	23.656	231	2	2	2	By MS/MS	6.5	1	1	1	1	By MS/MS	3	1	1	1	1	By matching	3	0	2	2	2	By MS/MS	6.5	3	1	1	1	By matching	3	0	1	1	1	By matching	3	0
sp|P17764|THIL_RAT	sp|P17764|THIL_RAT	44.695	424	2	2	2	By MS/MS	7.1	1	3	3	3	By MS/MS	7.5	2	0	0	0		0	0	5	5	5	By MS/MS	13.7	8	3	3	3	By MS/MS	7.5	4	0	0	0		0	0
tr|A0A0G2K7W7|A0A0G2K7W7_RAT;sp|P18265|GSK3A_RAT	tr|A0A0G2K7W7|A0A0G2K7W7_RAT;sp|P18265|GSK3A_RAT	50.796	481	3	3	3	By MS/MS	9.4	1	2	2	2	By matching	6.4	0	0	0	0		0	0	6	5	5	By MS/MS	21.2	8	4	4	4	By MS/MS	11.4	7	0	0	0		0	0
tr|A0A0G2JSH4|A0A0G2JSH4_RAT;sp|P18266|GSK3B_RAT;tr|A0A0G2KB98|A0A0G2KB98_RAT	tr|A0A0G2JSH4|A0A0G2JSH4_RAT;sp|P18266|GSK3B_RAT;tr|A0A0G2KB98|A0A0G2KB98_RAT	46.71	420	3	3	3	By MS/MS	11.9	1	1	1	1	By matching	4	0	0	0	0		0	0	6	6	5	By MS/MS	21	10	2	2	2	By MS/MS	9	1	0	0	0		0	0
tr|A0A0G2K943|A0A0G2K943_RAT;sp|P18484|AP2A2_RAT;tr|Q66HM2|Q66HM2_RAT	tr|A0A0G2K943|A0A0G2K943_RAT;sp|P18484|AP2A2_RAT;tr|Q66HM2|Q66HM2_RAT	101.58	915	1	1	0	By matching	1	0	1	1	0	By matching	1	0	0	0	0		0	0	5	5	4	By MS/MS	6.1	6	2	2	2	By MS/MS	2.3	1	0	0	0		0	0
sp|P19527|NFL_RAT	sp|P19527|NFL_RAT	61.335	542	8	7	7	By MS/MS	15.3	15	5	4	4	By MS/MS	9.4	6	1	0	0	By matching	1.7	0	8	7	7	By MS/MS	15.3	14	4	3	3	By MS/MS	5.9	3	4	3	3	By MS/MS	5.9	2
sp|P19637|TPA_RAT;tr|A0A0G2K1V0|A0A0G2K1V0_RAT	sp|P19637|TPA_RAT;tr|A0A0G2K1V0|A0A0G2K1V0_RAT	62.903	559	0	0	0		0	0	0	0	0		0	0	0	0	0		0	0	2	2	2	By MS/MS	5	3	0	0	0		0	0	0	0	0		0	0
tr|B2GV33|B2GV33_RAT;tr|G3V9Z3|G3V9Z3_RAT;sp|P21396|AOFA_RAT	tr|B2GV33|B2GV33_RAT;tr|G3V9Z3|G3V9Z3_RAT;sp|P21396|AOFA_RAT	58.802	520	1	1	1	By MS/MS	2.1	1	0	0	0		0	0	0	0	0		0	0	1	1	1	By MS/MS	2.5	3	0	0	0		0	0	0	0	0		0	0
sp|P21575-7|DYN1_RAT;sp|P21575-3|DYN1_RAT;sp|P21575-6|DYN1_RAT;sp|P21575-2|DYN1_RAT;sp|P21575-8|DYN1_RAT;sp|P21575-4|DYN1_RAT;sp|P21575-5|DYN1_RAT;sp|P21575|DYN1_RAT;sp|Q08877-8|DYN3_RAT;sp|Q08877-9|DYN3_RAT;sp|Q08877-11|DYN3_RAT;sp|Q08877-13|DYN3_RAT;sp|Q08877-2|DYN3_RAT;sp|Q08877-7|DYN3_RAT;sp|Q08877-4|DYN3_RAT;sp|Q08877-10|DYN3_RAT;sp|Q08877-6|DYN3_RAT;sp|Q08877-12|DYN3_RAT;sp|Q08877|DYN3_RAT;…	sp|P21575-7|DYN1_RAT;sp|P21575-3|DYN1_RAT;sp|P21575-6|DYN1_RAT;sp|P21575-2|DYN1_RAT;sp|P21575-8|DYN1_RAT;sp|P21575-4|DYN1_RAT;sp|P21575-5|DYN1_RAT;sp|P21575|DYN1_RAT	92.504	814	11	11	7	By MS/MS	14.4	15	12	12	8	By MS/MS	15.7	11	0	0	0		0	0	15	15	10	By MS/MS	21	36	15	15	10	By MS/MS	21	40	3	3	1	By MS/MS	3.6	1
sp|P22509|FBRL_RAT	sp|P22509|FBRL_RAT	34.221	327	4	4	3	By MS/MS	15.3	7	6	6	5	By MS/MS	19.3	5	7	7	6	By MS/MS	23.5	10	8	8	7	By MS/MS	29.4	33	8	8	7	By MS/MS	29.4	22	7	7	6	By MS/MS	23.5	21
sp|P23565|AINX_RAT	sp|P23565|AINX_RAT	56.115	505	8	7	0	By MS/MS	17.6	10	6	5	0	By MS/MS	11.7	7	1	0	0	By matching	1.8	0	9	8	1	By MS/MS	17.6	15	7	6	1	By MS/MS	14.3	8	3	2	0	By MS/MS	5.7	4
tr|Q4G036|Q4G036_RAT;tr|Q2I6B2|Q2I6B2_RAT;sp|P25286-2|VPP1_RAT;tr|Q2I6B5|Q2I6B5_RAT;sp|P25286|VPP1_RAT;tr|Q2I6B3|Q2I6B3_RAT;tr|Q2I6B4|Q2I6B4_RAT;tr|Q2I6B1|Q2I6B1_RAT;tr|Q7TP16|Q7TP16_RAT	tr|Q4G036|Q4G036_RAT;tr|Q2I6B2|Q2I6B2_RAT;sp|P25286-2|VPP1_RAT;tr|Q2I6B5|Q2I6B5_RAT;sp|P25286|VPP1_RAT;tr|Q2I6B3|Q2I6B3_RAT;tr|Q2I6B4|Q2I6B4_RAT;tr|Q2I6B1|Q2I6B1_RAT;tr|Q7TP16|Q7TP16_RAT	54.195	476	0	0	0		0	0	0	0	0		0	0	0	0	0		0	0	1	1	1	By MS/MS	1.7	2	0	0	0		0	0	0	0	0		0	0
sp|P25977-2|UBF1_RAT;sp|P25977|UBF1_RAT	sp|P25977-2|UBF1_RAT;sp|P25977|UBF1_RAT	84.967	727	3	3	3	By MS/MS	4.7	4	2	2	2	By MS/MS	3.4	2	0	0	0		0	0	3	3	3	By MS/MS	5.2	5	4	4	4	By MS/MS	6.2	1	0	0	0		0	0
tr|F7FKI5|F7FKI5_RAT;tr|Q4FZZ4|Q4FZZ4_RAT;tr|D4A5G8|D4A5G8_RAT;tr|A0A0G2JW90|A0A0G2JW90_RAT;sp|P26284|ODPA_RAT	tr|F7FKI5|F7FKI5_RAT;tr|Q4FZZ4|Q4FZZ4_RAT;tr|D4A5G8|D4A5G8_RAT;tr|A0A0G2JW90|A0A0G2JW90_RAT;sp|P26284|ODPA_RAT	43.113	389	2	2	2	By MS/MS	5.7	2	0	0	0		0	0	1	1	1	By matching	3.3	0	2	2	2	By MS/MS	5.7	4	1	1	1	By MS/MS	3.3	1	1	1	1	By matching	3.3	0
tr|F1LMA4|F1LMA4_RAT;sp|P26817|ARBK1_RAT	tr|F1LMA4|F1LMA4_RAT;sp|P26817|ARBK1_RAT	75.708	652	1	1	1	By MS/MS	1.1	1	1	1	1	By matching	1.1	0	0	0	0		0	0	2	2	2	By MS/MS	2.6	5	2	2	2	By MS/MS	2.6	2	0	0	0		0	0
sp|P27008|PARP1_RAT	sp|P27008|PARP1_RAT	112.66	1014	5	5	5	By MS/MS	6.1	8	7	7	7	By MS/MS	9.6	9	2	2	2	By matching	3.1	0	11	11	11	By MS/MS	15	22	13	13	13	By MS/MS	16	27	5	5	5	By MS/MS	6.8	4
sp|P28480|TCPA_RAT;tr|A0A096MJA0|A0A096MJA0_RAT	sp|P28480|TCPA_RAT;tr|A0A096MJA0|A0A096MJA0_RAT	60.359	556	1	1	1	By matching	2	0	1	1	1	By MS/MS	2	1	0	0	0		0	0	2	2	2	By MS/MS	3.8	3	1	1	1	By MS/MS	1.8	2	0	0	0		0	0
sp|P29314|RS9_RAT;tr|A0A0G2K4C4|A0A0G2K4C4_RAT;tr|M0RB65|M0RB65_RAT;tr|D3ZV50|D3ZV50_RAT	sp|P29314|RS9_RAT;tr|A0A0G2K4C4|A0A0G2K4C4_RAT;tr|M0RB65|M0RB65_RAT;tr|D3ZV50|D3ZV50_RAT	22.591	194	1	1	1	By matching	4.6	0	0	0	0		0	0	0	0	0		0	0	2	2	2	By MS/MS	10.3	3	0	0	0		0	0	1	1	1	By matching	4.6	0
tr|Q5RJR9|Q5RJR9_RAT;sp|P29457|SERPH_RAT	tr|Q5RJR9|Q5RJR9_RAT;sp|P29457|SERPH_RAT	46.561	417	0	0	0		0	0	0	0	0		0	0	0	0	0		0	0	2	2	2	By MS/MS	5.5	3	2	2	2	By MS/MS	5.5	2	0	0	0		0	0
tr|A0A0G2K1J5|A0A0G2K1J5_RAT;tr|Q6S3A1|Q6S3A1_RAT;tr|Q6S399|Q6S399_RAT;tr|Q6S3A3|Q6S3A3_RAT;tr|Q6S3A4|Q6S3A4_RAT;tr|F7F9U6|F7F9U6_RAT;sp|P30427-3|PLEC_RAT;sp|P30427-2|PLEC_RAT;tr|Q6S398|Q6S398_RAT;tr|Q6S395|Q6S395_RAT;tr|Q6S396|Q6S396_RAT;sp|P30427-4|PLEC_RAT;tr|Q6S3A5|Q6S3A5_RAT;sp|P30427|PLEC_RAT;tr|Q6S3A0|Q6S3A0_RAT;tr|Q6ZYE7|Q6ZYE7_RAT	tr|A0A0G2K1J5|A0A0G2K1J5_RAT;tr|Q6S3A1|Q6S3A1_RAT;tr|Q6S399|Q6S399_RAT;tr|Q6S3A3|Q6S3A3_RAT;tr|Q6S3A4|Q6S3A4_RAT;tr|F7F9U6|F7F9U6_RAT;sp|P30427-3|PLEC_RAT;sp|P30427-2|PLEC_RAT;tr|Q6S398|Q6S398_RAT;tr|Q6S395|Q6S395_RAT;tr|Q6S396|Q6S396_RAT;sp|P30427-4|PLEC_RAT;tr|Q6S3A5|Q6S3A5_RAT;sp|P30427|PLEC_RAT;tr|Q6S3A0|Q6S3A0_RAT	499.23	4387	1	1	1	By MS/MS	0.4	1	0	0	0		0	0	0	0	0		0	0	4	4	4	By MS/MS	1.1	5	0	0	0		0	0	0	0	0		0	0
tr|G3V8C3|G3V8C3_RAT;sp|P31000|VIME_RAT;tr|Q496Z5|Q496Z5_RAT;sp|P21807|PERI_RAT;tr|F1M7P4|F1M7P4_RAT	tr|G3V8C3|G3V8C3_RAT;sp|P31000|VIME_RAT	53.7	466	14	14	11	By MS/MS	31.3	23	5	5	4	By MS/MS	11.6	3	4	4	3	By MS/MS	8.4	5	16	16	14	By MS/MS	36.5	44	10	10	8	By MS/MS	24.2	13	15	15	13	By MS/MS	33.5	33
sp|P31016|DLG4_RAT;tr|A0A0G2K7F5|A0A0G2K7F5_RAT;tr|P97630|P97630_RAT	sp|P31016|DLG4_RAT;tr|A0A0G2K7F5|A0A0G2K7F5_RAT;tr|P97630|P97630_RAT	80.464	724	0	0	0		0	0	0	0	0		0	0	0	0	0		0	0	2	2	2	By MS/MS	2.9	2	0	0	0		0	0	0	0	0		0	0
tr|Q6PUA8|Q6PUA8_RAT;tr|G3V6R0|G3V6R0_RAT;tr|Q8R462|Q8R462_RAT;tr|Q8R4I5|Q8R4I5_RAT;tr|I1T7F1|I1T7F1_RAT;tr|A0A159KIL2|A0A159KIL2_RAT;tr|Q8K5B5|Q8K5B5_RAT;sp|P31596-2|EAA2_RAT;tr|A0A159KIH4|A0A159KIH4_RAT;sp|P31596|EAA2_RAT	tr|Q6PUA8|Q6PUA8_RAT;tr|G3V6R0|G3V6R0_RAT;tr|Q8R462|Q8R462_RAT;tr|Q8R4I5|Q8R4I5_RAT;tr|I1T7F1|I1T7F1_RAT;tr|A0A159KIL2|A0A159KIL2_RAT;tr|Q8K5B5|Q8K5B5_RAT;sp|P31596-2|EAA2_RAT;tr|A0A159KIH4|A0A159KIH4_RAT;sp|P31596|EAA2_RAT	15.807	145	0	0	0		0	0	0	0	0		0	0	0	0	0		0	0	1	1	1	By MS/MS	7.6	1	1	1	1	By MS/MS	7.6	2	0	0	0		0	0
sp|P32551|QCR2_RAT	sp|P32551|QCR2_RAT	48.396	452	4	4	4	By MS/MS	13.1	7	2	2	2	By MS/MS	6	1	0	0	0		0	0	6	6	6	By MS/MS	19	16	2	2	2	By MS/MS	7.5	1	1	1	1	By MS/MS	2.4	1
sp|P34058|HS90B_RAT;tr|A0A0G2K793|A0A0G2K793_RAT;tr|A0A0G2K4I4|A0A0G2K4I4_RAT;sp|Q66HD0-2|ENPL_RAT;tr|A0A0A0MY09|A0A0A0MY09_RAT;sp|Q66HD0|ENPL_RAT	sp|P34058|HS90B_RAT;tr|A0A0G2K793|A0A0G2K793_RAT	83.28	724	4	4	3	By MS/MS	5.9	8	2	2	1	By MS/MS	2.9	4	0	0	0		0	0	4	4	3	By MS/MS	6.1	7	3	3	2	By MS/MS	5.1	3	0	0	0		0	0
sp|P34926|MAP1A_RAT;tr|G3V7U2|G3V7U2_RAT;tr|A0A0G2K5C6|A0A0G2K5C6_RAT;tr|Q63330|Q63330_RAT	sp|P34926|MAP1A_RAT;tr|G3V7U2|G3V7U2_RAT;tr|A0A0G2K5C6|A0A0G2K5C6_RAT	299.53	2774	1	0	0	By matching	0.4	0	1	0	0	By matching	0.4	0	1	0	0	By matching	0.4	0	3	2	2	By MS/MS	1	1	1	0	0	By matching	0.4	0	1	0	0	By matching	0.4	0
tr|Q5RK10|Q5RK10_RAT;sp|P35427|RL13A_RAT;tr|A0A1W2Q6L2|A0A1W2Q6L2_RAT	tr|Q5RK10|Q5RK10_RAT;sp|P35427|RL13A_RAT;tr|A0A1W2Q6L2|A0A1W2Q6L2_RAT	23.446	203	1	1	1	By MS/MS	5.4	1	0	0	0		0	0	0	0	0		0	0	1	1	1	By MS/MS	5.4	1	0	0	0		0	0	0	0	0		0	0
sp|P35435|ATPG_RAT;tr|Q6PCU0|Q6PCU0_RAT;tr|Q6QI09|Q6QI09_RAT	sp|P35435|ATPG_RAT;tr|Q6PCU0|Q6PCU0_RAT;tr|Q6QI09|Q6QI09_RAT	30.19	273	2	2	2	By MS/MS	8.4	2	1	1	1	By MS/MS	4.4	1	0	0	0		0	0	3	3	3	By MS/MS	12.1	5	1	1	1	By MS/MS	4.4	2	0	0	0		0	0
tr|A0A0G2JSH9|A0A0G2JSH9_RAT;sp|P35704|PRDX2_RAT	tr|A0A0G2JSH9|A0A0G2JSH9_RAT;sp|P35704|PRDX2_RAT	21.797	198	1	1	1	By MS/MS	5.6	2	1	1	1	By MS/MS	5.6	2	1	1	1	By MS/MS	5.6	1	1	1	1	By MS/MS	5.6	2	1	1	1	By MS/MS	5.6	1	1	1	1	By MS/MS	5.6	2
tr|F1LRT9|F1LRT9_RAT;tr|M0R9X8|M0R9X8_RAT;sp|P38650|DYHC1_RAT	tr|F1LRT9|F1LRT9_RAT;tr|M0R9X8|M0R9X8_RAT;sp|P38650|DYHC1_RAT	531.8	4643	1	1	1	By MS/MS	0.2	1	0	0	0		0	0	0	0	0		0	0	2	2	2	By MS/MS	0.4	3	0	0	0		0	0	0	0	0		0	0
tr|A0A0A0MY48|A0A0A0MY48_RAT;sp|P39052-4|DYN2_RAT;sp|P39052-3|DYN2_RAT;tr|A0A0A0MY49|A0A0A0MY49_RAT;sp|P39052-2|DYN2_RAT;sp|P39052|DYN2_RAT	tr|A0A0A0MY48|A0A0A0MY48_RAT;sp|P39052-4|DYN2_RAT;sp|P39052-3|DYN2_RAT;tr|A0A0A0MY49|A0A0A0MY49_RAT;sp|P39052-2|DYN2_RAT;sp|P39052|DYN2_RAT	97.253	860	5	1	1	By MS/MS	5.2	1	5	1	1	By MS/MS	5.2	2	0	0	0		0	0	6	1	1	By MS/MS	6.5	2	6	1	1	By MS/MS	6.5	4	2	0	0	By matching	2	0
sp|P40615|DKC1_RAT;tr|A0A0G2K700|A0A0G2K700_RAT	sp|P40615|DKC1_RAT;tr|A0A0G2K700|A0A0G2K700_RAT	56.614	509	6	6	6	By MS/MS	13	8	8	8	8	By MS/MS	14.7	11	0	0	0		0	0	10	10	10	By MS/MS	18.5	19	11	11	11	By MS/MS	22.6	23	0	0	0		0	0
sp|P42123|LDHB_RAT	sp|P42123|LDHB_RAT	36.612	334	1	1	0	By MS/MS	3.6	1	0	0	0		0	0	0	0	0		0	0	0	0	0		0	0	2	2	2	By MS/MS	7.5	4	0	0	0		0	0
sp|P43138|APEX1_RAT;tr|Q99PF3|Q99PF3_RAT	sp|P43138|APEX1_RAT;tr|Q99PF3|Q99PF3_RAT	35.538	317	0	0	0		0	0	3	3	3	By MS/MS	13.6	2	0	0	0		0	0	3	3	3	By MS/MS	13.6	3	3	3	3	By MS/MS	13.6	8	0	0	0		0	0
sp|P45592|COF1_RAT;tr|A0A0G2KA35|A0A0G2KA35_RAT;tr|M0RC65|M0RC65_RAT	sp|P45592|COF1_RAT;tr|A0A0G2KA35|A0A0G2KA35_RAT;tr|M0RC65|M0RC65_RAT	18.532	166	1	1	1	By matching	6.6	0	0	0	0		0	0	0	0	0		0	0	2	2	2	By MS/MS	13.9	3	2	2	2	By MS/MS	13.9	4	0	0	0		0	0
tr|F1LPB9|F1LPB9_RAT;sp|P47709|RP3A_RAT;tr|A0A0G2K8B5|A0A0G2K8B5_RAT;sp|P70610|DOC2B_RAT	tr|F1LPB9|F1LPB9_RAT;sp|P47709|RP3A_RAT	75.803	684	1	1	1	By MS/MS	3.1	0	2	2	2	By MS/MS	4.4	3	2	2	2	By MS/MS	4.4	1	2	2	2	By MS/MS	5.6	6	5	5	5	By MS/MS	12.1	7	2	2	2	By MS/MS	4.4	3
sp|P47819-2|GFAP_RAT;sp|P47819|GFAP_RAT;tr|A1E251|A1E251_RAT;tr|A1E252|A1E252_RAT;tr|A0A1W2Q6C8|A0A1W2Q6C8_RAT;tr|A7REI0|A7REI0_RAT	sp|P47819-2|GFAP_RAT;sp|P47819|GFAP_RAT;tr|A1E251|A1E251_RAT	48.781	421	14	14	14	By MS/MS	32.3	36	8	8	8	By MS/MS	19.5	6	5	5	5	By MS/MS	12.4	4	15	15	15	By MS/MS	35.2	55	8	8	8	By MS/MS	20.4	18	10	10	10	By MS/MS	24.5	20
sp|P47875|CSRP1_RAT	sp|P47875|CSRP1_RAT	20.613	193	0	0	0		0	0	0	0	0		0	0	0	0	0		0	0	0	0	0		0	0	1	1	1	By MS/MS	7.8	1	0	0	0		0	0
sp|P47942|DPYL2_RAT	sp|P47942|DPYL2_RAT	62.277	572	10	10	9	By MS/MS	25.7	22	8	8	6	By MS/MS	19.1	14	2	2	1	By MS/MS	3.5	1	8	8	6	By MS/MS	18.7	16	8	8	6	By MS/MS	17.3	21	1	1	0	By matching	2.3	0
tr|Q6P725|Q6P725_RAT;sp|P48675|DESM_RAT	tr|Q6P725|Q6P725_RAT;sp|P48675|DESM_RAT	53.422	469	5	2	2	By MS/MS	10.4	2	1	0	0	By matching	1.9	0	1	0	0	By matching	1.9	0	3	1	1	By MS/MS	5.8	2	2	0	0	By matching	3.8	0	2	0	0	By matching	3.8	0
tr|G3V8L3|G3V8L3_RAT;sp|P48679|LMNA_RAT;tr|A0A0G2JTC5|A0A0G2JTC5_RAT;tr|P70482|P70482_RAT;tr|Q6P6U3|Q6P6U3_RAT;tr|A0A0G2K3R2|A0A0G2K3R2_RAT;tr|A0A1B0GWU9|A0A1B0GWU9_RAT	tr|G3V8L3|G3V8L3_RAT;sp|P48679|LMNA_RAT;tr|A0A0G2JTC5|A0A0G2JTC5_RAT;tr|P70482|P70482_RAT	74.311	665	12	12	12	By MS/MS	20	13	12	12	12	By MS/MS	19.8	10	2	2	2	By matching	3.3	0	21	21	21	By MS/MS	31.6	30	18	18	18	By MS/MS	25.1	24	3	3	3	By MS/MS	5.7	2
tr|F1LQS5|F1LQS5_RAT;sp|P48966|MPIP2_RAT	tr|F1LQS5|F1LQS5_RAT;sp|P48966|MPIP2_RAT	64.381	574	1	1	1	By MS/MS	1.2	21	1	1	1	By MS/MS	1.2	11	0	0	0		0	0	1	1	1	By matching	1.2	0	1	1	1	By MS/MS	1.2	1	0	0	0		0	0
tr|G3V662|G3V662_RAT;sp|P49791|NU153_RAT;tr|Q5XFX2|Q5XFX2_RAT	tr|G3V662|G3V662_RAT;sp|P49791|NU153_RAT	152.83	1468	0	0	0		0	0	0	0	0		0	0	0	0	0		0	0	17	17	17	By MS/MS	13.9	23	10	10	10	By MS/MS	8	13	5	5	5	By MS/MS	4.8	7
sp|P49793|NUP98_RAT;tr|F1LPQ1|F1LPQ1_RAT;sp|P49793-2|NUP98_RAT	sp|P49793|NUP98_RAT	197.28	1816	7	7	7	By MS/MS	5.2	7	3	3	3	By MS/MS	2.3	4	0	0	0		0	0	10	10	10	By MS/MS	6.8	19	8	8	8	By MS/MS	4.8	8	1	1	1	By MS/MS	0.6	2
sp|P51583|PUR6_RAT;tr|F8WFR8|F8WFR8_RAT;tr|A0A0G2K5S4|A0A0G2K5S4_RAT	sp|P51583|PUR6_RAT;tr|F8WFR8|F8WFR8_RAT;tr|A0A0G2K5S4|A0A0G2K5S4_RAT	47.096	425	2	2	2	By MS/MS	4.2	2	4	4	4	By MS/MS	8.7	4	0	0	0		0	0	5	5	5	By MS/MS	8.9	10	6	6	6	By MS/MS	11.5	15	0	0	0		0	0
sp|P52296|IMB1_RAT;tr|F2Z3Q8|F2Z3Q8_RAT	sp|P52296|IMB1_RAT;tr|F2Z3Q8|F2Z3Q8_RAT	97.123	875	0	0	0		0	0	1	1	1	By MS/MS	1.8	1	0	0	0		0	0	1	1	1	By matching	1.8	0	1	1	1	By MS/MS	1.8	2	0	0	0		0	0
tr|F1LSL2|F1LSL2_RAT;sp|P52590|NU107_RAT	tr|F1LSL2|F1LSL2_RAT;sp|P52590|NU107_RAT	106.88	925	5	5	5	By MS/MS	5.5	6	2	2	2	By MS/MS	1.9	3	0	0	0		0	0	11	11	11	By MS/MS	14.6	22	9	9	9	By MS/MS	10.8	17	5	5	5	By MS/MS	5.5	9
tr|G3V659|G3V659_RAT;sp|P52591|PO121_RAT	tr|G3V659|G3V659_RAT;sp|P52591|PO121_RAT	120.78	1199	2	2	2	By MS/MS	1.5	1	1	1	1	By matching	1.4	0	2	2	2	By MS/MS	2.3	1	6	6	6	By MS/MS	5	11	5	5	5	By MS/MS	4.8	9	6	6	6	By MS/MS	6.2	15
sp|P53670-3|LIMK2_RAT;tr|Q5D047|Q5D047_RAT;sp|P53670-2|LIMK2_RAT;sp|P53670|LIMK2_RAT	sp|P53670-3|LIMK2_RAT;tr|Q5D047|Q5D047_RAT;sp|P53670-2|LIMK2_RAT;sp|P53670|LIMK2_RAT	39.184	350	0	0	0		0	0	0	0	0		0	0	0	0	0		0	0	1	1	1	By MS/MS	2.9	1	0	0	0		0	0	0	0	0		0	0
sp|P53987|MOT1_RAT	sp|P53987|MOT1_RAT	53.238	494	1	1	1	By MS/MS	2.6	1	0	0	0		0	0	0	0	0		0	0	1	1	1	By MS/MS	2.6	2	1	1	1	By matching	2.6	0	0	0	0		0	0
tr|O70369|O70369_RAT;tr|O70368|O70368_RAT;sp|P54282|CAC1A_RAT;sp|P54282-2|CAC1A_RAT;tr|A0A0G2JXK1|A0A0G2JXK1_RAT	tr|O70369|O70369_RAT;tr|O70368|O70368_RAT;sp|P54282|CAC1A_RAT;sp|P54282-2|CAC1A_RAT;tr|A0A0G2JXK1|A0A0G2JXK1_RAT	63.242	550	1	1	1	By MS/MS	3.1	1	0	0	0		0	0	0	0	0		0	0	0	0	0		0	0	0	0	0		0	0	0	0	0		0	0
sp|P54311|GBB1_RAT	sp|P54311|GBB1_RAT	37.377	340	3	3	2	By MS/MS	7.4	6	4	4	2	By MS/MS	10.3	4	0	0	0		0	0	5	5	2	By MS/MS	13.5	12	3	3	1	By MS/MS	8.2	10	1	1	0	By MS/MS	2.9	1
sp|P54313|GBB2_RAT;tr|Q45QL6|Q45QL6_RAT;sp|O35353|GBB4_RAT;tr|Q91XL4|Q91XL4_RAT;tr|Q45QL2|Q45QL2_RAT;tr|Q45QL4|Q45QL4_RAT;tr|A0A0G2K8M9|A0A0G2K8M9_RAT;sp|P52287|GBB3_RAT	sp|P54313|GBB2_RAT;tr|Q45QL6|Q45QL6_RAT;sp|O35353|GBB4_RAT;tr|Q91XL4|Q91XL4_RAT;tr|Q45QL2|Q45QL2_RAT	37.331	340	2	1	1	By MS/MS	5.3	1	2	0	0	By matching	6.2	0	1	1	1	By matching	2.1	0	4	1	1	By MS/MS	11.5	2	3	1	1	By MS/MS	8.2	2	2	1	1	By MS/MS	5	2
tr|F1LSM5|F1LSM5_RAT;sp|P55161|NCKP1_RAT;tr|Q32PY0|Q32PY0_RAT;tr|Q562B3|Q562B3_RAT	tr|F1LSM5|F1LSM5_RAT;sp|P55161|NCKP1_RAT;tr|Q32PY0|Q32PY0_RAT;tr|Q562B3|Q562B3_RAT	124.62	1093	2	2	2	By MS/MS	2.4	3	2	2	2	By MS/MS	2.4	3	0	0	0		0	0	6	6	6	By MS/MS	6	8	6	6	6	By MS/MS	6	9	0	0	0		0	0
tr|G3V8T3|G3V8T3_RAT;sp|P55266|DSRAD_RAT	tr|G3V8T3|G3V8T3_RAT;sp|P55266|DSRAD_RAT	129.89	1175	4	4	4	By MS/MS	4.4	4	2	2	2	By matching	1.4	0	0	0	0		0	0	11	11	11	By MS/MS	11.1	17	8	8	8	By MS/MS	7.5	8	4	4	4	By MS/MS	3.4	3
sp|P55770|NH2L1_RAT	sp|P55770|NH2L1_RAT	14.173	128	1	1	1	By MS/MS	9.4	1	1	1	1	By MS/MS	9.4	1	0	0	0		0	0	1	1	1	By MS/MS	9.4	2	1	1	1	By MS/MS	9.4	2	0	0	0		0	0
tr|B0K016|B0K016_RAT;sp|P56163-4|DPF1_RAT;tr|A0A0H2UHS4|A0A0H2UHS4_RAT;sp|P56163|DPF1_RAT;sp|P56163-3|DPF1_RAT;sp|P56163-2|DPF1_RAT	tr|B0K016|B0K016_RAT;sp|P56163-4|DPF1_RAT;tr|A0A0H2UHS4|A0A0H2UHS4_RAT;sp|P56163|DPF1_RAT;sp|P56163-3|DPF1_RAT	37.935	332	3	3	3	By MS/MS	7.8	1	0	0	0		0	0	3	3	3	By MS/MS	8.7	3	4	4	4	By MS/MS	11.1	13	3	3	3	By MS/MS	7.8	2	3	3	3	By MS/MS	7.8	8
sp|P56522|ADRO_RAT	sp|P56522|ADRO_RAT	54.362	494	0	0	0		0	0	0	0	0		0	0	0	0	0		0	0	0	0	0		0	0	2	2	2	By MS/MS	4.5	4	0	0	0		0	0
sp|P59215-2|GNAO_RAT;sp|P59215|GNAO_RAT	sp|P59215-2|GNAO_RAT;sp|P59215|GNAO_RAT	40.08	354	3	3	2	By MS/MS	11	6	3	3	2	By MS/MS	11	5	2	2	1	By matching	6.8	0	4	4	3	By MS/MS	15	14	3	3	2	By MS/MS	11	7	3	3	2	By MS/MS	11	5
sp|P60123|RUVB1_RAT;tr|A0A0G2K0H9|A0A0G2K0H9_RAT	sp|P60123|RUVB1_RAT;tr|A0A0G2K0H9|A0A0G2K0H9_RAT	50.213	456	5	5	5	By MS/MS	18	12	8	8	8	By MS/MS	25.4	12	0	0	0		0	0	9	9	9	By MS/MS	27.9	18	7	7	7	By MS/MS	18.6	12	2	2	2	By MS/MS	5	2
sp|P60711|ACTB_RAT;tr|A0A0G2K3K2|A0A0G2K3K2_RAT;tr|A1Z0K8|A1Z0K8_RAT;tr|Q99NC6|Q99NC6_RAT;tr|A0A068F1Y2|A0A068F1Y2_RAT;tr|D3ZRN3|D3ZRN3_RAT;tr|Q63030|Q63030_RAT;tr|Q9JLX9|Q9JLX9_RAT	sp|P60711|ACTB_RAT;tr|A0A0G2K3K2|A0A0G2K3K2_RAT;tr|A1Z0K8|A1Z0K8_RAT	41.736	375	14	14	0	By MS/MS	37.3	85	16	16	1	By MS/MS	40.8	55	11	11	0	By MS/MS	29.6	36	18	18	1	By MS/MS	44	217	16	16	0	By MS/MS	39.2	99	13	13	0	By MS/MS	30.4	59
tr|A0A0G2JY70|A0A0G2JY70_RAT;tr|A0A0H2UHG7|A0A0H2UHG7_RAT;tr|D3ZZK1|D3ZZK1_RAT;tr|A0A0G2K6L6|A0A0G2K6L6_RAT;sp|P60868|RS20_RAT;tr|M0RB28|M0RB28_RAT;tr|M0R5V6|M0R5V6_RAT;tr|M0R566|M0R566_RAT;tr|A0A0G2K8W1|A0A0G2K8W1_RAT;tr|M0R987|M0R987_RAT	tr|A0A0G2JY70|A0A0G2JY70_RAT;tr|A0A0H2UHG7|A0A0H2UHG7_RAT;tr|D3ZZK1|D3ZZK1_RAT;tr|A0A0G2K6L6|A0A0G2K6L6_RAT;sp|P60868|RS20_RAT;tr|M0RB28|M0RB28_RAT;tr|M0R5V6|M0R5V6_RAT;tr|M0R566|M0R566_RAT;tr|A0A0G2K8W1|A0A0G2K8W1_RAT;tr|M0R987|M0R987_RAT	12.608	112	0	0	0		0	0	1	1	1	By MS/MS	10.7	1	0	0	0		0	0	0	0	0		0	0	1	1	1	By MS/MS	9.8	0	0	0	0		0	0
tr|A0A0G2K4Q4|A0A0G2K4Q4_RAT;sp|P84083|ARF5_RAT;tr|A0A0G2JV81|A0A0G2JV81_RAT;sp|P84079|ARF1_RAT;sp|P61206|ARF3_RAT;tr|A0A0G2K9H8|A0A0G2K9H8_RAT	tr|A0A0G2K4Q4|A0A0G2K4Q4_RAT;sp|P84083|ARF5_RAT;tr|A0A0G2JV81|A0A0G2JV81_RAT;sp|P84079|ARF1_RAT;sp|P61206|ARF3_RAT;tr|A0A0G2K9H8|A0A0G2K9H8_RAT	20.472	180	1	1	1	By MS/MS	5.6	2	1	1	1	By MS/MS	5.6	1	0	0	0		0	0	1	1	1	By MS/MS	5.6	2	1	1	1	By MS/MS	5.6	3	0	0	0		0	0
tr|D3ZTK5|D3ZTK5_RAT;tr|M0R7P0|M0R7P0_RAT;sp|P61354|RL27_RAT	tr|D3ZTK5|D3ZTK5_RAT;tr|M0R7P0|M0R7P0_RAT;sp|P61354|RL27_RAT	15.642	135	2	2	2	By MS/MS	12.6	0	1	1	1	By MS/MS	5.9	1	0	0	0		0	0	2	2	2	By MS/MS	12.6	3	2	2	2	By MS/MS	12.6	3	0	0	0		0	0
sp|P61480|WDR12_RAT	sp|P61480|WDR12_RAT	47.562	423	1	1	1	By matching	2.8	0	0	0	0		0	0	0	0	0		0	0	4	4	4	By MS/MS	13.7	7	4	4	4	By MS/MS	12.1	6	0	0	0		0	0
sp|P61765|STXB1_RAT;sp|P61765-2|STXB1_RAT	sp|P61765|STXB1_RAT;sp|P61765-2|STXB1_RAT	67.568	594	7	7	7	By MS/MS	14.6	8	10	10	10	By MS/MS	19	23	3	3	3	By MS/MS	5.2	4	11	11	11	By MS/MS	19.9	28	9	9	9	By MS/MS	16.8	26	7	7	7	By MS/MS	12.5	14
tr|F1M2K3|F1M2K3_RAT;sp|P61959|SUMO2_RAT;sp|Q5XIF4|SUMO3_RAT	tr|F1M2K3|F1M2K3_RAT;sp|P61959|SUMO2_RAT;sp|Q5XIF4|SUMO3_RAT	10.77	94	1	1	1	By MS/MS	12.8	1	1	1	1	By MS/MS	12.8	1	0	0	0		0	0	1	1	1	By MS/MS	12.8	4	1	1	1	By MS/MS	12.8	2	1	1	1	By MS/MS	12.8	1
sp|P61980|HNRPK_RAT;tr|Q5D059|Q5D059_RAT;tr|M0R9K1|M0R9K1_RAT	sp|P61980|HNRPK_RAT;tr|Q5D059|Q5D059_RAT;tr|M0R9K1|M0R9K1_RAT	50.976	463	6	6	6	By MS/MS	19.7	11	7	7	7	By MS/MS	19.2	15	1	1	1	By MS/MS	2.6	1	8	8	8	By MS/MS	21.2	39	10	10	10	By MS/MS	28.7	33	5	5	5	By MS/MS	13.6	11
sp|P61983|1433G_RAT	sp|P61983|1433G_RAT	28.302	247	1	1	1	By MS/MS	5.7	1	0	0	0		0	0	0	0	0		0	0	0	0	0		0	0	1	1	1	By MS/MS	5.7	2	0	0	0		0	0
sp|P62138|PP1A_RAT;tr|A0A0G2JYS8|A0A0G2JYS8_RAT	sp|P62138|PP1A_RAT;tr|A0A0G2JYS8|A0A0G2JYS8_RAT	37.512	330	5	5	3	By MS/MS	17.3	12	4	4	2	By MS/MS	15.8	8	0	0	0		0	0	9	9	6	By MS/MS	23.6	25	5	5	4	By MS/MS	18.8	15	0	0	0		0	0
sp|P62142|PP1B_RAT	sp|P62142|PP1B_RAT	37.186	327	4	2	2	By MS/MS	16.5	4	3	1	1	By MS/MS	11.6	2	0	0	0		0	0	6	3	3	By MS/MS	19.6	7	4	3	3	By MS/MS	16.2	3	2	2	2	By MS/MS	8	4
tr|D3ZIE1|D3ZIE1_RAT;tr|B2RYR8|B2RYR8_RAT;sp|P62243|RS8_RAT;tr|Q6TXJ0|Q6TXJ0_RAT;tr|M0R7Q5|M0R7Q5_RAT	tr|D3ZIE1|D3ZIE1_RAT;tr|B2RYR8|B2RYR8_RAT;sp|P62243|RS8_RAT;tr|Q6TXJ0|Q6TXJ0_RAT;tr|M0R7Q5|M0R7Q5_RAT	24.158	208	0	0	0		0	0	0	0	0		0	0	0	0	0		0	0	1	1	1	By MS/MS	5.3	1	1	1	1	By MS/MS	6.2	2	0	0	0		0	0
sp|P62250|RS16_RAT;tr|Q5XFV9|Q5XFV9_RAT;tr|B0K038|B0K038_RAT;tr|Q6P3E1|Q6P3E1_RAT;tr|A0A1W2Q631|A0A1W2Q631_RAT;tr|M0R8S7|M0R8S7_RAT;tr|M0R4I3|M0R4I3_RAT	sp|P62250|RS16_RAT;tr|Q5XFV9|Q5XFV9_RAT;tr|B0K038|B0K038_RAT;tr|Q6P3E1|Q6P3E1_RAT;tr|A0A1W2Q631|A0A1W2Q631_RAT	16.445	146	1	1	1	By MS/MS	6.8	1	0	0	0		0	0	0	0	0		0	0	6	6	6	By MS/MS	41.1	13	5	5	5	By MS/MS	32.9	5	0	0	0		0	0
sp|P62260|1433E_RAT	sp|P62260|1433E_RAT	29.174	255	1	1	1	By MS/MS	4.3	1	0	0	0		0	0	0	0	0		0	0	0	0	0		0	0	0	0	0		0	0	0	0	0		0	0
tr|M0R5K9|M0R5K9_RAT;tr|A0A0H2UHT6|A0A0H2UHT6_RAT;tr|D3ZM33|D3ZM33_RAT;sp|P62271|RS18_RAT;tr|A0A0G2KA79|A0A0G2KA79_RAT;tr|D3ZAU6|D3ZAU6_RAT	tr|M0R5K9|M0R5K9_RAT;tr|A0A0H2UHT6|A0A0H2UHT6_RAT;tr|D3ZM33|D3ZM33_RAT;sp|P62271|RS18_RAT;tr|A0A0G2KA79|A0A0G2KA79_RAT	17.654	151	0	0	0		0	0	0	0	0		0	0	0	0	0		0	0	3	3	3	By MS/MS	21.2	4	1	1	1	By MS/MS	6	1	0	0	0		0	0
sp|P62278|RS13_RAT;tr|M0RCY2|M0RCY2_RAT;tr|Q7TP70|Q7TP70_RAT;tr|F1LMB4|F1LMB4_RAT	sp|P62278|RS13_RAT;tr|M0RCY2|M0RCY2_RAT	17.222	151	2	2	2	By MS/MS	12.6	2	2	2	2	By MS/MS	12.6	2	3	3	3	By MS/MS	20.5	4	6	6	6	By MS/MS	32.5	10	5	5	5	By MS/MS	31.8	11	4	4	4	By MS/MS	16.6	4
tr|F1M013|F1M013_RAT;tr|F1M4C7|F1M4C7_RAT;tr|D4A6B9|D4A6B9_RAT;tr|D3ZU22|D3ZU22_RAT;tr|D3ZNA3|D3ZNA3_RAT;tr|B0K021|B0K021_RAT;sp|P62425|RL7A_RAT;tr|D3ZJH5|D3ZJH5_RAT;tr|D3ZPL5|D3ZPL5_RAT	tr|F1M013|F1M013_RAT;tr|F1M4C7|F1M4C7_RAT;tr|D4A6B9|D4A6B9_RAT;tr|D3ZU22|D3ZU22_RAT;tr|D3ZNA3|D3ZNA3_RAT;tr|B0K021|B0K021_RAT;sp|P62425|RL7A_RAT;tr|D3ZJH5|D3ZJH5_RAT;tr|D3ZPL5|D3ZPL5_RAT	29.864	265	1	1	1	By matching	5.3	0	1	1	1	By MS/MS	4.9	1	0	0	0		0	0	2	2	2	By MS/MS	5.3	3	2	2	2	By MS/MS	5.3	1	0	0	0		0	0
tr|M0R757|M0R757_RAT;sp|P62630|EF1A1_RAT;tr|F1M6C2|F1M6C2_RAT	tr|M0R757|M0R757_RAT;sp|P62630|EF1A1_RAT;tr|F1M6C2|F1M6C2_RAT	50.107	462	7	7	3	By MS/MS	18.6	33	9	9	3	By MS/MS	22.7	38	7	7	2	By MS/MS	18.2	18	9	9	3	By MS/MS	22.7	43	10	10	4	By MS/MS	25.5	52	6	6	1	By MS/MS	13	16
sp|P62632|EF1A2_RAT	sp|P62632|EF1A2_RAT	50.454	463	5	1	1	By MS/MS	11	5	8	2	2	By MS/MS	17.5	6	6	1	1	By MS/MS	13	3	8	2	2	By MS/MS	17.5	3	8	2	2	By MS/MS	17.5	9	6	1	1	By MS/MS	13	1
tr|X1WI37|X1WI37_RAT;tr|D3ZX01|D3ZX01_RAT;sp|P62703|RS4X_RAT;tr|A0A0H2UHX3|A0A0H2UHX3_RAT	tr|X1WI37|X1WI37_RAT;tr|D3ZX01|D3ZX01_RAT;sp|P62703|RS4X_RAT;tr|A0A0H2UHX3|A0A0H2UHX3_RAT	29.466	262	0	0	0		0	0	0	0	0		0	0	2	2	2	By MS/MS	7.6	5	2	2	2	By MS/MS	7.6	4	1	1	1	By MS/MS	3.4	2	3	3	3	By MS/MS	11.8	4
tr|A0A0G2K4M6|A0A0G2K4M6_RAT;tr|B0BMT0|B0BMT0_RAT;sp|P68035|ACTC_RAT;sp|P62738|ACTA_RAT;sp|P63269|ACTH_RAT;sp|P68136|ACTS_RAT	tr|A0A0G2K4M6|A0A0G2K4M6_RAT;tr|B0BMT0|B0BMT0_RAT;sp|P68035|ACTC_RAT;sp|P62738|ACTA_RAT;sp|P63269|ACTH_RAT;sp|P68136|ACTS_RAT	41.924	376	15	6	6	By MS/MS	41.5	14	12	2	2	By matching	27.1	0	9	1	1	By matching	22.9	0	18	7	7	By MS/MS	43.6	31	12	2	2	By MS/MS	29	5	10	1	1	By MS/MS	23.4	2
sp|P62744|AP2S1_RAT	sp|P62744|AP2S1_RAT	17.018	142	1	1	1	By MS/MS	4.9	1	0	0	0		0	0	0	0	0		0	0	1	1	1	By MS/MS	4.9	1	0	0	0		0	0	0	0	0		0	0
tr|M0RD75|M0RD75_RAT;sp|P62755|RS6_RAT	tr|M0RD75|M0RD75_RAT;sp|P62755|RS6_RAT	28.421	247	1	1	1	By MS/MS	4.9	1	0	0	0		0	0	0	0	0		0	0	1	1	1	By MS/MS	3.2	2	0	0	0		0	0	0	0	0		0	0
sp|P62804|H4_RAT;tr|Q5BM22|Q5BM22_RAT;sp|P62804-2|H4_RAT	sp|P62804|H4_RAT	11.367	103	11	11	11	By MS/MS	61.2	111	8	8	8	By MS/MS	50.5	33	5	5	5	By MS/MS	41.7	14	9	9	9	By MS/MS	60.2	86	8	8	8	By MS/MS	49.5	47	5	5	5	By MS/MS	47.6	13
sp|P62815|VATB2_RAT	sp|P62815|VATB2_RAT	56.55	511	0	0	0		0	0	0	0	0		0	0	0	0	0		0	0	1	1	1	By MS/MS	2.9	2	3	3	3	By MS/MS	7.4	4	0	0	0		0	0
sp|P62828|RAN_RAT;tr|Q66H11|Q66H11_RAT;sp|Q8K586|RANT_RAT	sp|P62828|RAN_RAT;tr|Q66H11|Q66H11_RAT;sp|Q8K586|RANT_RAT	24.423	216	0	0	0		0	0	1	1	1	By MS/MS	5.1	1	0	0	0		0	0	3	3	3	By MS/MS	14.8	3	2	2	2	By MS/MS	9.7	3	0	0	0		0	0
sp|P62907|RL10A_RAT;tr|Q4KM60|Q4KM60_RAT;tr|D3Z9F6|D3Z9F6_RAT;tr|F1LYQ7|F1LYQ7_RAT	sp|P62907|RL10A_RAT;tr|Q4KM60|Q4KM60_RAT	24.831	217	1	1	1	By MS/MS	6	2	3	3	3	By MS/MS	13.4	1	0	0	0		0	0	4	4	4	By MS/MS	13.4	8	4	4	4	By MS/MS	13.4	6	0	0	0		0	0
tr|Q4V8I6|Q4V8I6_RAT;sp|P62914|RL11_RAT;tr|A0A0G2K3Y8|A0A0G2K3Y8_RAT	tr|Q4V8I6|Q4V8I6_RAT;sp|P62914|RL11_RAT;tr|A0A0G2K3Y8|A0A0G2K3Y8_RAT	19.024	167	0	0	0		0	0	0	0	0		0	0	0	0	0		0	0	2	2	2	By MS/MS	13.8	7	1	1	1	By MS/MS	8.4	2	0	0	0		0	0
tr|D4A6W6|D4A6W6_RAT;sp|P62919|RL8_RAT	tr|D4A6W6|D4A6W6_RAT;sp|P62919|RL8_RAT	28.156	257	0	0	0		0	0	0	0	0		0	0	0	0	0		0	0	1	1	1	By MS/MS	6.2	2	0	0	0		0	0	1	1	1	By MS/MS	4.3	1
sp|P62944|AP2B1_RAT;tr|Q3ZB97|Q3ZB97_RAT;sp|P62944-2|AP2B1_RAT;tr|A0A0G2K2V2|A0A0G2K2V2_RAT;sp|P52303-2|AP1B1_RAT;tr|G3V9N8|G3V9N8_RAT;sp|P52303|AP1B1_RAT	sp|P62944|AP2B1_RAT;tr|Q3ZB97|Q3ZB97_RAT;sp|P62944-2|AP2B1_RAT	104.55	937	3	3	3	By MS/MS	3.1	4	2	2	2	By MS/MS	2.8	2	0	0	0		0	0	6	6	6	By MS/MS	6.7	9	6	6	6	By MS/MS	6.7	9	0	0	0		0	0
sp|P62997|TRA2B_RAT;tr|F1LVK5|F1LVK5_RAT	sp|P62997|TRA2B_RAT;tr|F1LVK5|F1LVK5_RAT	33.665	288	2	2	2	By MS/MS	8	1	1	1	1	By MS/MS	2.4	1	0	0	0		0	0	1	1	1	By MS/MS	2.4	1	1	1	1	By MS/MS	2.4	2	0	0	0		0	0
tr|Q7M0G5|Q7M0G5_RAT;sp|P63004|LIS1_RAT	tr|Q7M0G5|Q7M0G5_RAT;sp|P63004|LIS1_RAT	7.5265	67	0	0	0		0	0	0	0	0		0	0	0	0	0		0	0	1	1	1	By MS/MS	17.9	1	0	0	0		0	0	0	0	0		0	0
tr|D4A4S3|D4A4S3_RAT;sp|P63018|HSP7C_RAT;tr|M0RCB1|M0RCB1_RAT;tr|F1LZI1|F1LZI1_RAT;tr|M0R8M9|M0R8M9_RAT;tr|A0A0G2JVI3|A0A0G2JVI3_RAT;tr|A0A0G2JUT0|A0A0G2JUT0_RAT;sp|P14659|HSP72_RAT;sp|P55063|HS71L_RAT;sp|P0DMW1|HS71B_RAT;sp|P0DMW0|HS71A_RAT;tr|Q7M081|Q7M081_RAT	tr|D4A4S3|D4A4S3_RAT;sp|P63018|HSP7C_RAT;tr|M0RCB1|M0RCB1_RAT;tr|F1LZI1|F1LZI1_RAT;tr|M0R8M9|M0R8M9_RAT;tr|A0A0G2JVI3|A0A0G2JVI3_RAT	70.726	645	11	11	10	By MS/MS	18.4	28	12	12	10	By MS/MS	20.3	29	6	6	6	By MS/MS	12.6	6	16	16	14	By MS/MS	26.8	41	16	16	14	By MS/MS	28.7	47	9	9	7	By MS/MS	16.1	14
sp|P63088|PP1G_RAT;tr|Q6AYZ4|Q6AYZ4_RAT;sp|P63088-2|PP1G_RAT;tr|A0A0G2JVK2|A0A0G2JVK2_RAT;tr|Q63682|Q63682_RAT;tr|Q04103|Q04103_RAT;tr|Q04101|Q04101_RAT	sp|P63088|PP1G_RAT;tr|Q6AYZ4|Q6AYZ4_RAT;sp|P63088-2|PP1G_RAT;tr|A0A0G2JVK2|A0A0G2JVK2_RAT	36.983	323	4	2	2	By MS/MS	15.2	4	3	1	1	By MS/MS	10.8	1	0	0	0		0	0	5	2	2	By MS/MS	15.2	6	2	1	1	By MS/MS	7.4	2	1	1	1	By MS/MS	3.1	1
tr|B0BMW4|B0BMW4_RAT;sp|P63095|GNAS2_RAT;sp|P63095-2|GNAS2_RAT;tr|B4F771|B4F771_RAT	tr|B0BMW4|B0BMW4_RAT;sp|P63095|GNAS2_RAT;sp|P63095-2|GNAS2_RAT;tr|B4F771|B4F771_RAT	45.663	394	1	0	0	By matching	2.8	0	1	0	0	By matching	2.8	0	1	0	0	By matching	2.8	0	2	1	1	By MS/MS	6.1	1	1	0	0	By matching	2.8	0	1	0	0	By matching	2.8	0
sp|P63102|1433Z_RAT;tr|A0A0G2JV65|A0A0G2JV65_RAT	sp|P63102|1433Z_RAT;tr|A0A0G2JV65|A0A0G2JV65_RAT	27.771	245	1	1	1	By MS/MS	4.9	2	0	0	0		0	0	0	0	0		0	0	0	0	0		0	0	0	0	0		0	0	0	0	0		0	0
tr|A0A0G2K5Q2|A0A0G2K5Q2_RAT;sp|P63155|CRNL1_RAT	tr|A0A0G2K5Q2|A0A0G2K5Q2_RAT;sp|P63155|CRNL1_RAT	83.51	690	0	0	0		0	0	0	0	0		0	0	0	0	0		0	0	1	1	1	By MS/MS	1.7	2	0	0	0		0	0	0	0	0		0	0
sp|P63259|ACTG_RAT	sp|P63259|ACTG_RAT	41.792	375	15	1	1	By MS/MS	41.9	1	15	0	0	By matching	36.3	0	11	0	0	By matching	29.6	0	18	1	1	By MS/MS	44	1	16	0	0	By matching	39.2	0	13	0	0	By matching	30.4	0
sp|P63319|KPCG_RAT	sp|P63319|KPCG_RAT	78.357	697	1	1	1	By MS/MS	1.4	2	0	0	0		0	0	0	0	0		0	0	3	3	3	By MS/MS	4.6	5	1	1	1	By matching	1.4	0	0	0	0		0	0
sp|P67779|PHB_RAT	sp|P67779|PHB_RAT	29.82	272	0	0	0		0	0	0	0	0		0	0	0	0	0		0	0	1	1	1	By MS/MS	3.7	1	0	0	0		0	0	0	0	0		0	0
sp|P68101|IF2A_RAT	sp|P68101|IF2A_RAT	36.108	315	0	0	0		0	0	0	0	0		0	0	0	0	0		0	0	4	4	4	By MS/MS	12.1	7	2	2	2	By MS/MS	6.7	2	0	0	0		0	0
sp|P68182|KAPCB_RAT;tr|Q05759|Q05759_RAT;sp|P27791-2|KAPCA_RAT;tr|A1L1M0|A1L1M0_RAT;sp|P27791|KAPCA_RAT	sp|P68182|KAPCB_RAT;tr|Q05759|Q05759_RAT;sp|P27791-2|KAPCA_RAT;tr|A1L1M0|A1L1M0_RAT;sp|P27791|KAPCA_RAT	40.707	351	1	1	1	By MS/MS	3.4	1	0	0	0		0	0	0	0	0		0	0	2	2	2	By MS/MS	5.1	2	2	2	2	By MS/MS	5.1	2	0	0	0		0	0
sp|P68370|TBA1A_RAT;tr|A0A0H2UHM7|A0A0H2UHM7_RAT;sp|Q6AYZ1|TBA1C_RAT;sp|Q6P9V9|TBA1B_RAT;sp|Q68FR8|TBA3_RAT;sp|Q6AY56|TBA8_RAT;tr|F1LUM5|F1LUM5_RAT	sp|P68370|TBA1A_RAT;tr|A0A0H2UHM7|A0A0H2UHM7_RAT;sp|Q6AYZ1|TBA1C_RAT;sp|Q6P9V9|TBA1B_RAT;sp|Q68FR8|TBA3_RAT;sp|Q6AY56|TBA8_RAT	50.135	451	15	15	6	By MS/MS	41.5	85	11	11	4	By MS/MS	29.7	75	9	9	4	By MS/MS	27.7	32	12	12	4	By MS/MS	33.5	107	10	10	4	By MS/MS	27.7	77	11	11	4	By MS/MS	29.5	31
tr|A0A0G2K5Q0|A0A0G2K5Q0_RAT;tr|F1LS36|F1LS36_RAT;sp|P68403|KPCB_RAT;tr|F1LS42|F1LS42_RAT;sp|P68403-2|KPCB_RAT;tr|F1M2P8|F1M2P8_RAT;tr|F1LS98|F1LS98_RAT;tr|B5DFC4|B5DFC4_RAT;sp|P05696|KPCA_RAT	tr|A0A0G2K5Q0|A0A0G2K5Q0_RAT;tr|F1LS36|F1LS36_RAT;sp|P68403|KPCB_RAT;tr|F1LS42|F1LS42_RAT;sp|P68403-2|KPCB_RAT;tr|F1M2P8|F1M2P8_RAT;tr|F1LS98|F1LS98_RAT;tr|B5DFC4|B5DFC4_RAT;sp|P05696|KPCA_RAT	74.531	652	0	0	0		0	0	1	1	1	By matching	1.5	0	1	1	1	By matching	1.5	0	2	2	2	By MS/MS	3.5	2	0	0	0		0	0	0	0	0		0	0
sp|P69897|TBB5_RAT;sp|P69897-2|TBB5_RAT	sp|P69897|TBB5_RAT;sp|P69897-2|TBB5_RAT	49.67	444	13	2	2	By MS/MS	29.1	6	12	2	2	By MS/MS	28.2	11	11	1	1	By MS/MS	25.5	2	13	2	2	By MS/MS	29.1	14	12	2	2	By MS/MS	25.9	10	10	1	1	By MS/MS	19.4	3
sp|P70501|RBM10_RAT;tr|A0A0G2K3S6|A0A0G2K3S6_RAT	sp|P70501|RBM10_RAT;tr|A0A0G2K3S6|A0A0G2K3S6_RAT	94.387	852	0	0	0		0	0	0	0	0		0	0	0	0	0		0	0	1	1	1	By MS/MS	1.3	2	2	2	1	By MS/MS	2.1	3	0	0	0		0	0
sp|P81155|VDAC2_RAT	sp|P81155|VDAC2_RAT	31.745	295	4	3	3	By MS/MS	14.6	2	1	0	0	By matching	3.4	0	0	0	0		0	0	4	3	3	By MS/MS	14.6	5	1	0	0	By matching	3.4	0	0	0	0		0	0
tr|Q7M0H6|Q7M0H6_RAT;tr|Q45QM4|Q45QM4_RAT;tr|D4AE68|D4AE68_RAT;sp|P82471|GNAQ_RAT;tr|Q5EAP4|Q5EAP4_RAT	tr|Q7M0H6|Q7M0H6_RAT;tr|Q45QM4|Q45QM4_RAT;tr|D4AE68|D4AE68_RAT;sp|P82471|GNAQ_RAT;tr|Q5EAP4|Q5EAP4_RAT	8.7477	76	0	0	0		0	0	0	0	0		0	0	0	0	0		0	0	1	1	0	By MS/MS	14.5	2	2	2	1	By MS/MS	34.2	5	0	0	0		0	0
sp|P82995|HS90A_RAT	sp|P82995|HS90A_RAT	84.814	733	3	2	2	By MS/MS	4.4	2	2	1	1	By matching	2.9	0	0	0	0		0	0	2	1	1	By matching	2.9	0	1	0	0	By matching	1.9	0	0	0	0		0	0
tr|Q7TPJ6|Q7TPJ6_RAT;tr|B4F759|B4F759_RAT;sp|P83871|PHF5A_RAT	tr|Q7TPJ6|Q7TPJ6_RAT;tr|B4F759|B4F759_RAT;sp|P83871|PHF5A_RAT	11.488	102	1	1	1	By MS/MS	6.9	2	1	1	1	By matching	6.9	0	1	1	1	By MS/MS	6.9	2	1	1	1	By MS/MS	6.9	4	1	1	1	By MS/MS	6.9	2	1	1	1	By MS/MS	6.9	4
tr|A0A140TAH5|A0A140TAH5_RAT;sp|P84092|AP2M1_RAT	tr|A0A140TAH5|A0A140TAH5_RAT;sp|P84092|AP2M1_RAT	49.526	434	0	0	0		0	0	0	0	0		0	0	1	1	1	By matching	2.5	0	3	3	3	By MS/MS	7.1	4	2	2	2	By matching	4.6	0	1	1	1	By matching	2.3	0
tr|M0RBX6|M0RBX6_RAT;tr|D3ZK97|D3ZK97_RAT;tr|D3ZJ08|D3ZJ08_RAT;tr|B0BMY8|B0BMY8_RAT;sp|Q6LED0|H31_RAT;sp|P84245|H33_RAT;tr|A0A0G2K0N8|A0A0G2K0N8_RAT;tr|A0A0G2K5X7|A0A0G2K5X7_RAT;tr|A0A0G2K9I5|A0A0G2K9I5_RAT	tr|M0RBX6|M0RBX6_RAT;tr|D3ZK97|D3ZK97_RAT;tr|D3ZJ08|D3ZJ08_RAT;tr|B0BMY8|B0BMY8_RAT;sp|Q6LED0|H31_RAT;sp|P84245|H33_RAT;tr|A0A0G2K0N8|A0A0G2K0N8_RAT;tr|A0A0G2K5X7|A0A0G2K5X7_RAT;tr|A0A0G2K9I5|A0A0G2K9I5_RAT	15.37	136	4	4	4	By MS/MS	19.9	27	4	4	4	By MS/MS	19.9	11	2	2	2	By MS/MS	11.8	5	4	4	4	By MS/MS	19.9	25	3	3	3	By MS/MS	16.9	16	3	3	3	By MS/MS	19.9	6
sp|P85108|TBB2A_RAT	sp|P85108|TBB2A_RAT	49.906	445	16	1	1	By MS/MS	35.1	4	15	1	1	By MS/MS	34.2	4	12	1	1	By MS/MS	27.4	2	15	1	1	By MS/MS	34.8	6	13	1	1	By MS/MS	27.9	4	11	1	1	By MS/MS	22.7	4
tr|A0A0G2KAM4|A0A0G2KAM4_RAT;sp|P85845|FSCN1_RAT	tr|A0A0G2KAM4|A0A0G2KAM4_RAT;sp|P85845|FSCN1_RAT	53.881	492	1	1	1	By MS/MS	2.4	1	0	0	0		0	0	0	0	0		0	0	1	1	1	By MS/MS	2	1	1	1	1	By MS/MS	2	2	0	0	0		0	0
sp|P85968|6PGD_RAT;tr|Q7TP11|Q7TP11_RAT;tr|A0A0G2K7Q8|A0A0G2K7Q8_RAT	sp|P85968|6PGD_RAT;tr|Q7TP11|Q7TP11_RAT;tr|A0A0G2K7Q8|A0A0G2K7Q8_RAT	53.236	483	0	0	0		0	0	0	0	0		0	0	0	0	0		0	0	1	1	1	By MS/MS	3.5	1	0	0	0		0	0	0	0	0		0	0
tr|A0A0G2K9A2|A0A0G2K9A2_RAT;sp|P85970|ARPC2_RAT;tr|A0A0G2K905|A0A0G2K905_RAT;tr|A0A0G2K2J1|A0A0G2K2J1_RAT	tr|A0A0G2K9A2|A0A0G2K9A2_RAT;sp|P85970|ARPC2_RAT;tr|A0A0G2K905|A0A0G2K905_RAT;tr|A0A0G2K2J1|A0A0G2K2J1_RAT	34.347	300	4	4	4	By MS/MS	13.3	4	3	3	3	By MS/MS	11	4	0	0	0		0	0	8	8	8	By MS/MS	24.3	17	8	8	8	By MS/MS	24.3	12	2	2	2	By matching	6.7	0
sp|P86173|ACL6B_RAT;tr|A0A0G2JW70|A0A0G2JW70_RAT;tr|Q4KM87|Q4KM87_RAT	sp|P86173|ACL6B_RAT;tr|A0A0G2JW70|A0A0G2JW70_RAT	46.891	426	6	6	6	By MS/MS	20.2	9	7	7	7	By MS/MS	22.3	9	5	5	5	By MS/MS	11.3	8	6	6	6	By MS/MS	14.6	17	5	5	5	By MS/MS	12.4	12	4	4	4	By MS/MS	9.9	10
sp|P97576|GRPE1_RAT;tr|A0A0G2JZA2|A0A0G2JZA2_RAT	sp|P97576|GRPE1_RAT;tr|A0A0G2JZA2|A0A0G2JZA2_RAT	24.297	217	1	1	1	By MS/MS	5.1	2	1	1	1	By MS/MS	5.1	2	0	0	0		0	0	0	0	0		0	0	1	1	1	By MS/MS	4.1	1	0	0	0		0	0
sp|P97633|KC1A_RAT;tr|A0JPL2|A0JPL2_RAT;sp|P97633-2|KC1A_RAT;tr|D3ZRE3|D3ZRE3_RAT	sp|P97633|KC1A_RAT;tr|A0JPL2|A0JPL2_RAT;sp|P97633-2|KC1A_RAT;tr|D3ZRE3|D3ZRE3_RAT	37.495	325	2	2	2	By matching	6.5	0	1	1	1	By matching	3.7	0	0	0	0		0	0	4	4	4	By MS/MS	13.8	7	3	3	3	By MS/MS	10.5	1	0	0	0		0	0
sp|P97846|CNTP1_RAT	sp|P97846|CNTP1_RAT	155.87	1381	0	0	0		0	0	0	0	0		0	0	0	0	0		0	0	0	0	0		0	0	2	2	2	By MS/MS	1.3	4	0	0	0		0	0
sp|P97852|DHB4_RAT;tr|Q6IN39|Q6IN39_RAT	sp|P97852|DHB4_RAT;tr|Q6IN39|Q6IN39_RAT	79.427	735	0	0	0		0	0	2	2	2	By MS/MS	2.9	3	0	0	0		0	0	1	1	1	By matching	1.8	0	3	3	3	By MS/MS	4.4	3	0	0	0		0	0
sp|Q00715|H2B1_RAT;tr|M0R4L7|M0R4L7_RAT;tr|G3V9C7|G3V9C7_RAT;tr|G3V8B3|G3V8B3_RAT;tr|D3ZWM5|D3ZWM5_RAT;tr|A0A0G2JXE0|A0A0G2JXE0_RAT;tr|D3ZNH4|D3ZNH4_RAT;tr|A0A0G2JXI9|A0A0G2JXI9_RAT;tr|D3ZLY9|D3ZLY9_RAT;tr|A0A0G2K7R1|A0A0G2K7R1_RAT;sp|Q00729|H2B1A_RAT	sp|Q00715|H2B1_RAT;tr|M0R4L7|M0R4L7_RAT;tr|G3V9C7|G3V9C7_RAT;tr|G3V8B3|G3V8B3_RAT;tr|D3ZWM5|D3ZWM5_RAT;tr|A0A0G2JXE0|A0A0G2JXE0_RAT;tr|D3ZNH4|D3ZNH4_RAT;tr|A0A0G2JXI9|A0A0G2JXI9_RAT;tr|D3ZLY9|D3ZLY9_RAT;tr|A0A0G2K7R1|A0A0G2K7R1_RAT;sp|Q00729|H2B1A_RAT	13.99	125	6	6	2	By MS/MS	44	36	4	4	2	By MS/MS	27.2	11	4	4	2	By MS/MS	27.2	8	5	5	2	By MS/MS	32.8	31	4	4	2	By MS/MS	27.2	24	3	3	2	By MS/MS	15.2	2
sp|Q00939|FOXG1_RAT	sp|Q00939|FOXG1_RAT	51.466	480	0	0	0		0	0	0	0	0		0	0	0	0	0		0	0	0	0	0		0	0	0	0	0		0	0	1	1	1	By MS/MS	2.3	2
sp|Q02874|H2AY_RAT;tr|A0A140TAB4|A0A140TAB4_RAT;sp|Q02874-2|H2AY_RAT	sp|Q02874|H2AY_RAT;tr|A0A140TAB4|A0A140TAB4_RAT;sp|Q02874-2|H2AY_RAT	39.503	371	13	11	11	By MS/MS	43.7	34	11	10	10	By MS/MS	38.5	17	4	3	3	By MS/MS	13.2	1	13	12	12	By MS/MS	41.5	40	9	8	8	By MS/MS	31.8	25	6	5	5	By MS/MS	21	5
sp|Q03114|CDK5_RAT	sp|Q03114|CDK5_RAT	33.254	292	1	0	0	By matching	2.7	0	1	0	0	By matching	2.7	0	0	0	0		0	0	4	3	3	By MS/MS	12.7	5	1	0	0	By matching	2.7	0	1	0	0	By matching	2.7	0
sp|Q04931|SSRP1_RAT	sp|Q04931|SSRP1_RAT	80.914	709	2	2	2	By MS/MS	2.4	1	0	0	0		0	0	0	0	0		0	0	3	3	3	By MS/MS	3.8	5	3	3	3	By MS/MS	3.8	3	0	0	0		0	0
tr|Q6P9Y4|Q6P9Y4_RAT;sp|Q05962|ADT1_RAT;tr|A0A1W2Q605|A0A1W2Q605_RAT;tr|D3ZB81|D3ZB81_RAT	tr|Q6P9Y4|Q6P9Y4_RAT;sp|Q05962|ADT1_RAT	32.904	298	8	8	5	By MS/MS	26.5	14	6	6	3	By MS/MS	19.8	7	2	2	2	By MS/MS	6	1	10	10	6	By MS/MS	33.6	23	5	5	3	By MS/MS	15.8	9	1	1	1	By matching	3	0
sp|Q06486|KC1D_RAT;sp|Q06486-2|KC1D_RAT;tr|Q9JJ75|Q9JJ75_RAT	sp|Q06486|KC1D_RAT;sp|Q06486-2|KC1D_RAT;tr|Q9JJ75|Q9JJ75_RAT	47.316	415	1	1	0	By matching	2.7	0	0	0	0		0	0	0	0	0		0	0	4	4	2	By MS/MS	12	8	3	3	1	By MS/MS	9.2	5	0	0	0		0	0
sp|Q06647|ATPO_RAT	sp|Q06647|ATPO_RAT	23.397	213	0	0	0		0	0	1	1	1	By matching	6.6	0	0	0	0		0	0	2	2	2	By MS/MS	11.7	4	2	2	2	By MS/MS	11.7	3	0	0	0		0	0
sp|Q07936|ANXA2_RAT;sp|Q07936-2|ANXA2_RAT	sp|Q07936|ANXA2_RAT;sp|Q07936-2|ANXA2_RAT	38.678	339	4	4	4	By MS/MS	11.8	2	3	3	3	By MS/MS	8.6	4	3	3	3	By MS/MS	8.6	5	3	3	3	By MS/MS	8.6	2	3	3	3	By MS/MS	8.6	4	3	3	3	By MS/MS	8.6	6
sp|Q07984|SSRD_RAT	sp|Q07984|SSRD_RAT	18.979	173	0	0	0		0	0	0	0	0		0	0	0	0	0		0	0	0	0	0		0	0	1	1	1	By MS/MS	6.4	1	0	0	0		0	0
sp|Q09073|ADT2_RAT	sp|Q09073|ADT2_RAT	32.901	298	5	2	2	By MS/MS	16.8	1	3	0	0	By matching	10.1	0	0	0	0		0	0	8	4	4	By MS/MS	25.5	5	4	2	2	By matching	12.8	0	0	0	0		0	0
sp|Q09167|SRSF5_RAT;sp|Q09167-2|SRSF5_RAT	sp|Q09167|SRSF5_RAT	30.891	269	3	3	2	By MS/MS	14.1	8	2	2	1	By MS/MS	8.6	3	1	1	0	By MS/MS	3.3	0	4	4	3	By MS/MS	15.2	6	3	3	2	By MS/MS	12.6	4	2	2	1	By MS/MS	8.6	1
sp|Q1LZ53|DNM3A_RAT;sp|Q1LZ53-2|DNM3A_RAT;tr|Q5FVL1|Q5FVL1_RAT;tr|Q1LZ51|Q1LZ51_RAT;tr|A0A0G2JYR2|A0A0G2JYR2_RAT	sp|Q1LZ53|DNM3A_RAT;sp|Q1LZ53-2|DNM3A_RAT	101.67	908	18	18	18	By MS/MS	24.8	41	16	16	16	By MS/MS	21.7	22	17	17	17	By MS/MS	21.7	12	27	27	27	By MS/MS	32.9	80	22	22	22	By MS/MS	27.3	45	18	18	18	By MS/MS	22.5	38
sp|Q27W02|MGN_RAT;tr|F1M0X6|F1M0X6_RAT	sp|Q27W02|MGN_RAT;tr|F1M0X6|F1M0X6_RAT	17.163	146	0	0	0		0	0	0	0	0		0	0	0	0	0		0	0	1	1	1	By MS/MS	7.5	1	0	0	0		0	0	0	0	0		0	0
sp|Q3B8N8|PESC_RAT	sp|Q3B8N8|PESC_RAT	67.603	586	2	2	2	By MS/MS	3.1	3	1	1	1	By matching	1.4	0	0	0	0		0	0	3	3	3	By MS/MS	4.6	5	0	0	0		0	0	1	1	1	By matching	1.7	0
sp|Q3B8Q1|DDX21_RAT;tr|M0R965|M0R965_RAT	sp|Q3B8Q1|DDX21_RAT;tr|M0R965|M0R965_RAT	85.965	782	5	5	5	By MS/MS	8.1	7	5	5	5	By MS/MS	7.2	4	0	0	0		0	0	8	8	8	By MS/MS	12.4	12	4	4	4	By MS/MS	6.4	4	1	1	1	By MS/MS	1.4	2
sp|Q3B8Q2|IF4A3_RAT	sp|Q3B8Q2|IF4A3_RAT	46.84	411	17	17	15	By MS/MS	35.8	32	14	14	12	By MS/MS	30.2	24	12	12	10	By MS/MS	30.9	10	18	18	15	By MS/MS	36	91	17	17	14	By MS/MS	35.3	59	17	17	15	By MS/MS	35.8	56
sp|Q3KRE8|TBB2B_RAT	sp|Q3KRE8|TBB2B_RAT	49.953	445	15	15	0	By MS/MS	32.4	88	14	14	0	By MS/MS	31.5	70	11	11	0	By MS/MS	24.7	36	14	14	0	By MS/MS	32.1	129	13	13	1	By MS/MS	27.9	109	11	11	1	By MS/MS	22.7	65
sp|Q3SWS8|RAE1L_RAT	sp|Q3SWS8|RAE1L_RAT	40.919	368	0	0	0		0	0	0	0	0		0	0	0	0	0		0	0	1	1	1	By MS/MS	3.5	3	0	0	0		0	0	0	0	0		0	0
sp|Q3T1K5|CAZA2_RAT;sp|B2GUZ5|CAZA1_RAT	sp|Q3T1K5|CAZA2_RAT;sp|B2GUZ5|CAZA1_RAT	32.967	286	1	1	1	By MS/MS	3.5	1	1	1	1	By MS/MS	3.5	1	0	0	0		0	0	2	2	2	By MS/MS	8.7	5	2	2	2	By MS/MS	8.7	3	1	1	1	By MS/MS	3.5	1
sp|Q498M4|WDR5_RAT	sp|Q498M4|WDR5_RAT	36.588	334	1	1	1	By MS/MS	4.2	1	1	1	1	By MS/MS	4.2	1	0	0	0		0	0	1	1	1	By MS/MS	4.2	1	1	1	1	By MS/MS	4.2	1	0	0	0		0	0
sp|Q498T2-2|CHTOP_RAT;tr|M0RDD7|M0RDD7_RAT;sp|Q498T2|CHTOP_RAT	sp|Q498T2-2|CHTOP_RAT;tr|M0RDD7|M0RDD7_RAT;sp|Q498T2|CHTOP_RAT	22.038	202	1	1	1	By MS/MS	7.9	0	1	1	1	By matching	7.9	0	0	0	0		0	0	1	1	1	By MS/MS	7.9	2	1	1	1	By MS/MS	7.9	1	0	0	0		0	0
sp|Q4G005|ERCC3_RAT	sp|Q4G005|ERCC3_RAT	89.098	782	0	0	0		0	0	1	1	1	By matching	1.3	0	1	1	1	By matching	1.3	0	6	6	6	By MS/MS	8.2	9	1	1	1	By MS/MS	1.3	1	0	0	0		0	0
sp|Q4KLH4|PSPC1_RAT;tr|A0A0G2JYN7|A0A0G2JYN7_RAT	sp|Q4KLH4|PSPC1_RAT;tr|A0A0G2JYN7|A0A0G2JYN7_RAT	58.759	522	4	4	4	By MS/MS	9.8	4	7	7	7	By MS/MS	14.2	19	0	0	0		0	0	6	6	6	By MS/MS	14.2	15	12	12	12	By MS/MS	28.7	23	4	4	4	By MS/MS	8	4
sp|Q4KLN4|GLE1_RAT	sp|Q4KLN4|GLE1_RAT	79.491	698	0	0	0		0	0	0	0	0		0	0	0	0	0		0	0	1	1	1	By MS/MS	2.1	1	1	1	1	By MS/MS	2.1	1	0	0	0		0	0
tr|M5AJY0|M5AJY0_RAT;sp|Q4KLY4|RING2_RAT;tr|A0A0G2JTP7|A0A0G2JTP7_RAT;tr|F7IXA2|F7IXA2_RAT;sp|Q6MGB6-2|RING1_RAT;sp|Q6MGB6|RING1_RAT	tr|M5AJY0|M5AJY0_RAT;sp|Q4KLY4|RING2_RAT;tr|A0A0G2JTP7|A0A0G2JTP7_RAT	34.242	308	2	2	2	By matching	6.8	0	2	2	2	By matching	6.8	0	0	0	0		0	0	4	4	4	By MS/MS	14.9	4	3	3	3	By MS/MS	11.4	2	2	2	2	By MS/MS	6.8	0
sp|Q4KM49|SYYC_RAT;tr|A0A0H2UHG0|A0A0H2UHG0_RAT	sp|Q4KM49|SYYC_RAT;tr|A0A0H2UHG0|A0A0H2UHG0_RAT	59.115	528	0	0	0		0	0	0	0	0		0	0	0	0	0		0	0	0	0	0		0	0	6	6	6	By MS/MS	12.5	10	0	0	0		0	0
sp|Q4QQS8|NUP85_RAT	sp|Q4QQS8|NUP85_RAT	74.881	656	1	1	1	By MS/MS	1.7	1	1	1	1	By MS/MS	1.5	1	0	0	0		0	0	2	2	2	By MS/MS	3.2	5	4	4	4	By MS/MS	6.7	5	1	1	1	By MS/MS	1.7	1
sp|Q4QQW4|HDAC1_RAT;tr|D3ZVU7|D3ZVU7_RAT;tr|Q99PA2|Q99PA2_RAT;tr|D4AEB0|D4AEB0_RAT;tr|A0A0G2K1C8|A0A0G2K1C8_RAT;sp|Q6P6W3|HDAC3_RAT	sp|Q4QQW4|HDAC1_RAT;tr|D3ZVU7|D3ZVU7_RAT	55.092	482	2	1	1	By MS/MS	4.4	1	3	1	1	By MS/MS	7.1	2	1	0	0	By matching	2.5	0	7	3	3	By MS/MS	18.9	6	4	1	1	By MS/MS	8.7	1	2	0	0	By matching	4.1	0
sp|Q4QRB4|TBB3_RAT;tr|M0R8B6|M0R8B6_RAT;CON__ENSEMBL:ENSBTAP00000025008	sp|Q4QRB4|TBB3_RAT	50.418	450	13	4	2	By MS/MS	29.8	5	11	2	2	By MS/MS	24.7	5	9	0	0	By matching	19.3	0	13	4	3	By MS/MS	27.6	10	11	2	2	By MS/MS	24.7	11	11	3	2	By MS/MS	23.6	8
tr|A0A0G2K648|A0A0G2K648_RAT;sp|Q4V7A0|WDR61_RAT	tr|A0A0G2K648|A0A0G2K648_RAT;sp|Q4V7A0|WDR61_RAT	32.51	292	0	0	0		0	0	0	0	0		0	0	0	0	0		0	0	3	3	3	By MS/MS	9.6	6	2	2	2	By matching	6.8	0	0	0	0		0	0
sp|Q4V7C7|ARP3_RAT;tr|A0A0G2K1C0|A0A0G2K1C0_RAT;tr|Q9ERF9|Q9ERF9_RAT	sp|Q4V7C7|ARP3_RAT;tr|A0A0G2K1C0|A0A0G2K1C0_RAT	47.357	418	4	4	2	By MS/MS	13.6	5	0	0	0		0	0	0	0	0		0	0	6	6	3	By MS/MS	16.3	21	4	4	1	By MS/MS	8.9	2	1	1	0	By MS/MS	2.9	1
sp|Q4V7D7|RBM22_RAT	sp|Q4V7D7|RBM22_RAT	46.863	420	4	4	4	By MS/MS	11.4	8	4	4	4	By MS/MS	11.4	5	8	8	8	By MS/MS	22.4	16	6	6	6	By MS/MS	16.7	20	5	5	5	By MS/MS	14.3	18	11	11	11	By MS/MS	26.9	53
sp|Q4V8A2|CDC27_RAT	sp|Q4V8A2|CDC27_RAT	91.662	824	0	0	0		0	0	0	0	0		0	0	0	0	0		0	0	5	5	5	By MS/MS	7.2	6	2	2	2	By MS/MS	3	3	0	0	0		0	0
tr|F2Z3T0|F2Z3T0_RAT;sp|Q4V8C8|CDC73_RAT	tr|F2Z3T0|F2Z3T0_RAT;sp|Q4V8C8|CDC73_RAT	60.576	531	1	1	1	By matching	1.9	0	0	0	0		0	0	0	0	0		0	0	6	6	6	By MS/MS	12.1	11	4	4	4	By MS/MS	6.6	4	0	0	0		0	0
sp|Q4V8K2|CTBL1_RAT	sp|Q4V8K2|CTBL1_RAT	64.947	563	0	0	0		0	0	3	3	3	By MS/MS	4.3	1	0	0	0		0	0	2	2	2	By MS/MS	3	2	2	2	2	By MS/MS	3	3	0	0	0		0	0
tr|Q6P6W6|Q6P6W6_RAT;tr|A0A1W2Q6F8|A0A1W2Q6F8_RAT;sp|Q561S0|NDUAA_RAT	tr|Q6P6W6|Q6P6W6_RAT;tr|A0A1W2Q6F8|A0A1W2Q6F8_RAT;sp|Q561S0|NDUAA_RAT	31.7	273	0	0	0		0	0	0	0	0		0	0	0	0	0		0	0	1	1	1	By MS/MS	4.4	1	0	0	0		0	0	0	0	0		0	0
sp|Q562A2|ZFR_RAT;tr|A0A0H2UHJ5|A0A0H2UHJ5_RAT;tr|B1WC00|B1WC00_RAT	sp|Q562A2|ZFR_RAT;tr|A0A0H2UHJ5|A0A0H2UHJ5_RAT;tr|B1WC00|B1WC00_RAT	116.82	1073	1	1	1	By matching	1.3	0	1	1	1	By MS/MS	1.3	2	0	0	0		0	0	9	9	9	By MS/MS	10.2	15	4	4	4	By MS/MS	5.6	7	2	2	2	By MS/MS	2.8	3
sp|Q562C2|BOP1_RAT	sp|Q562C2|BOP1_RAT	82.639	731	1	1	1	By MS/MS	1.5	1	0	0	0		0	0	0	0	0		0	0	3	3	3	By MS/MS	6.2	4	1	1	1	By MS/MS	1.5	1	0	0	0		0	0
sp|Q56A27|NCBP1_RAT	sp|Q56A27|NCBP1_RAT	91.91	790	1	1	1	By MS/MS	1.4	2	1	1	1	By MS/MS	1.5	2	1	1	1	By matching	1.4	0	3	3	3	By MS/MS	4.2	5	3	3	3	By MS/MS	4.2	6	0	0	0		0	0
tr|A0A140TAJ0|A0A140TAJ0_RAT;sp|Q5BJS7|CPNE9_RAT;tr|B5DEX3|B5DEX3_RAT;tr|D3ZGN2|D3ZGN2_RAT;tr|D3ZWR4|D3ZWR4_RAT;tr|D3ZLA3|D3ZLA3_RAT;tr|F1M1L9|F1M1L9_RAT;tr|H1UBM7|H1UBM7_RAT;tr|H1UBM5|H1UBM5_RAT;sp|H1UBN0|CPNE7_RAT;tr|H1UBM8|H1UBM8_RAT;tr|D4ACG7|D4ACG7_RAT;tr|F1M0Z3|F1M0Z3_RAT	tr|A0A140TAJ0|A0A140TAJ0_RAT;sp|Q5BJS7|CPNE9_RAT;tr|B5DEX3|B5DEX3_RAT;tr|D3ZGN2|D3ZGN2_RAT;tr|D3ZWR4|D3ZWR4_RAT;tr|D3ZLA3|D3ZLA3_RAT;tr|F1M1L9|F1M1L9_RAT;tr|H1UBM7|H1UBM7_RAT;tr|H1UBM5|H1UBM5_RAT;sp|H1UBN0|CPNE7_RAT;tr|H1UBM8|H1UBM8_RAT;tr|D4ACG7|D4ACG7_RAT;tr|F1M0Z3|F1M0Z3_RAT	61.81	553	1	1	1	By MS/MS	1.6	2	1	1	1	By MS/MS	1.6	1	0	0	0		0	0	2	2	2	By MS/MS	4.2	3	1	1	1	By MS/MS	1.6	0	0	0	0		0	0
sp|Q5BJU7|WASF1_RAT	sp|Q5BJU7|WASF1_RAT	61.514	559	0	0	0		0	0	0	0	0		0	0	0	0	0		0	0	0	0	0		0	0	1	1	1	By MS/MS	2	1	0	0	0		0	0
sp|Q5BK22|GTPB8_RAT	sp|Q5BK22|GTPB8_RAT	32.231	285	0	0	0		0	0	0	0	0		0	0	0	0	0		0	0	2	2	2	By MS/MS	7.4	3	0	0	0		0	0	0	0	0		0	0
tr|A0A1B0GWY5|A0A1B0GWY5_RAT;sp|Q5FVC2|ARHG2_RAT;tr|A0A0G2K0V4|A0A0G2K0V4_RAT;tr|A0A1B0GWX6|A0A1B0GWX6_RAT;tr|A0A1B0GWW1|A0A1B0GWW1_RAT	tr|A0A1B0GWY5|A0A1B0GWY5_RAT;sp|Q5FVC2|ARHG2_RAT;tr|A0A0G2K0V4|A0A0G2K0V4_RAT;tr|A0A1B0GWX6|A0A1B0GWX6_RAT	110.14	970	1	1	1	By MS/MS	2.1	1	0	0	0		0	0	4	4	4	By MS/MS	5.3	2	8	8	8	By MS/MS	8.4	13	2	2	2	By matching	1.6	0	4	4	4	By MS/MS	4.1	2
sp|Q5FVM4|NONO_RAT	sp|Q5FVM4|NONO_RAT	54.925	476	3	3	3	By MS/MS	6.1	5	5	4	4	By MS/MS	10.7	11	2	2	2	By MS/MS	4.4	3	8	7	7	By MS/MS	16.4	32	9	8	8	By MS/MS	20.4	46	7	6	6	By MS/MS	12.6	13
tr|A0A096MJP3|A0A096MJP3_RAT;sp|Q5FVR7|CPSF4_RAT	tr|A0A096MJP3|A0A096MJP3_RAT;sp|Q5FVR7|CPSF4_RAT	23.653	211	0	0	0		0	0	0	0	0		0	0	0	0	0		0	0	0	0	0		0	0	0	0	0		0	0	1	1	1	By MS/MS	4.3	1
sp|Q5FWT1|FA98A_RAT	sp|Q5FWT1|FA98A_RAT	55.07	515	0	0	0		0	0	0	0	0		0	0	0	0	0		0	0	1	1	1	By MS/MS	2.7	1	0	0	0		0	0	0	0	0		0	0
sp|Q5I0H3|SUMO1_RAT	sp|Q5I0H3|SUMO1_RAT	11.557	101	1	1	1	By MS/MS	15.8	1	2	2	2	By MS/MS	22.8	1	6	6	6	By MS/MS	43.6	487	3	3	3	By MS/MS	34.7	3	2	2	2	By MS/MS	22.8	2	3	3	3	By MS/MS	31.7	32
sp|Q5M7A7|CNRP1_RAT	sp|Q5M7A7|CNRP1_RAT	18.658	164	0	0	0		0	0	0	0	0		0	0	0	0	0		0	0	0	0	0		0	0	1	1	1	By MS/MS	9.8	1	0	0	0		0	0
sp|Q5M7U6|ARP2_RAT;tr|A0A0K2TVC4|A0A0K2TVC4_LEPSM	sp|Q5M7U6|ARP2_RAT	44.733	394	3	3	3	By MS/MS	9.4	2	2	2	2	By MS/MS	7.4	1	0	0	0		0	0	5	5	5	By MS/MS	16	16	4	4	4	By MS/MS	14.2	10	0	0	0		0	0
sp|Q5M7V8|TR150_RAT	sp|Q5M7V8|TR150_RAT	108.25	951	1	1	1	By MS/MS	1.4	1	1	1	1	By MS/MS	1.4	1	0	0	0		0	0	1	1	1	By MS/MS	1.4	0	0	0	0		0	0	0	0	0		0	0
sp|Q5M7W5-2|MAP4_RAT;sp|Q5M7W5|MAP4_RAT;tr|A0A0G2JW88|A0A0G2JW88_RAT	sp|Q5M7W5-2|MAP4_RAT;sp|Q5M7W5|MAP4_RAT;tr|A0A0G2JW88|A0A0G2JW88_RAT	102.84	983	0	0	0		0	0	0	0	0		0	0	3	3	3	By MS/MS	4.4	2	3	3	3	By MS/MS	4.4	4	3	3	3	By MS/MS	4.3	3	0	0	0		0	0
sp|Q5M9F1|RBM34_RAT	sp|Q5M9F1|RBM34_RAT	47.66	428	0	0	0		0	0	0	0	0		0	0	0	0	0		0	0	2	2	2	By MS/MS	4.9	3	0	0	0		0	0	0	0	0		0	0
tr|E9PSS1|E9PSS1_RAT;sp|Q5MPA9-2|DCLK2_RAT;sp|Q5MPA9-3|DCLK2_RAT;sp|Q5MPA9|DCLK2_RAT	tr|E9PSS1|E9PSS1_RAT;sp|Q5MPA9-2|DCLK2_RAT;sp|Q5MPA9-3|DCLK2_RAT;sp|Q5MPA9|DCLK2_RAT	77.852	710	1	1	1	By MS/MS	1.8	2	1	1	1	By MS/MS	1.8	1	1	1	1	By matching	1.8	0	3	3	3	By MS/MS	5.2	4	0	0	0		0	0	1	1	1	By MS/MS	1.8	1
sp|Q5PQR5|IMP4_RAT;tr|Q6TXI2|Q6TXI2_RAT	sp|Q5PQR5|IMP4_RAT;tr|Q6TXI2|Q6TXI2_RAT	33.656	291	2	2	2	By MS/MS	8.2	2	0	0	0		0	0	0	0	0		0	0	4	4	4	By MS/MS	13.1	10	1	1	1	By MS/MS	3.4	1	2	2	2	By MS/MS	8.2	1
sp|Q5PQX1-3|TOIP1_RAT;sp|Q5PQX1-2|TOIP1_RAT;sp|Q5PQX1|TOIP1_RAT	sp|Q5PQX1-3|TOIP1_RAT;sp|Q5PQX1-2|TOIP1_RAT;sp|Q5PQX1|TOIP1_RAT	51.689	462	0	0	0		0	0	0	0	0		0	0	0	0	0		0	0	1	1	1	By MS/MS	4.1	1	1	1	1	By MS/MS	4.1	1	0	0	0		0	0
sp|Q5RJQ4|SIR2_RAT;tr|A0A0G2JWM2|A0A0G2JWM2_RAT	sp|Q5RJQ4|SIR2_RAT;tr|A0A0G2JWM2|A0A0G2JWM2_RAT	39.319	350	0	0	0		0	0	0	0	0		0	0	0	0	0		0	0	4	4	4	By MS/MS	17.1	8	0	0	0		0	0	0	0	0		0	0
sp|Q5RKG6|TRI35_RAT;tr|G3V769|G3V769_RAT	sp|Q5RKG6|TRI35_RAT;tr|G3V769|G3V769_RAT	57.304	501	0	0	0		0	0	0	0	0		0	0	0	0	0		0	0	1	1	1	By MS/MS	2.2	1	0	0	0		0	0	0	0	0		0	0
sp|Q5RKH0|GLYR1_RAT	sp|Q5RKH0|GLYR1_RAT	60.421	552	4	4	4	By MS/MS	11.8	8	4	4	4	By MS/MS	10	4	3	3	3	By MS/MS	7.2	5	7	7	7	By MS/MS	17.9	17	4	4	4	By MS/MS	9.8	7	4	4	4	By MS/MS	8.7	8
tr|A0A0G2K249|A0A0G2K249_RAT;sp|Q5RKH1|PRP4B_RAT	tr|A0A0G2K249|A0A0G2K249_RAT;sp|Q5RKH1|PRP4B_RAT	103.21	888	5	5	5	By MS/MS	6.2	6	5	5	5	By MS/MS	6.2	5	0	0	0		0	0	7	7	7	By MS/MS	8.7	17	4	4	4	By MS/MS	4.5	7	1	1	1	By matching	1.1	0
sp|Q5U216|DX39A_RAT	sp|Q5U216|DX39A_RAT	49.109	427	6	1	1	By matching	14.3	0	7	0	0	By matching	15.7	0	3	0	0	By matching	6.3	0	8	1	1	By MS/MS	19	1	7	0	0	By matching	15.7	0	4	0	0	By matching	8.7	0
sp|Q5U2Q7|ERF1_RAT	sp|Q5U2Q7|ERF1_RAT	49.03	437	0	0	0		0	0	1	1	1	By MS/MS	2.3	1	0	0	0		0	0	0	0	0		0	0	1	1	1	By MS/MS	2.3	1	0	0	0		0	0
sp|Q5U2W5|TBL3_RAT	sp|Q5U2W5|TBL3_RAT	88.371	800	0	0	0		0	0	0	0	0		0	0	0	0	0		0	0	5	5	5	By MS/MS	7.8	8	0	0	0		0	0	0	0	0		0	0
sp|Q5U2Y1-2|GTF2I_RAT;sp|Q5U2Y1|GTF2I_RAT;tr|A0A0G2K4T7|A0A0G2K4T7_RAT;tr|A0A1B0GWN0|A0A1B0GWN0_RAT;tr|A0A1B0GWM4|A0A1B0GWM4_RAT	sp|Q5U2Y1-2|GTF2I_RAT;sp|Q5U2Y1|GTF2I_RAT;tr|A0A0G2K4T7|A0A0G2K4T7_RAT	103.02	913	2	2	2	By MS/MS	2.6	1	4	4	4	By matching	5.1	0	0	0	0		0	0	12	12	12	By MS/MS	14.7	14	9	9	9	By MS/MS	11.4	11	2	2	2	By MS/MS	2.6	1
sp|Q5XFW8|SEC13_RAT	sp|Q5XFW8|SEC13_RAT	35.547	322	0	0	0		0	0	0	0	0		0	0	0	0	0		0	0	1	1	1	By MS/MS	3.4	0	1	1	1	By MS/MS	3.4	1	0	0	0		0	0
sp|Q5XHY5|SYTC_RAT;tr|A0A0G2K9V6|A0A0G2K9V6_RAT;sp|Q68FW7|SYTM_RAT	sp|Q5XHY5|SYTC_RAT;tr|A0A0G2K9V6|A0A0G2K9V6_RAT	80.575	695	4	4	4	By MS/MS	6.2	3	2	2	2	By MS/MS	2.7	2	0	0	0		0	0	8	8	8	By MS/MS	12.5	11	7	7	7	By MS/MS	10.8	10	0	0	0		0	0
sp|Q5XI06|KAT8_RAT	sp|Q5XI06|KAT8_RAT	52.631	458	0	0	0		0	0	0	0	0		0	0	0	0	0		0	0	1	1	1	By MS/MS	3.7	2	1	1	1	By MS/MS	3.7	2	0	0	0		0	0
sp|Q5XI28|RAVR1_RAT	sp|Q5XI28|RAVR1_RAT	79.288	748	0	0	0		0	0	0	0	0		0	0	0	0	0		0	0	1	1	1	By MS/MS	1.2	2	0	0	0		0	0	0	0	0		0	0
sp|Q5XI29|CPSF7_RAT	sp|Q5XI29|CPSF7_RAT	51.072	462	0	0	0		0	0	1	1	1	By MS/MS	1.7	1	0	0	0		0	0	1	1	1	By MS/MS	1.7	1	2	2	2	By MS/MS	4.5	3	0	0	0		0	0
sp|Q5XI32|CAPZB_RAT;tr|A0A0G2JYB1|A0A0G2JYB1_RAT	sp|Q5XI32|CAPZB_RAT;tr|A0A0G2JYB1|A0A0G2JYB1_RAT	30.628	272	1	1	1	By MS/MS	3.7	1	1	1	1	By MS/MS	3.7	1	0	0	0		0	0	2	2	2	By MS/MS	6.2	3	2	2	2	By MS/MS	6.2	2	0	0	0		0	0
sp|Q5XI63|KIFC1_RAT	sp|Q5XI63|KIFC1_RAT	76.14	693	0	0	0		0	0	0	0	0		0	0	0	0	0		0	0	1	1	1	By MS/MS	3.5	1	0	0	0		0	0	0	0	0		0	0
tr|A0A3G2LW22|A0A3G2LW22_RAT;sp|Q5XI81|FXR1_RAT;tr|A0A0G2JWD2|A0A0G2JWD2_RAT;tr|B1H2A6|B1H2A6_RAT	tr|A0A3G2LW22|A0A3G2LW22_RAT;sp|Q5XI81|FXR1_RAT;tr|A0A0G2JWD2|A0A0G2JWD2_RAT	63.905	568	0	0	0		0	0	0	0	0		0	0	0	0	0		0	0	13	13	12	By MS/MS	27.3	30	10	10	9	By MS/MS	22.7	14	4	4	3	By MS/MS	5.8	7
sp|Q5XIF6|TBA4A_RAT	sp|Q5XIF6|TBA4A_RAT	49.924	448	12	3	3	By MS/MS	31.2	3	10	3	3	By MS/MS	25.4	4	7	2	2	By matching	20.1	0	11	3	3	By MS/MS	29.2	4	8	2	2	By MS/MS	20.1	3	9	2	2	By MS/MS	21.9	2
tr|A0A0G2JTJ5|A0A0G2JTJ5_RAT;tr|F1M9C7|F1M9C7_RAT;sp|Q5XIK8|CTSL2_RAT	tr|A0A0G2JTJ5|A0A0G2JTJ5_RAT;tr|F1M9C7|F1M9C7_RAT;sp|Q5XIK8|CTSL2_RAT	45.351	394	1	1	1	By MS/MS	1.8	1	0	0	0		0	0	0	0	0		0	0	0	0	0		0	0	1	1	1	By MS/MS	3	1	0	0	0		0	0
sp|Q60587|ECHB_RAT;tr|A0A0G2K330|A0A0G2K330_RAT	sp|Q60587|ECHB_RAT;tr|A0A0G2K330|A0A0G2K330_RAT	51.414	475	5	5	5	By MS/MS	10.7	7	5	5	5	By MS/MS	10.7	1	0	0	0		0	0	7	7	7	By MS/MS	14.9	11	7	7	7	By MS/MS	15.2	10	1	1	1	By MS/MS	2.7	2
tr|F1LQS1|F1LQS1_RAT;sp|Q62599|MTA1_RAT;tr|A0A140TA98|A0A140TA98_RAT;sp|Q62599-2|MTA1_RAT	tr|F1LQS1|F1LQS1_RAT;sp|Q62599|MTA1_RAT;tr|A0A140TA98|A0A140TA98_RAT	78.488	695	9	9	8	By MS/MS	18.8	15	13	13	11	By MS/MS	23.9	25	12	12	9	By MS/MS	21.4	11	17	17	14	By MS/MS	32.1	44	16	16	13	By MS/MS	28.6	32	11	11	8	By MS/MS	19.4	16
sp|Q62780|DDX46_RAT	sp|Q62780|DDX46_RAT	117.38	1032	8	8	8	By MS/MS	7.7	7	8	8	8	By MS/MS	8.8	6	0	0	0		0	0	16	16	16	By MS/MS	19.1	27	12	12	12	By MS/MS	13.7	12	3	3	3	By MS/MS	3	4
sp|Q62806|ZN148_RAT	sp|Q62806|ZN148_RAT	88.747	794	0	0	0		0	0	1	1	1	By matching	1.8	0	0	0	0		0	0	2	2	2	By MS/MS	3.9	2	1	1	1	By matching	1.8	0	0	0	0		0	0
tr|A0A0G2JVI9|A0A0G2JVI9_RAT;sp|Q62845|CNTN4_RAT	tr|A0A0G2JVI9|A0A0G2JVI9_RAT;sp|Q62845|CNTN4_RAT	109.32	991	1	1	1	By MS/MS	1	3	1	1	1	By MS/MS	1	2	0	0	0		0	0	1	1	1	By MS/MS	1	1	1	1	1	By MS/MS	1	2	0	0	0		0	0
tr|F1LQT3|F1LQT3_RAT;tr|A0A0G2K5N6|A0A0G2K5N6_RAT;sp|Q62868|ROCK2_RAT	tr|F1LQT3|F1LQT3_RAT;tr|A0A0G2K5N6|A0A0G2K5N6_RAT;sp|Q62868|ROCK2_RAT	159.44	1378	0	0	0		0	0	0	0	0		0	0	0	0	0		0	0	0	0	0		0	0	2	2	2	By MS/MS	1.7	2	0	0	0		0	0
tr|G3V9V9|G3V9V9_RAT;sp|Q62908|CSRP2_RAT;tr|Q5U202|Q5U202_RAT	tr|G3V9V9|G3V9V9_RAT;sp|Q62908|CSRP2_RAT;tr|Q5U202|Q5U202_RAT	20.926	193	0	0	0		0	0	0	0	0		0	0	1	1	1	By matching	10.9	0	2	2	2	By MS/MS	18.7	1	0	0	0		0	0	0	0	0		0	0
sp|Q62920-2|PDLI5_RAT;sp|Q62920|PDLI5_RAT	sp|Q62920-2|PDLI5_RAT;sp|Q62920|PDLI5_RAT	52.368	482	1	1	1	By MS/MS	1.9	2	0	0	0		0	0	0	0	0		0	0	3	3	3	By MS/MS	8.1	4	1	1	1	By MS/MS	1.9	1	0	0	0		0	0
sp|Q62950|DPYL1_RAT	sp|Q62950|DPYL1_RAT	62.195	572	7	6	6	By MS/MS	16.6	9	8	6	6	By MS/MS	18.5	9	3	2	2	By MS/MS	5.8	2	9	7	7	By MS/MS	21.2	14	9	7	7	By MS/MS	21.2	20	2	1	1	By MS/MS	4	2
sp|Q62951|DPYL4_RAT;tr|F1LNT0|F1LNT0_RAT	sp|Q62951|DPYL4_RAT;tr|F1LNT0|F1LNT0_RAT	61.085	564	1	1	1	By matching	2.8	0	0	0	0		0	0	0	0	0		0	0	1	1	1	By MS/MS	2.8	2	1	1	1	By MS/MS	2.8	1	0	0	0		0	0
sp|Q62952|DPYL3_RAT;sp|Q62952-2|DPYL3_RAT	sp|Q62952|DPYL3_RAT;sp|Q62952-2|DPYL3_RAT	61.967	570	6	6	6	By MS/MS	15.3	9	5	4	4	By MS/MS	13	7	0	0	0		0	0	8	7	7	By MS/MS	20.7	13	8	7	7	By MS/MS	20.7	16	0	0	0		0	0
sp|Q63028-2|ADDA_RAT;tr|A0A0G2JSM7|A0A0G2JSM7_RAT;sp|Q63028|ADDA_RAT;tr|D3ZZ99|D3ZZ99_RAT	sp|Q63028-2|ADDA_RAT;tr|A0A0G2JSM7|A0A0G2JSM7_RAT;sp|Q63028|ADDA_RAT;tr|D3ZZ99|D3ZZ99_RAT	69.748	631	2	2	2	By MS/MS	5.7	1	1	1	1	By MS/MS	1.6	2	0	0	0		0	0	4	4	4	By MS/MS	10	8	6	6	6	By MS/MS	13.2	9	0	0	0		0	0
tr|A0A0G2K1R5|A0A0G2K1R5_RAT;sp|Q63092|CAMKV_RAT	tr|A0A0G2K1R5|A0A0G2K1R5_RAT;sp|Q63092|CAMKV_RAT	54.121	504	0	0	0		0	0	1	1	1	By matching	2	0	0	0	0		0	0	2	2	2	By MS/MS	3.8	0	1	1	1	By MS/MS	2	0	0	0	0		0	0
sp|Q63396|TCP4_RAT	sp|Q63396|TCP4_RAT	14.441	127	0	0	0		0	0	0	0	0		0	0	0	0	0		0	0	0	0	0		0	0	0	0	0		0	0	1	1	1	By MS/MS	8.7	2
sp|Q63413|DX39B_RAT;tr|A0A0G2KAT4|A0A0G2KAT4_RAT	sp|Q63413|DX39B_RAT;tr|A0A0G2KAT4|A0A0G2KAT4_RAT	49.035	428	8	8	3	By MS/MS	21.3	13	13	13	6	By MS/MS	31.5	27	3	3	0	By MS/MS	6.3	1	11	11	4	By MS/MS	26.9	35	12	12	5	By MS/MS	30.4	43	4	4	0	By MS/MS	8.6	3
sp|Q63537-2|SYN2_RAT;tr|G3V733|G3V733_RAT;sp|Q63537|SYN2_RAT	sp|Q63537-2|SYN2_RAT;tr|G3V733|G3V733_RAT;sp|Q63537|SYN2_RAT	52.454	479	8	8	8	By MS/MS	22.1	12	6	6	6	By MS/MS	18.2	15	6	6	6	By MS/MS	19.4	6	9	8	8	By MS/MS	25.5	18	8	7	7	By MS/MS	22.8	18	2	2	2	By MS/MS	9.6	1
sp|Q63560-2|MAP6_RAT;tr|F1LQZ9|F1LQZ9_RAT;sp|Q63560|MAP6_RAT	sp|Q63560-2|MAP6_RAT;tr|F1LQZ9|F1LQZ9_RAT;sp|Q63560|MAP6_RAT	70.622	660	0	0	0		0	0	1	1	1	By matching	11.4	0	0	0	0		0	0	4	4	4	By MS/MS	22.3	7	1	1	1	By MS/MS	11.4	2	0	0	0		0	0
tr|A0A0G2K3Z9|A0A0G2K3Z9_RAT;sp|Q63716|PRDX1_RAT	tr|A0A0G2K3Z9|A0A0G2K3Z9_RAT;sp|Q63716|PRDX1_RAT	22.164	199	2	2	2	By MS/MS	10.1	2	2	2	2	By MS/MS	10.1	2	1	1	1	By MS/MS	5	2	3	3	3	By MS/MS	14.1	3	2	2	2	By MS/MS	10.1	2	1	1	1	By MS/MS	5	1
sp|Q63942|RAB3D_RAT	sp|Q63942|RAB3D_RAT	24.29	219	0	0	0		0	0	1	1	1	By matching	5	0	0	0	0		0	0	0	0	0		0	0	1	1	1	By MS/MS	5	2	0	0	0		0	0
tr|Q6AYS2|Q6AYS2_RAT;sp|Q63965|SFXN1_RAT	tr|Q6AYS2|Q6AYS2_RAT;sp|Q63965|SFXN1_RAT	35.588	322	0	0	0		0	0	0	0	0		0	0	0	0	0		0	0	3	3	3	By MS/MS	10.9	6	0	0	0		0	0	0	0	0		0	0
sp|Q641Y0|OST48_RAT	sp|Q641Y0|OST48_RAT	48.895	441	0	0	0		0	0	0	0	0		0	0	0	0	0		0	0	0	0	0		0	0	1	1	1	By MS/MS	2.5	2	0	0	0		0	0
sp|Q641Y8|DDX1_RAT;tr|Q9JIJ7|Q9JIJ7_RAT	sp|Q641Y8|DDX1_RAT	82.496	740	6	6	6	By MS/MS	9.2	4	6	6	6	By MS/MS	8.4	1	1	1	1	By matching	1.2	0	15	15	15	By MS/MS	21.9	28	12	12	12	By MS/MS	17.7	14	0	0	0		0	0
sp|Q641Z4|CDK9_RAT	sp|Q641Z4|CDK9_RAT	42.761	372	2	2	1	By matching	4.6	0	1	1	0	By matching	2.2	0	0	0	0		0	0	5	5	4	By MS/MS	12.9	11	3	3	2	By MS/MS	7	4	2	2	1	By MS/MS	4.6	2
sp|Q641Z6|EHD1_RAT	sp|Q641Z6|EHD1_RAT	60.602	534	0	0	0		0	0	0	0	0		0	0	0	0	0		0	0	0	0	0		0	0	1	1	1	By MS/MS	2.2	1	0	0	0		0	0
tr|B3SVE9|B3SVE9_RAT;sp|Q64232|TECR_RAT	tr|B3SVE9|B3SVE9_RAT;sp|Q64232|TECR_RAT	36.122	308	1	1	1	By MS/MS	3.9	2	1	1	1	By MS/MS	3.9	1	0	0	0		0	0	2	2	2	By MS/MS	7.5	4	1	1	1	By MS/MS	3.6	1	0	0	0		0	0
tr|B4F7E5|B4F7E5_RAT;sp|Q64578|AT2A1_RAT	tr|B4F7E5|B4F7E5_RAT;sp|Q64578|AT2A1_RAT	109.41	994	2	0	0	By matching	2.5	0	1	0	0	By matching	1.5	0	0	0	0		0	0	6	4	4	By MS/MS	7.9	5	2	0	0	By matching	2.8	0	0	0	0		0	0
tr|G3V734|G3V734_RAT;sp|Q64591|DECR_RAT	tr|G3V734|G3V734_RAT;sp|Q64591|DECR_RAT	36.132	335	0	0	0		0	0	0	0	0		0	0	0	0	0		0	0	1	1	1	By MS/MS	3	2	0	0	0		0	0	0	0	0		0	0
sp|Q66HC5|NUP93_RAT	sp|Q66HC5|NUP93_RAT	93.301	819	1	1	1	By MS/MS	0.9	1	1	1	1	By MS/MS	0.9	1	0	0	0		0	0	5	5	5	By MS/MS	6.6	10	5	5	5	By MS/MS	6.6	7	1	1	1	By MS/MS	1	1
sp|Q66HF1|NDUS1_RAT	sp|Q66HF1|NDUS1_RAT	79.411	727	0	0	0		0	0	0	0	0		0	0	0	0	0		0	0	2	2	2	By MS/MS	3.2	3	1	1	1	By MS/MS	1.4	2	0	0	0		0	0
sp|Q66HG8|RED_RAT;tr|A0A0G2K5G9|A0A0G2K5G9_RAT;tr|Q6QI75|Q6QI75_RAT	sp|Q66HG8|RED_RAT;tr|A0A0G2K5G9|A0A0G2K5G9_RAT;tr|Q6QI75|Q6QI75_RAT	65.587	557	1	1	1	By matching	1.6	0	1	1	1	By MS/MS	1.4	1	0	0	0		0	0	4	4	4	By MS/MS	6.8	6	3	3	3	By MS/MS	4.7	1	1	1	1	By MS/MS	1.4	1
sp|Q68FR6|EF1G_RAT	sp|Q68FR6|EF1G_RAT	50.06	437	1	1	1	By MS/MS	3	1	1	1	1	By matching	3.2	0	0	0	0		0	0	2	2	2	By MS/MS	6.2	4	2	2	2	By MS/MS	6.2	3	0	0	0		0	0
sp|Q68FX0|IDH3B_RAT	sp|Q68FX0|IDH3B_RAT	42.353	385	0	0	0		0	0	0	0	0		0	0	0	0	0		0	0	2	2	2	By MS/MS	6.8	4	1	1	1	By MS/MS	4.2	1	0	0	0		0	0
sp|Q68FX7|THOC5_RAT	sp|Q68FX7|THOC5_RAT	78.659	682	2	2	2	By MS/MS	2.8	2	2	2	2	By MS/MS	4	0	1	1	1	By matching	1.8	0	7	7	7	By MS/MS	10.9	12	6	6	6	By MS/MS	9.2	11	3	3	3	By MS/MS	5.3	4
sp|Q68FY0|QCR1_RAT	sp|Q68FY0|QCR1_RAT	52.848	480	3	3	3	By MS/MS	6.5	1	0	0	0		0	0	0	0	0		0	0	4	4	4	By MS/MS	8.5	6	1	1	1	By MS/MS	1.9	1	0	0	0		0	0
sp|Q6AXN4|NDC1_RAT;tr|A0A140TAA8|A0A140TAA8_RAT	sp|Q6AXN4|NDC1_RAT;tr|A0A140TAA8|A0A140TAA8_RAT	75.712	673	0	0	0		0	0	0	0	0		0	0	0	0	0		0	0	2	2	2	By MS/MS	3.6	1	1	1	1	By MS/MS	1.6	2	0	0	0		0	0
sp|Q6AXS3|DEK_RAT	sp|Q6AXS3|DEK_RAT	42.892	378	1	1	1	By MS/MS	3.2	1	1	1	1	By MS/MS	3.2	2	0	0	0		0	0	3	3	3	By MS/MS	9.3	3	1	1	1	By MS/MS	2.4	2	0	0	0		0	0
tr|A0A0G2JXM6|A0A0G2JXM6_RAT;sp|Q6AXT7|RBM42_RAT	tr|A0A0G2JXM6|A0A0G2JXM6_RAT;sp|Q6AXT7|RBM42_RAT	47.244	449	0	0	0		0	0	0	0	0		0	0	0	0	0		0	0	3	3	3	By MS/MS	10.9	6	2	2	2	By MS/MS	4	2	0	0	0		0	0
sp|Q6AXY0|GSTA6_RAT	sp|Q6AXY0|GSTA6_RAT	25.808	222	2	1	1	By matching	8.6	0	2	1	1	By matching	8.6	0	2	1	1	By matching	8.6	0	3	2	2	By MS/MS	13.1	3	1	0	0	By matching	3.2	0	3	2	2	By MS/MS	13.1	2
sp|Q6AY87|THOC6_RAT	sp|Q6AY87|THOC6_RAT	37.422	341	0	0	0		0	0	0	0	0		0	0	0	0	0		0	0	5	5	5	By MS/MS	13.8	7	3	3	3	By MS/MS	10	5	0	0	0		0	0
tr|A0A1W2Q680|A0A1W2Q680_RAT;sp|Q6AYA1|GAR1_RAT	tr|A0A1W2Q680|A0A1W2Q680_RAT;sp|Q6AYA1|GAR1_RAT	18.432	171	3	3	3	By MS/MS	14.6	1	2	2	2	By matching	9.4	0	0	0	0		0	0	3	3	3	By MS/MS	14.6	5	3	3	3	By MS/MS	14.6	4	0	0	0		0	0
sp|Q6AYI5|SHOC2_RAT	sp|Q6AYI5|SHOC2_RAT	64.92	582	0	0	0		0	0	0	0	0		0	0	0	0	0		0	0	2	2	2	By MS/MS	3.4	4	3	3	3	By MS/MS	5.2	3	1	1	1	By MS/MS	2.2	1
tr|A0A0G2K5S2|A0A0G2K5S2_RAT;sp|Q6AYJ1|RECQ1_RAT	tr|A0A0G2K5S2|A0A0G2K5S2_RAT;sp|Q6AYJ1|RECQ1_RAT	57.151	510	0	0	0		0	0	0	0	0		0	0	0	0	0		0	0	2	2	2	By MS/MS	4.3	1	1	1	1	By MS/MS	2.2	1	0	0	0		0	0
sp|Q6AYK1|RNPS1_RAT	sp|Q6AYK1|RNPS1_RAT	34.238	305	0	0	0		0	0	0	0	0		0	0	0	0	0		0	0	1	1	1	By MS/MS	4.9	2	0	0	0		0	0	0	0	0		0	0
sp|Q6AYT3|RTCB_RAT	sp|Q6AYT3|RTCB_RAT	55.249	505	3	3	3	By MS/MS	6.9	6	3	3	3	By MS/MS	6.9	4	0	0	0		0	0	15	15	15	By MS/MS	33.7	34	9	9	9	By MS/MS	19.4	11	9	9	9	By MS/MS	19.2	10
sp|Q6AYT7|ABD12_RAT	sp|Q6AYT7|ABD12_RAT	45.295	398	0	0	0		0	0	1	1	1	By matching	2	0	0	0	0		0	0	2	2	2	By MS/MS	6.3	1	1	1	1	By matching	2	0	0	0	0		0	0
sp|Q6AYU3|DNJB6_RAT;tr|A0A0G2JYE9|A0A0G2JYE9_RAT;tr|D4ABC2|D4ABC2_RAT;tr|B2RYA8|B2RYA8_RAT	sp|Q6AYU3|DNJB6_RAT;tr|A0A0G2JYE9|A0A0G2JYE9_RAT;tr|D4ABC2|D4ABC2_RAT;tr|B2RYA8|B2RYA8_RAT	38.922	357	0	0	0		0	0	0	0	0		0	0	0	0	0		0	0	2	2	2	By MS/MS	6.4	2	0	0	0		0	0	0	0	0		0	0
tr|F1LRP3|F1LRP3_RAT;sp|Q6AZ28|PIAS2_RAT;tr|G3V9T0|G3V9T0_RAT;tr|A9UK05|A9UK05_RAT	tr|F1LRP3|F1LRP3_RAT;sp|Q6AZ28|PIAS2_RAT;tr|G3V9T0|G3V9T0_RAT;tr|A9UK05|A9UK05_RAT	63.416	572	0	0	0		0	0	0	0	0		0	0	0	0	0		0	0	1	1	1	By MS/MS	2.6	1	1	1	1	By MS/MS	2.6	1	0	0	0		0	0
sp|Q6DLV9|PCGF1_RAT;tr|G3V730|G3V730_RAT	sp|Q6DLV9|PCGF1_RAT;tr|G3V730|G3V730_RAT	28.781	243	0	0	0		0	0	0	0	0		0	0	0	0	0		0	0	1	1	1	By MS/MS	4.9	2	0	0	0		0	0	1	1	1	By MS/MS	4.9	1
tr|Q63555|Q63555_RAT;sp|Q6IMY8|HNRPU_RAT;tr|A0A0G2JZ52|A0A0G2JZ52_RAT	tr|Q63555|Q63555_RAT;sp|Q6IMY8|HNRPU_RAT;tr|A0A0G2JZ52|A0A0G2JZ52_RAT	87.747	798	9	9	9	By MS/MS	10.7	16	9	9	9	By MS/MS	13.7	15	11	11	11	By MS/MS	15.2	26	9	9	9	By MS/MS	11	35	12	12	12	By MS/MS	18.3	44	10	10	10	By MS/MS	11.9	50
sp|Q6IRE4|TS101_RAT	sp|Q6IRE4|TS101_RAT	44.077	391	0	0	0		0	0	0	0	0		0	0	0	0	0		0	0	1	1	1	By MS/MS	3.1	1	0	0	0		0	0	0	0	0		0	0
sp|Q6MG08|ABCF1_RAT	sp|Q6MG08|ABCF1_RAT	95.251	839	0	0	0		0	0	1	1	1	By MS/MS	1.8	1	0	0	0		0	0	1	1	1	By MS/MS	1.2	1	1	1	1	By MS/MS	1.2	1	0	0	0		0	0
sp|Q6MG11|ATAT_RAT;tr|A0A0G2K9K5|A0A0G2K9K5_RAT	sp|Q6MG11|ATAT_RAT;tr|A0A0G2K9K5|A0A0G2K9K5_RAT	47.326	421	2	2	2	By MS/MS	6.4	1	0	0	0		0	0	0	0	0		0	0	6	6	6	By MS/MS	15.9	10	2	2	2	By MS/MS	5	2	3	3	3	By MS/MS	8.1	3
sp|Q6P0K8|PLAK_RAT;tr|P70565|P70565_RAT;tr|B6DMG1|B6DMG1_RAT	sp|Q6P0K8|PLAK_RAT;tr|P70565|P70565_RAT	81.8	745	15	15	13	By MS/MS	25.4	18	13	13	11	By MS/MS	21.1	20	12	12	11	By MS/MS	19.2	25	16	16	14	By MS/MS	26.7	40	11	11	9	By MS/MS	16.5	21	10	10	9	By MS/MS	14.9	15
sp|Q6P502|TCPG_RAT	sp|Q6P502|TCPG_RAT	60.646	545	2	2	2	By MS/MS	4	3	0	0	0		0	0	0	0	0		0	0	4	4	4	By MS/MS	7.9	6	1	1	1	By MS/MS	2	2	0	0	0		0	0
tr|M0R830|M0R830_RAT;sp|Q6P5P5|MEST_RAT	tr|M0R830|M0R830_RAT;sp|Q6P5P5|MEST_RAT	38.318	332	0	0	0		0	0	0	0	0		0	0	0	0	0		0	0	1	1	1	By MS/MS	3.3	2	0	0	0		0	0	0	0	0		0	0
sp|Q6P747|HP1B3_RAT;tr|F1M6V1|F1M6V1_RAT;tr|A0A096MKG6|A0A096MKG6_RAT;tr|A0A096MJ10|A0A096MJ10_RAT	sp|Q6P747|HP1B3_RAT;tr|F1M6V1|F1M6V1_RAT;tr|A0A096MKG6|A0A096MKG6_RAT	60.806	553	9	9	9	By MS/MS	16.8	20	10	10	10	By MS/MS	18.4	19	4	4	4	By MS/MS	7.1	1	11	11	11	By MS/MS	20.1	33	12	12	12	By MS/MS	21.7	27	7	7	7	By MS/MS	12.3	10
sp|Q6P9T8|TBB4B_RAT;tr|G3V7C6|G3V7C6_RAT	sp|Q6P9T8|TBB4B_RAT;tr|G3V7C6|G3V7C6_RAT	49.8	445	16	5	1	By MS/MS	36.9	22	14	4	0	By MS/MS	33.3	16	11	3	0	By MS/MS	25.8	3	15	5	1	By MS/MS	36.6	27	13	5	1	By MS/MS	29.7	17	12	5	1	By MS/MS	26.5	16
sp|Q6PDU1|SRSF2_RAT	sp|Q6PDU1|SRSF2_RAT	25.476	221	2	2	2	By MS/MS	10.9	4	2	2	2	By MS/MS	10.9	2	1	1	1	By matching	3.6	0	2	2	2	By MS/MS	10.9	4	2	2	2	By MS/MS	10.9	3	2	2	2	By matching	10.9	0
sp|Q6RUV5|RAC1_RAT;tr|A0A0G2K0X4|A0A0G2K0X4_RAT;tr|Q5U1Y2|Q5U1Y2_RAT;tr|M0R5T4|M0R5T4_RAT	sp|Q6RUV5|RAC1_RAT;tr|A0A0G2K0X4|A0A0G2K0X4_RAT;tr|Q5U1Y2|Q5U1Y2_RAT	21.45	192	0	0	0		0	0	1	1	1	By MS/MS	4.2	1	0	0	0		0	0	2	2	2	By MS/MS	13.5	2	2	2	2	By MS/MS	13.5	3	0	0	0		0	0
tr|D3ZMU3|D3ZMU3_RAT;sp|Q6TRW4-2|PDS5B_RAT;tr|D3ZU56|D3ZU56_RAT;tr|F1M797|F1M797_RAT;sp|Q6TRW4-3|PDS5B_RAT;sp|Q6TRW4|PDS5B_RAT;tr|D3ZXE2|D3ZXE2_RAT;sp|A4L9P7|PDS5A_RAT	tr|D3ZMU3|D3ZMU3_RAT;sp|Q6TRW4-2|PDS5B_RAT;tr|D3ZU56|D3ZU56_RAT;tr|F1M797|F1M797_RAT;sp|Q6TRW4-3|PDS5B_RAT;sp|Q6TRW4|PDS5B_RAT;tr|D3ZXE2|D3ZXE2_RAT	135.64	1191	6	6	6	By MS/MS	6	5	3	3	3	By MS/MS	2.7	3	1	1	1	By matching	0.8	0	6	6	6	By MS/MS	6	5	5	5	5	By MS/MS	4.2	6	0	0	0		0	0
sp|Q6URK4|ROA3_RAT;tr|O70592|O70592_RAT	sp|Q6URK4|ROA3_RAT	39.652	379	4	1	1	By MS/MS	16.6	4	6	1	1	By MS/MS	20.8	6	2	1	1	By MS/MS	6.9	3	9	1	1	By MS/MS	28.5	14	8	1	1	By MS/MS	27.2	18	6	1	1	By MS/MS	20.3	7
sp|Q6URK4-2|ROA3_RAT;tr|D4A6A2|D4A6A2_RAT;tr|E9PSU5|E9PSU5_RAT	sp|Q6URK4-2|ROA3_RAT;tr|D4A6A2|D4A6A2_RAT;tr|E9PSU5|E9PSU5_RAT	37.086	357	3	3	0	By MS/MS	13.2	4	6	6	1	By MS/MS	21.3	15	1	1	0	By MS/MS	2.8	1	10	10	2	By MS/MS	29.7	34	8	8	1	By MS/MS	28	53	7	7	2	By MS/MS	21	18
tr|A0A0H2UI21|A0A0H2UI21_RAT;sp|Q704S8|CACP_RAT	tr|A0A0H2UI21|A0A0H2UI21_RAT;sp|Q704S8|CACP_RAT	71.013	626	0	0	0		0	0	1	1	1	By MS/MS	1.3	1	1	1	1	By matching	1.8	0	2	2	2	By MS/MS	3	2	2	2	2	By MS/MS	3	4	0	0	0		0	0
sp|Q765A7|PGAP1_RAT	sp|Q765A7|PGAP1_RAT	104.38	922	0	0	0		0	0	1	1	1	By matching	0.9	0	0	0	0		0	0	1	1	1	By matching	0.9	0	3	3	3	By MS/MS	3.3	4	0	0	0		0	0
sp|Q794E4|HNRPF_RAT	sp|Q794E4|HNRPF_RAT	45.729	415	1	0	0	By matching	2.4	0	1	0	0	By matching	2.4	0	1	0	0	By matching	2.4	0	2	1	1	By MS/MS	5.5	1	1	0	0	By matching	2.4	0	1	0	0	By matching	2.4	0
tr|D4A7G0|D4A7G0_RAT;sp|Q7TMD5-2|ZC3HE_RAT;tr|D4A652|D4A652_RAT;sp|Q7TMD5|ZC3HE_RAT	tr|D4A7G0|D4A7G0_RAT;sp|Q7TMD5-2|ZC3HE_RAT;tr|D4A652|D4A652_RAT;sp|Q7TMD5|ZC3HE_RAT	68.027	605	0	0	0		0	0	0	0	0		0	0	0	0	0		0	0	2	2	2	By MS/MS	5	3	1	1	1	By matching	2.6	0	1	1	1	By matching	2.6	0
sp|Q7TNK3|ZNF24_RAT	sp|Q7TNK3|ZNF24_RAT	41.909	368	0	0	0		0	0	0	0	0		0	0	0	0	0		0	0	1	1	1	By MS/MS	3.5	0	1	1	1	By MS/MS	3.5	2	0	0	0		0	0
tr|A0A0G2K9J1|A0A0G2K9J1_RAT;sp|Q7TP47|HNRPQ_RAT;tr|M0R735|M0R735_RAT	tr|A0A0G2K9J1|A0A0G2K9J1_RAT;sp|Q7TP47|HNRPQ_RAT;tr|M0R735|M0R735_RAT	59.692	533	0	0	0		0	0	0	0	0		0	0	0	0	0		0	0	1	1	1	By MS/MS	2.4	2	0	0	0		0	0	0	0	0		0	0
sp|Q7TPB1|TCPD_RAT	sp|Q7TPB1|TCPD_RAT	58.099	539	0	0	0		0	0	0	0	0		0	0	0	0	0		0	0	3	3	3	By MS/MS	7.4	6	2	2	2	By MS/MS	3.9	2	0	0	0		0	0
sp|Q7TQ84|UIF_RAT;tr|F1M0P3|F1M0P3_RAT;tr|A0A0G2K6Q7|A0A0G2K6Q7_RAT;tr|A0A0G2JSV9|A0A0G2JSV9_RAT	sp|Q7TQ84|UIF_RAT;tr|F1M0P3|F1M0P3_RAT;tr|A0A0G2K6Q7|A0A0G2K6Q7_RAT;tr|A0A0G2JSV9|A0A0G2JSV9_RAT	35.642	317	4	4	4	By MS/MS	14.2	4	2	2	2	By MS/MS	8.2	2	3	3	3	By MS/MS	11.4	5	5	5	5	By MS/MS	19.6	9	1	1	1	By MS/MS	4.1	2	1	1	1	By MS/MS	4.1	1
tr|G3V9A5|G3V9A5_RAT;sp|Q7TQM5|KPRP_RAT	tr|G3V9A5|G3V9A5_RAT;sp|Q7TQM5|KPRP_RAT	76.412	699	1	1	1	By MS/MS	1.4	1	1	1	1	By MS/MS	1.4	1	1	1	1	By MS/MS	1.4	2	1	1	1	By MS/MS	1.4	2	1	1	1	By matching	1.4	0	1	1	1	By matching	1.4	0
tr|A0A0G2KB58|A0A0G2KB58_RAT;sp|Q7TT49|MRCKB_RAT;tr|A0A0G2K5Z1|A0A0G2K5Z1_RAT;tr|G3V6C9|G3V6C9_RAT;sp|O54874|MRCKA_RAT	tr|A0A0G2KB58|A0A0G2KB58_RAT;sp|Q7TT49|MRCKB_RAT	194.14	1702	0	0	0		0	0	0	0	0		0	0	0	0	0		0	0	7	7	7	By MS/MS	5.2	7	4	4	4	By MS/MS	2.7	3	1	1	1	By matching	0.6	0
sp|Q80WE1-2|FMR1_RAT;sp|Q80WE1|FMR1_RAT;tr|A0A0G2JZV8|A0A0G2JZV8_RAT;tr|Q8VD80|Q8VD80_RAT;tr|Q6GWE1|Q6GWE1_RAT	sp|Q80WE1-2|FMR1_RAT;sp|Q80WE1|FMR1_RAT;tr|A0A0G2JZV8|A0A0G2JZV8_RAT;tr|Q8VD80|Q8VD80_RAT	65.63	581	2	2	2	By matching	3.1	0	3	3	3	By matching	4.6	0	5	5	5	By MS/MS	9.1	35	9	8	8	By MS/MS	13.6	203	9	8	8	By MS/MS	12	308	8	7	7	By MS/MS	12.2	321
tr|Q566D6|Q566D6_RAT;sp|Q812D1-2|PSIP1_RAT;tr|F1SW39|F1SW39_RAT;sp|Q812D1|PSIP1_RAT	tr|Q566D6|Q566D6_RAT;sp|Q812D1-2|PSIP1_RAT;tr|F1SW39|F1SW39_RAT;sp|Q812D1|PSIP1_RAT	37.365	331	4	4	4	By MS/MS	14.8	5	1	1	1	By MS/MS	3.3	2	0	0	0		0	0	0	0	0		0	0	0	0	0		0	0	0	0	0		0	0
tr|G3V9K8|G3V9K8_RAT;sp|Q8CFD1|RBM45_RAT	tr|G3V9K8|G3V9K8_RAT;sp|Q8CFD1|RBM45_RAT	53.435	476	0	0	0		0	0	0	0	0		0	0	0	0	0		0	0	2	2	2	By MS/MS	5.7	3	0	0	0		0	0	0	0	0		0	0
sp|Q8CH84|ELAV2_RAT;tr|A0A1B0GWU2|A0A1B0GWU2_RAT;tr|G3V6U4|G3V6U4_RAT;tr|A0A1B0GWQ5|A0A1B0GWQ5_RAT	sp|Q8CH84|ELAV2_RAT;tr|A0A1B0GWU2|A0A1B0GWU2_RAT;tr|G3V6U4|G3V6U4_RAT;tr|A0A1B0GWQ5|A0A1B0GWQ5_RAT	39.505	359	1	0	0	By matching	3.1	0	3	0	0	By matching	8.1	0	1	0	0	By matching	3.1	0	6	1	1	By MS/MS	17	3	7	2	2	By MS/MS	20.1	1	3	0	0	By matching	7.5	0
sp|Q8CJB9|BRE1B_RAT	sp|Q8CJB9|BRE1B_RAT	113.84	1002	0	0	0		0	0	0	0	0		0	0	0	0	0		0	0	2	2	2	By MS/MS	3.5	2	0	0	0		0	0	0	0	0		0	0
tr|G3V790|G3V790_RAT;sp|Q8K1P7|SMCA4_RAT;tr|B5DFE9|B5DFE9_RAT;tr|Q63071|Q63071_RAT	tr|G3V790|G3V790_RAT;sp|Q8K1P7|SMCA4_RAT	181.4	1613	12	12	8	By MS/MS	8.6	17	11	11	8	By MS/MS	8.1	14	2	2	1	By MS/MS	1.5	3	21	21	15	By MS/MS	14.3	45	15	15	11	By MS/MS	9.6	22	10	10	8	By MS/MS	6.7	8
sp|Q8K1Q0|NMT1_RAT	sp|Q8K1Q0|NMT1_RAT	56.86	496	0	0	0		0	0	0	0	0		0	0	0	0	0		0	0	0	0	0		0	0	1	1	1	By MS/MS	2.6	2	0	0	0		0	0
sp|Q8K4Y5|LGI1_RAT	sp|Q8K4Y5|LGI1_RAT	63.727	557	0	0	0		0	0	0	0	0		0	0	0	0	0		0	0	2	2	2	By MS/MS	3.8	3	0	0	0		0	0	0	0	0		0	0
tr|D3ZE17|D3ZE17_RAT;sp|Q8VHK2|CSKI1_RAT	tr|D3ZE17|D3ZE17_RAT;sp|Q8VHK2|CSKI1_RAT	150.26	1430	0	0	0		0	0	0	0	0		0	0	0	0	0		0	0	1	1	1	By MS/MS	1	1	3	3	3	By MS/MS	3.6	2	0	0	0		0	0
tr|F1LP76|F1LP76_RAT;sp|Q8VHU4|ELP1_RAT	tr|F1LP76|F1LP76_RAT;sp|Q8VHU4|ELP1_RAT	149.2	1331	0	0	0		0	0	0	0	0		0	0	0	0	0		0	0	1	1	1	By MS/MS	0.9	1	0	0	0		0	0	0	0	0		0	0
sp|Q91V33|KHDR1_RAT	sp|Q91V33|KHDR1_RAT	48.315	443	3	3	3	By MS/MS	8.4	5	3	3	3	By MS/MS	8.4	4	0	0	0		0	0	5	5	5	By MS/MS	8.4	15	3	3	3	By MS/MS	8.4	6	2	2	2	By MS/MS	5.2	2
sp|Q91ZN1|COR1A_RAT	sp|Q91ZN1|COR1A_RAT	51.065	461	1	1	1	By MS/MS	3.5	3	1	1	1	By MS/MS	3.5	2	0	0	0		0	0	3	3	3	By MS/MS	7.4	7	2	2	2	By MS/MS	5.6	4	1	1	1	By MS/MS	3.5	2
sp|Q920L2|SDHA_RAT;tr|Q0QF18|Q0QF18_RAT	sp|Q920L2|SDHA_RAT;tr|Q0QF18|Q0QF18_RAT	71.614	656	2	2	2	By MS/MS	3.4	1	0	0	0		0	0	0	0	0		0	0	4	4	4	By MS/MS	7.3	7	0	0	0		0	0	0	0	0		0	0
sp|Q99372-8|ELN_RAT;sp|Q99372-7|ELN_RAT;tr|A0A0G2JST5|A0A0G2JST5_RAT;sp|Q99372-5|ELN_RAT;sp|Q99372-2|ELN_RAT;sp|Q99372-6|ELN_RAT;sp|Q99372-4|ELN_RAT;sp|Q99372-3|ELN_RAT;sp|Q99372|ELN_RAT;tr|D4A9U4|D4A9U4_RAT	sp|Q99372-8|ELN_RAT;sp|Q99372-7|ELN_RAT;tr|A0A0G2JST5|A0A0G2JST5_RAT;sp|Q99372-5|ELN_RAT;sp|Q99372-2|ELN_RAT;sp|Q99372-6|ELN_RAT;sp|Q99372-4|ELN_RAT;sp|Q99372-3|ELN_RAT;sp|Q99372|ELN_RAT;tr|D4A9U4|D4A9U4_RAT	67.603	809	3	3	3	By MS/MS	6.2	5	0	0	0		0	0	0	0	0		0	0	3	3	3	By MS/MS	6.2	3	0	0	0		0	0	0	0	0		0	0
sp|Q99JD4|CLAP2_RAT;tr|A0A0G2JZM8|A0A0G2JZM8_RAT	sp|Q99JD4|CLAP2_RAT;tr|A0A0G2JZM8|A0A0G2JZM8_RAT	140.64	1286	0	0	0		0	0	0	0	0		0	0	0	0	0		0	0	3	3	3	By MS/MS	3	3	0	0	0		0	0	0	0	0		0	0
tr|G3V702|G3V702_RAT;sp|Q99M63|SMU1_RAT	tr|G3V702|G3V702_RAT;sp|Q99M63|SMU1_RAT	57.543	513	7	7	7	By MS/MS	16.2	12	6	6	6	By MS/MS	12.3	6	1	1	1	By matching	1.9	0	10	10	10	By MS/MS	20.9	37	8	8	8	By MS/MS	17.2	9	2	2	2	By MS/MS	3.9	1
sp|Q99MK2-2|KAT5_RAT;tr|A0A0G2KA75|A0A0G2KA75_RAT;sp|Q99MK2|KAT5_RAT	sp|Q99MK2-2|KAT5_RAT;tr|A0A0G2KA75|A0A0G2KA75_RAT;sp|Q99MK2|KAT5_RAT	53.092	461	0	0	0		0	0	0	0	0		0	0	0	0	0		0	0	1	1	1	By MS/MS	2.4	1	0	0	0		0	0	0	0	0		0	0
tr|M0R623|M0R623_RAT;sp|Q99P77|NOG1_RAT	tr|M0R623|M0R623_RAT;sp|Q99P77|NOG1_RAT	74.172	636	1	1	1	By MS/MS	1.6	1	1	1	1	By MS/MS	1.6	1	0	0	0		0	0	1	1	1	By MS/MS	1.6	2	0	0	0		0	0	0	0	0		0	0
sp|Q99PD4|ARC1A_RAT;tr|D3ZXP7|D3ZXP7_RAT;tr|Q6PCU9|Q6PCU9_RAT;tr|A0A096MJQ1|A0A096MJQ1_RAT	sp|Q99PD4|ARC1A_RAT;tr|D3ZXP7|D3ZXP7_RAT;tr|Q6PCU9|Q6PCU9_RAT	41.599	370	3	3	3	By MS/MS	9.2	2	2	2	2	By MS/MS	4.6	1	0	0	0		0	0	4	4	4	By MS/MS	12.4	7	3	3	3	By MS/MS	9.2	2	0	0	0		0	0
tr|A0A0G2K009|A0A0G2K009_RAT;sp|Q9EQE1|SENP2_RAT	tr|A0A0G2K009|A0A0G2K009_RAT;sp|Q9EQE1|SENP2_RAT	57.581	508	0	0	0		0	0	0	0	0		0	0	0	0	0		0	0	2	2	2	By MS/MS	4.9	2	0	0	0		0	0	2	2	2	By MS/MS	4.9	4
sp|Q9EQJ4-3|ZN384_RAT;tr|G3V883|G3V883_RAT;sp|Q9EQJ4-2|ZN384_RAT;tr|D3ZWX3|D3ZWX3_RAT;sp|Q9EQJ4|ZN384_RAT;tr|G3V9M5|G3V9M5_RAT;tr|Q9EQJ1|Q9EQJ1_RAT	sp|Q9EQJ4-3|ZN384_RAT;tr|G3V883|G3V883_RAT;sp|Q9EQJ4-2|ZN384_RAT;tr|D3ZWX3|D3ZWX3_RAT;sp|Q9EQJ4|ZN384_RAT;tr|G3V9M5|G3V9M5_RAT	56.025	518	0	0	0		0	0	0	0	0		0	0	0	0	0		0	0	2	2	2	By MS/MS	7.3	2	0	0	0		0	0	2	1	1	By MS/MS	4.2	2
sp|Q9ER34|ACON_RAT	sp|Q9ER34|ACON_RAT	85.432	780	1	1	1	By MS/MS	2.1	1	4	4	4	By MS/MS	7.1	6	0	0	0		0	0	3	3	3	By MS/MS	5.6	2	8	8	8	By MS/MS	11.9	13	0	0	0		0	0
tr|G3V8T4|G3V8T4_RAT;sp|Q9ESW0|DDB1_RAT	tr|G3V8T4|G3V8T4_RAT;sp|Q9ESW0|DDB1_RAT	126.94	1140	1	1	1	By matching	1	0	1	1	1	By MS/MS	0.8	0	0	0	0		0	0	3	3	3	By MS/MS	4.5	4	4	4	4	By MS/MS	3.9	2	0	0	0		0	0
sp|Q9ESZ0|XRCC1_RAT	sp|Q9ESZ0|XRCC1_RAT	68.835	631	1	1	1	By MS/MS	1.6	1	1	1	1	By MS/MS	1.6	1	0	0	0		0	0	1	1	1	By MS/MS	1.6	2	1	1	1	By MS/MS	1.6	3	0	0	0		0	0
tr|Q9JMG8|Q9JMG8_RAT;sp|Q9JHU0|DPYL5_RAT;tr|A0A0G2K8Y5|A0A0G2K8Y5_RAT	tr|Q9JMG8|Q9JMG8_RAT;sp|Q9JHU0|DPYL5_RAT;tr|A0A0G2K8Y5|A0A0G2K8Y5_RAT	61.394	563	5	5	5	By MS/MS	10.1	7	5	5	5	By MS/MS	10.1	8	0	0	0		0	0	6	6	6	By MS/MS	12.6	5	7	7	7	By MS/MS	14.4	10	0	0	0		0	0
tr|Q6P6T0|Q6P6T0_RAT;tr|G3V804|G3V804_RAT;sp|Q9JHY2|SFXN3_RAT	tr|Q6P6T0|Q6P6T0_RAT;tr|G3V804|G3V804_RAT;sp|Q9JHY2|SFXN3_RAT	35.404	321	0	0	0		0	0	0	0	0		0	0	0	0	0		0	0	3	3	3	By MS/MS	13.4	3	0	0	0		0	0	0	0	0		0	0
tr|A0A0G2K2T6|A0A0G2K2T6_RAT;sp|Q9JIL3|ILF3_RAT;tr|F1LRU1|F1LRU1_RAT;sp|Q9JIL3-2|ILF3_RAT;tr|A0A0G2K4U6|A0A0G2K4U6_RAT;tr|A0A0G2K3L7|A0A0G2K3L7_RAT;tr|A0A0G2JV89|A0A0G2JV89_RAT;sp|Q9JKU6|STRBP_RAT;tr|D3ZDD7|D3ZDD7_RAT	tr|A0A0G2K2T6|A0A0G2K2T6_RAT;sp|Q9JIL3|ILF3_RAT;tr|F1LRU1|F1LRU1_RAT;sp|Q9JIL3-2|ILF3_RAT;tr|A0A0G2K4U6|A0A0G2K4U6_RAT	95.858	897	3	3	3	By MS/MS	4.6	5	7	7	7	By MS/MS	9.4	6	0	0	0		0	0	9	9	9	By MS/MS	11.8	16	7	7	7	By MS/MS	8.6	16	2	2	2	By MS/MS	2.6	1
sp|Q9JJ54-4|HNRPD_RAT;sp|Q9JJ54-3|HNRPD_RAT;sp|Q9JJ54-2|HNRPD_RAT;sp|Q9JJ54|HNRPD_RAT;tr|M0R9X3|M0R9X3_RAT	sp|Q9JJ54-4|HNRPD_RAT;sp|Q9JJ54-3|HNRPD_RAT;sp|Q9JJ54-2|HNRPD_RAT;sp|Q9JJ54|HNRPD_RAT	30.496	285	3	2	2	By MS/MS	10.5	2	2	2	2	By MS/MS	7.7	2	1	1	1	By MS/MS	4.9	2	3	2	2	By MS/MS	10.5	5	2	2	2	By MS/MS	7.7	5	1	1	1	By MS/MS	4.9	4
sp|Q9JJM9-3|SEPT5_RAT;tr|D3ZT07|D3ZT07_RAT;sp|Q9JJM9|SEPT5_RAT	sp|Q9JJM9-3|SEPT5_RAT;tr|D3ZT07|D3ZT07_RAT;sp|Q9JJM9|SEPT5_RAT	40.988	356	5	0	0	By matching	19.1	0	4	0	0	By matching	13.8	0	1	0	0	By matching	2.5	0	6	1	1	By MS/MS	22.5	1	6	1	1	By matching	22.5	0	2	0	0	By matching	5.1	0
tr|D3ZDH8|D3ZDH8_RAT;sp|Q9JJM9-2|SEPT5_RAT	tr|D3ZDH8|D3ZDH8_RAT;sp|Q9JJM9-2|SEPT5_RAT	43.892	378	6	6	1	By MS/MS	20.4	7	4	4	0	By MS/MS	13	7	1	1	0	By matching	2.4	0	7	7	2	By MS/MS	23	33	6	6	1	By MS/MS	20.4	19	2	2	0	By MS/MS	4.8	3
sp|Q9JKL8|ADNP_RAT	sp|Q9JKL8|ADNP_RAT	123.62	1103	10	10	10	By MS/MS	12	12	3	3	3	By MS/MS	3.6	1	11	11	11	By MS/MS	13.5	15	23	23	23	By MS/MS	23.6	62	10	10	10	By MS/MS	12.2	11	23	23	23	By MS/MS	26.7	72
tr|G3V9Y1|G3V9Y1_RAT;sp|Q9JLT0|MYH10_RAT;tr|Q62707|Q62707_RAT;tr|Q62706|Q62706_RAT;tr|Q62705|Q62705_RAT	tr|G3V9Y1|G3V9Y1_RAT;sp|Q9JLT0|MYH10_RAT	229	1976	13	13	6	By MS/MS	7.6	21	3	3	1	By MS/MS	1.4	1	0	0	0		0	0	16	16	10	By MS/MS	9.5	26	3	3	1	By MS/MS	1.7	2	0	0	0		0	0
sp|Q9JMJ4|PRP19_RAT	sp|Q9JMJ4|PRP19_RAT	55.238	504	4	4	4	By MS/MS	11.7	7	5	5	5	By MS/MS	13.1	8	0	0	0		0	0	6	6	6	By MS/MS	14.9	20	5	5	5	By MS/MS	10.1	19	1	1	1	By MS/MS	2	1
sp|Q9QUH6-5|SYGP1_RAT;sp|Q9QUH6-4|SYGP1_RAT;sp|Q9QUH6-3|SYGP1_RAT;tr|D3ZCL8|D3ZCL8_RAT;sp|Q9QUH6-2|SYGP1_RAT;tr|F1LQW8|F1LQW8_RAT;sp|Q9QUH6|SYGP1_RAT;tr|Q6MGD1|Q6MGD1_RAT	sp|Q9QUH6-5|SYGP1_RAT;sp|Q9QUH6-4|SYGP1_RAT;sp|Q9QUH6-3|SYGP1_RAT;tr|D3ZCL8|D3ZCL8_RAT;sp|Q9QUH6-2|SYGP1_RAT;tr|F1LQW8|F1LQW8_RAT;sp|Q9QUH6|SYGP1_RAT	127.74	1166	4	4	4	By MS/MS	5.2	5	0	0	0		0	0	0	0	0		0	0	2	2	2	By MS/MS	1.7	1	0	0	0		0	0	0	0	0		0	0
tr|F1LQ81|F1LQ81_RAT;tr|A0A0G2K6U1|A0A0G2K6U1_RAT;sp|Q9QUL6|NSF_RAT;tr|O88960|O88960_RAT;tr|O88975|O88975_RAT	tr|F1LQ81|F1LQ81_RAT;tr|A0A0G2K6U1|A0A0G2K6U1_RAT;sp|Q9QUL6|NSF_RAT	82.629	744	1	1	1	By MS/MS	1.3	1	3	3	3	By MS/MS	4.4	4	0	0	0		0	0	11	11	11	By MS/MS	18.1	20	9	9	9	By MS/MS	13.3	11	0	0	0		0	0
tr|F1MA36|F1MA36_RAT;sp|Q9QWN8|SPTN2_RAT	tr|F1MA36|F1MA36_RAT;sp|Q9QWN8|SPTN2_RAT	271.01	2388	1	1	1	By MS/MS	0.8	1	2	2	2	By MS/MS	1.3	2	0	0	0		0	0	17	17	17	By MS/MS	11	28	13	13	13	By MS/MS	8	18	0	0	0		0	0
sp|Q9QX69|LANC1_RAT	sp|Q9QX69|LANC1_RAT	45.239	399	0	0	0		0	0	1	1	1	By MS/MS	3	2	0	0	0		0	0	1	1	1	By MS/MS	3	2	1	1	1	By MS/MS	3	2	0	0	0		0	0
tr|A0A0G2K013|A0A0G2K013_RAT;tr|A0A0G2K5U9|A0A0G2K5U9_RAT;sp|Q9QXQ0|ACTN4_RAT;tr|Q62744|Q62744_RAT;tr|Q99MI8|Q99MI8_RAT;tr|A0A0G2K677|A0A0G2K677_RAT	tr|A0A0G2K013|A0A0G2K013_RAT;tr|A0A0G2K5U9|A0A0G2K5U9_RAT;sp|Q9QXQ0|ACTN4_RAT;tr|Q62744|Q62744_RAT	102.97	892	7	7	3	By MS/MS	9.5	6	0	0	0		0	0	0	0	0		0	0	13	13	7	By MS/MS	19.8	22	3	3	0	By matching	3.7	0	0	0	0		0	0
sp|Q9QXY2-2|SRCN1_RAT;sp|Q9QXY2|SRCN1_RAT	sp|Q9QXY2-2|SRCN1_RAT;sp|Q9QXY2|SRCN1_RAT	127.05	1173	0	0	0		0	0	0	0	0		0	0	0	0	0		0	0	4	4	4	By MS/MS	3.7	8	0	0	0		0	0	0	0	0		0	0
tr|A0A0G2K9S4|A0A0G2K9S4_RAT;tr|A0A0G2K9X3|A0A0G2K9X3_RAT;tr|A0A0G2K4Y7|A0A0G2K4Y7_RAT;sp|Q9QYF3|MYO5A_RAT	tr|A0A0G2K9S4|A0A0G2K9S4_RAT;tr|A0A0G2K9X3|A0A0G2K9X3_RAT;tr|A0A0G2K4Y7|A0A0G2K4Y7_RAT;sp|Q9QYF3|MYO5A_RAT	203.07	1746	1	1	1	By MS/MS	0.6	1	0	0	0		0	0	0	0	0		0	0	6	6	6	By MS/MS	3.4	8	0	0	0		0	0	0	0	0		0	0
sp|Q9QYJ4-3|ABCB9_RAT;sp|Q9QYJ4-4|ABCB9_RAT;tr|A0A0A0MY39|A0A0A0MY39_RAT;sp|Q9QYJ4|ABCB9_RAT;sp|Q9QYJ4-2|ABCB9_RAT	sp|Q9QYJ4-3|ABCB9_RAT;sp|Q9QYJ4-4|ABCB9_RAT;tr|A0A0A0MY39|A0A0A0MY39_RAT;sp|Q9QYJ4|ABCB9_RAT;sp|Q9QYJ4-2|ABCB9_RAT	76.376	693	1	1	1	By MS/MS	1	3	0	0	0		0	0	0	0	0		0	0	1	1	1	By MS/MS	1	4	0	0	0		0	0	0	0	0		0	0
sp|Q9QZ86|NOP58_RAT;tr|Q5PPK6|Q5PPK6_RAT	sp|Q9QZ86|NOP58_RAT;tr|Q5PPK6|Q5PPK6_RAT	60.07	534	6	6	6	By MS/MS	13.9	11	7	7	7	By MS/MS	17.4	9	3	3	3	By MS/MS	6.7	3	8	8	8	By MS/MS	18.7	22	8	8	8	By MS/MS	18.9	19	5	5	5	By MS/MS	10.7	9
sp|Q9QZM5|ABI1_RAT;tr|A2VD09|A2VD09_RAT	sp|Q9QZM5|ABI1_RAT;tr|A2VD09|A2VD09_RAT	51.704	476	0	0	0		0	0	0	0	0		0	0	0	0	0		0	0	0	0	0		0	0	1	1	1	By MS/MS	2.3	1	0	0	0		0	0
sp|Q9QZR6-2|SEPT9_RAT;tr|B2GVB4|B2GVB4_RAT;sp|Q9QZR6|SEPT9_RAT;sp|Q9QZR6-4|SEPT9_RAT;sp|Q9QZR6-3|SEPT9_RAT;tr|F1LN75|F1LN75_RAT	sp|Q9QZR6-2|SEPT9_RAT;tr|B2GVB4|B2GVB4_RAT;sp|Q9QZR6|SEPT9_RAT;sp|Q9QZR6-4|SEPT9_RAT;sp|Q9QZR6-3|SEPT9_RAT;tr|F1LN75|F1LN75_RAT	54.389	479	3	3	3	By MS/MS	7.5	5	0	0	0		0	0	0	0	0		0	0	5	5	5	By MS/MS	12.5	15	4	4	4	By MS/MS	9.4	8	3	3	3	By MS/MS	5.6	6
sp|Q9R1D1|CTCF_RAT;tr|A0A0H2UHP0|A0A0H2UHP0_RAT	sp|Q9R1D1|CTCF_RAT;tr|A0A0H2UHP0|A0A0H2UHP0_RAT	83.879	737	0	0	0		0	0	0	0	0		0	0	1	1	1	By MS/MS	2.2	1	0	0	0		0	0	0	0	0		0	0	0	0	0		0	0
tr|A0A0G2JSR0|A0A0G2JSR0_RAT;sp|Q9R1Z0|VDAC3_RAT;sp|Q9R1Z0-2|VDAC3_RAT	tr|A0A0G2JSR0|A0A0G2JSR0_RAT;sp|Q9R1Z0|VDAC3_RAT;sp|Q9R1Z0-2|VDAC3_RAT	30.783	283	3	3	2	By MS/MS	15.2	5	2	2	1	By MS/MS	8.5	1	0	0	0		0	0	5	5	4	By MS/MS	19.4	10	3	3	2	By MS/MS	8.5	3	0	0	0		0	0
tr|F1LMH0|F1LMH0_RAT;sp|Q9WU34|SEPT3_RAT;sp|Q9WU34-3|SEPT3_RAT;sp|Q9WU34-2|SEPT3_RAT	tr|F1LMH0|F1LMH0_RAT;sp|Q9WU34|SEPT3_RAT;sp|Q9WU34-3|SEPT3_RAT;sp|Q9WU34-2|SEPT3_RAT	40.653	358	4	4	4	By MS/MS	12.3	5	5	5	5	By MS/MS	15.6	5	2	2	2	By MS/MS	5.9	2	7	7	7	By MS/MS	24.9	19	6	6	6	By MS/MS	19.3	9	4	4	4	By MS/MS	12.8	3
tr|A0A0G2JT93|A0A0G2JT93_RAT;sp|Q9WU82|CTNB1_RAT	tr|A0A0G2JT93|A0A0G2JT93_RAT;sp|Q9WU82|CTNB1_RAT	85.47	781	2	0	0	By matching	2.2	0	2	0	0	By matching	2.2	0	1	0	0	By matching	1.3	0	3	1	1	By MS/MS	3.7	1	2	0	0	By matching	2.2	0	1	0	0	By matching	0.9	0
tr|Q8K3G3|Q8K3G3_RAT;sp|Q9WUH4|FHL1_RAT;tr|Q6P792|Q6P792_RAT;tr|A0A0G2K338|A0A0G2K338_RAT	tr|Q8K3G3|Q8K3G3_RAT;sp|Q9WUH4|FHL1_RAT;tr|Q6P792|Q6P792_RAT;tr|A0A0G2K338|A0A0G2K338_RAT	23.701	210	0	0	0		0	0	0	0	0		0	0	0	0	0		0	0	2	2	2	By MS/MS	11	6	1	1	1	By MS/MS	5.7	0	2	2	2	By MS/MS	11	3
sp|Q9WUL0|TOP1_RAT;tr|A0A0G2K3V7|A0A0G2K3V7_RAT;tr|Q7M0H8|Q7M0H8_RAT;tr|A0A0G2JWV0|A0A0G2JWV0_RAT;sp|Q6IM78|TOP1M_RAT	sp|Q9WUL0|TOP1_RAT;tr|A0A0G2K3V7|A0A0G2K3V7_RAT	90.759	767	8	8	8	By MS/MS	11.5	14	9	9	9	By MS/MS	13.2	11	2	2	2	By MS/MS	2.3	2	12	12	12	By MS/MS	17.9	32	9	9	9	By MS/MS	13.3	19	3	3	3	By MS/MS	3.9	3
sp|Q9WV25-2|PUF60_RAT;tr|A0A0H2UHZ6|A0A0H2UHZ6_RAT;sp|Q9WV25|PUF60_RAT	sp|Q9WV25-2|PUF60_RAT;tr|A0A0H2UHZ6|A0A0H2UHZ6_RAT;sp|Q9WV25|PUF60_RAT	58.544	547	0	0	0		0	0	6	6	6	By MS/MS	14.8	8	0	0	0		0	0	3	3	3	By MS/MS	6.2	3	5	5	5	By MS/MS	10.8	8	0	0	0		0	0
sp|Q9WV63|KIF2A_RAT;sp|Q9WV63-2|KIF2A_RAT;tr|F1M8L1|F1M8L1_RAT	sp|Q9WV63|KIF2A_RAT;sp|Q9WV63-2|KIF2A_RAT;tr|F1M8L1|F1M8L1_RAT	79.792	705	4	4	4	By MS/MS	5.5	5	3	3	3	By MS/MS	4	3	3	3	3	By MS/MS	4.1	3	8	8	8	By MS/MS	12.9	17	6	6	6	By MS/MS	7.9	15	3	3	3	By MS/MS	4	2
tr|F1LVC3|F1LVC3_RAT;tr|A0A0H2UHP9|A0A0H2UHP9_RAT;tr|A0A0G2JT78|A0A0G2JT78_RAT;sp|Q9WVB1|RAB6A_RAT;tr|A0A0G2K201|A0A0G2K201_RAT;tr|D3ZZP2|D3ZZP2_RAT	tr|F1LVC3|F1LVC3_RAT;tr|A0A0H2UHP9|A0A0H2UHP9_RAT;tr|A0A0G2JT78|A0A0G2JT78_RAT;sp|Q9WVB1|RAB6A_RAT;tr|A0A0G2K201|A0A0G2K201_RAT;tr|D3ZZP2|D3ZZP2_RAT	19.877	175	0	0	0		0	0	1	1	1	By MS/MS	6.3	2	0	0	0		0	0	1	1	1	By MS/MS	6.3	1	1	1	1	By MS/MS	6.3	1	0	0	0		0	0
tr|F1LMC7|F1LMC7_RAT;sp|Q9WVC0|SEPT7_RAT;tr|A2VCW8|A2VCW8_RAT;tr|A0A0G2JZT5|A0A0G2JZT5_RAT;tr|D4A0F5|D4A0F5_RAT;tr|A0A1W2Q660|A0A1W2Q660_RAT;tr|A0A0G2K5F4|A0A0G2K5F4_RAT;tr|D3ZHG7|D3ZHG7_RAT;tr|A0A0H2UI27|A0A0H2UI27_RAT;sp|Q5PQK1|SEP10_RAT	tr|F1LMC7|F1LMC7_RAT;sp|Q9WVC0|SEPT7_RAT;tr|A2VCW8|A2VCW8_RAT;tr|A0A0G2JZT5|A0A0G2JZT5_RAT;tr|D4A0F5|D4A0F5_RAT	50.579	436	4	4	4	By MS/MS	11	7	4	4	4	By MS/MS	10.3	9	0	0	0		0	0	4	4	4	By MS/MS	10.3	11	6	6	6	By MS/MS	14.2	15	1	1	1	By MS/MS	2.8	1
sp|Q9WVR8-2|MEN1_RAT;sp|Q9WVR8|MEN1_RAT	sp|Q9WVR8-2|MEN1_RAT;sp|Q9WVR8|MEN1_RAT	61.287	555	0	0	0		0	0	0	0	0		0	0	0	0	0		0	0	2	2	2	By MS/MS	3.8	2	2	2	2	By matching	3.8	0	0	0	0		0	0
sp|Q9Z0V5|PRDX4_RAT	sp|Q9Z0V5|PRDX4_RAT	31.007	273	0	0	0		0	0	0	0	0		0	0	0	0	0		0	0	0	0	0		0	0	1	1	1	By MS/MS	4	1	0	0	0		0	0
tr|A0A0H2UHA6|A0A0H2UHA6_RAT;sp|Q9Z142|TMM33_RAT	tr|A0A0H2UHA6|A0A0H2UHA6_RAT;sp|Q9Z142|TMM33_RAT	27.884	246	1	1	1	By MS/MS	4.9	1	0	0	0		0	0	0	0	0		0	0	1	1	1	By MS/MS	4.9	2	0	0	0		0	0	0	0	0		0	0
sp|Q9Z1B2|GSTM5_RAT;tr|Q7M0B6|Q7M0B6_RAT	sp|Q9Z1B2|GSTM5_RAT	26.629	225	1	0	0	By matching	4	0	1	0	0	By matching	4	0	2	2	2	By MS/MS	8	3	2	1	1	By matching	8	0	1	0	0	By matching	4	0	3	2	2	By MS/MS	12	2
tr|F1LSS1|F1LSS1_RAT;sp|Q9Z1M9|SMC1A_RAT	tr|F1LSS1|F1LSS1_RAT;sp|Q9Z1M9|SMC1A_RAT	142.95	1232	11	11	11	By MS/MS	8.8	9	14	14	14	By MS/MS	11.4	6	6	6	6	By MS/MS	4.9	5	37	37	37	By MS/MS	28.6	87	31	31	31	By MS/MS	22.6	66	22	22	22	By MS/MS	19.2	33
sp|Q9Z1Z9|PDLI7_RAT	sp|Q9Z1Z9|PDLI7_RAT	49.912	457	0	0	0		0	0	0	0	0		0	0	0	0	0		0	0	3	3	3	By MS/MS	7.2	5	0	0	0		0	0	0	0	0		0	0
tr|Q6AZ26|Q6AZ26_RAT;tr|F7FG31|F7FG31_RAT;tr|A0A0H2UI20|A0A0H2UI20_RAT;sp|Q9Z2F5|CTBP1_RAT	tr|Q6AZ26|Q6AZ26_RAT;tr|F7FG31|F7FG31_RAT;tr|A0A0H2UI20|A0A0H2UI20_RAT;sp|Q9Z2F5|CTBP1_RAT	42.629	391	0	0	0		0	0	0	0	0		0	0	0	0	0		0	0	1	1	1	By MS/MS	2.8	3	1	1	1	By MS/MS	2.8	1	0	0	0		0	0
sp|Q9Z2L0|VDAC1_RAT	sp|Q9Z2L0|VDAC1_RAT	30.755	283	3	3	3	By MS/MS	12	2	0	0	0		0	0	0	0	0		0	0	5	5	5	By MS/MS	20.1	10	0	0	0		0	0	0	0	0		0	0
sp|Q9Z327-3|SYNPO_RAT;tr|B1VKB4|B1VKB4_RAT;sp|Q9Z327|SYNPO_RAT;tr|A0A0H2UHQ9|A0A0H2UHQ9_RAT;sp|Q9Z327-2|SYNPO_RAT	sp|Q9Z327-3|SYNPO_RAT;tr|B1VKB4|B1VKB4_RAT;sp|Q9Z327|SYNPO_RAT;tr|A0A0H2UHQ9|A0A0H2UHQ9_RAT;sp|Q9Z327-2|SYNPO_RAT	74.336	692	0	0	0		0	0	0	0	0		0	0	0	0	0		0	0	4	4	4	By MS/MS	9.5	7	1	1	1	By MS/MS	1.4	1	0	0	0		0	0
sp|Q9Z330-9|DNMT1_RAT;tr|D3ZS06|D3ZS06_RAT;tr|F1LQT9|F1LQT9_RAT;sp|Q9Z330|DNMT1_RAT;sp|Q9Z330-8|DNMT1_RAT;sp|Q9Z330-4|DNMT1_RAT;sp|Q9Z330-3|DNMT1_RAT;sp|Q9Z330-7|DNMT1_RAT;sp|Q9Z330-5|DNMT1_RAT;sp|Q9Z330-6|DNMT1_RAT;sp|Q9Z330-2|DNMT1_RAT	sp|Q9Z330-9|DNMT1_RAT;tr|D3ZS06|D3ZS06_RAT;tr|F1LQT9|F1LQT9_RAT;sp|Q9Z330|DNMT1_RAT;sp|Q9Z330-8|DNMT1_RAT;sp|Q9Z330-4|DNMT1_RAT;sp|Q9Z330-3|DNMT1_RAT;sp|Q9Z330-7|DNMT1_RAT;sp|Q9Z330-5|DNMT1_RAT;sp|Q9Z330-6|DNMT1_RAT;sp|Q9Z330-2|DNMT1_RAT	169.64	1504	0	0	0		0	0	0	0	0		0	0	0	0	0		0	0	4	4	4	By MS/MS	3.1	4	0	0	0		0	0	0	0	0		0	0
tr|A0A096MIX0|A0A096MIX0_RAT;tr|D4A552|D4A552_RAT;tr|A0A096MKH9|A0A096MKH9_RAT	tr|A0A096MIX0|A0A096MIX0_RAT;tr|D4A552|D4A552_RAT	106.65	942	1	1	1	By matching	1	0	0	0	0		0	0	0	0	0		0	0	6	6	6	By MS/MS	8	7	2	2	2	By MS/MS	3.1	2	0	0	0		0	0
tr|E9PT29|E9PT29_RAT;tr|A0A096MIX2|A0A096MIX2_RAT;tr|A0A096MJW9|A0A096MJW9_RAT;tr|Q568Z8|Q568Z8_RAT	tr|E9PT29|E9PT29_RAT;tr|A0A096MIX2|A0A096MIX2_RAT	72.459	650	15	15	11	By MS/MS	24.9	37	17	17	12	By MS/MS	26.3	24	22	22	15	By MS/MS	35.1	37	26	26	18	By MS/MS	40	137	20	20	13	By MS/MS	30.5	55	26	26	18	By MS/MS	37.5	137
tr|Q561Z9|Q561Z9_RAT;tr|B2GV18|B2GV18_RAT;tr|A0A096MJ94|A0A096MJ94_RAT;tr|E9PTV4|E9PTV4_RAT	tr|Q561Z9|Q561Z9_RAT;tr|B2GV18|B2GV18_RAT;tr|A0A096MJ94|A0A096MJ94_RAT;tr|E9PTV4|E9PTV4_RAT	45.101	392	0	0	0		0	0	0	0	0		0	0	0	0	0		0	0	1	1	1	By MS/MS	3.1	2	0	0	0		0	0	0	0	0		0	0
tr|A0A096MJD1|A0A096MJD1_RAT;tr|A0JPN7|A0JPN7_RAT;tr|F1M4W7|F1M4W7_RAT	tr|A0A096MJD1|A0A096MJD1_RAT;tr|A0JPN7|A0JPN7_RAT;tr|F1M4W7|F1M4W7_RAT	32.47	279	0	0	0		0	0	0	0	0		0	0	0	0	0		0	0	0	0	0		0	0	1	1	1	By MS/MS	4.3	1	0	0	0		0	0
tr|A0A096MJY0|A0A096MJY0_RAT;tr|D4AD08|D4AD08_RAT;tr|A0A0G2KA92|A0A0G2KA92_RAT	tr|A0A096MJY0|A0A096MJY0_RAT;tr|D4AD08|D4AD08_RAT;tr|A0A0G2KA92|A0A0G2KA92_RAT	210.92	1827	3	3	3	By MS/MS	1.6	2	0	0	0		0	0	2	2	2	By MS/MS	1.5	1	5	5	5	By MS/MS	3.1	9	2	2	2	By MS/MS	1	3	3	3	3	By MS/MS	1.8	3
tr|A0A096MKE9|A0A096MKE9_RAT;tr|Q5U2M4|Q5U2M4_RAT	tr|A0A096MKE9|A0A096MKE9_RAT;tr|Q5U2M4|Q5U2M4_RAT	112.02	1002	2	2	2	By MS/MS	2.5	2	5	5	5	By MS/MS	5.5	3	0	0	0		0	0	16	16	16	By MS/MS	17.7	24	13	13	13	By MS/MS	13.6	27	7	7	7	By MS/MS	7.6	10
tr|A0A096MKG2|A0A096MKG2_RAT;tr|A0A0G2QC27|A0A0G2QC27_RAT;tr|B0BNB6|B0BNB6_RAT;tr|B3STT7|B3STT7_RAT	tr|A0A096MKG2|A0A096MKG2_RAT;tr|A0A0G2QC27|A0A0G2QC27_RAT	127.8	1143	4	4	4	By MS/MS	4.3	7	2	2	2	By MS/MS	2.5	3	1	1	1	By matching	1	0	11	11	11	By MS/MS	11.7	37	7	7	7	By MS/MS	7.3	13	4	4	4	By MS/MS	4.4	4
tr|A0A097NZE8|A0A097NZE8_9RHIZ;tr|Q699Y4|Q699Y4_9RHIZ	tr|A0A097NZE8|A0A097NZE8_9RHIZ;tr|Q699Y4|Q699Y4_9RHIZ	12.021	103	1	1	1	By MS/MS	11.7	2	1	1	1	By MS/MS	11.7	4	1	1	1	By MS/MS	11.7	3	1	1	1	By MS/MS	11.7	4	1	1	1	By MS/MS	11.7	5	1	1	1	By MS/MS	11.7	4
tr|A0A0G2JSR7|A0A0G2JSR7_RAT;sp|P43244|MATR3_RAT;tr|Q6P6H1|Q6P6H1_RAT;tr|B5DEM0|B5DEM0_RAT	tr|A0A0G2JSR7|A0A0G2JSR7_RAT;sp|P43244|MATR3_RAT;tr|Q6P6H1|Q6P6H1_RAT;tr|B5DEM0|B5DEM0_RAT	94.501	845	3	3	3	By MS/MS	4.5	2	5	5	5	By MS/MS	7.3	6	1	1	1	By matching	0.8	0	7	7	7	By MS/MS	10.8	10	7	7	7	By MS/MS	9.8	13	2	2	2	By MS/MS	2.7	3
tr|A0A0G2K9G7|A0A0G2K9G7_RAT;tr|D3ZUG4|D3ZUG4_RAT;tr|A0A0G2JT38|A0A0G2JT38_RAT;tr|D3ZUP1|D3ZUP1_RAT;tr|M0R5F7|M0R5F7_RAT;tr|D3ZNY7|D3ZNY7_RAT;tr|M0R935|M0R935_RAT;tr|D4A3Q1|D4A3Q1_RAT	tr|A0A0G2K9G7|A0A0G2K9G7_RAT;tr|D3ZUG4|D3ZUG4_RAT;tr|A0A0G2JT38|A0A0G2JT38_RAT;tr|D3ZUP1|D3ZUP1_RAT;tr|M0R5F7|M0R5F7_RAT;tr|D3ZNY7|D3ZNY7_RAT;tr|M0R935|M0R935_RAT;tr|D4A3Q1|D4A3Q1_RAT	23.545	232	0	0	0		0	0	0	0	0		0	0	1	1	1	By MS/MS	4.3	2	0	0	0		0	0	0	0	0		0	0	0	0	0		0	0
tr|A0A0G2JT63|A0A0G2JT63_RAT;tr|D3ZX82|D3ZX82_RAT	tr|A0A0G2JT63|A0A0G2JT63_RAT;tr|D3ZX82|D3ZX82_RAT	112.03	967	7	7	3	By MS/MS	7	6	9	9	4	By MS/MS	9.2	8	1	1	0	By MS/MS	1.1	1	14	14	9	By MS/MS	15.3	22	11	11	7	By MS/MS	11.9	18	4	4	2	By MS/MS	5	4
tr|A0A0G2JT88|A0A0G2JT88_RAT;tr|Q4V884|Q4V884_RAT	tr|A0A0G2JT88|A0A0G2JT88_RAT;tr|Q4V884|Q4V884_RAT	69.103	602	1	1	1	By matching	1.7	0	0	0	0		0	0	0	0	0		0	0	1	1	1	By MS/MS	1.7	2	0	0	0		0	0	0	0	0		0	0
tr|A0A0G2JTA5|A0A0G2JTA5_RAT;tr|A0A0G2JZM5|A0A0G2JZM5_RAT;tr|A0A0G2K8H1|A0A0G2K8H1_RAT;tr|Q6MG72|Q6MG72_RAT	tr|A0A0G2JTA5|A0A0G2JTA5_RAT;tr|A0A0G2JZM5|A0A0G2JZM5_RAT;tr|A0A0G2K8H1|A0A0G2K8H1_RAT;tr|Q6MG72|Q6MG72_RAT	128.48	1172	1	1	1	By MS/MS	2.1	1	1	1	1	By matching	2.1	0	0	0	0		0	0	3	3	3	By MS/MS	3.9	7	1	1	1	By MS/MS	2.1	1	0	0	0		0	0
tr|G3V821|G3V821_RAT;tr|A0A0G2JTC2|A0A0G2JTC2_RAT	tr|G3V821|G3V821_RAT;tr|A0A0G2JTC2|A0A0G2JTC2_RAT	19.519	167	1	1	1	By MS/MS	8.4	3	1	1	1	By MS/MS	8.4	3	1	1	1	By MS/MS	8.4	5	1	1	1	By MS/MS	8.4	1	1	1	1	By matching	8.4	0	0	0	0		0	0
tr|A0A0G2JTG7|A0A0G2JTG7_RAT;sp|Q8VHV7-2|HNRH1_RAT;sp|Q8VHV7|HNRH1_RAT;tr|Q499R8|Q499R8_RAT;tr|G3V9Q3|G3V9Q3_RAT;sp|Q8VHV7-3|HNRH1_RAT;sp|Q6AY09|HNRH2_RAT	tr|A0A0G2JTG7|A0A0G2JTG7_RAT;sp|Q8VHV7-2|HNRH1_RAT;sp|Q8VHV7|HNRH1_RAT;tr|Q499R8|Q499R8_RAT;tr|G3V9Q3|G3V9Q3_RAT;sp|Q8VHV7-3|HNRH1_RAT;sp|Q6AY09|HNRH2_RAT	49.199	449	4	4	3	By MS/MS	14.3	4	4	4	3	By MS/MS	13.8	9	3	3	2	By MS/MS	9.6	4	8	8	7	By MS/MS	24.1	28	3	3	2	By MS/MS	8.2	15	2	2	1	By MS/MS	5.8	8
tr|A0A0G2JTH1|A0A0G2JTH1_RAT;tr|A0A0U1RRZ3|A0A0U1RRZ3_RAT	tr|A0A0G2JTH1|A0A0G2JTH1_RAT;tr|A0A0U1RRZ3|A0A0U1RRZ3_RAT	64.357	573	0	0	0		0	0	0	0	0		0	0	0	0	0		0	0	2	2	2	By MS/MS	4.2	2	0	0	0		0	0	0	0	0		0	0
tr|D3ZI99|D3ZI99_RAT;tr|A0A0G2JTI7|A0A0G2JTI7_RAT	tr|D3ZI99|D3ZI99_RAT;tr|A0A0G2JTI7|A0A0G2JTI7_RAT	72.195	637	4	4	4	By MS/MS	6.3	3	4	4	4	By MS/MS	6	2	8	8	8	By MS/MS	12.7	7	12	12	12	By MS/MS	22.3	21	11	11	11	By MS/MS	18.8	12	10	10	10	By MS/MS	19	24
tr|A0A0G2JTK6|A0A0G2JTK6_RAT;tr|D3ZPH3|D3ZPH3_RAT	tr|A0A0G2JTK6|A0A0G2JTK6_RAT;tr|D3ZPH3|D3ZPH3_RAT	65.707	582	4	3	3	By MS/MS	9.1	3	4	2	2	By MS/MS	8.9	3	3	0	0	By matching	5.7	0	10	7	7	By MS/MS	24.1	17	8	4	4	By MS/MS	16.2	4	6	3	3	By MS/MS	11.3	3
tr|D4AEG5|D4AEG5_RAT;tr|A0A0G2JTM6|A0A0G2JTM6_RAT	tr|D4AEG5|D4AEG5_RAT;tr|A0A0G2JTM6|A0A0G2JTM6_RAT	75.895	679	0	0	0		0	0	0	0	0		0	0	0	0	0		0	0	2	2	2	By MS/MS	3.1	4	0	0	0		0	0	0	0	0		0	0
tr|A0A0G2JU09|A0A0G2JU09_RAT;tr|D3ZQ89|D3ZQ89_RAT	tr|A0A0G2JU09|A0A0G2JU09_RAT;tr|D3ZQ89|D3ZQ89_RAT	345.09	3152	0	0	0		0	0	0	0	0		0	0	0	0	0		0	0	12	12	12	By MS/MS	4.8	14	4	4	4	By MS/MS	1.5	6	2	2	2	By MS/MS	0.7	2
tr|A0A0G2JUG1|A0A0G2JUG1_RAT	tr|A0A0G2JUG1|A0A0G2JUG1_RAT	57.459	538	4	0	0	By matching	5.8	0	4	0	0	By matching	5.8	0	4	0	0	By matching	5.8	0	5	1	1	By MS/MS	8.4	2	5	1	1	By MS/MS	8.4	1	4	0	0	By matching	5.8	0
tr|Q68FX3|Q68FX3_RAT;tr|A0A0G2K7X6|A0A0G2K7X6_RAT;tr|Q64LD0|Q64LD0_RAT;tr|Q5XLP8|Q5XLP8_RAT;tr|A0A0G2JY21|A0A0G2JY21_RAT;tr|A0A0G2JUH2|A0A0G2JUH2_RAT;tr|A0A0G2JZQ1|A0A0G2JZQ1_RAT;tr|Q68G14|Q68G14_RAT;sp|Q9QY16|DDX25_RAT	tr|Q68FX3|Q68FX3_RAT;tr|A0A0G2K7X6|A0A0G2K7X6_RAT;tr|Q64LD0|Q64LD0_RAT;tr|Q5XLP8|Q5XLP8_RAT;tr|A0A0G2JY21|A0A0G2JY21_RAT;tr|A0A0G2JUH2|A0A0G2JUH2_RAT;tr|A0A0G2JZQ1|A0A0G2JZQ1_RAT	53.903	478	0	0	0		0	0	0	0	0		0	0	0	0	0		0	0	3	3	3	By MS/MS	7.7	4	2	2	2	By MS/MS	5.2	2	0	0	0		0	0
tr|G3V752|G3V752_RAT;tr|B5DFI0|B5DFI0_RAT;tr|A0A0G2JV51|A0A0G2JV51_RAT;tr|D4AEB4|D4AEB4_RAT	tr|G3V752|G3V752_RAT;tr|B5DFI0|B5DFI0_RAT;tr|A0A0G2JV51|A0A0G2JV51_RAT;tr|D4AEB4|D4AEB4_RAT	115.33	1024	3	3	3	By MS/MS	3.1	6	2	2	2	By MS/MS	2.2	3	0	0	0		0	0	8	8	8	By MS/MS	8.9	12	5	5	5	By MS/MS	5	5	1	1	1	By MS/MS	1	1
tr|D3ZTA3|D3ZTA3_RAT;tr|A0A0G2JV99|A0A0G2JV99_RAT	tr|D3ZTA3|D3ZTA3_RAT;tr|A0A0G2JV99|A0A0G2JV99_RAT	210.05	1908	0	0	0		0	0	0	0	0		0	0	0	0	0		0	0	3	3	3	By MS/MS	1.9	4	0	0	0		0	0	0	0	0		0	0
tr|Q3KR72|Q3KR72_RAT;tr|A0A0G2JW01|A0A0G2JW01_RAT;tr|E9PT39|E9PT39_RAT;tr|A0A0G2K5D0|A0A0G2K5D0_RAT;tr|A0A0G2JY49|A0A0G2JY49_RAT;tr|A0A0G2K7Z4|A0A0G2K7Z4_RAT	tr|Q3KR72|Q3KR72_RAT;tr|A0A0G2JW01|A0A0G2JW01_RAT;tr|E9PT39|E9PT39_RAT;tr|A0A0G2K5D0|A0A0G2K5D0_RAT	48.7	427	0	0	0		0	0	0	0	0		0	0	1	1	0	By matching	2.1	0	5	5	2	By MS/MS	12.6	8	0	0	0		0	0	7	7	4	By MS/MS	17.8	7
tr|A0A0G2JW28|A0A0G2JW28_RAT;tr|D3ZCH7|D3ZCH7_RAT;tr|G3V9D7|G3V9D7_RAT;sp|Q62847-2|ADDG_RAT;sp|Q62847|ADDG_RAT	tr|A0A0G2JW28|A0A0G2JW28_RAT;tr|D3ZCH7|D3ZCH7_RAT;tr|G3V9D7|G3V9D7_RAT;sp|Q62847-2|ADDG_RAT;sp|Q62847|ADDG_RAT	74.963	670	0	0	0		0	0	1	1	1	By MS/MS	1.5	1	0	0	0		0	0	4	4	4	By MS/MS	6.7	5	0	0	0		0	0	0	0	0		0	0
tr|A0A0G2JWA8|A0A0G2JWA8_RAT;tr|A0A0G2K9T4|A0A0G2K9T4_RAT;tr|M9MMM9|M9MMM9_RAT;tr|A0A0G2JU82|A0A0G2JU82_RAT;sp|D3ZHV2|MACF1_RAT;tr|D3ZC56|D3ZC56_RAT	tr|A0A0G2JWA8|A0A0G2JWA8_RAT;tr|A0A0G2K9T4|A0A0G2K9T4_RAT;tr|M9MMM9|M9MMM9_RAT;tr|A0A0G2JU82|A0A0G2JU82_RAT;sp|D3ZHV2|MACF1_RAT	830.73	7351	1	1	1	By matching	0.2	0	1	1	1	By matching	0.2	0	1	1	1	By MS/MS	0.2	0	3	3	3	By MS/MS	0.4	4	1	1	1	By matching	0.2	0	0	0	0		0	0
tr|D4A2C4|D4A2C4_RAT;tr|A0A0G2JWF7|A0A0G2JWF7_RAT	tr|D4A2C4|D4A2C4_RAT;tr|A0A0G2JWF7|A0A0G2JWF7_RAT	111.71	981	1	1	1	By MS/MS	1.7	5	1	1	1	By MS/MS	1.7	4	1	1	1	By matching	1.7	0	0	0	0		0	0	0	0	0		0	0	0	0	0		0	0
tr|A0A0G2JX30|A0A0G2JX30_RAT;tr|A0A096MKA5|A0A096MKA5_RAT;tr|A0A096MJU1|A0A096MJU1_RAT	tr|A0A0G2JX30|A0A0G2JX30_RAT;tr|A0A096MKA5|A0A096MKA5_RAT;tr|A0A096MJU1|A0A096MJU1_RAT	162.9	1453	0	0	0		0	0	0	0	0		0	0	0	0	0		0	0	2	2	2	By MS/MS	2	3	0	0	0		0	0	0	0	0		0	0
tr|A0A0G2JXM5|A0A0G2JXM5_RAT;tr|D4A2B0|D4A2B0_RAT	tr|A0A0G2JXM5|A0A0G2JXM5_RAT;tr|D4A2B0|D4A2B0_RAT	44.367	402	0	0	0		0	0	0	0	0		0	0	8	8	8	By MS/MS	29.9	12	9	9	9	By MS/MS	27.1	23	9	9	9	By MS/MS	31.3	20	13	13	13	By MS/MS	42.8	70
tr|A0A0G2JXV6|A0A0G2JXV6_RAT;tr|F1LSD5|F1LSD5_RAT;sp|Q9JLS3-2|TAOK2_RAT;tr|A0A0G2K1M0|A0A0G2K1M0_RAT;sp|Q9JLS3|TAOK2_RAT;tr|Q62603|Q62603_RAT	tr|A0A0G2JXV6|A0A0G2JXV6_RAT;tr|F1LSD5|F1LSD5_RAT;sp|Q9JLS3-2|TAOK2_RAT	119.83	1055	0	0	0		0	0	0	0	0		0	0	0	0	0		0	0	6	6	6	By MS/MS	8	10	3	3	3	By MS/MS	3.1	5	1	1	1	By MS/MS	1.1	1
tr|A0A0G2JXZ3|A0A0G2JXZ3_RAT	tr|A0A0G2JXZ3|A0A0G2JXZ3_RAT	279.36	2475	1	1	1	By MS/MS	0.4	1	0	0	0		0	0	0	0	0		0	0	5	5	5	By MS/MS	2.4	6	0	0	0		0	0	0	0	0		0	0
tr|A0A0G2JY22|A0A0G2JY22_RAT	tr|A0A0G2JY22|A0A0G2JY22_RAT	170.92	1573	0	0	0		0	0	2	2	2	By MS/MS	1.3	1	0	0	0		0	0	5	5	5	By MS/MS	3.3	9	3	3	3	By MS/MS	1.7	3	0	0	0		0	0
tr|D3ZV33|D3ZV33_RAT;tr|A0A0G2JY58|A0A0G2JY58_RAT	tr|D3ZV33|D3ZV33_RAT;tr|A0A0G2JY58|A0A0G2JY58_RAT	149.85	1357	0	0	0		0	0	0	0	0		0	0	0	0	0		0	0	3	3	3	By MS/MS	2.7	5	0	0	0		0	0	0	0	0		0	0
tr|A0A0G2JY68|A0A0G2JY68_RAT;tr|M0RCH8|M0RCH8_RAT;tr|Q7TQ86|Q7TQ86_RAT	tr|A0A0G2JY68|A0A0G2JY68_RAT;tr|M0RCH8|M0RCH8_RAT;tr|Q7TQ86|Q7TQ86_RAT	51.488	460	0	0	0		0	0	1	1	1	By MS/MS	2.4	1	0	0	0		0	0	1	1	1	By MS/MS	2.4	2	1	1	1	By matching	2.4	0	0	0	0		0	0
tr|A0A0G2JZ56|A0A0G2JZ56_RAT;tr|A0A0G2KAS9|A0A0G2KAS9_RAT;tr|F1M9N9|F1M9N9_RAT;tr|A0A0G2K6R9|A0A0G2K6R9_RAT;tr|F1M5N3|F1M5N3_RAT;tr|F1LM42|F1LM42_RAT;tr|A0A0G2KBB9|A0A0G2KBB9_RAT;tr|P97582|P97582_RAT;tr|D3Z9Z0|D3Z9Z0_RAT;tr|M0R511|M0R511_RAT;tr|F1LZM2|F1LZM2_RAT;tr|D4A4Q9|D4A4Q9_RAT	tr|A0A0G2JZ56|A0A0G2JZ56_RAT;tr|A0A0G2KAS9|A0A0G2KAS9_RAT;tr|F1M9N9|F1M9N9_RAT;tr|A0A0G2K6R9|A0A0G2K6R9_RAT;tr|F1M5N3|F1M5N3_RAT;tr|F1LM42|F1LM42_RAT;tr|A0A0G2KBB9|A0A0G2KBB9_RAT	202.65	1848	2	2	1	By MS/MS	1.4	1	1	1	1	By MS/MS	0.7	1	0	0	0		0	0	8	8	5	By MS/MS	5.2	9	3	3	3	By MS/MS	2	2	0	0	0		0	0
tr|A0A0G2JZY6|A0A0G2JZY6_RAT;tr|G3V6S0|G3V6S0_RAT;tr|Q6XD99|Q6XD99_RAT;tr|A0A0G2K8W9|A0A0G2K8W9_RAT;tr|Q5D002|Q5D002_RAT	tr|A0A0G2JZY6|A0A0G2JZY6_RAT;tr|G3V6S0|G3V6S0_RAT;tr|Q6XD99|Q6XD99_RAT;tr|A0A0G2K8W9|A0A0G2K8W9_RAT	267.9	2310	1	1	1	By MS/MS	0.4	1	1	1	1	By MS/MS	0.4	1	0	0	0		0	0	5	5	5	By MS/MS	2.4	8	2	2	2	By MS/MS	0.8	3	0	0	0		0	0
tr|D3ZK47|D3ZK47_RAT;tr|A0A0G2K001|A0A0G2K001_RAT	tr|D3ZK47|D3ZK47_RAT;tr|A0A0G2K001|A0A0G2K001_RAT	155.57	1396	2	2	2	By matching	2.2	0	0	0	0		0	0	0	0	0		0	0	4	4	4	By MS/MS	4.2	7	1	1	1	By MS/MS	1.1	1	0	0	0		0	0
tr|Q5U2W0|Q5U2W0_RAT;tr|A0A0G2K016|A0A0G2K016_RAT	tr|Q5U2W0|Q5U2W0_RAT;tr|A0A0G2K016|A0A0G2K016_RAT	84.788	757	1	1	1	By MS/MS	1.2	1	0	0	0		0	0	0	0	0		0	0	6	6	6	By MS/MS	8.9	9	5	5	5	By MS/MS	6.6	7	0	0	0		0	0
tr|G3V6Q3|G3V6Q3_RAT;tr|B2RZ63|B2RZ63_RAT;tr|A0A0G2K0H6|A0A0G2K0H6_RAT	tr|G3V6Q3|G3V6Q3_RAT;tr|B2RZ63|B2RZ63_RAT;tr|A0A0G2K0H6|A0A0G2K0H6_RAT	42.875	392	1	1	1	By MS/MS	2.8	1	1	1	1	By MS/MS	2.8	1	1	1	1	By MS/MS	2.8	1	3	3	3	By MS/MS	11.2	4	3	3	3	By MS/MS	11.2	3	2	2	2	By MS/MS	8.2	2
tr|A0A0G2K0J0|A0A0G2K0J0_RAT;tr|F1LR36|F1LR36_RAT	tr|A0A0G2K0J0|A0A0G2K0J0_RAT;tr|F1LR36|F1LR36_RAT	198.94	1725	0	0	0		0	0	0	0	0		0	0	0	0	0		0	0	1	1	1	By MS/MS	0.6	1	1	1	1	By MS/MS	0.6	1	0	0	0		0	0
tr|D4A421|D4A421_RAT;tr|A0A0G2K0N5|A0A0G2K0N5_RAT	tr|D4A421|D4A421_RAT;tr|A0A0G2K0N5|A0A0G2K0N5_RAT	138.68	1296	0	0	0		0	0	0	0	0		0	0	0	0	0		0	0	3	3	3	By MS/MS	3.3	3	0	0	0		0	0	0	0	0		0	0
tr|A0A0G2K0R4|A0A0G2K0R4_RAT;tr|A0A0G2KAJ3|A0A0G2KAJ3_RAT;tr|A8QJL8|A8QJL8_RAT	tr|A0A0G2K0R4|A0A0G2K0R4_RAT;tr|A0A0G2KAJ3|A0A0G2KAJ3_RAT;tr|A8QJL8|A8QJL8_RAT	48.33	473	0	0	0		0	0	0	0	0		0	0	2	2	2	By MS/MS	6.3	3	0	0	0		0	0	1	1	1	By MS/MS	3.6	1	2	2	2	By MS/MS	6.3	4
tr|A0A0G2K0Z9|A0A0G2K0Z9_RAT;tr|D4A5G2|D4A5G2_RAT	tr|A0A0G2K0Z9|A0A0G2K0Z9_RAT	98.515	862	1	1	1	By MS/MS	1.3	1	0	0	0		0	0	0	0	0		0	0	3	3	3	By MS/MS	3.7	6	1	1	1	By matching	1.3	0	0	0	0		0	0
tr|D3ZZZ0|D3ZZZ0_RAT;tr|A0A0G2K160|A0A0G2K160_RAT	tr|D3ZZZ0|D3ZZZ0_RAT;tr|A0A0G2K160|A0A0G2K160_RAT	247.88	2240	0	0	0		0	0	0	0	0		0	0	0	0	0		0	0	7	7	7	By MS/MS	4.3	10	1	1	1	By MS/MS	0.5	1	0	0	0		0	0
tr|A0A0G2K1A9|A0A0G2K1A9_RAT	tr|A0A0G2K1A9|A0A0G2K1A9_RAT	80.576	717	0	0	0		0	0	0	0	0		0	0	0	0	0		0	0	1	1	1	By MS/MS	1.5	1	1	1	1	By MS/MS	1.8	1	0	0	0		0	0
tr|B1WC16|B1WC16_RAT;tr|Q7TP73|Q7TP73_RAT;tr|A0A0G2K2S3|A0A0G2K2S3_RAT;tr|A0A0G2K1G0|A0A0G2K1G0_RAT	tr|B1WC16|B1WC16_RAT;tr|Q7TP73|Q7TP73_RAT;tr|A0A0G2K2S3|A0A0G2K2S3_RAT;tr|A0A0G2K1G0|A0A0G2K1G0_RAT	106.06	921	1	1	1	By matching	1.7	0	0	0	0		0	0	0	0	0		0	0	1	1	1	By MS/MS	1.7	1	1	1	1	By matching	1.7	0	0	0	0		0	0
tr|Q6TXG4|Q6TXG4_RAT;tr|A0A0G2K283|A0A0G2K283_RAT	tr|Q6TXG4|Q6TXG4_RAT;tr|A0A0G2K283|A0A0G2K283_RAT	138.7	1210	0	0	0		0	0	0	0	0		0	0	0	0	0		0	0	3	2	2	By MS/MS	2.6	3	0	0	0		0	0	1	0	0	By matching	0.7	0
tr|D3ZS50|D3ZS50_RAT;tr|A0A0G2K2B0|A0A0G2K2B0_RAT;tr|Q5EAN6|Q5EAN6_RAT;tr|B5DFL1|B5DFL1_RAT;tr|D4A0M3|D4A0M3_RAT	tr|D3ZS50|D3ZS50_RAT;tr|A0A0G2K2B0|A0A0G2K2B0_RAT;tr|Q5EAN6|Q5EAN6_RAT;tr|B5DFL1|B5DFL1_RAT;tr|D4A0M3|D4A0M3_RAT	89.876	830	0	0	0		0	0	0	0	0		0	0	0	0	0		0	0	1	1	1	By MS/MS	1.6	2	1	1	1	By MS/MS	1.6	1	0	0	0		0	0
tr|Q4KM38|Q4KM38_RAT;tr|A0A0G2K2F4|A0A0G2K2F4_RAT	tr|Q4KM38|Q4KM38_RAT;tr|A0A0G2K2F4|A0A0G2K2F4_RAT	19.971	164	1	1	1	By MS/MS	6.7	1	0	0	0		0	0	0	0	0		0	0	0	0	0		0	0	0	0	0		0	0	0	0	0		0	0
tr|B2GUY6|B2GUY6_RAT;tr|A0A0G2K2M9|A0A0G2K2M9_RAT	tr|B2GUY6|B2GUY6_RAT;tr|A0A0G2K2M9|A0A0G2K2M9_RAT	59.448	588	0	0	0		0	0	2	2	2	By MS/MS	4.6	2	0	0	0		0	0	1	1	1	By MS/MS	2.4	1	3	3	3	By MS/MS	7	3	0	0	0		0	0
tr|A0A0G2K6M4|A0A0G2K6M4_RAT;tr|A0A0G2K420|A0A0G2K420_RAT;tr|A0A0G2K2T7|A0A0G2K2T7_RAT;tr|D3ZX15|D3ZX15_RAT	tr|A0A0G2K6M4|A0A0G2K6M4_RAT;tr|A0A0G2K420|A0A0G2K420_RAT;tr|A0A0G2K2T7|A0A0G2K2T7_RAT;tr|D3ZX15|D3ZX15_RAT	55.462	516	0	0	0		0	0	0	0	0		0	0	0	0	0		0	0	2	2	2	By MS/MS	5.4	2	0	0	0		0	0	1	1	1	By MS/MS	3.1	1
tr|A0A0G2K2X3|A0A0G2K2X3_RAT;tr|Q4KLI7|Q4KLI7_RAT	tr|A0A0G2K2X3|A0A0G2K2X3_RAT;tr|Q4KLI7|Q4KLI7_RAT	53.866	459	0	0	0		0	0	0	0	0		0	0	0	0	0		0	0	0	0	0		0	0	1	1	1	By MS/MS	2.6	1	0	0	0		0	0
tr|D3ZBP2|D3ZBP2_RAT;tr|A0A0G2K3H5|A0A0G2K3H5_RAT	tr|D3ZBP2|D3ZBP2_RAT;tr|A0A0G2K3H5|A0A0G2K3H5_RAT	127.8	1129	1	1	1	By MS/MS	0.9	2	1	1	1	By matching	1	0	0	0	0		0	0	13	13	13	By MS/MS	12.3	14	8	8	8	By MS/MS	7.7	8	2	2	2	By matching	1.7	0
tr|D4AEI5|D4AEI5_RAT;tr|A0A0G2K402|A0A0G2K402_RAT	tr|D4AEI5|D4AEI5_RAT;tr|A0A0G2K402|A0A0G2K402_RAT	63.349	591	4	4	4	By MS/MS	9.3	4	8	8	8	By MS/MS	16.2	10	1	1	1	By matching	1.9	0	10	10	10	By MS/MS	20.3	27	9	9	9	By MS/MS	18.8	18	3	3	3	By MS/MS	5.8	3
tr|B0BN52|B0BN52_RAT;tr|A0A0G2K459|A0A0G2K459_RAT;tr|A0A0G2K7P7|A0A0G2K7P7_RAT	tr|B0BN52|B0BN52_RAT;tr|A0A0G2K459|A0A0G2K459_RAT;tr|A0A0G2K7P7|A0A0G2K7P7_RAT	33.528	303	0	0	0		0	0	0	0	0		0	0	0	0	0		0	0	2	2	2	By MS/MS	5.3	1	0	0	0		0	0	0	0	0		0	0
tr|A0A0G2K484|A0A0G2K484_RAT;tr|F1LMU0|F1LMU0_RAT;sp|Q29RW1|MYH4_RAT;tr|Q63350|Q63350_RAT	tr|A0A0G2K484|A0A0G2K484_RAT;tr|F1LMU0|F1LMU0_RAT;sp|Q29RW1|MYH4_RAT	222.69	1938	7	1	0	By MS/MS	5.2	1	0	0	0		0	0	0	0	0		0	0	33	7	6	By MS/MS	19.8	9	0	0	0		0	0	0	0	0		0	0
tr|D3ZZQ0|D3ZZQ0_RAT;tr|A0A0G2K490|A0A0G2K490_RAT;tr|F1M754|F1M754_RAT;tr|A0A0G2K382|A0A0G2K382_RAT;sp|F1LP90|MINK1_RAT;tr|A0A0G2JV77|A0A0G2JV77_RAT;tr|A0A0G2K7W4|A0A0G2K7W4_RAT;tr|F1LN69|F1LN69_RAT	tr|D3ZZQ0|D3ZZQ0_RAT;tr|A0A0G2K490|A0A0G2K490_RAT;tr|F1M754|F1M754_RAT;tr|A0A0G2K382|A0A0G2K382_RAT;sp|F1LP90|MINK1_RAT;tr|A0A0G2JV77|A0A0G2JV77_RAT;tr|A0A0G2K7W4|A0A0G2K7W4_RAT;tr|F1LN69|F1LN69_RAT	154.27	1354	1	1	1	By matching	0.5	0	0	0	0		0	0	0	0	0		0	0	4	4	4	By MS/MS	3.6	5	2	2	2	By MS/MS	1.8	1	1	1	1	By MS/MS	1.3	1
tr|A0A0G2K4S6|A0A0G2K4S6_RAT;tr|D3ZY46|D3ZY46_RAT;tr|G8CYZ7|G8CYZ7_RAT	tr|A0A0G2K4S6|A0A0G2K4S6_RAT;tr|D3ZY46|D3ZY46_RAT;tr|G8CYZ7|G8CYZ7_RAT	70.798	614	0	0	0		0	0	0	0	0		0	0	0	0	0		0	0	1	1	1	By MS/MS	2.4	1	0	0	0		0	0	0	0	0		0	0
tr|G3V6I5|G3V6I5_RAT;tr|A1KXF7|A1KXF7_RAT;tr|Q2TVU3|Q2TVU3_RAT;tr|A0A0G2K4Y1|A0A0G2K4Y1_RAT;tr|Q2UZS7|Q2UZS7_RAT;tr|A0A0G2K5E4|A0A0G2K5E4_RAT	tr|G3V6I5|G3V6I5_RAT;tr|A1KXF7|A1KXF7_RAT;tr|Q2TVU3|Q2TVU3_RAT;tr|A0A0G2K4Y1|A0A0G2K4Y1_RAT;tr|Q2UZS7|Q2UZS7_RAT;tr|A0A0G2K5E4|A0A0G2K5E4_RAT	46.776	429	0	0	0		0	0	0	0	0		0	0	0	0	0		0	0	3	3	3	By MS/MS	9.3	4	0	0	0		0	0	0	0	0		0	0
tr|D3ZNG9|D3ZNG9_RAT;tr|A0A0G2K5F7|A0A0G2K5F7_RAT	tr|D3ZNG9|D3ZNG9_RAT;tr|A0A0G2K5F7|A0A0G2K5F7_RAT	17.436	153	0	0	0		0	0	0	0	0		0	0	1	1	1	By MS/MS	8.5	1	0	0	0		0	0	0	0	0		0	0	1	1	1	By MS/MS	8.5	2
tr|A0A0G2K654|A0A0G2K654_RAT;sp|P15865|H14_RAT;sp|D4A3K5|H11_RAT;sp|P06349|H1T_RAT	tr|A0A0G2K654|A0A0G2K654_RAT;sp|P15865|H14_RAT	21.316	212	8	1	1	By MS/MS	24.5	3	3	0	0	By matching	16	0	0	0	0		0	0	5	1	1	By MS/MS	23.6	2	2	0	0	By matching	10.8	0	0	0	0		0	0
tr|V9GWQ7|V9GWQ7_RAT;tr|A0A0G2K6D0|A0A0G2K6D0_RAT	tr|V9GWQ7|V9GWQ7_RAT;tr|A0A0G2K6D0|A0A0G2K6D0_RAT	150.22	1366	0	0	0		0	0	0	0	0		0	0	0	0	0		0	0	1	1	1	By MS/MS	0.7	1	0	0	0		0	0	0	0	0		0	0
tr|E9PTU4|E9PTU4_RAT;tr|A0A0G2K6S9|A0A0G2K6S9_RAT;sp|Q63862-3|MYH11_RAT;sp|Q63862-2|MYH11_RAT;sp|Q63862|MYH11_RAT;tr|B2RYD3|B2RYD3_RAT;tr|Q62704|Q62704_RAT	tr|E9PTU4|E9PTU4_RAT;tr|A0A0G2K6S9|A0A0G2K6S9_RAT;sp|Q63862-3|MYH11_RAT;sp|Q63862-2|MYH11_RAT;sp|Q63862|MYH11_RAT	227.29	1972	11	7	5	By MS/MS	6.5	12	3	1	0	By matching	1.4	0	0	0	0		0	0	10	7	5	By MS/MS	5.7	11	1	0	0	By matching	0.5	0	0	0	0		0	0
tr|A0A0G2K6X8|A0A0G2K6X8_RAT	tr|A0A0G2K6X8|A0A0G2K6X8_RAT	53.212	467	1	1	1	By MS/MS	2.6	0	1	1	1	By MS/MS	2.6	0	1	1	1	By MS/MS	2.6	0	1	1	1	By MS/MS	2.6	0	1	1	1	By matching	2.6	0	0	0	0		0	0
tr|D3ZN21|D3ZN21_RAT;tr|A0A0G2K719|A0A0G2K719_RAT;tr|D4ADE8|D4ADE8_RAT;tr|F1LQD1|F1LQD1_RAT;sp|Q64060|DDX4_RAT;tr|H9BFH0|H9BFH0_RAT;tr|C7E3F3|C7E3F3_RAT	tr|D3ZN21|D3ZN21_RAT;tr|A0A0G2K719|A0A0G2K719_RAT	72.994	659	6	6	1	By MS/MS	10.8	10	6	5	1	By MS/MS	9.4	6	2	1	0	By matching	2.7	0	11	10	1	By MS/MS	17.3	22	6	5	1	By MS/MS	9.7	8	6	5	1	By MS/MS	9	8
tr|A0A0G2K736|A0A0G2K736_RAT;tr|F1MA31|F1MA31_RAT;tr|B3STT9|B3STT9_RAT	tr|A0A0G2K736|A0A0G2K736_RAT;tr|F1MA31|F1MA31_RAT;tr|B3STT9|B3STT9_RAT	93.969	865	0	0	0		0	0	0	0	0		0	0	0	0	0		0	0	2	2	2	By MS/MS	3	4	2	2	2	By MS/MS	3	2	0	0	0		0	0
tr|B5DF95|B5DF95_RAT;tr|A0A0G2K782|A0A0G2K782_RAT	tr|B5DF95|B5DF95_RAT;tr|A0A0G2K782|A0A0G2K782_RAT	35.209	324	0	0	0		0	0	1	1	1	By matching	3.1	0	3	3	3	By MS/MS	12	3	4	4	4	By MS/MS	19.4	5	2	2	2	By MS/MS	5.9	3	4	4	4	By MS/MS	15.1	11
tr|A0A0G2K7M3|A0A0G2K7M3_RAT;tr|D3ZBD2|D3ZBD2_RAT	tr|A0A0G2K7M3|A0A0G2K7M3_RAT;tr|D3ZBD2|D3ZBD2_RAT	11.939	111	0	0	0		0	0	0	0	0		0	0	1	1	1	By MS/MS	14.4	3	0	0	0		0	0	0	0	0		0	0	0	0	0		0	0
tr|A0A0G2K7M4|A0A0G2K7M4_RAT	tr|A0A0G2K7M4|A0A0G2K7M4_RAT	111.08	1016	0	0	0		0	0	0	0	0		0	0	0	0	0		0	0	1	1	1	By MS/MS	0.8	2	1	1	1	By MS/MS	0.8	3	1	1	1	By MS/MS	0.8	2
tr|A0A0G2K7N8|A0A0G2K7N8_RAT	tr|A0A0G2K7N8|A0A0G2K7N8_RAT	304.34	2768	0	0	0		0	0	0	0	0		0	0	0	0	0		0	0	4	4	4	By MS/MS	1.6	3	0	0	0		0	0	0	0	0		0	0
tr|B2GUY7|B2GUY7_RAT;tr|G3V9T6|G3V9T6_RAT;tr|A0A0G2K7P2|A0A0G2K7P2_RAT	tr|B2GUY7|B2GUY7_RAT;tr|G3V9T6|G3V9T6_RAT;tr|A0A0G2K7P2|A0A0G2K7P2_RAT	98.723	877	3	3	3	By MS/MS	3.4	3	1	1	1	By matching	0.9	0	1	1	1	By MS/MS	1.1	1	3	3	3	By MS/MS	5	5	2	2	2	By MS/MS	2.1	1	1	1	1	By MS/MS	1.1	2
tr|Q9QUI9|Q9QUI9_RAT;tr|O88768|O88768_RAT;tr|A0A0G2K7U5|A0A0G2K7U5_RAT;tr|Q63629|Q63629_RAT	tr|Q9QUI9|Q9QUI9_RAT;tr|O88768|O88768_RAT;tr|A0A0G2K7U5|A0A0G2K7U5_RAT;tr|Q63629|Q63629_RAT	43.383	374	0	0	0		0	0	0	0	0		0	0	0	0	0		0	0	2	2	2	By MS/MS	5.9	2	1	1	1	By MS/MS	3.2	2	1	1	1	By MS/MS	3.2	3
tr|A0A0G2K849|A0A0G2K849_RAT;tr|Q5I0H7|Q5I0H7_RAT;tr|F1LT11|F1LT11_RAT	tr|A0A0G2K849|A0A0G2K849_RAT;tr|Q5I0H7|Q5I0H7_RAT	68.602	636	0	0	0		0	0	0	0	0		0	0	0	0	0		0	0	4	4	4	By MS/MS	8	4	0	0	0		0	0	0	0	0		0	0
tr|D4A005|D4A005_RAT;tr|A0A0G2K889|A0A0G2K889_RAT	tr|D4A005|D4A005_RAT;tr|A0A0G2K889|A0A0G2K889_RAT	138.91	1264	1	1	1	By MS/MS	0.6	1	0	0	0		0	0	0	0	0		0	0	3	3	3	By MS/MS	3	3	1	1	1	By matching	0.6	0	0	0	0		0	0
tr|A0A0G2K8K0|A0A0G2K8K0_RAT;tr|Q4KM71|Q4KM71_RAT;tr|O54725|O54725_RAT	tr|A0A0G2K8K0|A0A0G2K8K0_RAT;tr|Q4KM71|Q4KM71_RAT	75.085	696	8	8	8	By MS/MS	12.5	10	10	10	9	By MS/MS	13.6	15	4	4	4	By MS/MS	6.5	4	10	10	9	By MS/MS	14.4	29	11	11	10	By MS/MS	17.5	43	6	6	5	By MS/MS	9.2	7
tr|F1M0V4|F1M0V4_RAT;tr|A0A0G2K8V3|A0A0G2K8V3_RAT;tr|F1LZ00|F1LZ00_RAT	tr|F1M0V4|F1M0V4_RAT;tr|A0A0G2K8V3|A0A0G2K8V3_RAT;tr|F1LZ00|F1LZ00_RAT	182.73	1594	4	4	4	By MS/MS	2.6	5	3	3	3	By MS/MS	2.3	2	0	0	0		0	0	4	4	4	By MS/MS	2.9	5	5	5	5	By MS/MS	3.5	6	0	0	0		0	0
tr|A0A0G2K904|A0A0G2K904_RAT;tr|Q568Z5|Q568Z5_RAT	tr|A0A0G2K904|A0A0G2K904_RAT	117.17	1034	3	3	3	By MS/MS	3.9	3	6	6	6	By MS/MS	6.5	5	1	1	1	By matching	0.7	0	7	7	7	By MS/MS	6.6	14	9	9	9	By MS/MS	9.3	14	7	7	7	By MS/MS	7.3	9
tr|B2RYI3|B2RYI3_RAT;tr|G3V8U3|G3V8U3_RAT;tr|A0A0G2K948|A0A0G2K948_RAT	tr|B2RYI3|B2RYI3_RAT;tr|G3V8U3|G3V8U3_RAT;tr|A0A0G2K948|A0A0G2K948_RAT	44.084	390	1	1	1	By MS/MS	3.8	1	0	0	0		0	0	2	2	2	By MS/MS	6.2	1	4	4	4	By MS/MS	12.1	10	2	2	2	By MS/MS	6.2	3	3	3	3	By MS/MS	10	6
tr|A0A0G2K9A7|A0A0G2K9A7_RAT;tr|Q6QI90|Q6QI90_RAT	tr|A0A0G2K9A7|A0A0G2K9A7_RAT;tr|Q6QI90|Q6QI90_RAT	94.203	829	0	0	0		0	0	0	0	0		0	0	0	0	0		0	0	3	3	3	By MS/MS	4.8	4	0	0	0		0	0	0	0	0		0	0
tr|D4A3Q2|D4A3Q2_RAT;tr|A0A0G2K9G6|A0A0G2K9G6_RAT;tr|D3ZXT2|D3ZXT2_RAT;tr|A0A0G2K4D9|A0A0G2K4D9_RAT	tr|D4A3Q2|D4A3Q2_RAT;tr|A0A0G2K9G6|A0A0G2K9G6_RAT;tr|D3ZXT2|D3ZXT2_RAT;tr|A0A0G2K4D9|A0A0G2K4D9_RAT	128.9	1122	0	0	0		0	0	1	1	1	By MS/MS	0.9	1	0	0	0		0	0	1	1	1	By MS/MS	0.8	1	2	2	2	By MS/MS	2	2	0	0	0		0	0
tr|Q5XIL1|Q5XIL1_RAT;tr|E9PTI1|E9PTI1_RAT;tr|A0A0G2K9J2|A0A0G2K9J2_RAT	tr|Q5XIL1|Q5XIL1_RAT;tr|E9PTI1|E9PTI1_RAT;tr|A0A0G2K9J2|A0A0G2K9J2_RAT	50.859	441	0	0	0		0	0	0	0	0		0	0	0	0	0		0	0	1	1	1	By MS/MS	3.4	1	0	0	0		0	0	0	0	0		0	0
tr|A0A0G2K9N3|A0A0G2K9N3_RAT;tr|W8BZ34|W8BZ34_RAT;tr|C9WPN2|C9WPN2_RAT	tr|A0A0G2K9N3|A0A0G2K9N3_RAT;tr|W8BZ34|W8BZ34_RAT;tr|C9WPN2|C9WPN2_RAT	73.033	652	5	0	0	By matching	9	0	5	0	0	By matching	7.7	0	2	0	0	By matching	2.8	0	11	1	1	By MS/MS	17.5	1	5	0	0	By matching	8	0	5	0	0	By matching	7.2	0
tr|F1LWX5|F1LWX5_RAT;tr|A0A0G2KAI2|A0A0G2KAI2_RAT	tr|F1LWX5|F1LWX5_RAT;tr|A0A0G2KAI2|A0A0G2KAI2_RAT	107.7	979	0	0	0		0	0	1	1	1	By matching	0.7	0	0	0	0		0	0	3	3	3	By MS/MS	3	4	1	1	1	By matching	0.7	0	0	0	0		0	0
tr|A0A0G2KAJ7|A0A0G2KAJ7_RAT	tr|A0A0G2KAJ7|A0A0G2KAJ7_RAT	342.52	3143	2	2	2	By MS/MS	0.7	3	0	0	0		0	0	0	0	0		0	0	0	0	0		0	0	0	0	0		0	0	0	0	0		0	0
tr|A0A0G2KAZ7|A0A0G2KAZ7_RAT;sp|Q3SWU3|HNRDL_RAT	tr|A0A0G2KAZ7|A0A0G2KAZ7_RAT;sp|Q3SWU3|HNRDL_RAT	46.307	419	3	3	2	By MS/MS	7.6	3	2	2	2	By MS/MS	5.7	3	0	0	0		0	0	4	4	3	By MS/MS	11.2	9	3	3	3	By MS/MS	9.3	8	3	3	3	By MS/MS	9.3	3
tr|Q52KS1|Q52KS1_RAT;tr|A0A0G2KBC7|A0A0G2KBC7_RAT;sp|P47858|PFKAM_RAT	tr|Q52KS1|Q52KS1_RAT;tr|A0A0G2KBC7|A0A0G2KBC7_RAT;sp|P47858|PFKAM_RAT	85.342	780	0	0	0		0	0	0	0	0		0	0	0	0	0		0	0	3	3	3	By MS/MS	5.1	4	2	2	2	By MS/MS	2.4	3	0	0	0		0	0
tr|Q6AY36|Q6AY36_RAT;tr|A0A0G2QC56|A0A0G2QC56_RAT	tr|Q6AY36|Q6AY36_RAT;tr|A0A0G2QC56|A0A0G2QC56_RAT	59.829	524	0	0	0		0	0	0	0	0		0	0	0	0	0		0	0	1	1	1	By MS/MS	2.3	2	0	0	0		0	0	0	0	0		0	0
tr|A0A0H2UI05|A0A0H2UI05_RAT	tr|A0A0H2UI05|A0A0H2UI05_RAT	22.748	193	0	0	0		0	0	1	1	1	By MS/MS	6.2	1	1	1	1	By matching	6.2	0	3	3	3	By MS/MS	16.1	5	2	2	2	By MS/MS	9.8	4	0	0	0		0	0
tr|B5DFG5|B5DFG5_RAT;tr|A0A0U1RRT8|A0A0U1RRT8_RAT;tr|A0A0U1RRW2|A0A0U1RRW2_RAT;tr|A0A0U1RRQ5|A0A0U1RRQ5_RAT	tr|B5DFG5|B5DFG5_RAT;tr|A0A0U1RRT8|A0A0U1RRT8_RAT;tr|A0A0U1RRW2|A0A0U1RRW2_RAT	48.778	427	2	1	1	By MS/MS	5.4	1	4	2	2	By MS/MS	15	2	0	0	0		0	0	7	4	4	By MS/MS	25.5	5	8	3	3	By MS/MS	23	4	0	0	0		0	0
tr|A0A0U1RRV7|A0A0U1RRV7_RAT;tr|Q0ZFS8|Q0ZFS8_RAT;tr|A0A0G2K1A3|A0A0G2K1A3_RAT	tr|A0A0U1RRV7|A0A0U1RRV7_RAT;tr|Q0ZFS8|Q0ZFS8_RAT	14.203	124	4	4	3	By MS/MS	32.3	10	4	4	3	By MS/MS	32.3	6	4	4	3	By MS/MS	32.3	4	4	4	3	By MS/MS	32.3	10	4	4	3	By MS/MS	32.3	8	3	3	3	By MS/MS	21	10
tr|A0A140UHX1|A0A140UHX1_RAT;tr|Q66HB0|Q66HB0_RAT	tr|A0A140UHX1|A0A140UHX1_RAT;tr|Q66HB0|Q66HB0_RAT	71.299	648	0	0	0		0	0	0	0	0		0	0	0	0	0		0	0	2	2	2	By MS/MS	4	2	0	0	0		0	0	0	0	0		0	0
tr|D4A1U1|D4A1U1_RAT;tr|A0A1W2Q655|A0A1W2Q655_RAT	tr|D4A1U1|D4A1U1_RAT;tr|A0A1W2Q655|A0A1W2Q655_RAT	73.42	668	0	0	0		0	0	1	1	1	By matching	3.1	0	1	1	1	By MS/MS	3.1	2	3	3	3	By MS/MS	5.8	8	2	2	2	By MS/MS	4.6	3	2	2	2	By MS/MS	4.9	5
tr|A0A1W2Q6L0|A0A1W2Q6L0_RAT;tr|D4A020|D4A020_RAT	tr|A0A1W2Q6L0|A0A1W2Q6L0_RAT;tr|D4A020|D4A020_RAT	53.676	498	0	0	0		0	0	0	0	0		0	0	0	0	0		0	0	1	1	1	By MS/MS	2.4	2	0	0	0		0	0	0	0	0		0	0
tr|A0A1W2Q6Q2|A0A1W2Q6Q2_RAT;tr|A0A3Q9WS43|A0A3Q9WS43_RAT;tr|A0A0G2KB92|A0A0G2KB92_RAT;sp|O08875|DCLK1_RAT;tr|A0A1W2Q632|A0A1W2Q632_RAT;tr|Q9R1P9|Q9R1P9_RAT;tr|Q9WVP7|Q9WVP7_RAT	tr|A0A1W2Q6Q2|A0A1W2Q6Q2_RAT;tr|A0A3Q9WS43|A0A3Q9WS43_RAT;tr|A0A0G2KB92|A0A0G2KB92_RAT;sp|O08875|DCLK1_RAT	82.01	739	9	9	8	By MS/MS	14.7	15	6	6	5	By MS/MS	10.1	11	6	6	5	By MS/MS	11.6	7	15	15	13	By MS/MS	24.8	45	14	14	12	By MS/MS	22.3	31	11	11	10	By MS/MS	16.2	16
tr|A0JPQ6|A0JPQ6_RAT;tr|E9PTE5|E9PTE5_RAT	tr|A0JPQ6|A0JPQ6_RAT;tr|E9PTE5|E9PTE5_RAT	53.2	498	0	0	0		0	0	0	0	0		0	0	0	0	0		0	0	1	1	1	By MS/MS	3.2	1	0	0	0		0	0	0	0	0		0	0
tr|A1A5R3|A1A5R3_RAT	tr|A1A5R3|A1A5R3_RAT	43.622	380	1	1	1	By matching	2.4	0	0	0	0		0	0	0	0	0		0	0	4	4	4	By MS/MS	9.5	4	3	3	3	By MS/MS	7.6	5	0	0	0		0	0
tr|A1L1L5|A1L1L5_RAT	tr|A1L1L5|A1L1L5_RAT	65.366	589	0	0	0		0	0	0	0	0		0	0	0	0	0		0	0	1	1	1	By MS/MS	4.1	1	1	1	1	By MS/MS	3.2	1	0	0	0		0	0
tr|A3KNA0|A3KNA0_RAT	tr|A3KNA0|A3KNA0_RAT	170.76	1484	0	0	0		0	0	0	0	0		0	0	0	0	0		0	0	2	2	2	By MS/MS	1.6	1	2	2	2	By MS/MS	1.3	2	0	0	0		0	0
tr|K0J5S5|K0J5S5_RAT;tr|A8C4G9|A8C4G9_RAT	tr|K0J5S5|K0J5S5_RAT;tr|A8C4G9|A8C4G9_RAT	58.645	517	0	0	0		0	0	0	0	0		0	0	0	0	0		0	0	1	1	1	By MS/MS	3.1	2	0	0	0		0	0	0	0	0		0	0
tr|B0BN82|B0BN82_RAT	tr|B0BN82|B0BN82_RAT	35.256	306	1	1	1	By MS/MS	4.2	2	0	0	0		0	0	0	0	0		0	0	2	2	2	By MS/MS	8.5	2	1	1	1	By MS/MS	4.2	2	1	1	1	By MS/MS	4.2	1
tr|B0BN91|B0BN91_RAT;tr|F1M7P1|F1M7P1_RAT	tr|B0BN91|B0BN91_RAT;tr|F1M7P1|F1M7P1_RAT	38.399	332	0	0	0		0	0	0	0	0		0	0	0	0	0		0	0	1	1	1	By MS/MS	3	1	0	0	0		0	0	0	0	0		0	0
tr|B1H227|B1H227_RAT	tr|B1H227|B1H227_RAT	45.111	421	2	2	2	By MS/MS	6.4	2	3	3	3	By MS/MS	10.5	6	0	0	0		0	0	5	5	5	By MS/MS	17.1	6	5	5	5	By MS/MS	15.4	10	0	0	0		0	0
tr|F6KWE7|F6KWE7_RAT;tr|B1H237|B1H237_RAT;tr|D3ZJF7|D3ZJF7_RAT	tr|F6KWE7|F6KWE7_RAT;tr|B1H237|B1H237_RAT;tr|D3ZJF7|D3ZJF7_RAT	36.245	320	0	0	0		0	0	0	0	0		0	0	0	0	0		0	0	2	2	2	By MS/MS	6.9	4	0	0	0		0	0	0	0	0		0	0
tr|B1H263|B1H263_RAT;tr|F1MAF5|F1MAF5_RAT	tr|B1H263|B1H263_RAT;tr|F1MAF5|F1MAF5_RAT	45.974	398	0	0	0		0	0	0	0	0		0	0	0	0	0		0	0	1	1	1	By MS/MS	3	1	0	0	0		0	0	0	0	0		0	0
tr|B1H2A2|B1H2A2_RAT	tr|B1H2A2|B1H2A2_RAT	55.627	496	0	0	0		0	0	1	1	1	By MS/MS	1.8	1	0	0	0		0	0	0	0	0		0	0	1	1	1	By MS/MS	1.8	2	0	0	0		0	0
tr|B1WBS4|B1WBS4_RAT	tr|B1WBS4|B1WBS4_RAT	39.124	336	0	0	0		0	0	0	0	0		0	0	0	0	0		0	0	1	1	1	By MS/MS	5.4	2	0	0	0		0	0	0	0	0		0	0
tr|G3V8V3|G3V8V3_RAT;tr|B1WBU9|B1WBU9_RAT;sp|P09812|PYGM_RAT	tr|G3V8V3|G3V8V3_RAT;tr|B1WBU9|B1WBU9_RAT;sp|P09812|PYGM_RAT	97.287	842	2	2	0	By MS/MS	2.4	2	0	0	0		0	0	1	1	1	By matching	2.1	0	4	4	2	By MS/MS	5.9	7	1	1	0	By MS/MS	1.4	1	0	0	0		0	0
tr|B1WBY6|B1WBY6_RAT;tr|G3V6M8|G3V6M8_RAT	tr|B1WBY6|B1WBY6_RAT;tr|G3V6M8|G3V6M8_RAT	33.285	293	0	0	0		0	0	1	1	1	By matching	3.1	0	0	0	0		0	0	4	4	4	By MS/MS	15	7	2	2	2	By MS/MS	8.9	2	5	5	5	By MS/MS	19.8	4
tr|F7ENH8|F7ENH8_RAT;tr|B1WBY8|B1WBY8_RAT;tr|Q99PA1|Q99PA1_RAT	tr|F7ENH8|F7ENH8_RAT;tr|B1WBY8|B1WBY8_RAT	55.345	488	2	2	1	By MS/MS	6.1	8	4	4	2	By MS/MS	12.7	9	2	2	1	By MS/MS	6.1	2	8	8	4	By MS/MS	20.5	26	6	6	3	By MS/MS	16.2	20	3	3	1	By MS/MS	8	4
tr|B1WC25|B1WC25_RAT	tr|B1WC25|B1WC25_RAT	32.578	282	0	0	0		0	0	0	0	0		0	0	0	0	0		0	0	1	1	1	By MS/MS	5	2	1	1	1	By MS/MS	5	1	0	0	0		0	0
tr|B1WC28|B1WC28_RAT	tr|B1WC28|B1WC28_RAT	40.092	372	16	16	14	By MS/MS	46.8	50	12	12	11	By MS/MS	36.8	13	2	2	1	By MS/MS	5.6	1	13	13	12	By MS/MS	40.6	36	9	9	8	By MS/MS	21	18	3	3	2	By MS/MS	8.9	2
tr|B1WC49|B1WC49_RAT	tr|B1WC49|B1WC49_RAT	56.784	504	0	0	0		0	0	1	1	1	By MS/MS	2.6	1	0	0	0		0	0	4	4	4	By MS/MS	7.9	6	5	5	5	By MS/MS	11.1	7	0	0	0		0	0
tr|B1WC70|B1WC70_RAT	tr|B1WC70|B1WC70_RAT	38.539	351	0	0	0		0	0	0	0	0		0	0	0	0	0		0	0	2	2	2	By MS/MS	7.1	5	0	0	0		0	0	0	0	0		0	0
tr|B1WCA1|B1WCA1_RAT	tr|B1WCA1|B1WCA1_RAT	54.63	493	0	0	0		0	0	0	0	0		0	0	0	0	0		0	0	3	3	3	By MS/MS	8.3	4	0	0	0		0	0	0	0	0		0	0
tr|B2GV01|B2GV01_RAT;tr|Q4FZS6|Q4FZS6_RAT	tr|B2GV01|B2GV01_RAT	74.959	668	6	5	5	By MS/MS	9.4	5	7	6	6	By MS/MS	12.6	7	5	3	3	By matching	7.5	0	11	9	9	By MS/MS	19	18	12	10	9	By MS/MS	20.1	13	8	6	6	By MS/MS	13.5	10
tr|B2GV41|B2GV41_RAT	tr|B2GV41|B2GV41_RAT	65.244	564	4	4	4	By MS/MS	8.9	3	6	6	6	By MS/MS	12.2	7	1	1	1	By MS/MS	2	2	7	7	7	By MS/MS	15.8	9	6	6	6	By MS/MS	12.8	11	1	1	1	By MS/MS	2	1
tr|B2GV73|B2GV73_RAT	tr|B2GV73|B2GV73_RAT	20.535	178	1	1	1	By matching	6.2	0	0	0	0		0	0	0	0	0		0	0	1	1	1	By MS/MS	6.2	2	1	1	1	By MS/MS	6.2	1	0	0	0		0	0
tr|Q8K551|Q8K551_RAT;tr|Q8R4I6|Q8R4I6_RAT;tr|B2GVB3|B2GVB3_RAT	tr|Q8K551|Q8K551_RAT;tr|Q8R4I6|Q8R4I6_RAT;tr|B2GVB3|B2GVB3_RAT	100.61	875	3	0	0	By matching	3.5	0	0	0	0		0	0	0	0	0		0	0	6	2	2	By MS/MS	8.1	5	2	1	1	By matching	2.7	0	1	1	1	By matching	1.8	0
tr|B2RYE9|B2RYE9_RAT	tr|B2RYE9|B2RYE9_RAT	26.481	227	1	1	1	By matching	4	0	0	0	0		0	0	3	3	3	By MS/MS	13.7	2	8	8	8	By MS/MS	30	25	4	4	4	By MS/MS	17.2	5	6	6	6	By MS/MS	27.8	17
tr|B2RYL8|B2RYL8_RAT	tr|B2RYL8|B2RYL8_RAT	69.798	622	1	1	1	By matching	1.4	0	1	1	1	By matching	1.4	0	1	1	1	By matching	1.4	0	7	7	7	By MS/MS	12.1	9	5	5	5	By MS/MS	8.2	6	4	4	4	By MS/MS	7.1	6
tr|B2RYP6|B2RYP6_RAT	tr|B2RYP6|B2RYP6_RAT	46.582	392	1	1	1	By MS/MS	3.8	1	1	1	1	By MS/MS	3.8	1	0	0	0		0	0	1	1	1	By MS/MS	3.8	2	1	1	1	By MS/MS	3.8	2	0	0	0		0	0
tr|B2RYQ5|B2RYQ5_RAT	tr|B2RYQ5|B2RYQ5_RAT	12.259	104	0	0	0		0	0	0	0	0		0	0	0	0	0		0	0	1	1	1	By MS/MS	10.6	1	1	1	1	By MS/MS	10.6	1	0	0	0		0	0
tr|B2RZ24|B2RZ24_RAT;tr|F1LM47|F1LM47_RAT	tr|B2RZ24|B2RZ24_RAT;tr|F1LM47|F1LM47_RAT	47.387	438	1	1	1	By MS/MS	1.6	1	1	1	1	By MS/MS	1.6	1	0	0	0		0	0	2	2	2	By MS/MS	3.9	2	1	1	1	By MS/MS	1.6	1	0	0	0		0	0
tr|B2RZ68|B2RZ68_RAT	tr|B2RZ68|B2RZ68_RAT	38.926	342	0	0	0		0	0	0	0	0		0	0	0	0	0		0	0	1	1	1	By MS/MS	3.8	1	1	1	1	By MS/MS	3.8	1	0	0	0		0	0
tr|B2RZ72|B2RZ72_RAT	tr|B2RZ72|B2RZ72_RAT	19.667	168	5	5	5	By MS/MS	29.8	3	4	4	4	By MS/MS	23.2	4	0	0	0		0	0	5	5	5	By MS/MS	29.8	10	5	5	5	By MS/MS	29.8	8	1	1	1	By matching	6.5	0
tr|B2RZC6|B2RZC6_RAT;sp|Q7TP98|ILF2_RAT;tr|A0A0H2UHX8|A0A0H2UHX8_RAT	tr|B2RZC6|B2RZC6_RAT;sp|Q7TP98|ILF2_RAT;tr|A0A0H2UHX8|A0A0H2UHX8_RAT	43.062	390	5	5	5	By MS/MS	17.9	3	5	5	5	By MS/MS	17.9	4	0	0	0		0	0	7	7	7	By MS/MS	23.6	18	7	7	7	By MS/MS	23.6	14	0	0	0		0	0
tr|B4F7C2|B4F7C2_RAT	tr|B4F7C2|B4F7C2_RAT	49.585	444	11	0	0	By matching	26.6	0	11	0	0	By matching	26.6	0	10	0	0	By matching	23.2	0	13	2	2	By MS/MS	32.9	4	10	0	0	By matching	23.4	0	9	0	0	By matching	20.3	0
tr|B5DEH3|B5DEH3_RAT;tr|D3ZSM5|D3ZSM5_RAT	tr|B5DEH3|B5DEH3_RAT;tr|D3ZSM5|D3ZSM5_RAT	64.86	612	0	0	0		0	0	0	0	0		0	0	1	1	1	By MS/MS	2.6	1	0	0	0		0	0	0	0	0		0	0	2	2	2	By MS/MS	5.1	3
tr|B5DEI5|B5DEI5_RAT;tr|F1MAK3|F1MAK3_RAT	tr|B5DEI5|B5DEI5_RAT;tr|F1MAK3|F1MAK3_RAT	173.4	1591	0	0	0		0	0	0	0	0		0	0	0	0	0		0	0	0	0	0		0	0	0	0	0		0	0	2	2	2	By MS/MS	1.6	3
tr|D4A0H5|D4A0H5_RAT;tr|B5DEL2|B5DEL2_RAT	tr|D4A0H5|D4A0H5_RAT;tr|B5DEL2|B5DEL2_RAT	154.88	1386	4	4	4	By MS/MS	2.8	3	5	5	5	By MS/MS	3.6	3	0	0	0		0	0	11	11	11	By MS/MS	8.7	18	9	9	9	By MS/MS	6.9	9	0	0	0		0	0
tr|B5DF02|B5DF02_RAT	tr|B5DF02|B5DF02_RAT	50.197	441	0	0	0		0	0	0	0	0		0	0	0	0	0		0	0	2	2	2	By MS/MS	5.4	3	2	2	2	By MS/MS	6.1	2	0	0	0		0	0
tr|B5DFB2|B5DFB2_RAT	tr|B5DFB2|B5DFB2_RAT	47.655	425	2	2	0	By MS/MS	4.9	2	2	2	0	By MS/MS	4.9	4	0	0	0		0	0	4	4	1	By MS/MS	10.1	8	4	4	1	By MS/MS	10.1	7	1	1	0	By MS/MS	3.1	2
tr|B5DFI5|B5DFI5_RAT	tr|B5DFI5|B5DFI5_RAT	58.554	513	0	0	0		0	0	0	0	0		0	0	0	0	0		0	0	1	1	1	By MS/MS	2.3	1	0	0	0		0	0	0	0	0		0	0
tr|B5DFJ3|B5DFJ3_RAT;tr|G3V9M1|G3V9M1_RAT	tr|B5DFJ3|B5DFJ3_RAT;tr|G3V9M1|G3V9M1_RAT	93.083	798	8	8	8	By MS/MS	11.2	9	8	8	8	By MS/MS	11.2	8	1	1	1	By MS/MS	1.5	1	10	10	10	By MS/MS	15.2	31	12	12	12	By MS/MS	18.7	22	4	4	4	By MS/MS	5.3	8
tr|G3V6T1|G3V6T1_RAT;tr|B5DFK1|B5DFK1_RAT;tr|Q5BJV4|Q5BJV4_RAT	tr|G3V6T1|G3V6T1_RAT;tr|B5DFK1|B5DFK1_RAT	138.36	1224	0	0	0		0	0	0	0	0		0	0	0	0	0		0	0	4	4	4	By MS/MS	3.5	7	0	0	0		0	0	1	1	1	By matching	1	0
tr|B5DFK6|B5DFK6_RAT	tr|B5DFK6|B5DFK6_RAT	135.67	1204	0	0	0		0	0	0	0	0		0	0	0	0	0		0	0	2	2	2	By MS/MS	1.7	4	0	0	0		0	0	0	0	0		0	0
tr|B6DTP5|B6DTP5_RAT;tr|Q6AYI1|Q6AYI1_RAT;tr|O88757|O88757_RAT	tr|B6DTP5|B6DTP5_RAT;tr|Q6AYI1|Q6AYI1_RAT	69.111	614	15	11	11	By MS/MS	24.9	17	15	10	10	By MS/MS	22.6	17	20	13	13	By MS/MS	29.8	12	25	17	17	By MS/MS	34	48	20	13	13	By MS/MS	29	24	26	18	18	By MS/MS	35.3	60
tr|B6RK61|B6RK61_RAT	tr|B6RK61|B6RK61_RAT	221.63	1941	2	1	1	By MS/MS	1.8	0	0	0	0		0	0	1	1	1	By matching	1.2	0	2	1	0	By MS/MS	1	0	0	0	0		0	0	0	0	0		0	0
tr|C0JPT7|C0JPT7_RAT	tr|C0JPT7|C0JPT7_RAT	280.49	2639	2	2	2	By MS/MS	1.1	2	0	0	0		0	0	0	0	0		0	0	1	1	1	By MS/MS	0.7	1	0	0	0		0	0	0	0	0		0	0
tr|C0KUC5|C0KUC5_RAT;tr|C0KUC6|C0KUC6_RAT	tr|C0KUC5|C0KUC5_RAT;tr|C0KUC6|C0KUC6_RAT	41.609	362	0	0	0		0	0	0	0	0		0	0	0	0	0		0	0	1	1	1	By MS/MS	3.3	2	1	1	1	By MS/MS	3.3	1	0	0	0		0	0
tr|D3Z8B2|D3Z8B2_RAT	tr|D3Z8B2|D3Z8B2_RAT	128.36	1154	6	6	6	By MS/MS	7	9	5	5	5	By MS/MS	5.6	6	0	0	0		0	0	11	11	11	By MS/MS	11	24	8	8	8	By MS/MS	8.3	12	4	4	4	By MS/MS	4.2	7
tr|D3Z8R4|D3Z8R4_RAT;tr|F1LT30|F1LT30_RAT	tr|D3Z8R4|D3Z8R4_RAT;tr|F1LT30|F1LT30_RAT	96.523	817	0	0	0		0	0	1	1	1	By MS/MS	2.2	1	0	0	0		0	0	2	2	2	By MS/MS	4	3	2	2	2	By MS/MS	4	3	0	0	0		0	0
tr|D3Z9E6|D3Z9E6_RAT	tr|D3Z9E6|D3Z9E6_RAT	88.35	782	0	0	0		0	0	0	0	0		0	0	0	0	0		0	0	3	3	3	By MS/MS	4	4	2	2	2	By MS/MS	2.8	3	0	0	0		0	0
tr|D3Z9E7|D3Z9E7_RAT	tr|D3Z9E7|D3Z9E7_RAT	40.3	357	1	1	1	By MS/MS	4.2	2	0	0	0		0	0	1	1	1	By MS/MS	4.2	2	1	1	1	By MS/MS	4.2	4	1	1	1	By MS/MS	4.2	1	1	1	1	By MS/MS	4.2	5
tr|D4A4B4|D4A4B4_RAT;tr|D3ZAI0|D3ZAI0_RAT	tr|D4A4B4|D4A4B4_RAT;tr|D3ZAI0|D3ZAI0_RAT	113.27	985	0	0	0		0	0	0	0	0		0	0	0	0	0		0	0	3	3	3	By MS/MS	4.5	5	2	2	2	By MS/MS	2.4	3	0	0	0		0	0
tr|D3ZAR3|D3ZAR3_RAT;tr|D3ZDH1|D3ZDH1_RAT	tr|D3ZAR3|D3ZAR3_RAT;tr|D3ZDH1|D3ZDH1_RAT	8.8555	81	1	1	1	By MS/MS	16	2	1	1	1	By MS/MS	16	2	1	1	1	By MS/MS	16	1	1	1	1	By MS/MS	16	3	1	1	1	By MS/MS	16	0	1	1	1	By MS/MS	16	1
tr|D3ZAY8|D3ZAY8_RAT	tr|D3ZAY8|D3ZAY8_RAT	82.609	729	1	1	1	By MS/MS	2.3	1	0	0	0		0	0	0	0	0		0	0	1	1	1	By MS/MS	1.4	1	0	0	0		0	0	0	0	0		0	0
tr|D3ZBL6|D3ZBL6_RAT	tr|D3ZBL6|D3ZBL6_RAT	137.86	1226	5	5	5	By MS/MS	5	4	1	1	1	By MS/MS	1.2	1	0	0	0		0	0	6	6	6	By MS/MS	5.1	13	5	5	5	By MS/MS	4.5	8	2	2	2	By MS/MS	1.8	2
tr|D3ZBS9|D3ZBS9_RAT	tr|D3ZBS9|D3ZBS9_RAT	58.26	515	1	1	1	By MS/MS	2.1	2	3	3	3	By MS/MS	6.6	6	0	0	0		0	0	3	3	3	By MS/MS	8.3	4	5	5	4	By MS/MS	10.3	8	0	0	0		0	0
tr|D3ZBW3|D3ZBW3_RAT	tr|D3ZBW3|D3ZBW3_RAT	67.967	620	3	3	3	By MS/MS	4.8	5	2	2	2	By MS/MS	3.5	3	1	1	1	By MS/MS	1.5	2	5	5	5	By MS/MS	6.6	9	3	3	3	By MS/MS	4.8	5	3	3	3	By MS/MS	5.3	4
tr|D3ZBY5|D3ZBY5_RAT	tr|D3ZBY5|D3ZBY5_RAT	101.02	874	0	0	0		0	0	0	0	0		0	0	0	0	0		0	0	3	3	3	By MS/MS	3.9	4	0	0	0		0	0	0	0	0		0	0
tr|D3ZC01|D3ZC01_RAT	tr|D3ZC01|D3ZC01_RAT	59.049	538	1	1	1	By matching	2	0	0	0	0		0	0	0	0	0		0	0	1	1	1	By MS/MS	2	1	0	0	0		0	0	1	1	1	By MS/MS	2	1
tr|D3ZC55|D3ZC55_RAT	tr|D3ZC55|D3ZC55_RAT	74.829	675	0	0	0		0	0	1	1	1	By MS/MS	2.1	1	1	1	1	By MS/MS	2.1	1	2	2	1	By MS/MS	3.9	4	3	3	2	By MS/MS	5.8	4	0	0	0		0	0
tr|D3ZCV0|D3ZCV0_RAT	tr|D3ZCV0|D3ZCV0_RAT	103.83	894	8	5	3	By MS/MS	10.3	5	0	0	0		0	0	0	0	0		0	0	7	4	2	By MS/MS	9.4	5	0	0	0		0	0	0	0	0		0	0
tr|D3ZD23|D3ZD23_RAT	tr|D3ZD23|D3ZD23_RAT	67.3	599	0	0	0		0	0	0	0	0		0	0	0	0	0		0	0	2	2	2	By MS/MS	3.2	4	1	1	1	By MS/MS	2	2	0	0	0		0	0
tr|D3ZD73|D3ZD73_RAT	tr|D3ZD73|D3ZD73_RAT	54.244	483	3	3	3	By MS/MS	9.5	4	1	1	1	By MS/MS	3.9	1	0	0	0		0	0	5	5	5	By MS/MS	13.7	8	4	4	4	By MS/MS	10.4	2	1	1	1	By matching	1.7	0
tr|D3ZD97|D3ZD97_RAT;tr|A0A0G2K2E8|A0A0G2K2E8_RAT;tr|Q6MG13|Q6MG13_RAT	tr|D3ZD97|D3ZD97_RAT	90.976	795	15	15	15	By MS/MS	20.4	21	14	14	14	By MS/MS	17.1	9	6	6	6	By MS/MS	8.3	4	22	22	21	By MS/MS	27.3	72	17	17	17	By MS/MS	22.1	25	18	18	17	By MS/MS	23.6	20
tr|D3ZDS4|D3ZDS4_RAT	tr|D3ZDS4|D3ZDS4_RAT	26.924	244	0	0	0		0	0	0	0	0		0	0	0	0	0		0	0	1	1	1	By MS/MS	4.5	1	1	1	1	By MS/MS	4.5	1	0	0	0		0	0
tr|D3ZEI6|D3ZEI6_RAT	tr|D3ZEI6|D3ZEI6_RAT	65.316	578	6	6	6	By MS/MS	16.1	9	4	4	4	By MS/MS	8.1	5	0	0	0		0	0	11	11	11	By MS/MS	27.2	26	10	10	10	By MS/MS	21.8	27	1	1	1	By MS/MS	1.7	3
tr|D3ZFB2|D3ZFB2_RAT	tr|D3ZFB2|D3ZFB2_RAT	58.423	491	2	2	2	By MS/MS	6.3	2	1	1	1	By MS/MS	3.7	1	0	0	0		0	0	2	2	2	By MS/MS	6.5	3	2	2	2	By MS/MS	6.5	3	0	0	0		0	0
tr|D4A404|D4A404_RAT;tr|D3ZFY7|D3ZFY7_RAT;tr|D4A2Q3|D4A2Q3_RAT	tr|D4A404|D4A404_RAT;tr|D3ZFY7|D3ZFY7_RAT;tr|D4A2Q3|D4A2Q3_RAT	58.565	518	2	2	1	By MS/MS	6.8	2	2	2	1	By MS/MS	6.8	4	0	0	0		0	0	2	2	1	By MS/MS	6.8	4	2	2	1	By MS/MS	4.6	2	0	0	0		0	0
tr|D3ZG21|D3ZG21_RAT	tr|D3ZG21|D3ZG21_RAT	214.32	1970	2	2	2	By MS/MS	1.1	2	1	1	1	By matching	0.8	0	1	1	1	By MS/MS	1.1	1	10	10	10	By MS/MS	6.6	17	10	10	10	By MS/MS	6.4	17	15	15	15	By MS/MS	10.1	39
tr|D3ZG43|D3ZG43_RAT	tr|D3ZG43|D3ZG43_RAT	30.226	264	0	0	0		0	0	0	0	0		0	0	0	0	0		0	0	1	1	1	By MS/MS	4.9	1	2	2	2	By MS/MS	9.8	3	0	0	0		0	0
tr|D3ZG48|D3ZG48_RAT;tr|Q5BJM0|Q5BJM0_RAT	tr|D3ZG48|D3ZG48_RAT;tr|Q5BJM0|Q5BJM0_RAT	82.134	734	1	1	1	By MS/MS	1.4	2	1	1	1	By matching	1.1	0	0	0	0		0	0	4	4	4	By MS/MS	5.6	6	1	1	1	By matching	1.1	0	1	1	1	By matching	1.1	0
tr|D3ZG85|D3ZG85_RAT;tr|E2E1S0|E2E1S0_RAT	tr|D3ZG85|D3ZG85_RAT	105.21	934	0	0	0		0	0	0	0	0		0	0	0	0	0		0	0	3	3	3	By MS/MS	4.8	3	1	1	1	By MS/MS	1.3	1	2	2	2	By MS/MS	2.9	2
tr|D3ZGL5|D3ZGL5_RAT	tr|D3ZGL5|D3ZGL5_RAT	37.418	312	0	0	0		0	0	1	1	1	By MS/MS	3.8	2	0	0	0		0	0	1	1	1	By MS/MS	3.8	2	1	1	1	By MS/MS	3.8	2	0	0	0		0	0
tr|F1M0A6|F1M0A6_RAT;tr|D3ZGM3|D3ZGM3_RAT;tr|Q2PYT4|Q2PYT4_RAT;tr|E9PT20|E9PT20_RAT;tr|Q2PYT3|Q2PYT3_RAT	tr|F1M0A6|F1M0A6_RAT;tr|D3ZGM3|D3ZGM3_RAT;tr|Q2PYT4|Q2PYT4_RAT;tr|E9PT20|E9PT20_RAT;tr|Q2PYT3|Q2PYT3_RAT	122.24	1119	0	0	0		0	0	0	0	0		0	0	0	0	0		0	0	1	1	1	By MS/MS	1.1	2	0	0	0		0	0	0	0	0		0	0
tr|D3ZHD6|D3ZHD6_RAT	tr|D3ZHD6|D3ZHD6_RAT	97.229	887	1	0	0	By matching	0.8	0	2	1	1	By matching	2.4	0	1	0	0	By matching	0.8	0	3	3	3	By MS/MS	3.6	3	2	2	2	By MS/MS	2.4	3	4	3	3	By MS/MS	4.2	3
tr|D3ZHX3|D3ZHX3_RAT	tr|D3ZHX3|D3ZHX3_RAT	22.498	199	0	0	0		0	0	0	0	0		0	0	0	0	0		0	0	1	1	1	By MS/MS	6	2	1	1	1	By MS/MS	6	1	0	0	0		0	0
tr|D3ZI68|D3ZI68_RAT	tr|D3ZI68|D3ZI68_RAT	55.415	499	2	2	2	By MS/MS	3.2	1	1	1	1	By MS/MS	1.6	0	0	0	0		0	0	6	6	6	By MS/MS	11.4	13	5	5	5	By MS/MS	11.2	5	5	5	5	By MS/MS	11.2	4
tr|D3ZIE5|D3ZIE5_RAT	tr|D3ZIE5|D3ZIE5_RAT	122.98	1057	4	0	0	By matching	2.6	0	5	0	0	By matching	3.5	0	2	0	0	By matching	1.7	0	10	3	3	By MS/MS	8.3	6	7	1	1	By MS/MS	5.6	1	4	1	1	By matching	3.4	0
tr|D3ZIF0|D3ZIF0_RAT	tr|D3ZIF0|D3ZIF0_RAT	63.958	562	3	3	3	By MS/MS	7.1	6	2	2	2	By MS/MS	4.3	4	1	1	1	By MS/MS	1.8	2	5	5	5	By MS/MS	12.6	8	2	2	2	By MS/MS	4.3	3	2	2	2	By MS/MS	4.3	3
tr|D3ZIX4|D3ZIX4_RAT	tr|D3ZIX4|D3ZIX4_RAT	20.488	192	2	2	2	By MS/MS	11.5	5	1	1	1	By MS/MS	5.2	1	0	0	0		0	0	2	2	2	By MS/MS	11.5	4	0	0	0		0	0	0	0	0		0	0
tr|D3ZJ19|D3ZJ19_RAT;tr|A0A0G2JYZ8|A0A0G2JYZ8_RAT;tr|Q5U2Y2|Q5U2Y2_RAT	tr|D3ZJ19|D3ZJ19_RAT;tr|A0A0G2JYZ8|A0A0G2JYZ8_RAT;tr|Q5U2Y2|Q5U2Y2_RAT	82.586	733	0	0	0		0	0	0	0	0		0	0	0	0	0		0	0	3	3	3	By MS/MS	5.9	3	1	1	1	By MS/MS	1.5	2	0	0	0		0	0
tr|D3ZJ29|D3ZJ29_RAT	tr|D3ZJ29|D3ZJ29_RAT	96.153	875	1	1	1	By MS/MS	1.4	1	1	1	1	By MS/MS	2.1	1	0	0	0		0	0	7	7	7	By MS/MS	9.7	14	5	5	5	By MS/MS	6.9	9	5	5	5	By MS/MS	6.6	4
tr|D3ZJG8|D3ZJG8_RAT	tr|D3ZJG8|D3ZJG8_RAT	137.75	1262	0	0	0		0	0	0	0	0		0	0	2	2	2	By MS/MS	2.8	4	1	1	1	By MS/MS	1	2	0	0	0		0	0	3	3	3	By MS/MS	3.7	3
tr|D3ZJH2|D3ZJH2_RAT	tr|D3ZJH2|D3ZJH2_RAT	118.05	1068	1	1	1	By MS/MS	0.7	1	0	0	0		0	0	1	1	1	By MS/MS	1	3	5	5	5	By MS/MS	5.1	10	3	3	3	By MS/MS	3	5	0	0	0		0	0
tr|D3ZJS6|D3ZJS6_RAT	tr|D3ZJS6|D3ZJS6_RAT	142.05	1305	0	0	0		0	0	0	0	0		0	0	0	0	0		0	0	4	4	4	By MS/MS	4	6	1	1	1	By MS/MS	0.6	1	0	0	0		0	0
tr|D3ZJT9|D3ZJT9_RAT	tr|D3ZJT9|D3ZJT9_RAT	94.846	843	0	0	0		0	0	0	0	0		0	0	0	0	0		0	0	2	2	2	By MS/MS	3.2	2	0	0	0		0	0	0	0	0		0	0
tr|D3ZJU0|D3ZJU0_RAT	tr|D3ZJU0|D3ZJU0_RAT	195.06	1826	0	0	0		0	0	1	1	1	By matching	0.5	0	0	0	0		0	0	3	3	3	By MS/MS	2.2	2	2	2	2	By MS/MS	1.6	2	0	0	0		0	0
tr|D3ZK36|D3ZK36_RAT	tr|D3ZK36|D3ZK36_RAT	90.198	803	0	0	0		0	0	0	0	0		0	0	0	0	0		0	0	2	2	2	By MS/MS	3.5	3	0	0	0		0	0	1	1	1	By MS/MS	1.9	1
tr|D3ZKI5|D3ZKI5_RAT	tr|D3ZKI5|D3ZKI5_RAT	225.31	2020	0	0	0		0	0	0	0	0		0	0	0	0	0		0	0	3	3	3	By MS/MS	1.7	4	1	1	1	By MS/MS	0.5	2	0	0	0		0	0
tr|D3ZKY6|D3ZKY6_RAT	tr|D3ZKY6|D3ZKY6_RAT	40.997	390	0	0	0		0	0	0	0	0		0	0	0	0	0		0	0	2	2	2	By MS/MS	5.1	1	0	0	0		0	0	0	0	0		0	0
tr|D3ZLC1|D3ZLC1_RAT	tr|D3ZLC1|D3ZLC1_RAT	68.85	616	9	9	9	By MS/MS	18	13	9	9	9	By MS/MS	17.7	11	0	0	0		0	0	11	11	11	By MS/MS	19.3	22	12	12	12	By MS/MS	20.9	22	2	2	2	By matching	3.2	0
tr|D3ZLF6|D3ZLF6_RAT;tr|D3ZZR5|D3ZZR5_RAT	tr|D3ZLF6|D3ZLF6_RAT;tr|D3ZZR5|D3ZZR5_RAT	25.675	232	0	0	0		0	0	1	1	1	By MS/MS	4.7	1	0	0	0		0	0	0	0	0		0	0	2	2	2	By MS/MS	10.8	3	0	0	0		0	0
tr|D3ZLP9|D3ZLP9_RAT	tr|D3ZLP9|D3ZLP9_RAT	112.64	1071	0	0	0		0	0	0	0	0		0	0	0	0	0		0	0	2	2	2	By MS/MS	2.1	3	2	2	2	By MS/MS	2.1	1	0	0	0		0	0
tr|D3ZLU0|D3ZLU0_RAT	tr|D3ZLU0|D3ZLU0_RAT	44.964	422	0	0	0		0	0	1	1	1	By matching	4.3	0	1	1	1	By MS/MS	4.3	1	2	2	2	By MS/MS	6.9	4	1	1	1	By MS/MS	4.3	1	1	1	1	By MS/MS	4.3	3
tr|D3ZQ45|D3ZQ45_RAT;tr|D4A4T7|D4A4T7_RAT;tr|D3ZM39|D3ZM39_RAT	tr|D3ZQ45|D3ZQ45_RAT;tr|D4A4T7|D4A4T7_RAT;tr|D3ZM39|D3ZM39_RAT	100.8	914	1	1	1	By MS/MS	1.2	2	1	1	1	By MS/MS	1.2	2	2	2	2	By MS/MS	2.1	1	1	1	1	By MS/MS	0.9	1	0	0	0		0	0	0	0	0		0	0
tr|D3ZMS1|D3ZMS1_RAT	tr|D3ZMS1|D3ZMS1_RAT	98.146	878	0	0	0		0	0	0	0	0		0	0	0	0	0		0	0	2	2	2	By MS/MS	2.5	3	1	1	1	By MS/MS	1.1	1	0	0	0		0	0
tr|D3ZMZ9|D3ZMZ9_RAT	tr|D3ZMZ9|D3ZMZ9_RAT	65.278	577	0	0	0		0	0	0	0	0		0	0	0	0	0		0	0	1	1	1	By MS/MS	2.4	1	0	0	0		0	0	0	0	0		0	0
tr|D3ZN61|D3ZN61_RAT	tr|D3ZN61|D3ZN61_RAT	61.957	548	0	0	0		0	0	0	0	0		0	0	0	0	0		0	0	1	1	1	By MS/MS	1.8	1	0	0	0		0	0	0	0	0		0	0
tr|D3ZNF4|D3ZNF4_RAT;tr|B2RZA6|B2RZA6_RAT;tr|G3V6G5|G3V6G5_RAT	tr|D3ZNF4|D3ZNF4_RAT;tr|B2RZA6|B2RZA6_RAT;tr|G3V6G5|G3V6G5_RAT	55.67	514	0	0	0		0	0	0	0	0		0	0	0	0	0		0	0	2	2	2	By MS/MS	7	6	2	2	2	By MS/MS	7	4	2	2	2	By MS/MS	7	3
tr|D3ZNI3|D3ZNI3_RAT	tr|D3ZNI3|D3ZNI3_RAT	209.48	1876	9	9	9	By MS/MS	5.4	9	1	1	1	By MS/MS	0.9	1	0	0	0		0	0	7	7	7	By MS/MS	4	6	0	0	0		0	0	0	0	0		0	0
tr|D3ZNQ6|D3ZNQ6_RAT	tr|D3ZNQ6|D3ZNQ6_RAT	20.9	183	0	0	0		0	0	0	0	0		0	0	0	0	0		0	0	2	2	2	By MS/MS	10.9	3	1	1	1	By matching	4.9	0	0	0	0		0	0
tr|D3ZNS8|D3ZNS8_RAT	tr|D3ZNS8|D3ZNS8_RAT	59.36	546	3	3	3	By MS/MS	6.6	5	1	1	1	By MS/MS	2	1	0	0	0		0	0	4	4	4	By MS/MS	9.3	6	3	3	3	By MS/MS	7.1	6	1	1	1	By MS/MS	2	1
tr|D3ZP89|D3ZP89_RAT	tr|D3ZP89|D3ZP89_RAT	92.555	824	0	0	0		0	0	0	0	0		0	0	0	0	0		0	0	5	5	5	By MS/MS	6.6	6	2	2	2	By MS/MS	3.5	2	0	0	0		0	0
tr|D3ZQG0|D3ZQG0_RAT	tr|D3ZQG0|D3ZQG0_RAT	46.702	418	0	0	0		0	0	0	0	0		0	0	0	0	0		0	0	2	2	2	By MS/MS	5	4	0	0	0		0	0	1	1	1	By MS/MS	2.6	1
tr|D3ZQM0|D3ZQM0_RAT	tr|D3ZQM0|D3ZQM0_RAT	88.587	791	0	0	0		0	0	0	0	0		0	0	0	0	0		0	0	0	0	0		0	0	1	1	1	By MS/MS	1.6	1	0	0	0		0	0
tr|D3ZQQ2|D3ZQQ2_RAT	tr|D3ZQQ2|D3ZQQ2_RAT	103.64	962	4	4	4	By MS/MS	6.5	2	0	0	0		0	0	1	1	1	By MS/MS	1.9	1	15	15	15	By MS/MS	18.3	27	10	10	10	By MS/MS	11	12	8	8	8	By MS/MS	10.4	8
tr|M0R464|M0R464_RAT;tr|D3ZQV8|D3ZQV8_RAT	tr|M0R464|M0R464_RAT;tr|D3ZQV8|D3ZQV8_RAT	32.241	284	0	0	0		0	0	0	0	0		0	0	0	0	0		0	0	1	1	1	By MS/MS	5.3	2	0	0	0		0	0	0	0	0		0	0
tr|D3ZRN2|D3ZRN2_RAT	tr|D3ZRN2|D3ZRN2_RAT	166.41	1567	0	0	0		0	0	0	0	0		0	0	0	0	0		0	0	0	0	0		0	0	2	2	2	By MS/MS	1.9	3	0	0	0		0	0
tr|D3ZS02|D3ZS02_RAT	tr|D3ZS02|D3ZS02_RAT	54.459	491	0	0	0		0	0	0	0	0		0	0	1	1	1	By MS/MS	4.1	1	1	1	1	By MS/MS	4.1	2	1	1	1	By MS/MS	4.1	1	1	1	1	By MS/MS	2.9	2
tr|D3ZSY3|D3ZSY3_RAT;tr|Q5RJJ9|Q5RJJ9_RAT;tr|A0A0G2K4M7|A0A0G2K4M7_RAT	tr|D3ZSY3|D3ZSY3_RAT;tr|Q5RJJ9|Q5RJJ9_RAT;tr|A0A0G2K4M7|A0A0G2K4M7_RAT	91.146	835	0	0	0		0	0	0	0	0		0	0	0	0	0		0	0	2	2	2	By MS/MS	2.8	1	2	2	2	By MS/MS	2.8	3	1	1	1	By matching	1.7	0
tr|D3ZT52|D3ZT52_RAT	tr|D3ZT52|D3ZT52_RAT	197.18	1726	2	2	2	By MS/MS	1	1	1	1	1	By MS/MS	0.6	1	1	1	1	By matching	0.9	0	12	12	12	By MS/MS	7.8	22	9	9	9	By MS/MS	6	12	5	5	5	By MS/MS	3.2	7
tr|D3ZUL3|D3ZUL3_RAT;tr|M0RDR9|M0RDR9_RAT	tr|D3ZUL3|D3ZUL3_RAT;tr|M0RDR9|M0RDR9_RAT	108.8	1025	9	9	9	By MS/MS	12.2	19	0	0	0		0	0	0	0	0		0	0	7	7	7	By MS/MS	9.6	10	0	0	0		0	0	0	0	0		0	0
tr|D3ZUW0|D3ZUW0_RAT	tr|D3ZUW0|D3ZUW0_RAT	43.121	387	1	0	0	By matching	5.4	0	1	0	0	By matching	5.4	0	0	0	0		0	0	2	1	1	By MS/MS	8.5	2	1	0	0	By matching	2.6	0	0	0	0		0	0
tr|D3ZUW8|D3ZUW8_RAT	tr|D3ZUW8|D3ZUW8_RAT	119.77	1058	0	0	0		0	0	0	0	0		0	0	0	0	0		0	0	2	2	2	By MS/MS	2.1	2	0	0	0		0	0	0	0	0		0	0
tr|D3ZUY8|D3ZUY8_RAT	tr|D3ZUY8|D3ZUY8_RAT	107.67	977	1	0	0	By matching	0.9	0	1	0	0	By matching	0.9	0	0	0	0		0	0	4	3	3	By MS/MS	4.1	4	1	1	1	By MS/MS	1	1	0	0	0		0	0
tr|D3ZUZ9|D3ZUZ9_RAT;tr|D4A5R0|D4A5R0_RAT	tr|D3ZUZ9|D3ZUZ9_RAT;tr|D4A5R0|D4A5R0_RAT	18.611	170	0	0	0		0	0	0	0	0		0	0	0	0	0		0	0	2	2	2	By MS/MS	11.2	3	1	1	1	By MS/MS	5.3	1	0	0	0		0	0
tr|D3ZV54|D3ZV54_RAT	tr|D3ZV54|D3ZV54_RAT	102.98	920	0	0	0		0	0	2	2	2	By matching	2.1	0	0	0	0		0	0	4	4	4	By MS/MS	4.6	4	1	1	1	By MS/MS	0.8	1	0	0	0		0	0
tr|D3ZV88|D3ZV88_RAT;tr|F1M9V3|F1M9V3_RAT	tr|D3ZV88|D3ZV88_RAT;tr|F1M9V3|F1M9V3_RAT	36.134	333	0	0	0		0	0	0	0	0		0	0	0	0	0		0	0	2	2	2	By MS/MS	5.1	1	1	1	1	By matching	2.1	0	0	0	0		0	0
tr|D3ZVA5|D3ZVA5_RAT	tr|D3ZVA5|D3ZVA5_RAT	33.853	324	6	5	5	By MS/MS	25.3	13	6	5	5	By MS/MS	21.6	8	6	5	5	By MS/MS	24.7	9	7	6	6	By MS/MS	27.5	15	8	7	7	By MS/MS	29.9	15	6	5	5	By MS/MS	22.2	7
tr|D3ZW44|D3ZW44_RAT	tr|D3ZW44|D3ZW44_RAT	9.8522	91	1	1	1	By matching	13.2	0	1	1	1	By MS/MS	13.2	1	0	0	0		0	0	1	1	1	By MS/MS	13.2	2	1	1	1	By MS/MS	13.2	2	0	0	0		0	0
tr|D3ZWL9|D3ZWL9_RAT	tr|D3ZWL9|D3ZWL9_RAT	243.29	2219	0	0	0		0	0	0	0	0		0	0	0	0	0		0	0	2	2	2	By MS/MS	1.2	3	1	1	1	By MS/MS	0.5	1	0	0	0		0	0
tr|D3ZXH7|D3ZXH7_RAT	tr|D3ZXH7|D3ZXH7_RAT	19.915	189	0	0	0		0	0	1	1	1	By matching	5.8	0	0	0	0		0	0	1	1	1	By MS/MS	5.8	2	1	1	1	By MS/MS	5.8	1	0	0	0		0	0
tr|D3ZY51|D3ZY51_RAT	tr|D3ZY51|D3ZY51_RAT	67.217	605	0	0	0		0	0	0	0	0		0	0	3	3	3	By MS/MS	5	2	2	2	2	By MS/MS	3	2	0	0	0		0	0	0	0	0		0	0
tr|Q499R2|Q499R2_RAT;tr|D3ZZY2|D3ZZY2_RAT;tr|Q5M811|Q5M811_RAT	tr|Q499R2|Q499R2_RAT;tr|D3ZZY2|D3ZZY2_RAT	87.161	765	0	0	0		0	0	0	0	0		0	0	0	0	0		0	0	2	2	2	By MS/MS	3	2	3	3	3	By MS/MS	4.2	4	4	4	4	By MS/MS	6.7	7
tr|D4A068|D4A068_RAT	tr|D4A068|D4A068_RAT	41.248	364	0	0	0		0	0	0	0	0		0	0	0	0	0		0	0	2	2	2	By MS/MS	4.9	2	1	1	1	By MS/MS	3	2	0	0	0		0	0
tr|D4A0J7|D4A0J7_RAT	tr|D4A0J7|D4A0J7_RAT	83.447	746	1	1	1	By MS/MS	1.3	1	1	1	1	By matching	1.3	0	0	0	0		0	0	1	1	1	By MS/MS	1.3	1	0	0	0		0	0	0	0	0		0	0
tr|D4A0U3|D4A0U3_RAT	tr|D4A0U3|D4A0U3_RAT	208.14	1875	1	1	1	By MS/MS	0.6	2	0	0	0		0	0	0	0	0		0	0	10	10	10	By MS/MS	7	18	4	4	4	By MS/MS	2.5	7	1	1	1	By MS/MS	0.6	2
tr|H9N1L3|H9N1L3_RAT;tr|H9N1L4|H9N1L4_RAT;tr|D4A0W4|D4A0W4_RAT	tr|H9N1L3|H9N1L3_RAT;tr|H9N1L4|H9N1L4_RAT;tr|D4A0W4|D4A0W4_RAT	87.223	812	1	1	1	By matching	1.2	0	1	1	1	By matching	1.2	0	0	0	0		0	0	3	3	3	By MS/MS	4.7	4	2	2	2	By MS/MS	2.5	3	1	1	1	By MS/MS	1.2	1
tr|D4A106|D4A106_RAT	tr|D4A106|D4A106_RAT	106.07	942	1	1	1	By matching	1.1	0	0	0	0		0	0	0	0	0		0	0	2	2	2	By MS/MS	2.2	3	1	1	1	By MS/MS	1.1	2	0	0	0		0	0
tr|D4A1B9|D4A1B9_RAT;tr|F1LQB2|F1LQB2_RAT;sp|P97690|SMC3_RAT	tr|D4A1B9|D4A1B9_RAT;tr|F1LQB2|F1LQB2_RAT;sp|P97690|SMC3_RAT	141.54	1217	12	12	12	By MS/MS	12.5	10	16	16	16	By MS/MS	17.1	14	1	1	1	By matching	0.9	0	27	27	27	By MS/MS	26.6	48	21	21	21	By MS/MS	19.4	33	7	7	7	By MS/MS	6.7	9
tr|D4A1K2|D4A1K2_RAT	tr|D4A1K2|D4A1K2_RAT	28.531	246	0	0	0		0	0	0	0	0		0	0	0	0	0		0	0	1	1	1	By MS/MS	3.7	2	0	0	0		0	0	0	0	0		0	0
tr|D4A2P1|D4A2P1_RAT	tr|D4A2P1|D4A2P1_RAT	132.15	1148	0	0	0		0	0	4	4	4	By MS/MS	3.8	2	0	0	0		0	0	3	3	3	By MS/MS	2.4	2	8	8	8	By MS/MS	8.2	13	0	0	0		0	0
tr|D4A321|D4A321_RAT	tr|D4A321|D4A321_RAT	140.47	1227	0	0	0		0	0	0	0	0		0	0	0	0	0		0	0	1	1	1	By MS/MS	1.1	2	0	0	0		0	0	0	0	0		0	0
tr|D4A3E1|D4A3E1_RAT	tr|D4A3E1|D4A3E1_RAT	64.362	591	0	0	0		0	0	0	0	0		0	0	0	0	0		0	0	2	2	2	By MS/MS	4.1	2	0	0	0		0	0	0	0	0		0	0
tr|D4A3E3|D4A3E3_RAT	tr|D4A3E3|D4A3E3_RAT	217.58	2021	1	1	1	By MS/MS	0.3	2	1	1	1	By MS/MS	0.3	1	0	0	0		0	0	4	3	3	By MS/MS	2.9	4	8	8	8	By MS/MS	4.8	15	0	0	0		0	0
tr|D4A4J0|D4A4J0_RAT	tr|D4A4J0|D4A4J0_RAT	119.86	1047	10	10	10	By MS/MS	11.4	14	10	10	10	By MS/MS	11.8	15	4	4	4	By MS/MS	5.6	4	15	15	15	By MS/MS	15.1	38	10	10	10	By MS/MS	11.8	14	8	8	8	By MS/MS	9.3	11
tr|D4A510|D4A510_RAT;tr|D3ZJU5|D3ZJU5_RAT;tr|A0A0G2K9D6|A0A0G2K9D6_RAT	tr|D4A510|D4A510_RAT	124.74	1135	1	1	1	By MS/MS	0.8	1	3	3	3	By MS/MS	3.4	4	0	0	0		0	0	5	5	5	By MS/MS	5.5	7	5	5	5	By MS/MS	5.5	8	0	0	0		0	0
tr|D4A5A6|D4A5A6_RAT	tr|D4A5A6|D4A5A6_RAT	217.2	1970	7	7	7	By MS/MS	3.8	7	7	7	7	By MS/MS	4.2	7	5	5	5	By MS/MS	3.7	6	20	20	20	By MS/MS	12.1	37	19	19	19	By MS/MS	11.7	23	15	15	15	By MS/MS	8.1	16
tr|D4A5I9|D4A5I9_RAT	tr|D4A5I9|D4A5I9_RAT	148.13	1285	0	0	0		0	0	0	0	0		0	0	0	0	0		0	0	1	1	1	By MS/MS	1.2	1	0	0	0		0	0	0	0	0		0	0
tr|D4A5R3|D4A5R3_RAT	tr|D4A5R3|D4A5R3_RAT	168.17	1592	0	0	0		0	0	0	0	0		0	0	0	0	0		0	0	2	2	2	By MS/MS	1.9	3	0	0	0		0	0	0	0	0		0	0
tr|D4A633|D4A633_RAT	tr|D4A633|D4A633_RAT	45.672	418	1	1	1	By MS/MS	3.1	1	0	0	0		0	0	4	4	4	By MS/MS	11.5	7	3	3	3	By MS/MS	9.3	7	1	1	1	By MS/MS	3.3	1	5	5	4	By MS/MS	13.9	10
tr|Q4KLJ1|Q4KLJ1_RAT;tr|D4A720|D4A720_RAT	tr|Q4KLJ1|Q4KLJ1_RAT;tr|D4A720|D4A720_RAT	17.891	157	3	2	2	By MS/MS	22.3	1	3	2	2	By matching	22.3	0	1	0	0	By matching	8.9	0	2	1	1	By matching	14.6	0	3	2	2	By MS/MS	22.3	0	2	2	2	By matching	13.4	0
tr|D4A778|D4A778_RAT	tr|D4A778|D4A778_RAT	143.96	1289	0	0	0		0	0	0	0	0		0	0	0	0	0		0	0	2	2	2	By MS/MS	1.9	2	0	0	0		0	0	0	0	0		0	0
tr|M0RB74|M0RB74_RAT;tr|D4A781|D4A781_RAT	tr|M0RB74|M0RB74_RAT;tr|D4A781|D4A781_RAT	92.662	818	0	0	0		0	0	0	0	0		0	0	0	0	0		0	0	1	1	1	By MS/MS	0.9	1	0	0	0		0	0	0	0	0		0	0
tr|D4A7J8|D4A7J8_RAT	tr|D4A7J8|D4A7J8_RAT	58.342	521	8	8	8	By MS/MS	20.2	16	5	5	5	By MS/MS	12.5	9	5	5	5	By MS/MS	12.5	7	9	9	9	By MS/MS	16.9	26	9	9	9	By MS/MS	16.9	9	8	8	8	By MS/MS	18	8
tr|D4A7R3|D4A7R3_RAT	tr|D4A7R3|D4A7R3_RAT	227.23	2008	0	0	0		0	0	1	1	1	By matching	0.5	0	0	0	0		0	0	3	3	3	By MS/MS	1.6	3	3	3	3	By MS/MS	1.6	3	0	0	0		0	0
tr|D4A817|D4A817_RAT;tr|M0RBQ5|M0RBQ5_RAT;tr|D3ZNZ9|D3ZNZ9_RAT	tr|D4A817|D4A817_RAT;tr|M0RBQ5|M0RBQ5_RAT;tr|D3ZNZ9|D3ZNZ9_RAT	13.963	126	6	2	2	By MS/MS	43.7	3	3	1	1	By matching	26.2	0	2	0	0	By matching	19	0	5	2	2	By MS/MS	32.5	7	4	2	2	By MS/MS	27	3	2	1	1	By matching	14.3	0
tr|D4A8G7|D4A8G7_RAT	tr|D4A8G7|D4A8G7_RAT	61.463	536	0	0	0		0	0	0	0	0		0	0	0	0	0		0	0	6	6	6	By MS/MS	14.7	8	3	3	3	By MS/MS	6.2	4	0	0	0		0	0
tr|D4A8H8|D4A8H8_RAT;tr|A0A0G2K472|A0A0G2K472_RAT	tr|D4A8H8|D4A8H8_RAT;tr|A0A0G2K472|A0A0G2K472_RAT	145.26	1253	5	1	1	By MS/MS	4.1	2	6	1	1	By MS/MS	5.1	2	1	0	0	By matching	0.9	0	7	2	2	By MS/MS	5.8	2	6	2	2	By MS/MS	4.9	3	3	1	1	By MS/MS	2.8	1
tr|D4A914|D4A914_RAT	tr|D4A914|D4A914_RAT	108.65	951	0	0	0		0	0	0	0	0		0	0	0	0	0		0	0	2	2	2	By MS/MS	3	3	0	0	0		0	0	0	0	0		0	0
tr|D4A919|D4A919_RAT	tr|D4A919|D4A919_RAT	35.945	348	0	0	0		0	0	0	0	0		0	0	0	0	0		0	0	2	2	2	By MS/MS	12.6	2	4	4	4	By MS/MS	22.4	6	3	3	3	By MS/MS	18.1	9
tr|D4A944|D4A944_RAT	tr|D4A944|D4A944_RAT	43.793	400	0	0	0		0	0	2	2	2	By MS/MS	10.5	3	0	0	0		0	0	4	4	4	By MS/MS	12.2	5	4	4	4	By MS/MS	12.8	4	0	0	0		0	0
tr|D4A994|D4A994_RAT	tr|D4A994|D4A994_RAT	111.18	993	0	0	0		0	0	0	0	0		0	0	0	0	0		0	0	0	0	0		0	0	2	2	2	By MS/MS	2.3	3	0	0	0		0	0
tr|D4A997|D4A997_RAT	tr|D4A997|D4A997_RAT	88.623	776	0	0	0		0	0	0	0	0		0	0	0	0	0		0	0	2	2	2	By MS/MS	2.4	3	1	1	1	By MS/MS	1	1	0	0	0		0	0
tr|D4A9A3|D4A9A3_RAT	tr|D4A9A3|D4A9A3_RAT	27.503	250	2	2	2	By MS/MS	11.2	5	2	2	2	By MS/MS	11.2	2	2	2	2	By MS/MS	11.2	2	2	2	2	By MS/MS	11.2	7	2	2	2	By MS/MS	11.2	3	2	2	2	By MS/MS	11.2	2
tr|D4A9B0|D4A9B0_RAT	tr|D4A9B0|D4A9B0_RAT	110.46	983	2	2	2	By MS/MS	1.9	2	0	0	0		0	0	0	0	0		0	0	5	5	5	By MS/MS	4.6	8	1	1	1	By MS/MS	1.1	1	0	0	0		0	0
tr|D4A9D6|D4A9D6_RAT	tr|D4A9D6|D4A9D6_RAT	131.73	1174	20	20	20	By MS/MS	23.7	40	15	15	15	By MS/MS	14.1	22	10	10	10	By MS/MS	9.3	12	27	27	27	By MS/MS	26.1	95	24	24	24	By MS/MS	20.6	51	23	23	23	By MS/MS	19	54
tr|D4A9J4|D4A9J4_RAT	tr|D4A9J4|D4A9J4_RAT	150.41	1346	0	0	0		0	0	0	0	0		0	0	0	0	0		0	0	1	1	1	By MS/MS	0.9	2	1	1	1	By MS/MS	0.9	2	1	1	1	By MS/MS	0.9	1
tr|D4A9L2|D4A9L2_RAT;sp|Q5PPI1|SRSF9_RAT	tr|D4A9L2|D4A9L2_RAT	27.744	248	6	6	6	By MS/MS	26.6	19	5	5	5	By MS/MS	20.2	11	1	1	1	By matching	4	0	5	5	5	By MS/MS	21	14	4	4	4	By MS/MS	14.5	13	2	2	2	By MS/MS	8.5	0
tr|D4AA06|D4AA06_RAT	tr|D4AA06|D4AA06_RAT	262.49	2381	0	0	0		0	0	0	0	0		0	0	0	0	0		0	0	5	5	5	By MS/MS	2.6	5	0	0	0		0	0	0	0	0		0	0
tr|D4AAG8|D4AAG8_RAT	tr|D4AAG8|D4AAG8_RAT	225.99	2006	6	6	6	By MS/MS	3.9	5	6	6	6	By MS/MS	4.1	4	1	1	1	By MS/MS	0.8	1	24	24	24	By MS/MS	13.6	38	17	17	17	By MS/MS	10.1	24	12	12	12	By MS/MS	7.1	13
tr|D4ABU0|D4ABU0_RAT	tr|D4ABU0|D4ABU0_RAT	64.336	579	0	0	0		0	0	0	0	0		0	0	0	0	0		0	0	3	3	3	By MS/MS	5.2	4	1	1	1	By MS/MS	1.9	1	0	0	0		0	0
tr|D4AC23|D4AC23_RAT	tr|D4AC23|D4AC23_RAT	59.658	544	1	1	1	By MS/MS	1.3	2	1	1	1	By MS/MS	1.3	1	0	0	0		0	0	3	3	3	By MS/MS	5.7	4	1	1	1	By MS/MS	1.3	2	1	1	1	By MS/MS	1.3	1
tr|D4AC97|D4AC97_RAT	tr|D4AC97|D4AC97_RAT	135.21	1265	0	0	0		0	0	0	0	0		0	0	0	0	0		0	0	1	1	1	By MS/MS	0.9	1	0	0	0		0	0	0	0	0		0	0
tr|D4ACA6|D4ACA6_RAT	tr|D4ACA6|D4ACA6_RAT	119.67	1089	0	0	0		0	0	0	0	0		0	0	0	0	0		0	0	2	2	2	By MS/MS	2.8	2	0	0	0		0	0	0	0	0		0	0
tr|D4ACB8|D4ACB8_RAT	tr|D4ACB8|D4ACB8_RAT	59.588	548	2	2	2	By MS/MS	4.4	2	0	0	0		0	0	0	0	0		0	0	3	3	3	By MS/MS	6.4	4	0	0	0		0	0	0	0	0		0	0
tr|D4ACW1|D4ACW1_RAT	tr|D4ACW1|D4ACW1_RAT	84.969	772	2	2	2	By MS/MS	3.8	2	0	0	0		0	0	0	0	0		0	0	4	4	4	By MS/MS	6.1	8	4	4	4	By MS/MS	6.1	5	0	0	0		0	0
tr|D4AD31|D4AD31_RAT	tr|D4AD31|D4AD31_RAT	113.55	1023	0	0	0		0	0	0	0	0		0	0	0	0	0		0	0	2	2	2	By MS/MS	2.1	3	0	0	0		0	0	0	0	0		0	0
tr|D4ADG5|D4ADG5_RAT	tr|D4ADG5|D4ADG5_RAT	90.818	808	0	0	0		0	0	0	0	0		0	0	0	0	0		0	0	5	5	5	By MS/MS	7.2	6	1	1	1	By matching	1.5	0	0	0	0		0	0
tr|D4AE02|D4AE02_RAT	tr|D4AE02|D4AE02_RAT	46.414	433	0	0	0		0	0	1	1	1	By matching	3.7	0	0	0	0		0	0	3	3	3	By MS/MS	9	7	2	2	2	By MS/MS	6.2	5	0	0	0		0	0
tr|D4AE65|D4AE65_RAT	tr|D4AE65|D4AE65_RAT	32.341	280	2	2	2	By MS/MS	10	4	2	2	2	By MS/MS	10	3	0	0	0		0	0	4	4	4	By MS/MS	22.5	14	2	2	2	By MS/MS	12.5	5	3	3	3	By MS/MS	15.4	3
tr|D4AE88|D4AE88_RAT;tr|A0A0G2K8J8|A0A0G2K8J8_RAT	tr|D4AE88|D4AE88_RAT;tr|A0A0G2K8J8|A0A0G2K8J8_RAT	88.764	785	6	6	6	By MS/MS	8.5	7	4	4	4	By MS/MS	5.6	4	5	5	5	By MS/MS	6.8	6	13	13	13	By MS/MS	19.1	30	9	9	9	By MS/MS	13.1	11	8	8	8	By MS/MS	11.7	13
tr|E9PT11|E9PT11_RAT;tr|Q5M9G4|Q5M9G4_RAT;tr|Q4FZS1|Q4FZS1_RAT	tr|E9PT11|E9PT11_RAT;tr|Q5M9G4|Q5M9G4_RAT	42.484	396	1	1	1	By MS/MS	5.1	2	1	1	1	By MS/MS	5.1	2	0	0	0		0	0	3	3	3	By MS/MS	7.8	7	2	2	2	By MS/MS	5.6	1	1	1	1	By matching	5.1	0
tr|E9PT66|E9PT66_RAT;tr|B5DF12|B5DF12_RAT	tr|E9PT66|E9PT66_RAT;tr|B5DF12|B5DF12_RAT	135.55	1217	10	10	10	By MS/MS	9.6	11	8	8	8	By MS/MS	7.6	12	0	0	0		0	0	13	13	13	By MS/MS	12.7	28	13	13	13	By MS/MS	12.7	23	0	0	0		0	0
tr|E9PTB2|E9PTB2_RAT;tr|A0A1W2Q689|A0A1W2Q689_RAT;tr|Q63403|Q63403_RAT;tr|A0A1W2Q6F0|A0A1W2Q6F0_RAT	tr|E9PTB2|E9PTB2_RAT;tr|A0A1W2Q689|A0A1W2Q689_RAT	121.04	1083	0	0	0		0	0	0	0	0		0	0	0	0	0		0	0	4	4	4	By MS/MS	4.9	4	4	4	4	By MS/MS	4.9	4	0	0	0		0	0
tr|E9PTG1|E9PTG1_RAT;tr|Q6DUH4|Q6DUH4_RAT;tr|A0A0G2JUS4|A0A0G2JUS4_RAT	tr|E9PTG1|E9PTG1_RAT;tr|Q6DUH4|Q6DUH4_RAT;tr|A0A0G2JUS4|A0A0G2JUS4_RAT	182.35	1597	5	1	1	By MS/MS	3.1	1	3	0	0	By matching	1.9	0	1	0	0	By matching	0.8	0	10	4	4	By MS/MS	7.6	5	5	1	1	By MS/MS	3.4	1	2	0	0	By matching	1.4	0
tr|Q5PQR0|Q5PQR0_RAT;tr|E9PTI6|E9PTI6_RAT	tr|Q5PQR0|Q5PQR0_RAT;tr|E9PTI6|E9PTI6_RAT	31.049	295	0	0	0		0	0	1	1	1	By MS/MS	3.1	1	0	0	0		0	0	5	5	5	By MS/MS	16.3	7	4	4	4	By MS/MS	13.2	3	0	0	0		0	0
tr|E9PU01|E9PU01_RAT	tr|E9PU01|E9PU01_RAT	218.18	1921	6	6	2	By MS/MS	3.5	6	7	7	2	By MS/MS	4	4	0	0	0		0	0	16	16	8	By MS/MS	8.6	33	14	14	6	By MS/MS	7.6	20	3	3	0	By MS/MS	1.5	3
tr|F1LM66|F1LM66_RAT;tr|Q5EB83|Q5EB83_RAT;tr|A0A1W2Q6N7|A0A1W2Q6N7_RAT	tr|F1LM66|F1LM66_RAT;tr|Q5EB83|Q5EB83_RAT	109.35	971	18	18	18	By MS/MS	22.2	19	18	18	17	By MS/MS	21.8	21	0	0	0		0	0	21	21	20	By MS/MS	25.1	48	20	20	19	By MS/MS	22.9	51	6	6	6	By MS/MS	7.1	5
tr|F1LM84|F1LM84_RAT	tr|F1LM84|F1LM84_RAT	137.04	1246	7	7	7	By MS/MS	8.6	10	0	0	0		0	0	0	0	0		0	0	3	3	3	By MS/MS	2.9	5	0	0	0		0	0	0	0	0		0	0
tr|F1LM99|F1LM99_RAT;tr|Q5BJL0|Q5BJL0_RAT	tr|F1LM99|F1LM99_RAT;tr|Q5BJL0|Q5BJL0_RAT	109.6	1004	0	0	0		0	0	0	0	0		0	0	0	0	0		0	0	2	2	2	By MS/MS	2.6	3	0	0	0		0	0	0	0	0		0	0
tr|F1LMV6|F1LMV6_RAT;tr|Q4QQR7|Q4QQR7_RAT	tr|F1LMV6|F1LMV6_RAT	332.39	2877	12	12	12	By MS/MS	4.8	16	9	9	9	By MS/MS	3.2	10	11	11	11	By MS/MS	4	18	12	12	12	By MS/MS	4.5	21	7	7	7	By MS/MS	2.2	9	9	9	9	By MS/MS	3.2	14
tr|F1LMV9|F1LMV9_RAT;tr|Q5EB67|Q5EB67_RAT	tr|F1LMV9|F1LMV9_RAT	54.964	480	0	0	0		0	0	0	0	0		0	0	0	0	0		0	0	3	3	3	By MS/MS	6	5	0	0	0		0	0	0	0	0		0	0
tr|F1LNH3|F1LNH3_RAT;tr|Q5EB88|Q5EB88_RAT	tr|F1LNH3|F1LNH3_RAT	109.66	1027	5	5	5	By MS/MS	7.3	8	0	0	0		0	0	0	0	0		0	0	3	3	3	By MS/MS	3.7	3	0	0	0		0	0	0	0	0		0	0
tr|F1LNL2|F1LNL2_RAT;tr|F1M7H3|F1M7H3_RAT;tr|B2RYQ9|B2RYQ9_RAT	tr|F1LNL2|F1LNL2_RAT;tr|F1M7H3|F1M7H3_RAT;tr|B2RYQ9|B2RYQ9_RAT	116.65	995	9	9	5	By MS/MS	8.2	10	12	12	7	By MS/MS	12.3	12	2	2	0	By matching	1.8	0	19	19	12	By MS/MS	20.2	43	16	16	10	By MS/MS	16.7	21	5	5	2	By MS/MS	4.7	2
tr|F1LNP1|F1LNP1_RAT;tr|Q8CHN9|Q8CHN9_RAT;tr|A0A1B0GWS8|A0A1B0GWS8_RAT;tr|A0A1B0GWZ0|A0A1B0GWZ0_RAT	tr|F1LNP1|F1LNP1_RAT;tr|Q8CHN9|Q8CHN9_RAT;tr|A0A1B0GWS8|A0A1B0GWS8_RAT	190.26	1751	2	2	2	By MS/MS	1.3	3	4	4	4	By MS/MS	2.5	4	0	0	0		0	0	10	10	9	By MS/MS	6.4	18	11	11	11	By MS/MS	7.2	14	2	2	2	By MS/MS	0.9	1
tr|F1LPP8|F1LPP8_RAT;tr|Q2KML0|Q2KML0_RAT;tr|Q2KML1|Q2KML1_RAT;tr|Q2KMK9|Q2KMK9_RAT;tr|Q2KMK7|Q2KMK7_RAT	tr|F1LPP8|F1LPP8_RAT;tr|Q2KML0|Q2KML0_RAT;tr|Q2KML1|Q2KML1_RAT;tr|Q2KMK9|Q2KMK9_RAT;tr|Q2KMK7|Q2KMK7_RAT	207.2	1835	4	2	2	By MS/MS	2.4	3	8	4	4	By MS/MS	5.1	4	0	0	0		0	0	12	7	7	By MS/MS	7.7	14	11	5	5	By MS/MS	6.2	5	3	1	1	By MS/MS	1.6	1
tr|F1LR02|F1LR02_RAT;tr|Q9WUW5|Q9WUW5_RAT;tr|Q9QZD2|Q9QZD2_RAT	tr|F1LR02|F1LR02_RAT;tr|Q9WUW5|Q9WUW5_RAT;tr|Q9QZD2|Q9QZD2_RAT	134.64	1311	2	2	2	By MS/MS	2.1	2	0	0	0		0	0	0	0	0		0	0	1	1	1	By MS/MS	0.8	1	0	0	0		0	0	0	0	0		0	0
tr|F1LRQ6|F1LRQ6_RAT	tr|F1LRQ6|F1LRQ6_RAT	65.935	571	0	0	0		0	0	0	0	0		0	0	0	0	0		0	0	1	1	1	By MS/MS	1.6	0	0	0	0		0	0	0	0	0		0	0
tr|F1LRV9|F1LRV9_RAT;tr|A0A0G2K0F5|A0A0G2K0F5_RAT;tr|A0A0G2K1V4|A0A0G2K1V4_RAT;tr|G3V6E1|G3V6E1_RAT;sp|P04462|MYH8_RAT;tr|Q9QZV8|Q9QZV8_RAT	tr|F1LRV9|F1LRV9_RAT;tr|A0A0G2K0F5|A0A0G2K0F5_RAT;tr|A0A0G2K1V4|A0A0G2K1V4_RAT;tr|G3V6E1|G3V6E1_RAT	223.28	1943	6	6	0	By MS/MS	4.3	12	0	0	0		0	0	0	0	0		0	0	35	35	7	By MS/MS	20.7	84	0	0	0		0	0	0	0	0		0	0
tr|F1LSC3|F1LSC3_RAT;tr|O88629|O88629_RAT;tr|F1LM37|F1LM37_RAT	tr|F1LSC3|F1LSC3_RAT;tr|O88629|O88629_RAT;tr|F1LM37|F1LM37_RAT	68.346	639	0	0	0		0	0	0	0	0		0	0	0	0	0		0	0	3	3	3	By MS/MS	6.1	3	5	5	5	By MS/MS	6.3	8	0	0	0		0	0
tr|F1LT09|F1LT09_RAT	tr|F1LT09|F1LT09_RAT	145.41	1331	1	1	1	By MS/MS	1	1	0	0	0		0	0	0	0	0		0	0	7	7	7	By MS/MS	7	12	4	4	4	By MS/MS	4.9	3	3	3	3	By MS/MS	2.9	5
tr|F1LT49|F1LT49_RAT	tr|F1LT49|F1LT49_RAT	63.53	580	0	0	0		0	0	0	0	0		0	0	0	0	0		0	0	5	5	5	By MS/MS	10.3	10	1	1	1	By matching	2.1	0	1	1	1	By matching	2.1	0
tr|F1LTF8|F1LTF8_RAT	tr|F1LTF8|F1LTF8_RAT	196.95	1773	1	1	1	By MS/MS	0.8	1	0	0	0		0	0	0	0	0		0	0	0	0	0		0	0	0	0	0		0	0	0	0	0		0	0
tr|F1LTJ5|F1LTJ5_RAT	tr|F1LTJ5|F1LTJ5_RAT	263.11	2449	14	14	14	By MS/MS	8.9	24	0	0	0		0	0	0	0	0		0	0	3	3	3	By MS/MS	1.8	4	0	0	0		0	0	0	0	0		0	0
tr|F1LV13|F1LV13_RAT;tr|F1M3D3|F1M3D3_RAT;sp|Q62826|HNRPM_RAT;sp|Q62826-2|HNRPM_RAT;tr|A0A0G2JVD4|A0A0G2JVD4_RAT	tr|F1LV13|F1LV13_RAT;tr|F1M3D3|F1M3D3_RAT;sp|Q62826|HNRPM_RAT;sp|Q62826-2|HNRPM_RAT	73.721	690	10	10	10	By MS/MS	17	17	12	12	12	By MS/MS	21.3	23	1	1	1	By MS/MS	1.4	3	18	18	18	By MS/MS	34.2	53	16	16	16	By MS/MS	29.6	40	8	8	8	By MS/MS	14.1	11
tr|F1LVV4|F1LVV4_RAT	tr|F1LVV4|F1LVV4_RAT	46.652	427	0	0	0		0	0	1	1	1	By MS/MS	3	1	0	0	0		0	0	2	2	2	By MS/MS	4.7	2	2	2	2	By MS/MS	4.7	4	0	0	0		0	0
tr|F1LVZ9|F1LVZ9_RAT	tr|F1LVZ9|F1LVZ9_RAT	97.272	861	0	0	0		0	0	0	0	0		0	0	0	0	0		0	0	0	0	0		0	0	1	1	1	By MS/MS	1.3	2	0	0	0		0	0
tr|F1LW91|F1LW91_RAT;tr|F7FF45|F7FF45_RAT	tr|F1LW91|F1LW91_RAT;tr|F7FF45|F7FF45_RAT	226.91	2019	2	2	2	By MS/MS	1	1	4	4	4	By MS/MS	2.4	5	0	0	0		0	0	4	4	4	By MS/MS	2.2	5	8	8	8	By MS/MS	4.9	10	0	0	0		0	0
tr|F1LWK7|F1LWK7_RAT	tr|F1LWK7|F1LWK7_RAT	67.072	600	1	1	1	By matching	1.5	0	0	0	0		0	0	1	0	0	By matching	1.5	0	5	2	2	By MS/MS	8	0	1	1	1	By matching	1.5	0	5	2	2	By MS/MS	8	3
tr|F1LWZ8|F1LWZ8_RAT	tr|F1LWZ8|F1LWZ8_RAT	99.496	914	3	3	3	By MS/MS	3.6	3	2	2	2	By MS/MS	2.2	3	0	0	0		0	0	3	3	3	By MS/MS	3.6	4	4	4	4	By MS/MS	4.6	8	2	2	2	By MS/MS	2.2	2
tr|F1LX07|F1LX07_RAT;tr|A0A0G2K2J7|A0A0G2K2J7_RAT;tr|F1LZW6|F1LZW6_RAT	tr|F1LX07|F1LX07_RAT;tr|A0A0G2K2J7|A0A0G2K2J7_RAT	71.916	655	1	1	1	By MS/MS	1.2	2	0	0	0		0	0	0	0	0		0	0	4	4	4	By MS/MS	6.1	5	1	1	1	By MS/MS	1.2	2	0	0	0		0	0
tr|F1LY09|F1LY09_RAT	tr|F1LY09|F1LY09_RAT	35.833	315	4	2	2	By MS/MS	14.9	2	0	0	0		0	0	0	0	0		0	0	5	2	2	By MS/MS	17.8	4	4	1	1	By MS/MS	14.6	2	1	0	0	By matching	3.8	0
tr|M0RD44|M0RD44_RAT;tr|F1M0H0|F1M0H0_RAT	tr|M0RD44|M0RD44_RAT;tr|F1M0H0|F1M0H0_RAT	128.34	1145	0	0	0		0	0	0	0	0		0	0	0	0	0		0	0	2	2	2	By MS/MS	2	3	1	1	1	By MS/MS	1	1	0	0	0		0	0
tr|F1M3B3|F1M3B3_RAT	tr|F1M3B3|F1M3B3_RAT	199.38	1758	0	0	0		0	0	0	0	0		0	0	0	0	0		0	0	2	2	2	By MS/MS	1.8	4	1	1	1	By MS/MS	0.7	1	0	0	0		0	0
tr|F1M3H8|F1M3H8_RAT	tr|F1M3H8|F1M3H8_RAT	30.076	301	4	4	4	By MS/MS	19.3	6	4	4	4	By MS/MS	14.3	2	3	3	3	By MS/MS	14	3	5	5	5	By MS/MS	19.6	8	2	2	2	By MS/MS	2.7	1	1	1	1	By matching	2.3	0
tr|F1M3P6|F1M3P6_RAT	tr|F1M3P6|F1M3P6_RAT	70.288	606	2	2	2	By matching	3.6	0	6	6	6	By MS/MS	11.4	6	0	0	0		0	0	7	7	7	By MS/MS	12.9	5	8	8	8	By MS/MS	12.9	13	0	0	0		0	0
tr|F1M5M9|F1M5M9_RAT	tr|F1M5M9|F1M5M9_RAT	124.45	1099	0	0	0		0	0	0	0	0		0	0	0	0	0		0	0	1	1	1	By MS/MS	1.1	1	0	0	0		0	0	0	0	0		0	0
tr|F1M6N0|F1M6N0_RAT	tr|F1M6N0|F1M6N0_RAT	29.245	284	2	2	2	By MS/MS	3.2	4	2	2	2	By MS/MS	3.2	3	3	3	3	By MS/MS	14.8	9	3	3	3	By MS/MS	14.8	6	2	2	2	By MS/MS	3.2	5	3	3	3	By MS/MS	14.8	4
tr|F1M6Q3|F1M6Q3_RAT	tr|F1M6Q3|F1M6Q3_RAT	160.76	1645	2	2	2	By MS/MS	1.5	3	0	0	0		0	0	0	0	0		0	0	1	1	1	By MS/MS	0.8	1	0	0	0		0	0	0	0	0		0	0
tr|F1M771|F1M771_RAT	tr|F1M771|F1M771_RAT	27.707	255	0	0	0		0	0	0	0	0		0	0	0	0	0		0	0	1	1	1	By MS/MS	8.6	1	0	0	0		0	0	0	0	0		0	0
tr|F1M805|F1M805_RAT	tr|F1M805|F1M805_RAT	70.23	596	0	0	0		0	0	0	0	0		0	0	0	0	0		0	0	4	4	4	By MS/MS	5.7	7	1	1	1	By MS/MS	1.2	1	0	0	0		0	0
tr|F1M842|F1M842_RAT	tr|F1M842|F1M842_RAT	212.86	1972	14	14	14	By MS/MS	7.5	24	12	12	12	By MS/MS	6.8	20	6	6	6	By MS/MS	4.2	6	15	15	15	By MS/MS	8.6	47	14	14	14	By MS/MS	8.5	33	8	8	8	By MS/MS	5.4	12
tr|F1M8R0|F1M8R0_RAT	tr|F1M8R0|F1M8R0_RAT	56.813	520	0	0	0		0	0	0	0	0		0	0	0	0	0		0	0	0	0	0		0	0	0	0	0		0	0	2	2	2	By MS/MS	8.1	2
tr|F1MA52|F1MA52_RAT;sp|O88984|NXF1_RAT	tr|F1MA52|F1MA52_RAT;sp|O88984|NXF1_RAT	70.484	618	1	1	1	By MS/MS	1.6	1	1	1	1	By MS/MS	1.6	1	0	0	0		0	0	6	6	6	By MS/MS	11.8	11	1	1	1	By MS/MS	1.6	2	2	2	2	By MS/MS	3.6	2
tr|Q5FWY9|Q5FWY9_RAT;tr|F1MA59|F1MA59_RAT;tr|F1LUN5|F1LUN5_RAT	tr|Q5FWY9|Q5FWY9_RAT;tr|F1MA59|F1MA59_RAT;tr|F1LUN5|F1LUN5_RAT	28.553	263	2	2	2	By MS/MS	11	6	0	0	0		0	0	0	0	0		0	0	2	2	2	By MS/MS	11	5	0	0	0		0	0	0	0	0		0	0
tr|Q66H32|Q66H32_RAT;tr|F1MAA5|F1MAA5_RAT	tr|Q66H32|Q66H32_RAT;tr|F1MAA5|F1MAA5_RAT	46.406	431	1	1	1	By MS/MS	2.8	2	1	1	1	By MS/MS	2.8	1	0	0	0		0	0	6	6	6	By MS/MS	16.5	9	6	6	6	By MS/MS	16.2	7	1	1	1	By matching	2.8	0
tr|F1MAA7|F1MAA7_RAT;tr|P97552|P97552_RAT;tr|A0A0U1RS20|A0A0U1RS20_RAT	tr|F1MAA7|F1MAA7_RAT	177.38	1607	14	14	14	By MS/MS	11.8	26	0	0	0		0	0	0	0	0		0	0	12	12	12	By MS/MS	10.3	15	0	0	0		0	0	1	1	1	By matching	0.6	0
tr|F1MAK9|F1MAK9_RAT;tr|Q5U2Q9|Q5U2Q9_RAT	tr|F1MAK9|F1MAK9_RAT;tr|Q5U2Q9|Q5U2Q9_RAT	93.342	824	1	1	1	By matching	2.1	0	0	0	0		0	0	0	0	0		0	0	3	3	3	By MS/MS	4.1	5	2	2	2	By MS/MS	3.2	2	0	0	0		0	0
tr|F1MAN8|F1MAN8_RAT;tr|P70636|P70636_RAT	tr|F1MAN8|F1MAN8_RAT	403.77	3713	9	9	9	By MS/MS	3.2	16	0	0	0		0	0	0	0	0		0	0	4	4	4	By MS/MS	1.3	5	0	0	0		0	0	0	0	0		0	0
tr|F1MAQ7|F1MAQ7_RAT;tr|E9PTE1|E9PTE1_RAT	tr|F1MAQ7|F1MAQ7_RAT;tr|E9PTE1|E9PTE1_RAT	266.12	2446	0	0	0		0	0	0	0	0		0	0	0	0	0		0	0	3	3	3	By MS/MS	1.6	4	1	1	1	By MS/MS	0.4	2	2	2	2	By MS/MS	1	1
tr|F2Z3R4|F2Z3R4_RAT;tr|A0A0G2K1B6|A0A0G2K1B6_RAT;tr|Q9QY86|Q9QY86_RAT;tr|O70190|O70190_RAT;tr|O70189|O70189_RAT;tr|Q9QY89|Q9QY89_RAT;tr|Q9QY88|Q9QY88_RAT;tr|Q9QY87|Q9QY87_RAT;tr|A0A0G2JUB7|A0A0G2JUB7_RAT;tr|Q6PWY0|Q6PWY0_RAT;tr|Q63784|Q63784_RAT;tr|O70188|O70188_RAT;tr|Q63783|Q63783_RAT;tr|A0A0G2K4J4|A0A0G2K4J4_RAT;tr|Q63573|Q63573_RAT;tr|F1LRV0|F1LRV0_RAT;tr|A0A0G2K5I9|A0A0G2K5I9_RAT;sp|P09414|…	tr|F2Z3R4|F2Z3R4_RAT;tr|A0A0G2K1B6|A0A0G2K1B6_RAT;tr|Q9QY86|Q9QY86_RAT;tr|O70190|O70190_RAT	48.867	441	1	1	0	By MS/MS	2.5	1	1	1	0	By MS/MS	2.5	1	0	0	0		0	0	7	7	6	By MS/MS	19.5	8	4	4	3	By MS/MS	8.8	4	4	4	3	By MS/MS	11.3	2
tr|F2Z3T9|F2Z3T9_RAT	tr|F2Z3T9|F2Z3T9_RAT	53.12	471	2	2	2	By MS/MS	7.9	4	3	3	3	By MS/MS	10	4	0	0	0		0	0	2	2	2	By MS/MS	6.6	7	1	1	1	By MS/MS	2.1	2	1	1	1	By matching	2.1	0
tr|Q75QC4|Q75QC4_RAT;tr|Q75QC7|Q75QC7_RAT;tr|Q75QC5|Q75QC5_RAT;tr|F7EXH3|F7EXH3_RAT;tr|Q75QC6|Q75QC6_RAT;tr|F7FKH2|F7FKH2_RAT	tr|Q75QC4|Q75QC4_RAT;tr|Q75QC7|Q75QC7_RAT;tr|Q75QC5|Q75QC5_RAT;tr|F7EXH3|F7EXH3_RAT;tr|Q75QC6|Q75QC6_RAT;tr|F7FKH2|F7FKH2_RAT	59.546	508	1	1	1	By matching	2.8	0	0	0	0		0	0	0	0	0		0	0	2	2	2	By MS/MS	4.3	2	0	0	0		0	0	0	0	0		0	0
tr|G3V624|G3V624_RAT;tr|B2RYG0|B2RYG0_RAT	tr|G3V624|G3V624_RAT;tr|B2RYG0|B2RYG0_RAT	53.177	474	1	1	1	By matching	2.1	0	0	0	0		0	0	0	0	0		0	0	3	3	3	By MS/MS	6.1	9	2	2	2	By MS/MS	4	1	0	0	0		0	0
tr|G3V661|G3V661_RAT	tr|G3V661|G3V661_RAT	170.29	1476	1	1	1	By MS/MS	0.8	1	1	1	1	By MS/MS	0.8	1	0	0	0		0	0	1	1	1	By MS/MS	0.8	2	1	1	1	By MS/MS	0.8	2	0	0	0		0	0
tr|G3V6H2|G3V6H2_RAT;tr|Q4FZS3|Q4FZS3_RAT	tr|G3V6H2|G3V6H2_RAT	273.61	2335	27	27	27	By MS/MS	13.4	26	33	33	33	By MS/MS	15.8	28	2	2	2	By matching	0.8	0	45	45	45	By MS/MS	20.6	102	42	42	42	By MS/MS	19	72	11	11	11	By MS/MS	4.3	2
tr|G3V6P7|G3V6P7_RAT;sp|Q62812|MYH9_RAT	tr|G3V6P7|G3V6P7_RAT;sp|Q62812|MYH9_RAT	226.41	1960	8	4	4	By MS/MS	4.5	4	1	0	0	By matching	0.6	0	0	0	0		0	0	11	7	7	By MS/MS	6.8	9	2	1	1	By matching	1.1	0	0	0	0		0	0
tr|G3V6U3|G3V6U3_RAT;tr|Q3B8P6|Q3B8P6_RAT	tr|G3V6U3|G3V6U3_RAT;tr|Q3B8P6|Q3B8P6_RAT	47.318	415	0	0	0		0	0	0	0	0		0	0	0	0	0		0	0	2	2	2	By MS/MS	5.3	2	0	0	0		0	0	0	0	0		0	0
tr|Q499P4|Q499P4_RAT;tr|G3V6W7|G3V6W7_RAT	tr|Q499P4|Q499P4_RAT;tr|G3V6W7|G3V6W7_RAT	77.633	685	0	0	0		0	0	0	0	0		0	0	0	0	0		0	0	1	1	1	By MS/MS	3.5	1	1	1	1	By MS/MS	1.5	1	0	0	0		0	0
tr|Q5BIZ6|Q5BIZ6_RAT;tr|G3V727|G3V727_RAT	tr|Q5BIZ6|Q5BIZ6_RAT;tr|G3V727|G3V727_RAT	36.784	323	0	0	0		0	0	0	0	0		0	0	0	0	0		0	0	1	1	1	By MS/MS	3.4	0	0	0	0		0	0	0	0	0		0	0
tr|G3V798|G3V798_RAT	tr|G3V798|G3V798_RAT	55.674	488	2	1	1	By MS/MS	4.3	2	2	1	1	By MS/MS	4.3	1	1	0	0	By matching	1.8	0	3	2	2	By MS/MS	6.8	2	2	1	1	By MS/MS	4.3	2	1	0	0	By matching	1.8	0
tr|Q9EPT7|Q9EPT7_RAT;tr|Q6IN12|Q6IN12_RAT;tr|Q5U3X5|Q5U3X5_RAT;tr|Q32Q89|Q32Q89_RAT;tr|G3V7P2|G3V7P2_RAT	tr|Q9EPT7|Q9EPT7_RAT;tr|Q6IN12|Q6IN12_RAT;tr|Q5U3X5|Q5U3X5_RAT;tr|Q32Q89|Q32Q89_RAT;tr|G3V7P2|G3V7P2_RAT	40.965	357	0	0	0		0	0	0	0	0		0	0	0	0	0		0	0	1	1	1	By MS/MS	8.7	1	0	0	0		0	0	0	0	0		0	0
tr|G3V7T6|G3V7T6_RAT;tr|Q9ET34|Q9ET34_RAT;tr|Q5FVK4|Q5FVK4_RAT	tr|G3V7T6|G3V7T6_RAT	145.83	1304	7	7	7	By MS/MS	6.4	9	11	11	11	By MS/MS	9.3	11	1	1	1	By matching	0.7	0	20	20	20	By MS/MS	18.7	42	17	17	17	By MS/MS	16.3	33	8	8	8	By MS/MS	7.4	7
tr|G3V7U4|G3V7U4_RAT;sp|P70615|LMNB1_RAT	tr|G3V7U4|G3V7U4_RAT;sp|P70615|LMNB1_RAT	66.686	587	4	4	4	By MS/MS	8.2	7	8	8	8	By MS/MS	14.8	10	0	0	0		0	0	14	14	14	By MS/MS	23.9	24	12	12	12	By MS/MS	17.2	18	3	3	3	By MS/MS	6.6	2
tr|G3V7Z1|G3V7Z1_RAT;tr|A0A0G2QBZ9|A0A0G2QBZ9_RAT	tr|G3V7Z1|G3V7Z1_RAT	40.81	373	1	1	1	By MS/MS	4	1	0	0	0		0	0	0	0	0		0	0	5	5	5	By MS/MS	15.8	9	1	1	1	By MS/MS	2.1	2	3	3	3	By MS/MS	9.4	2
tr|G3V7Z8|G3V7Z8_RAT	tr|G3V7Z8|G3V7Z8_RAT	32.31	302	1	1	1	By matching	5.3	0	1	1	1	By matching	5.3	0	1	1	1	By matching	5.3	0	1	1	1	By MS/MS	5.3	1	1	1	1	By MS/MS	5.3	1	1	1	1	By matching	5.3	0
tr|G3V885|G3V885_RAT;sp|P02563|MYH6_RAT;tr|G3V8B0|G3V8B0_RAT;sp|P02564|MYH7_RAT;tr|Q9R0H4|Q9R0H4_RAT	tr|G3V885|G3V885_RAT;sp|P02563|MYH6_RAT;tr|G3V8B0|G3V8B0_RAT;sp|P02564|MYH7_RAT	223.38	1938	28	22	22	By MS/MS	18.1	39	0	0	0		0	0	0	0	0		0	0	9	2	2	By MS/MS	5.7	1	0	0	0		0	0	0	0	0		0	0
tr|G3V897|G3V897_RAT;tr|Q32PZ5|Q32PZ5_RAT	tr|G3V897|G3V897_RAT	133.34	1173	4	4	4	By MS/MS	2.9	3	1	1	1	By MS/MS	0.7	1	0	0	0		0	0	5	5	5	By MS/MS	3.9	8	3	3	3	By MS/MS	2.2	5	0	0	0		0	0
tr|G3V8A5|G3V8A5_RAT;tr|B5DFC1|B5DFC1_RAT	tr|G3V8A5|G3V8A5_RAT;tr|B5DFC1|B5DFC1_RAT	91.726	796	2	2	2	By MS/MS	3.6	1	1	1	1	By MS/MS	1.1	1	0	0	0		0	0	7	7	7	By MS/MS	9.9	10	3	3	3	By MS/MS	3.6	4	0	0	0		0	0
tr|G3V8D6|G3V8D6_RAT;sp|O70277|TRIM3_RAT	tr|G3V8D6|G3V8D6_RAT;sp|O70277|TRIM3_RAT	80.76	744	5	5	5	By MS/MS	8.3	2	1	1	1	By matching	1.3	0	2	2	2	By matching	2.8	0	9	9	9	By MS/MS	13.7	16	3	3	3	By MS/MS	4.8	4	4	4	4	By MS/MS	7	5
tr|G3V8Q2|G3V8Q2_RAT	tr|G3V8Q2|G3V8Q2_RAT	56.257	506	9	1	1	By MS/MS	19.8	1	7	1	1	By MS/MS	13.8	2	1	0	0	By matching	1.8	0	8	0	0	By matching	15	0	6	0	0	By matching	11.7	0	3	0	0	By matching	5.7	0
tr|G3V8R7|G3V8R7_RAT;tr|Q5EB93|Q5EB93_RAT	tr|G3V8R7|G3V8R7_RAT;tr|Q5EB93|Q5EB93_RAT	67.44	629	0	0	0		0	0	0	0	0		0	0	11	11	11	By MS/MS	23.8	12	14	14	14	By MS/MS	32.4	29	8	8	8	By MS/MS	15.3	9	22	22	22	By MS/MS	47.4	63
tr|Q4QQS4|Q4QQS4_RAT;tr|G3V8T5|G3V8T5_RAT	tr|Q4QQS4|Q4QQS4_RAT;tr|G3V8T5|G3V8T5_RAT	51.146	463	6	6	6	By MS/MS	16.2	11	7	7	7	By MS/MS	18.6	11	1	1	1	By MS/MS	2.4	1	9	9	9	By MS/MS	23.5	20	9	9	9	By MS/MS	23.3	21	2	2	2	By MS/MS	5	4
tr|G3V8U4|G3V8U4_RAT;tr|M0RBS9|M0RBS9_RAT	tr|G3V8U4|G3V8U4_RAT;tr|M0RBS9|M0RBS9_RAT	59.529	526	0	0	0		0	0	0	0	0		0	0	0	0	0		0	0	1	1	1	By MS/MS	2.9	1	0	0	0		0	0	0	0	0		0	0
tr|G3V8Y5|G3V8Y5_RAT	tr|G3V8Y5|G3V8Y5_RAT	133.9	1174	11	11	11	By MS/MS	11.2	12	8	8	8	By MS/MS	7.7	9	1	1	1	By matching	0.7	0	22	22	22	By MS/MS	18.5	45	15	15	15	By MS/MS	13.1	12	4	4	4	By MS/MS	3.9	5
tr|G3V8Z3|G3V8Z3_RAT;tr|B2RYL0|B2RYL0_RAT	tr|G3V8Z3|G3V8Z3_RAT	53.259	487	0	0	0		0	0	0	0	0		0	0	0	0	0		0	0	3	3	3	By MS/MS	7	6	3	3	3	By MS/MS	7	3	0	0	0		0	0
tr|G3V920|G3V920_RAT	tr|G3V920|G3V920_RAT	74.805	674	0	0	0		0	0	0	0	0		0	0	0	0	0		0	0	2	2	2	By MS/MS	3.1	3	1	1	1	By MS/MS	1.2	2	0	0	0		0	0
tr|G3V953|G3V953_RAT	tr|G3V953|G3V953_RAT	199.85	1789	1	1	1	By matching	0.7	0	0	0	0		0	0	0	0	0		0	0	6	6	6	By MS/MS	4.8	8	2	2	2	By MS/MS	1.5	2	2	2	2	By MS/MS	1.6	1
tr|G3V997|G3V997_RAT;sp|Q9ESI7|DCX_RAT	tr|G3V997|G3V997_RAT;sp|Q9ESI7|DCX_RAT	40.543	365	2	1	1	By MS/MS	6.6	1	1	0	0	By matching	3	0	1	0	0	By matching	3	0	7	5	5	By MS/MS	23.6	8	5	3	3	By MS/MS	14	4	2	1	1	By MS/MS	6.6	2
tr|I6L9G6|I6L9G6_RAT	tr|I6L9G6|I6L9G6_RAT	32.147	285	4	4	4	By MS/MS	15.4	8	4	4	4	By MS/MS	15.4	7	3	3	3	By MS/MS	11.6	3	4	4	4	By MS/MS	15.4	12	4	4	4	By MS/MS	15.4	14	1	1	1	By MS/MS	3.2	2
tr|M0R3M4|M0R3M4_RAT;tr|D4A054|D4A054_RAT	tr|M0R3M4|M0R3M4_RAT;tr|D4A054|D4A054_RAT	344.39	3088	11	11	11	By MS/MS	4.9	10	13	13	13	By MS/MS	5.3	16	4	4	4	By MS/MS	1.7	4	30	30	30	By MS/MS	12	57	21	21	21	By MS/MS	8.6	26	11	11	11	By MS/MS	4.4	15
tr|M0R3Z8|M0R3Z8_RAT	tr|M0R3Z8|M0R3Z8_RAT	105.76	962	3	3	2	By MS/MS	2.9	2	5	5	4	By MS/MS	5.8	6	2	2	1	By MS/MS	2.2	2	8	8	8	By MS/MS	11.1	11	7	7	7	By MS/MS	8.1	10	7	7	6	By MS/MS	7.9	7
tr|M0R756|M0R756_RAT;tr|M0R4R2|M0R4R2_RAT	tr|M0R756|M0R756_RAT;tr|M0R4R2|M0R4R2_RAT	111.01	1010	0	0	0		0	0	0	0	0		0	0	0	0	0		0	0	3	3	3	By MS/MS	4.4	4	0	0	0		0	0	0	0	0		0	0
tr|M0R565|M0R565_RAT;tr|A0A096MJB3|A0A096MJB3_RAT;tr|A0A096MJT9|A0A096MJT9_RAT	tr|M0R565|M0R565_RAT;tr|A0A096MJB3|A0A096MJB3_RAT	35.132	313	1	1	1	By matching	3.5	0	1	1	1	By matching	3.5	0	0	0	0		0	0	4	4	4	By MS/MS	12.1	8	1	1	1	By matching	2.2	0	1	1	1	By MS/MS	3.5	1
tr|M0R750|M0R750_RAT	tr|M0R750|M0R750_RAT	342.73	3205	1	0	0	By matching	0.2	0	1	0	0	By matching	0.2	0	0	0	0		0	0	4	3	3	By MS/MS	1.2	5	1	0	0	By matching	0.2	0	0	0	0		0	0
tr|M0R7B4|M0R7B4_RAT	tr|M0R7B4|M0R7B4_RAT	22.233	220	8	8	1	By MS/MS	23.6	16	3	3	0	By MS/MS	15.5	1	0	0	0		0	0	5	5	1	By MS/MS	22.7	12	2	2	0	By MS/MS	10.5	1	0	0	0		0	0
tr|M0R907|M0R907_RAT	tr|M0R907|M0R907_RAT	13.916	126	1	1	1	By matching	7.9	0	1	1	1	By matching	7.9	0	0	0	0		0	0	2	2	2	By MS/MS	15.1	2	0	0	0		0	0	0	0	0		0	0
tr|M0R9Q1|M0R9Q1_RAT;tr|M0R3R6|M0R3R6_RAT;tr|Q920B2|Q920B2_RAT	tr|M0R9Q1|M0R9Q1_RAT;tr|M0R3R6|M0R3R6_RAT	69.493	669	5	5	5	By MS/MS	9	5	6	6	6	By MS/MS	12.7	5	2	2	2	By MS/MS	3.9	2	18	18	18	By MS/MS	29	39	14	14	14	By MS/MS	24.4	15	18	18	18	By MS/MS	27.5	45
tr|M0RAR7|M0RAR7_RAT	tr|M0RAR7|M0RAR7_RAT	52.956	481	0	0	0		0	0	0	0	0		0	0	1	1	1	By MS/MS	1.7	2	5	5	5	By MS/MS	11.2	9	1	1	1	By MS/MS	1.7	0	5	5	5	By MS/MS	11.2	6
tr|M0RBV9|M0RBV9_RAT	tr|M0RBV9|M0RBV9_RAT	30.556	279	0	0	0		0	0	0	0	0		0	0	0	0	0		0	0	1	1	1	By matching	3.6	0	1	1	1	By MS/MS	3.6	2	0	0	0		0	0
tr|O70187|O70187_RAT;tr|O70186|O70186_RAT;tr|O70185|O70185_RAT	tr|O70187|O70187_RAT;tr|O70186|O70186_RAT;tr|O70185|O70185_RAT	47.498	420	1	0	0	By matching	2.6	0	1	0	0	By matching	2.6	0	0	0	0		0	0	2	1	1	By MS/MS	5.5	1	3	2	2	By MS/MS	8.1	1	1	0	0	By matching	2.6	0
tr|Q9QX80|Q9QX80_RAT;tr|Q9Z0U8|Q9Z0U8_RAT;tr|O88311|O88311_RAT;tr|Q9QX81|Q9QX81_RAT	tr|Q9QX80|Q9QX80_RAT;tr|Q9Z0U8|Q9Z0U8_RAT;tr|O88311|O88311_RAT;tr|Q9QX81|Q9QX81_RAT	30.853	285	0	0	0		0	0	0	0	0		0	0	0	0	0		0	0	1	1	1	By MS/MS	4.9	1	1	1	1	By MS/MS	4.9	2	0	0	0		0	0
tr|Q0ZFS5|Q0ZFS5_RAT;tr|Q0D2G9|Q0D2G9_RAT	tr|Q0ZFS5|Q0ZFS5_RAT;tr|Q0D2G9|Q0D2G9_RAT	87.012	793	0	0	0		0	0	0	0	0		0	0	0	0	0		0	0	3	3	3	By MS/MS	5.3	5	2	2	2	By MS/MS	3.8	1	2	2	2	By MS/MS	3.8	2
tr|Q14TE9|Q14TE9_RAT;tr|A0A0G2JUF8|A0A0G2JUF8_RAT;sp|P41516|TOP2A_RAT;tr|A0A0G2JWP8|A0A0G2JWP8_RAT;tr|Q63177|Q63177_RAT;tr|Q63176|Q63176_RAT	tr|Q14TE9|Q14TE9_RAT	181.96	1614	33	33	33	By MS/MS	20.8	79	24	24	24	By MS/MS	14.9	37	21	21	21	By MS/MS	13.4	13	41	41	41	By MS/MS	24.7	120	32	32	32	By MS/MS	17.8	57	27	27	27	By MS/MS	15.8	53
tr|Q3KR55|Q3KR55_RAT;sp|Q7TP17|U2AF4_RAT	tr|Q3KR55|Q3KR55_RAT;sp|Q7TP17|U2AF4_RAT	27.815	239	2	2	2	By MS/MS	8.4	2	1	1	1	By MS/MS	3.3	1	0	0	0		0	0	2	2	2	By MS/MS	8.4	4	1	1	1	By MS/MS	3.3	2	0	0	0		0	0
tr|Q3MHS9|Q3MHS9_RAT;tr|Q5BJY2|Q5BJY2_RAT;tr|Q6AYJ7|Q6AYJ7_RAT	tr|Q3MHS9|Q3MHS9_RAT	58.017	531	1	1	1	By MS/MS	1.3	1	0	0	0		0	0	0	0	0		0	0	3	3	3	By MS/MS	5.5	4	2	2	2	By MS/MS	3.6	3	0	0	0		0	0
tr|Q498C9|Q498C9_RAT	tr|Q498C9|Q498C9_RAT	49.777	464	2	2	2	By MS/MS	7.1	4	1	1	1	By MS/MS	2.8	2	0	0	0		0	0	3	3	3	By MS/MS	9.9	9	1	1	1	By MS/MS	2.8	2	0	0	0		0	0
tr|Q4FZS2|Q4FZS2_RAT;tr|D4A567|D4A567_RAT;tr|Q7TP72|Q7TP72_RAT	tr|Q4FZS2|Q4FZS2_RAT;tr|D4A567|D4A567_RAT;tr|Q7TP72|Q7TP72_RAT	36.954	326	6	6	6	By MS/MS	17.2	10	6	6	6	By MS/MS	23	7	1	1	1	By MS/MS	4	1	10	10	10	By MS/MS	32.8	28	8	8	8	By MS/MS	30.1	12	4	4	4	By MS/MS	14.7	9
tr|Q4KLI0|Q4KLI0_RAT	tr|Q4KLI0|Q4KLI0_RAT	43.158	376	3	3	3	By MS/MS	12.8	3	3	3	3	By MS/MS	12.2	5	1	1	1	By MS/MS	3.5	1	6	6	6	By MS/MS	17.8	20	5	5	5	By MS/MS	15.4	12	4	4	4	By MS/MS	13.6	5
tr|Q4KLI4|Q4KLI4_RAT	tr|Q4KLI4|Q4KLI4_RAT	18.251	166	0	0	0		0	0	0	0	0		0	0	0	0	0		0	0	1	1	1	By MS/MS	10.2	1	0	0	0		0	0	0	0	0		0	0
tr|Q4KLK7|Q4KLK7_RAT;tr|Q5RJN5|Q5RJN5_RAT	tr|Q4KLK7|Q4KLK7_RAT;tr|Q5RJN5|Q5RJN5_RAT	65.399	588	10	10	10	By MS/MS	19.6	22	10	10	10	By MS/MS	18.5	20	6	6	6	By MS/MS	12.4	5	11	11	11	By MS/MS	21.4	30	7	7	7	By MS/MS	13.6	16	6	6	6	By MS/MS	12.1	8
tr|Q4V8E1|Q4V8E1_RAT	tr|Q4V8E1|Q4V8E1_RAT	65.26	593	7	7	7	By MS/MS	20.2	9	5	5	5	By MS/MS	13.3	7	7	7	7	By MS/MS	18.4	9	17	17	17	By MS/MS	38.4	49	9	9	9	By MS/MS	22.9	26	16	16	16	By MS/MS	35.1	68
tr|Q4V8F6|Q4V8F6_RAT;tr|Q6AYU2|Q6AYU2_RAT;tr|Q6AYU5|Q6AYU5_RAT;tr|Q6AY48|Q6AY48_RAT	tr|Q4V8F6|Q4V8F6_RAT;tr|Q6AYU2|Q6AYU2_RAT;tr|Q6AYU5|Q6AYU5_RAT;tr|Q6AY48|Q6AY48_RAT	35.346	335	1	1	1	By MS/MS	3.9	1	1	1	1	By matching	3.9	0	0	0	0		0	0	2	2	2	By MS/MS	9.9	4	2	2	2	By MS/MS	9.9	4	0	0	0		0	0
tr|Q811S1|Q811S1_RAT;tr|Q566E4|Q566E4_RAT	tr|Q811S1|Q811S1_RAT;tr|Q566E4|Q566E4_RAT	70.874	632	0	0	0		0	0	1	1	1	By MS/MS	2.1	1	1	1	1	By matching	1.4	0	0	0	0		0	0	2	2	2	By MS/MS	3.6	3	0	0	0		0	0
tr|Q568Y6|Q568Y6_RAT	tr|Q568Y6|Q568Y6_RAT	53.173	468	4	4	4	By MS/MS	12.4	2	3	3	3	By MS/MS	7.1	2	11	11	11	By MS/MS	26.5	21	18	18	18	By MS/MS	43.6	58	13	13	13	By MS/MS	33.8	23	13	13	13	By MS/MS	27.4	55
tr|Q56R18|Q56R18_RAT	tr|Q56R18|Q56R18_RAT	57.772	521	1	1	1	By MS/MS	1.7	1	1	1	1	By MS/MS	1.7	1	0	0	0		0	0	2	2	2	By MS/MS	4.4	3	1	1	1	By matching	1.7	0	0	0	0		0	0
tr|Q5BJN3|Q5BJN3_RAT	tr|Q5BJN3|Q5BJN3_RAT	43.388	392	0	0	0		0	0	0	0	0		0	0	0	0	0		0	0	1	1	1	By MS/MS	2.8	1	0	0	0		0	0	0	0	0		0	0
tr|Q5BJP4|Q5BJP4_RAT	tr|Q5BJP4|Q5BJP4_RAT	58.683	524	3	3	3	By MS/MS	6.9	6	4	4	4	By MS/MS	9.9	7	3	3	3	By MS/MS	8.2	3	5	5	5	By MS/MS	13.2	13	6	6	6	By MS/MS	13.2	16	3	3	3	By MS/MS	8	5
tr|Q5BK21|Q5BK21_RAT	tr|Q5BK21|Q5BK21_RAT	46.444	418	0	0	0		0	0	0	0	0		0	0	0	0	0		0	0	1	1	1	By MS/MS	4.8	1	0	0	0		0	0	0	0	0		0	0
tr|Q5EB90|Q5EB90_RAT	tr|Q5EB90|Q5EB90_RAT	31.443	275	0	0	0		0	0	1	1	1	By MS/MS	3.6	1	0	0	0		0	0	2	2	2	By MS/MS	8.7	3	3	3	3	By MS/MS	11.6	5	1	1	1	By MS/MS	3.6	2
tr|Q5I0C9|Q5I0C9_RAT	tr|Q5I0C9|Q5I0C9_RAT	76.862	686	0	0	0		0	0	0	0	0		0	0	0	0	0		0	0	5	5	5	By MS/MS	6.9	8	3	3	3	By MS/MS	3.8	2	0	0	0		0	0
tr|Q5M963|Q5M963_RAT;sp|P69060|NEUA_RAT	tr|Q5M963|Q5M963_RAT;sp|P69060|NEUA_RAT	48.14	432	6	6	6	By MS/MS	13.4	7	5	5	5	By MS/MS	10	8	1	1	1	By MS/MS	2.8	1	7	7	7	By MS/MS	14.6	15	8	8	8	By MS/MS	18.3	10	3	3	3	By MS/MS	7.4	5
tr|Q5PQK2|Q5PQK2_RAT;tr|D3ZSS1|D3ZSS1_RAT;tr|A0A0G2JWR5|A0A0G2JWR5_RAT;tr|A0A0G2JZ19|A0A0G2JZ19_RAT;tr|B2RYG5|B2RYG5_RAT	tr|Q5PQK2|Q5PQK2_RAT;tr|D3ZSS1|D3ZSS1_RAT;tr|A0A0G2JWR5|A0A0G2JWR5_RAT;tr|A0A0G2JZ19|A0A0G2JZ19_RAT;tr|B2RYG5|B2RYG5_RAT	52.673	518	0	0	0		0	0	1	1	1	By matching	3.1	0	0	0	0		0	0	1	1	1	By MS/MS	3.1	2	2	2	2	By MS/MS	3.1	3	0	0	0		0	0
tr|Q5U3Y2|Q5U3Y2_RAT;sp|O54772|SMRD2_RAT	tr|Q5U3Y2|Q5U3Y2_RAT	53.615	470	0	0	0		0	0	1	1	1	By matching	1.9	0	0	0	0		0	0	3	3	3	By MS/MS	7.2	3	4	3	3	By MS/MS	8.7	4	0	0	0		0	0
tr|Q5XHY0|Q5XHY0_RAT	tr|Q5XHY0|Q5XHY0_RAT	75.547	674	5	5	5	By MS/MS	8.2	4	1	1	1	By MS/MS	1.5	0	0	0	0		0	0	7	7	7	By MS/MS	12	15	4	4	4	By MS/MS	6.1	4	1	1	1	By MS/MS	1.5	1
tr|Q5XI17|Q5XI17_RAT	tr|Q5XI17|Q5XI17_RAT	64.118	553	0	0	0		0	0	0	0	0		0	0	0	0	0		0	0	1	1	1	By MS/MS	2.4	2	0	0	0		0	0	1	1	1	By MS/MS	2.4	1
tr|Q63011|Q63011_RAT;tr|Q6PDU6|Q6PDU6_RAT;tr|Q62670|Q62670_RAT;tr|Q62669|Q62669_RAT;tr|Q63223|Q63223_RAT	tr|Q63011|Q63011_RAT;tr|Q6PDU6|Q6PDU6_RAT;tr|Q62670|Q62670_RAT;tr|Q62669|Q62669_RAT;tr|Q63223|Q63223_RAT	15.906	146	3	1	1	By MS/MS	22.6	1	0	0	0		0	0	0	0	0		0	0	2	0	0	By matching	14.4	0	0	0	0		0	0	0	0	0		0	0
tr|Q66H48|Q66H48_RAT	tr|Q66H48|Q66H48_RAT	77.858	726	1	1	1	By matching	2.3	0	0	0	0		0	0	1	1	1	By MS/MS	2.3	2	3	3	3	By MS/MS	6.9	5	2	2	2	By MS/MS	4	1	2	2	2	By MS/MS	4	2
tr|Q66HC2|Q66HC2_RAT	tr|Q66HC2|Q66HC2_RAT	51.005	453	1	1	1	By matching	2.2	0	0	0	0		0	0	0	0	0		0	0	1	1	1	By MS/MS	2.2	2	0	0	0		0	0	0	0	0		0	0
tr|Q68FQ9|Q68FQ9_RAT	tr|Q68FQ9|Q68FQ9_RAT	50.968	450	0	0	0		0	0	0	0	0		0	0	0	0	0		0	0	2	2	2	By MS/MS	5.3	4	2	2	2	By MS/MS	5.3	3	0	0	0		0	0
tr|Q6AXN8|Q6AXN8_RAT	tr|Q6AXN8|Q6AXN8_RAT	62.972	554	0	0	0		0	0	0	0	0		0	0	0	0	0		0	0	1	1	1	By MS/MS	1.8	1	2	2	2	By MS/MS	3.8	2	1	1	1	By matching	1.8	0
tr|Q6AY02|Q6AY02_RAT	tr|Q6AY02|Q6AY02_RAT	45.347	405	0	0	0		0	0	0	0	0		0	0	0	0	0		0	0	3	3	3	By MS/MS	11.1	4	3	3	3	By MS/MS	11.1	5	0	0	0		0	0
tr|Q6AYG1|Q6AYG1_RAT	tr|Q6AYG1|Q6AYG1_RAT	41.419	371	0	0	0		0	0	0	0	0		0	0	0	0	0		0	0	1	1	1	By MS/MS	2.7	3	0	0	0		0	0	0	0	0		0	0
tr|Q6IFV5|Q6IFV5_RAT	tr|Q6IFV5|Q6IFV5_RAT	52.253	468	2	1	1	By MS/MS	4.1	1	3	1	1	By MS/MS	6	2	1	0	0	By matching	1.5	0	3	1	1	By MS/MS	6	1	1	0	0	By matching	1.5	0	1	0	0	By matching	1.5	0
tr|Q6MG20|Q6MG20_RAT	tr|Q6MG20|Q6MG20_RAT	52.211	463	0	0	0		0	0	0	0	0		0	0	0	0	0		0	0	2	2	2	By MS/MS	5.4	4	1	1	1	By MS/MS	2.8	2	0	0	0		0	0
tr|Q6P3V8|Q6P3V8_RAT;tr|A0A0G2K8B7|A0A0G2K8B7_RAT;sp|Q5RKI1|IF4A2_RAT;tr|Q812C4|Q812C4_RAT	tr|Q6P3V8|Q6P3V8_RAT;tr|A0A0G2K8B7|A0A0G2K8B7_RAT;sp|Q5RKI1|IF4A2_RAT;tr|Q812C4|Q812C4_RAT	46.153	406	4	2	2	By MS/MS	11.8	3	3	1	1	By MS/MS	8.4	1	2	0	0	By matching	5.9	0	6	3	3	By MS/MS	14.3	6	5	2	2	By MS/MS	12.1	3	3	1	1	By matching	8.1	0
tr|Q6P3V9|Q6P3V9_RAT;sp|P50878|RL4_RAT	tr|Q6P3V9|Q6P3V9_RAT;sp|P50878|RL4_RAT	47.3	421	2	2	2	By MS/MS	6.2	2	0	0	0		0	0	0	0	0		0	0	3	3	3	By MS/MS	9	5	2	2	2	By MS/MS	6.2	1	0	0	0		0	0
tr|Q9WVJ6|Q9WVJ6_RAT;tr|Q6P6R6|Q6P6R6_RAT;tr|A0A0B5AGL6|A0A0B5AGL6_RAT	tr|Q9WVJ6|Q9WVJ6_RAT;tr|Q6P6R6|Q6P6R6_RAT	76.934	686	6	6	6	By MS/MS	13.4	9	0	0	0		0	0	0	0	0		0	0	6	6	6	By MS/MS	12	6	0	0	0		0	0	0	0	0		0	0
tr|Q6VEU8|Q6VEU8_RAT	tr|Q6VEU8|Q6VEU8_RAT	95.292	851	0	0	0		0	0	0	0	0		0	0	0	0	0		0	0	2	2	2	By MS/MS	2.8	2	0	0	0		0	0	0	0	0		0	0
tr|Q71DI1|Q71DI1_RAT	tr|Q71DI1|Q71DI1_RAT	11.284	110	2	2	2	By MS/MS	12.7	2	2	2	2	By MS/MS	12.7	1	1	1	1	By MS/MS	10	2	2	2	2	By MS/MS	12.7	2	2	2	2	By MS/MS	12.7	3	2	2	2	By MS/MS	12.7	2
tr|Q76IJ9|Q76IJ9_RAT	tr|Q76IJ9|Q76IJ9_RAT	39.533	367	3	3	2	By MS/MS	10.6	5	4	4	2	By MS/MS	12.5	4	1	1	0	By MS/MS	3	1	9	9	6	By MS/MS	29.7	20	8	8	5	By MS/MS	23.4	13	4	4	2	By MS/MS	10.1	3
tr|Q9JJ76|Q9JJ76_RAT;tr|Q99PS2|Q99PS2_RAT	tr|Q9JJ76|Q9JJ76_RAT;tr|Q99PS2|Q99PS2_RAT	47.291	416	1	0	0	By matching	2.6	0	0	0	0		0	0	0	0	0		0	0	4	2	2	By MS/MS	12.7	2	2	0	0	By matching	5.8	0	0	0	0		0	0
tr|G3V885|G3V885_RAT;sp|P02563|MYH6_RAT;tr|G3V8B0|G3V8B0_RAT;sp|P02564|MYH7_RAT;tr|Q9R0H4|Q9R0H4_RAT	tr|G3V885|G3V885_RAT;sp|P02563|MYH6_RAT;tr|G3V8B0|G3V8B0_RAT;sp|P02564|MYH7_RAT	223.38	1938	28	22	22	By MS/MS	18.1	39	0	0	0		0	0	0	0	0		0	0	9	2	2	By MS/MS	5.7	1	0	0	0		0	0	0	0	0		0	0
tr|G3V897|G3V897_RAT;tr|Q32PZ5|Q32PZ5_RAT	tr|G3V897|G3V897_RAT	133.34	1173	4	4	4	By MS/MS	2.9	3	1	1	1	By MS/MS	0.7	1	0	0	0		0	0	5	5	5	By MS/MS	3.9	8	3	3	3	By MS/MS	2.2	5	0	0	0		0	0
tr|G3V8A5|G3V8A5_RAT;tr|B5DFC1|B5DFC1_RAT	tr|G3V8A5|G3V8A5_RAT;tr|B5DFC1|B5DFC1_RAT	91.726	796	2	2	2	By MS/MS	3.6	1	1	1	1	By MS/MS	1.1	1	0	0	0		0	0	7	7	7	By MS/MS	9.9	10	3	3	3	By MS/MS	3.6	4	0	0	0		0	0
tr|G3V8D6|G3V8D6_RAT;sp|O70277|TRIM3_RAT	tr|G3V8D6|G3V8D6_RAT;sp|O70277|TRIM3_RAT	80.76	744	5	5	5	By MS/MS	8.3	2	1	1	1	By matching	1.3	0	2	2	2	By matching	2.8	0	9	9	9	By MS/MS	13.7	16	3	3	3	By MS/MS	4.8	4	4	4	4	By MS/MS	7	5
tr|G3V8Q2|G3V8Q2_RAT	tr|G3V8Q2|G3V8Q2_RAT	56.257	506	9	1	1	By MS/MS	19.8	1	7	1	1	By MS/MS	13.8	2	1	0	0	By matching	1.8	0	8	0	0	By matching	15	0	6	0	0	By matching	11.7	0	3	0	0	By matching	5.7	0
tr|G3V8R7|G3V8R7_RAT;tr|Q5EB93|Q5EB93_RAT	tr|G3V8R7|G3V8R7_RAT;tr|Q5EB93|Q5EB93_RAT	67.44	629	0	0	0		0	0	0	0	0		0	0	11	11	11	By MS/MS	23.8	12	14	14	14	By MS/MS	32.4	29	8	8	8	By MS/MS	15.3	9	22	22	22	By MS/MS	47.4	63
tr|Q4QQS4|Q4QQS4_RAT;tr|G3V8T5|G3V8T5_RAT	tr|Q4QQS4|Q4QQS4_RAT;tr|G3V8T5|G3V8T5_RAT	51.146	463	6	6	6	By MS/MS	16.2	11	7	7	7	By MS/MS	18.6	11	1	1	1	By MS/MS	2.4	1	9	9	9	By MS/MS	23.5	20	9	9	9	By MS/MS	23.3	21	2	2	2	By MS/MS	5	4
tr|G3V8U4|G3V8U4_RAT;tr|M0RBS9|M0RBS9_RAT	tr|G3V8U4|G3V8U4_RAT;tr|M0RBS9|M0RBS9_RAT	59.529	526	0	0	0		0	0	0	0	0		0	0	0	0	0		0	0	1	1	1	By MS/MS	2.9	1	0	0	0		0	0	0	0	0		0	0
tr|G3V8Y5|G3V8Y5_RAT	tr|G3V8Y5|G3V8Y5_RAT	133.9	1174	11	11	11	By MS/MS	11.2	12	8	8	8	By MS/MS	7.7	9	1	1	1	By matching	0.7	0	22	22	22	By MS/MS	18.5	45	15	15	15	By MS/MS	13.1	12	4	4	4	By MS/MS	3.9	5
tr|G3V8Z3|G3V8Z3_RAT;tr|B2RYL0|B2RYL0_RAT	tr|G3V8Z3|G3V8Z3_RAT	53.259	487	0	0	0		0	0	0	0	0		0	0	0	0	0		0	0	3	3	3	By MS/MS	7	6	3	3	3	By MS/MS	7	3	0	0	0		0	0
tr|G3V920|G3V920_RAT	tr|G3V920|G3V920_RAT	74.805	674	0	0	0		0	0	0	0	0		0	0	0	0	0		0	0	2	2	2	By MS/MS	3.1	3	1	1	1	By MS/MS	1.2	2	0	0	0		0	0
tr|G3V953|G3V953_RAT	tr|G3V953|G3V953_RAT	199.85	1789	1	1	1	By matching	0.7	0	0	0	0		0	0	0	0	0		0	0	6	6	6	By MS/MS	4.8	8	2	2	2	By MS/MS	1.5	2	2	2	2	By MS/MS	1.6	1
tr|G3V997|G3V997_RAT;sp|Q9ESI7|DCX_RAT	tr|G3V997|G3V997_RAT;sp|Q9ESI7|DCX_RAT	40.543	365	2	1	1	By MS/MS	6.6	1	1	0	0	By matching	3	0	1	0	0	By matching	3	0	7	5	5	By MS/MS	23.6	8	5	3	3	By MS/MS	14	4	2	1	1	By MS/MS	6.6	2
tr|I6L9G6|I6L9G6_RAT	tr|I6L9G6|I6L9G6_RAT	32.147	285	4	4	4	By MS/MS	15.4	8	4	4	4	By MS/MS	15.4	7	3	3	3	By MS/MS	11.6	3	4	4	4	By MS/MS	15.4	12	4	4	4	By MS/MS	15.4	14	1	1	1	By MS/MS	3.2	2
tr|M0R3M4|M0R3M4_RAT;tr|D4A054|D4A054_RAT	tr|M0R3M4|M0R3M4_RAT;tr|D4A054|D4A054_RAT	344.39	3088	11	11	11	By MS/MS	4.9	10	13	13	13	By MS/MS	5.3	16	4	4	4	By MS/MS	1.7	4	30	30	30	By MS/MS	12	57	21	21	21	By MS/MS	8.6	26	11	11	11	By MS/MS	4.4	15
tr|M0R3Z8|M0R3Z8_RAT	tr|M0R3Z8|M0R3Z8_RAT	105.76	962	3	3	2	By MS/MS	2.9	2	5	5	4	By MS/MS	5.8	6	2	2	1	By MS/MS	2.2	2	8	8	8	By MS/MS	11.1	11	7	7	7	By MS/MS	8.1	10	7	7	6	By MS/MS	7.9	7
tr|M0R756|M0R756_RAT;tr|M0R4R2|M0R4R2_RAT	tr|M0R756|M0R756_RAT;tr|M0R4R2|M0R4R2_RAT	111.01	1010	0	0	0		0	0	0	0	0		0	0	0	0	0		0	0	3	3	3	By MS/MS	4.4	4	0	0	0		0	0	0	0	0		0	0
tr|M0R565|M0R565_RAT;tr|A0A096MJB3|A0A096MJB3_RAT;tr|A0A096MJT9|A0A096MJT9_RAT	tr|M0R565|M0R565_RAT;tr|A0A096MJB3|A0A096MJB3_RAT	35.132	313	1	1	1	By matching	3.5	0	1	1	1	By matching	3.5	0	0	0	0		0	0	4	4	4	By MS/MS	12.1	8	1	1	1	By matching	2.2	0	1	1	1	By MS/MS	3.5	1
tr|M0R750|M0R750_RAT	tr|M0R750|M0R750_RAT	342.73	3205	1	0	0	By matching	0.2	0	1	0	0	By matching	0.2	0	0	0	0		0	0	4	3	3	By MS/MS	1.2	5	1	0	0	By matching	0.2	0	0	0	0		0	0
tr|M0R7B4|M0R7B4_RAT	tr|M0R7B4|M0R7B4_RAT	22.233	220	8	8	1	By MS/MS	23.6	16	3	3	0	By MS/MS	15.5	1	0	0	0		0	0	5	5	1	By MS/MS	22.7	12	2	2	0	By MS/MS	10.5	1	0	0	0		0	0
tr|M0R907|M0R907_RAT	tr|M0R907|M0R907_RAT	13.916	126	1	1	1	By matching	7.9	0	1	1	1	By matching	7.9	0	0	0	0		0	0	2	2	2	By MS/MS	15.1	2	0	0	0		0	0	0	0	0		0	0
tr|M0R9Q1|M0R9Q1_RAT;tr|M0R3R6|M0R3R6_RAT;tr|Q920B2|Q920B2_RAT	tr|M0R9Q1|M0R9Q1_RAT;tr|M0R3R6|M0R3R6_RAT	69.493	669	5	5	5	By MS/MS	9	5	6	6	6	By MS/MS	12.7	5	2	2	2	By MS/MS	3.9	2	18	18	18	By MS/MS	29	39	14	14	14	By MS/MS	24.4	15	18	18	18	By MS/MS	27.5	45
tr|M0RAR7|M0RAR7_RAT	tr|M0RAR7|M0RAR7_RAT	52.956	481	0	0	0		0	0	0	0	0		0	0	1	1	1	By MS/MS	1.7	2	5	5	5	By MS/MS	11.2	9	1	1	1	By MS/MS	1.7	0	5	5	5	By MS/MS	11.2	6
tr|M0RBV9|M0RBV9_RAT	tr|M0RBV9|M0RBV9_RAT	30.556	279	0	0	0		0	0	0	0	0		0	0	0	0	0		0	0	1	1	1	By matching	3.6	0	1	1	1	By MS/MS	3.6	2	0	0	0		0	0
tr|O70187|O70187_RAT;tr|O70186|O70186_RAT;tr|O70185|O70185_RAT	tr|O70187|O70187_RAT;tr|O70186|O70186_RAT;tr|O70185|O70185_RAT	47.498	420	1	0	0	By matching	2.6	0	1	0	0	By matching	2.6	0	0	0	0		0	0	2	1	1	By MS/MS	5.5	1	3	2	2	By MS/MS	8.1	1	1	0	0	By matching	2.6	0
tr|Q9QX80|Q9QX80_RAT;tr|Q9Z0U8|Q9Z0U8_RAT;tr|O88311|O88311_RAT;tr|Q9QX81|Q9QX81_RAT	tr|Q9QX80|Q9QX80_RAT;tr|Q9Z0U8|Q9Z0U8_RAT;tr|O88311|O88311_RAT;tr|Q9QX81|Q9QX81_RAT	30.853	285	0	0	0		0	0	0	0	0		0	0	0	0	0		0	0	1	1	1	By MS/MS	4.9	1	1	1	1	By MS/MS	4.9	2	0	0	0		0	0
tr|Q0ZFS5|Q0ZFS5_RAT;tr|Q0D2G9|Q0D2G9_RAT	tr|Q0ZFS5|Q0ZFS5_RAT;tr|Q0D2G9|Q0D2G9_RAT	87.012	793	0	0	0		0	0	0	0	0		0	0	0	0	0		0	0	3	3	3	By MS/MS	5.3	5	2	2	2	By MS/MS	3.8	1	2	2	2	By MS/MS	3.8	2
tr|Q14TE9|Q14TE9_RAT;tr|A0A0G2JUF8|A0A0G2JUF8_RAT;sp|P41516|TOP2A_RAT;tr|A0A0G2JWP8|A0A0G2JWP8_RAT;tr|Q63177|Q63177_RAT;tr|Q63176|Q63176_RAT	tr|Q14TE9|Q14TE9_RAT	181.96	1614	33	33	33	By MS/MS	20.8	79	24	24	24	By MS/MS	14.9	37	21	21	21	By MS/MS	13.4	13	41	41	41	By MS/MS	24.7	120	32	32	32	By MS/MS	17.8	57	27	27	27	By MS/MS	15.8	53
tr|Q3KR55|Q3KR55_RAT;sp|Q7TP17|U2AF4_RAT	tr|Q3KR55|Q3KR55_RAT;sp|Q7TP17|U2AF4_RAT	27.815	239	2	2	2	By MS/MS	8.4	2	1	1	1	By MS/MS	3.3	1	0	0	0		0	0	2	2	2	By MS/MS	8.4	4	1	1	1	By MS/MS	3.3	2	0	0	0		0	0
tr|Q3MHS9|Q3MHS9_RAT;tr|Q5BJY2|Q5BJY2_RAT;tr|Q6AYJ7|Q6AYJ7_RAT	tr|Q3MHS9|Q3MHS9_RAT	58.017	531	1	1	1	By MS/MS	1.3	1	0	0	0		0	0	0	0	0		0	0	3	3	3	By MS/MS	5.5	4	2	2	2	By MS/MS	3.6	3	0	0	0		0	0
tr|Q498C9|Q498C9_RAT	tr|Q498C9|Q498C9_RAT	49.777	464	2	2	2	By MS/MS	7.1	4	1	1	1	By MS/MS	2.8	2	0	0	0		0	0	3	3	3	By MS/MS	9.9	9	1	1	1	By MS/MS	2.8	2	0	0	0		0	0
tr|Q4FZS2|Q4FZS2_RAT;tr|D4A567|D4A567_RAT;tr|Q7TP72|Q7TP72_RAT	tr|Q4FZS2|Q4FZS2_RAT;tr|D4A567|D4A567_RAT;tr|Q7TP72|Q7TP72_RAT	36.954	326	6	6	6	By MS/MS	17.2	10	6	6	6	By MS/MS	23	7	1	1	1	By MS/MS	4	1	10	10	10	By MS/MS	32.8	28	8	8	8	By MS/MS	30.1	12	4	4	4	By MS/MS	14.7	9
tr|Q4KLI0|Q4KLI0_RAT	tr|Q4KLI0|Q4KLI0_RAT	43.158	376	3	3	3	By MS/MS	12.8	3	3	3	3	By MS/MS	12.2	5	1	1	1	By MS/MS	3.5	1	6	6	6	By MS/MS	17.8	20	5	5	5	By MS/MS	15.4	12	4	4	4	By MS/MS	13.6	5
tr|Q4KLI4|Q4KLI4_RAT	tr|Q4KLI4|Q4KLI4_RAT	18.251	166	0	0	0		0	0	0	0	0		0	0	0	0	0		0	0	1	1	1	By MS/MS	10.2	1	0	0	0		0	0	0	0	0		0	0
tr|Q4KLK7|Q4KLK7_RAT;tr|Q5RJN5|Q5RJN5_RAT	tr|Q4KLK7|Q4KLK7_RAT;tr|Q5RJN5|Q5RJN5_RAT	65.399	588	10	10	10	By MS/MS	19.6	22	10	10	10	By MS/MS	18.5	20	6	6	6	By MS/MS	12.4	5	11	11	11	By MS/MS	21.4	30	7	7	7	By MS/MS	13.6	16	6	6	6	By MS/MS	12.1	8
tr|Q4V8E1|Q4V8E1_RAT	tr|Q4V8E1|Q4V8E1_RAT	65.26	593	7	7	7	By MS/MS	20.2	9	5	5	5	By MS/MS	13.3	7	7	7	7	By MS/MS	18.4	9	17	17	17	By MS/MS	38.4	49	9	9	9	By MS/MS	22.9	26	16	16	16	By MS/MS	35.1	68
tr|Q4V8F6|Q4V8F6_RAT;tr|Q6AYU2|Q6AYU2_RAT;tr|Q6AYU5|Q6AYU5_RAT;tr|Q6AY48|Q6AY48_RAT	tr|Q4V8F6|Q4V8F6_RAT;tr|Q6AYU2|Q6AYU2_RAT;tr|Q6AYU5|Q6AYU5_RAT;tr|Q6AY48|Q6AY48_RAT	35.346	335	1	1	1	By MS/MS	3.9	1	1	1	1	By matching	3.9	0	0	0	0		0	0	2	2	2	By MS/MS	9.9	4	2	2	2	By MS/MS	9.9	4	0	0	0		0	0
tr|Q811S1|Q811S1_RAT;tr|Q566E4|Q566E4_RAT	tr|Q811S1|Q811S1_RAT;tr|Q566E4|Q566E4_RAT	70.874	632	0	0	0		0	0	1	1	1	By MS/MS	2.1	1	1	1	1	By matching	1.4	0	0	0	0		0	0	2	2	2	By MS/MS	3.6	3	0	0	0		0	0
tr|Q568Y6|Q568Y6_RAT	tr|Q568Y6|Q568Y6_RAT	53.173	468	4	4	4	By MS/MS	12.4	2	3	3	3	By MS/MS	7.1	2	11	11	11	By MS/MS	26.5	21	18	18	18	By MS/MS	43.6	58	13	13	13	By MS/MS	33.8	23	13	13	13	By MS/MS	27.4	55
tr|Q56R18|Q56R18_RAT	tr|Q56R18|Q56R18_RAT	57.772	521	1	1	1	By MS/MS	1.7	1	1	1	1	By MS/MS	1.7	1	0	0	0		0	0	2	2	2	By MS/MS	4.4	3	1	1	1	By matching	1.7	0	0	0	0		0	0
tr|Q5BJN3|Q5BJN3_RAT	tr|Q5BJN3|Q5BJN3_RAT	43.388	392	0	0	0		0	0	0	0	0		0	0	0	0	0		0	0	1	1	1	By MS/MS	2.8	1	0	0	0		0	0	0	0	0		0	0
tr|Q5BJP4|Q5BJP4_RAT	tr|Q5BJP4|Q5BJP4_RAT	58.683	524	3	3	3	By MS/MS	6.9	6	4	4	4	By MS/MS	9.9	7	3	3	3	By MS/MS	8.2	3	5	5	5	By MS/MS	13.2	13	6	6	6	By MS/MS	13.2	16	3	3	3	By MS/MS	8	5
tr|Q5BK21|Q5BK21_RAT	tr|Q5BK21|Q5BK21_RAT	46.444	418	0	0	0		0	0	0	0	0		0	0	0	0	0		0	0	1	1	1	By MS/MS	4.8	1	0	0	0		0	0	0	0	0		0	0
tr|Q5EB90|Q5EB90_RAT	tr|Q5EB90|Q5EB90_RAT	31.443	275	0	0	0		0	0	1	1	1	By MS/MS	3.6	1	0	0	0		0	0	2	2	2	By MS/MS	8.7	3	3	3	3	By MS/MS	11.6	5	1	1	1	By MS/MS	3.6	2
tr|Q5I0C9|Q5I0C9_RAT	tr|Q5I0C9|Q5I0C9_RAT	76.862	686	0	0	0		0	0	0	0	0		0	0	0	0	0		0	0	5	5	5	By MS/MS	6.9	8	3	3	3	By MS/MS	3.8	2	0	0	0		0	0
tr|Q5M963|Q5M963_RAT;sp|P69060|NEUA_RAT	tr|Q5M963|Q5M963_RAT;sp|P69060|NEUA_RAT	48.14	432	6	6	6	By MS/MS	13.4	7	5	5	5	By MS/MS	10	8	1	1	1	By MS/MS	2.8	1	7	7	7	By MS/MS	14.6	15	8	8	8	By MS/MS	18.3	10	3	3	3	By MS/MS	7.4	5
tr|Q5PQK2|Q5PQK2_RAT;tr|D3ZSS1|D3ZSS1_RAT;tr|A0A0G2JWR5|A0A0G2JWR5_RAT;tr|A0A0G2JZ19|A0A0G2JZ19_RAT;tr|B2RYG5|B2RYG5_RAT	tr|Q5PQK2|Q5PQK2_RAT;tr|D3ZSS1|D3ZSS1_RAT;tr|A0A0G2JWR5|A0A0G2JWR5_RAT;tr|A0A0G2JZ19|A0A0G2JZ19_RAT;tr|B2RYG5|B2RYG5_RAT	52.673	518	0	0	0		0	0	1	1	1	By matching	3.1	0	0	0	0		0	0	1	1	1	By MS/MS	3.1	2	2	2	2	By MS/MS	3.1	3	0	0	0		0	0
tr|Q5U3Y2|Q5U3Y2_RAT;sp|O54772|SMRD2_RAT	tr|Q5U3Y2|Q5U3Y2_RAT	53.615	470	0	0	0		0	0	1	1	1	By matching	1.9	0	0	0	0		0	0	3	3	3	By MS/MS	7.2	3	4	3	3	By MS/MS	8.7	4	0	0	0		0	0
tr|Q5XHY0|Q5XHY0_RAT	tr|Q5XHY0|Q5XHY0_RAT	75.547	674	5	5	5	By MS/MS	8.2	4	1	1	1	By MS/MS	1.5	0	0	0	0		0	0	7	7	7	By MS/MS	12	15	4	4	4	By MS/MS	6.1	4	1	1	1	By MS/MS	1.5	1
tr|Q5XI17|Q5XI17_RAT	tr|Q5XI17|Q5XI17_RAT	64.118	553	0	0	0		0	0	0	0	0		0	0	0	0	0		0	0	1	1	1	By MS/MS	2.4	2	0	0	0		0	0	1	1	1	By MS/MS	2.4	1
tr|Q63011|Q63011_RAT;tr|Q6PDU6|Q6PDU6_RAT;tr|Q62670|Q62670_RAT;tr|Q62669|Q62669_RAT;tr|Q63223|Q63223_RAT	tr|Q63011|Q63011_RAT;tr|Q6PDU6|Q6PDU6_RAT;tr|Q62670|Q62670_RAT;tr|Q62669|Q62669_RAT;tr|Q63223|Q63223_RAT	15.906	146	3	1	1	By MS/MS	22.6	1	0	0	0		0	0	0	0	0		0	0	2	0	0	By matching	14.4	0	0	0	0		0	0	0	0	0		0	0
tr|Q66H48|Q66H48_RAT	tr|Q66H48|Q66H48_RAT	77.858	726	1	1	1	By matching	2.3	0	0	0	0		0	0	1	1	1	By MS/MS	2.3	2	3	3	3	By MS/MS	6.9	5	2	2	2	By MS/MS	4	1	2	2	2	By MS/MS	4	2
tr|Q66HC2|Q66HC2_RAT	tr|Q66HC2|Q66HC2_RAT	51.005	453	1	1	1	By matching	2.2	0	0	0	0		0	0	0	0	0		0	0	1	1	1	By MS/MS	2.2	2	0	0	0		0	0	0	0	0		0	0
tr|Q68FQ9|Q68FQ9_RAT	tr|Q68FQ9|Q68FQ9_RAT	50.968	450	0	0	0		0	0	0	0	0		0	0	0	0	0		0	0	2	2	2	By MS/MS	5.3	4	2	2	2	By MS/MS	5.3	3	0	0	0		0	0
tr|Q6AXN8|Q6AXN8_RAT	tr|Q6AXN8|Q6AXN8_RAT	62.972	554	0	0	0		0	0	0	0	0		0	0	0	0	0		0	0	1	1	1	By MS/MS	1.8	1	2	2	2	By MS/MS	3.8	2	1	1	1	By matching	1.8	0
tr|Q6AY02|Q6AY02_RAT	tr|Q6AY02|Q6AY02_RAT	45.347	405	0	0	0		0	0	0	0	0		0	0	0	0	0		0	0	3	3	3	By MS/MS	11.1	4	3	3	3	By MS/MS	11.1	5	0	0	0		0	0
tr|Q6AYG1|Q6AYG1_RAT	tr|Q6AYG1|Q6AYG1_RAT	41.419	371	0	0	0		0	0	0	0	0		0	0	0	0	0		0	0	1	1	1	By MS/MS	2.7	3	0	0	0		0	0	0	0	0		0	0
tr|Q6IFV5|Q6IFV5_RAT	tr|Q6IFV5|Q6IFV5_RAT	52.253	468	2	1	1	By MS/MS	4.1	1	3	1	1	By MS/MS	6	2	1	0	0	By matching	1.5	0	3	1	1	By MS/MS	6	1	1	0	0	By matching	1.5	0	1	0	0	By matching	1.5	0
tr|Q6MG20|Q6MG20_RAT	tr|Q6MG20|Q6MG20_RAT	52.211	463	0	0	0		0	0	0	0	0		0	0	0	0	0		0	0	2	2	2	By MS/MS	5.4	4	1	1	1	By MS/MS	2.8	2	0	0	0		0	0
tr|Q6P3V8|Q6P3V8_RAT;tr|A0A0G2K8B7|A0A0G2K8B7_RAT;sp|Q5RKI1|IF4A2_RAT;tr|Q812C4|Q812C4_RAT	tr|Q6P3V8|Q6P3V8_RAT;tr|A0A0G2K8B7|A0A0G2K8B7_RAT;sp|Q5RKI1|IF4A2_RAT;tr|Q812C4|Q812C4_RAT	46.153	406	4	2	2	By MS/MS	11.8	3	3	1	1	By MS/MS	8.4	1	2	0	0	By matching	5.9	0	6	3	3	By MS/MS	14.3	6	5	2	2	By MS/MS	12.1	3	3	1	1	By matching	8.1	0
tr|Q6P3V9|Q6P3V9_RAT;sp|P50878|RL4_RAT	tr|Q6P3V9|Q6P3V9_RAT;sp|P50878|RL4_RAT	47.3	421	2	2	2	By MS/MS	6.2	2	0	0	0		0	0	0	0	0		0	0	3	3	3	By MS/MS	9	5	2	2	2	By MS/MS	6.2	1	0	0	0		0	0
tr|Q9WVJ6|Q9WVJ6_RAT;tr|Q6P6R6|Q6P6R6_RAT;tr|A0A0B5AGL6|A0A0B5AGL6_RAT	tr|Q9WVJ6|Q9WVJ6_RAT;tr|Q6P6R6|Q6P6R6_RAT	76.934	686	6	6	6	By MS/MS	13.4	9	0	0	0		0	0	0	0	0		0	0	6	6	6	By MS/MS	12	6	0	0	0		0	0	0	0	0		0	0
tr|Q6VEU8|Q6VEU8_RAT	tr|Q6VEU8|Q6VEU8_RAT	95.292	851	0	0	0		0	0	0	0	0		0	0	0	0	0		0	0	2	2	2	By MS/MS	2.8	2	0	0	0		0	0	0	0	0		0	0
tr|Q71DI1|Q71DI1_RAT	tr|Q71DI1|Q71DI1_RAT	11.284	110	2	2	2	By MS/MS	12.7	2	2	2	2	By MS/MS	12.7	1	1	1	1	By MS/MS	10	2	2	2	2	By MS/MS	12.7	2	2	2	2	By MS/MS	12.7	3	2	2	2	By MS/MS	12.7	2
tr|Q76IJ9|Q76IJ9_RAT	tr|Q76IJ9|Q76IJ9_RAT	39.533	367	3	3	2	By MS/MS	10.6	5	4	4	2	By MS/MS	12.5	4	1	1	0	By MS/MS	3	1	9	9	6	By MS/MS	29.7	20	8	8	5	By MS/MS	23.4	13	4	4	2	By MS/MS	10.1	3
tr|Q9JJ76|Q9JJ76_RAT;tr|Q99PS2|Q99PS2_RAT	tr|Q9JJ76|Q9JJ76_RAT;tr|Q99PS2|Q99PS2_RAT	47.291	416	1	0	0	By matching	2.6	0	0	0	0		0	0	0	0	0		0	0	4	2	2	By MS/MS	12.7	2	2	0	0	By matching	5.8	0	0	0	0		0	0

## Sheet: Supp Table 3B
Supplementary Table 3B: FMRP interacting proteins quantitative SAINTexpress analysis
PROTID	Major Uniprot ID	FC-A	SP	GST_1	GST_2	GST_3	GST-FNT_1	GST-FNT_2	GST-FNT_3
sp|P54313|GBB2_RAT;tr|Q45QL6|Q45QL6_RAT;sp|O35353|GBB4_RAT;tr|Q91XL4|Q91XL4_RAT;tr|Q45QL2|Q45QL2_RAT	P54313	1.53	0.89	0	1	0	2	2	2
tr|A0A0G2JSR7|A0A0G2JSR7_RAT;sp|P43244|MATR3_RAT;tr|Q6P6H1|Q6P6H1_RAT;tr|B5DEM0|B5DEM0_RAT	A0A0G2JSR7	1.28	0.63	0	2	6	3	10	13
sp|Q91V33|KHDR1_RAT	Q91V33	1.04	0.38	0	5	4	2	15	6
sp|P27008|PARP1_RAT	P27008	1.31	0.65	0	8	9	4	22	27
tr|B2GV41|B2GV41_RAT	B2GV41	0.74	0.28	2	3	7	1	9	11
tr|A0A0G2KAZ7|A0A0G2KAZ7_RAT;sp|Q3SWU3|HNRDL_RAT	A0A0G2KAZ7	1.33	0.68	0	3	3	3	9	8
tr|G3V9G3|G3V9G3_RAT;sp|P08413|KCC2B_RAT;tr|Q63094|Q63094_RAT;tr|F1LNI8|F1LNI8_RAT;tr|F1LUE2|F1LUE2_RAT	G3V9G3	0.7	0.3	1	17	8	5	32	5
tr|Q63654|Q63654_RAT;tr|Q6P7R7|Q6P7R7_RAT;sp|P62986|RL40_RAT;tr|Q6PED0|Q6PED0_RAT;sp|P62982|RS27A_RAT;sp|P0CG51|UBB_RAT;tr|Q5FWT0|Q5FWT0_RAT;tr|F1LML2|F1LML2_RAT;sp|Q63429|UBC_RAT;tr|F1LU69|F1LU69_RAT	Q63654	0.71	0.2	5	11	8	7	20	12
tr|A0A0G2JTG7|A0A0G2JTG7_RAT;sp|Q8VHV7-2|HNRH1_RAT;sp|Q8VHV7|HNRH1_RAT;tr|Q499R8|Q499R8_RAT;tr|G3V9Q3|G3V9Q3_RAT;sp|Q8VHV7-3|HNRH1_RAT;sp|Q6AY09|HNRH2_RAT	A0A0G2JTG7	1.12	0.53	4	4	9	8	28	15
tr|G3V6H2|G3V6H2_RAT	G3V6H2	1.28	0.64	0	26	28	2	102	72
sp|Q68FX7|THOC5_RAT	Q68FX7	3.07	0.98	0	2	0	4	12	11
tr|D4A0U3|D4A0U3_RAT	D4A0U3	2.79	0.9	0	2	0	2	18	7
sp|Q91ZN1|COR1A_RAT	Q91ZN1	1.1	0.51	0	3	2	2	7	4
tr|F1MA52|F1MA52_RAT;sp|O88984|NXF1_RAT	F1MA52	1.76	0.78	0	1	1	2	11	2
tr|M0R757|M0R757_RAT;sp|P62630|EF1A1_RAT;tr|F1M6C2|F1M6C2_RAT	M0R757	0.54	0	18	33	38	16	43	52
tr|F1LNP1|F1LNP1_RAT;tr|Q8CHN9|Q8CHN9_RAT;tr|A0A1B0GWS8|A0A1B0GWS8_RAT	F1LNP1	1.61	0.67	0	3	4	1	18	14
sp|Q66HC5|NUP93_RAT	Q66HC5	2.02	0.67	0	1	1	1	10	7
tr|D3ZI99|D3ZI99_RAT;tr|A0A0G2JTI7|A0A0G2JTI7_RAT	D3ZI99	1.8	0.94	7	3	2	24	21	12
tr|A0A097BVJ5|A0A097BVJ5_RAT;sp|P13233|CN37_RAT	A0A097BVJ5	0.83	0.38	3	6	6	3	17	11
sp|Q00715|H2B1_RAT;tr|M0R4L7|M0R4L7_RAT;tr|G3V9C7|G3V9C7_RAT;tr|G3V8B3|G3V8B3_RAT;tr|D3ZWM5|D3ZWM5_RAT;tr|A0A0G2JXE0|A0A0G2JXE0_RAT;tr|D3ZNH4|D3ZNH4_RAT;tr|A0A0G2JXI9|A0A0G2JXI9_RAT;tr|D3ZLY9|D3ZLY9_RAT;tr|A0A0G2K7R1|A0A0G2K7R1_RAT;sp|Q00729|H2B1A_RAT	Q00715	0.45	0	8	36	11	2	31	24
tr|D4A9D6|D4A9D6_RAT	D4A9D6	1.22	0.32	12	40	22	54	95	51
tr|A0A0G2JT63|A0A0G2JT63_RAT;tr|D3ZX82|D3ZX82_RAT	A0A0G2JT63	1.17	0.65	1	6	8	4	22	18
sp|P47819-2|GFAP_RAT;sp|P47819|GFAP_RAT;tr|A1E251|A1E251_RAT	P47819	0.94	0.22	4	36	6	20	55	18
tr|A0A0G2K2T6|A0A0G2K2T6_RAT;sp|Q9JIL3|ILF3_RAT;tr|F1LRU1|F1LRU1_RAT;sp|Q9JIL3-2|ILF3_RAT;tr|A0A0G2K4U6|A0A0G2K4U6_RAT	A0A0G2K2T6	1.19	0.65	0	5	6	1	16	16
sp|Q9JKL8|ADNP_RAT	Q9JKL8	2.18	0.67	15	12	1	72	62	11
tr|B5DFB2|B5DFB2_RAT	B5DFB2	1.13	0.6	0	2	4	2	8	7
tr|G3V8C3|G3V8C3_RAT;sp|P31000|VIME_RAT	G3V8C3	1.41	0.47	5	23	3	33	44	13
tr|D3ZQQ2|D3ZQQ2_RAT	D3ZQQ2	3.64	1	1	2	0	8	27	12
sp|Q80WE1-2|FMR1_RAT;sp|Q80WE1|FMR1_RAT;tr|A0A0G2JZV8|A0A0G2JZV8_RAT;tr|Q8VD80|Q8VD80_RAT	Q80WE1	8.14	1	35	0	0	321	203	308
tr|D4A919|D4A919_RAT	D4A919	4.04	1	0	0	0	9	2	6
tr|Q4V8E1|Q4V8E1_RAT	Q4V8E1	2.51	1	9	9	7	68	49	26
sp|P85108|TBB2A_RAT	P85108	0.71	0.02	2	4	4	4	6	4
sp|Q1LZ53|DNM3A_RAT;sp|Q1LZ53-2|DNM3A_RAT	Q1LZ53	0.97	0.01	12	41	22	38	80	45
tr|D4AE88|D4AE88_RAT;tr|A0A0G2K8J8|A0A0G2K8J8_RAT	D4AE88	1.22	0.4	6	7	4	13	30	11
tr|A0A0G2K7M4|A0A0G2K7M4_RAT	A0A0G2K7M4	2.07	0.99	0	0	0	2	2	3
tr|D3ZBL6|D3ZBL6_RAT	D3ZBL6	1.63	0.68	0	4	1	2	13	8
tr|G3V953|G3V953_RAT	G3V953	2.31	0.66	0	0	0	1	8	2
sp|A2RRU3|UTP15_RAT	A2RRU3	1.12	0.63	7	4	0	3	23	13
sp|P86173|ACL6B_RAT;tr|A0A0G2JW70|A0A0G2JW70_RAT	P86173	0.66	0	8	9	9	10	17	12
tr|M0R590|M0R590_RAT;tr|D3ZGY4|D3ZGY4_RAT;sp|P04797|G3P_RAT;tr|M0R660|M0R660_RAT;tr|Q0QEU1|Q0QEU1_RAT;tr|E9PTN6|E9PTN6_RAT;tr|E9PTV9|E9PTV9_RAT;tr|A0A0G2K8S2|A0A0G2K8S2_RAT	M0R590	0.65	0	6	15	14	8	17	25
tr|B2RYE9|B2RYE9_RAT	B2RYE9	4.17	0.99	2	0	0	17	25	5
tr|D4AC23|D4AC23_RAT	D4AC23	1.02	0.43	0	2	1	1	4	2
tr|G3V8L3|G3V8L3_RAT;sp|P48679|LMNA_RAT;tr|A0A0G2JTC5|A0A0G2JTC5_RAT;tr|P70482|P70482_RAT	G3V8L3	1.02	0.51	0	13	10	2	30	24
sp|P60123|RUVB1_RAT;tr|A0A0G2K0H9|A0A0G2K0H9_RAT	P60123	0.61	0	0	12	12	2	18	12
sp|Q4QQS8|NUP85_RAT	Q4QQS8	1.53	0.66	0	1	1	1	5	5
sp|P02688-2|MBP_RAT;tr|I7FKL4|I7FKL4_RAT;sp|P02688|MBP_RAT;sp|P02688-5|MBP_RAT;tr|I7EFB0|I7EFB0_RAT;sp|P02688-4|MBP_RAT;sp|P02688-3|MBP_RAT	P02688	0.97	0.24	5	7	4	10	10	14
tr|A0A0G2K3G9|A0A0G2K3G9_RAT;tr|A4QN30|A4QN30_RAT;sp|O55000|PP1RA_RAT	A0A0G2K3G9	3.74	1	0	0	0	2	4	13
tr|B6DYP8|B6DYP8_RAT;sp|P04904|GSTA3_RAT;tr|A0A0G2JVT2|A0A0G2JVT2_RAT;tr|A0A0G2JTB1|A0A0G2JTB1_RAT;sp|P46418|GSTA5_RAT;tr|Q9JLX3|Q9JLX3_RAT;tr|Q498T5|Q498T5_RAT;tr|A0A0G2K8Q5|A0A0G2K8Q5_RAT	B6DYP8	1.25	0.59	0	2	1	2	6	2
tr|G3V7T6|G3V7T6_RAT	G3V7T6	1.63	0.66	0	9	11	7	42	33
sp|Q562A2|ZFR_RAT;tr|A0A0H2UHJ5|A0A0H2UHJ5_RAT;tr|B1WC00|B1WC00_RAT	Q562A2	2.49	0.95	0	0	2	3	15	7
sp|P63088|PP1G_RAT;tr|Q6AYZ4|Q6AYZ4_RAT;sp|P63088-2|PP1G_RAT;tr|A0A0G2JVK2|A0A0G2JVK2_RAT	P63088	0.88	0.31	0	4	1	1	6	2
tr|Q7TPJ6|Q7TPJ6_RAT;tr|B4F759|B4F759_RAT;sp|P83871|PHF5A_RAT	Q7TPJ6	1.06	0.57	2	2	0	4	4	2
sp|Q3T1K5|CAZA2_RAT;sp|B2GUZ5|CAZA1_RAT	Q3T1K5	1.35	0.62	0	1	1	1	5	3
tr|F1LWZ8|F1LWZ8_RAT	F1LWZ8	1.07	0.4	0	3	3	2	4	8
tr|F1M6N0|F1M6N0_RAT	F1M6N0	0.45	0	9	4	3	4	6	5
sp|Q9JJ54-4|HNRPD_RAT;sp|Q9JJ54-3|HNRPD_RAT;sp|Q9JJ54-2|HNRPD_RAT;sp|Q9JJ54|HNRPD_RAT	Q9JJ54	1	0.45	2	2	2	4	5	5
sp|P09951|SYN1_RAT;sp|P09951-2|SYN1_RAT	P09951	0.52	0	21	29	34	22	40	39
sp|Q5XIF6|TBA4A_RAT	Q5XIF6	0.72	0.05	0	3	4	2	4	3
tr|Q5XHY0|Q5XHY0_RAT	Q5XHY0	1.61	0.59	0	4	0	1	15	4
sp|P13086|SUCA_RAT;tr|A0A0H2UHE1|A0A0H2UHE1_RAT	P13086	0.5	0.01	10	2	1	5	8	2
tr|A0A096MKE9|A0A096MKE9_RAT;tr|Q5U2M4|Q5U2M4_RAT	A0A096MKE9	3.75	1	0	2	3	10	24	27
tr|A0A0U1RRV7|A0A0U1RRV7_RAT;tr|Q0ZFS8|Q0ZFS8_RAT	A0A0U1RRV7	0.72	0	4	10	6	10	10	8
tr|A0A097NZE8|A0A097NZE8_9RHIZ;tr|Q699Y4|Q699Y4_9RHIZ	A0A097NZE8	0.71	0.02	3	2	4	4	4	5
sp|F1LQ48|HNRPL_RAT;tr|B5DFG2|B5DFG2_RAT;tr|F2Z3R2|F2Z3R2_RAT;sp|F1LQ48-2|HNRPL_RAT	F1LQ48	1.03	0.41	18	17	16	42	54	28
sp|Q5RKH0|GLYR1_RAT	Q5RKH0	0.81	0.32	5	8	4	8	17	7
tr|A0A0G2JTK6|A0A0G2JTK6_RAT;tr|D3ZPH3|D3ZPH3_RAT	A0A0G2JTK6	1.4	0.45	0	3	3	3	17	4
tr|A0A096MKG2|A0A096MKG2_RAT;tr|A0A0G2QC27|A0A0G2QC27_RAT	A0A096MKG2	1.94	0.64	0	7	3	4	37	13
tr|F1LNL2|F1LNL2_RAT;tr|F1M7H3|F1M7H3_RAT;tr|B2RYQ9|B2RYQ9_RAT	F1LNL2	1.14	0.44	0	10	12	2	43	21
tr|A0A0G2K904|A0A0G2K904_RAT	A0A0G2K904	1.84	0.95	0	3	5	9	14	14
sp|F1LU71|AUHM_RAT	F1LU71	2.91	1	0	0	0	2	6	6
tr|D3ZG85|D3ZG85_RAT	D3ZG85	1.88	0.66	0	0	0	2	3	1
tr|B2GUY7|B2GUY7_RAT;tr|G3V9T6|G3V9T6_RAT;tr|A0A0G2K7P2|A0A0G2K7P2_RAT	B2GUY7	0.93	0.36	1	3	0	2	5	1
sp|Q5U2Y1-2|GTF2I_RAT;sp|Q5U2Y1|GTF2I_RAT;tr|A0A0G2K4T7|A0A0G2K4T7_RAT	Q5U2Y1	3.34	0.67	0	1	0	1	14	11
sp|Q9QZR6-2|SEPT9_RAT;tr|B2GVB4|B2GVB4_RAT;sp|Q9QZR6|SEPT9_RAT;sp|Q9QZR6-4|SEPT9_RAT;sp|Q9QZR6-3|SEPT9_RAT;tr|F1LN75|F1LN75_RAT	Q9QZR6	2.15	0.93	0	5	0	6	15	8
tr|D4AAG8|D4AAG8_RAT	D4AAG8	2.71	1	1	5	4	13	38	24
tr|F1MAQ7|F1MAQ7_RAT;tr|E9PTE1|E9PTE1_RAT	F1MAQ7	1.91	0.66	0	0	0	1	4	2
tr|Q9QUI9|Q9QUI9_RAT;tr|O88768|O88768_RAT;tr|A0A0G2K7U5|A0A0G2K7U5_RAT;tr|Q63629|Q63629_RAT	Q9QUI9	2.14	0.99	0	0	0	3	2	2
tr|D4ACV3|D4ACV3_RAT;tr|K7S2S2|K7S2S2_RAT;sp|P0CC09|H2A2A_RAT;sp|P02262|H2A1_RAT	D4ACV3	0.33	0	13	33	18	4	27	18
tr|D3ZLU0|D3ZLU0_RAT	D3ZLU0	1.52	0.66	1	0	0	3	4	1
tr|Q499R2|Q499R2_RAT;tr|D3ZZY2|D3ZZY2_RAT	Q499R2	3.31	1	0	0	0	7	2	4
tr|F7ENH8|F7ENH8_RAT;tr|B1WBY8|B1WBY8_RAT	F7ENH8	1.05	0.62	2	8	9	4	26	20
sp|P62278|RS13_RAT;tr|M0RCY2|M0RCY2_RAT	P62278	1.12	0.67	4	2	2	4	10	11
tr|G3V6Q3|G3V6Q3_RAT;tr|B2RZ63|B2RZ63_RAT;tr|A0A0G2K0H6|A0A0G2K0H6_RAT	G3V6Q3	1.11	0.67	1	1	1	2	4	3
sp|Q9WV63|KIF2A_RAT;sp|Q9WV63-2|KIF2A_RAT;tr|F1M8L1|F1M8L1_RAT	Q9WV63	1.14	0.67	3	5	3	2	17	15
sp|Q9WUL0|TOP1_RAT;tr|A0A0G2K3V7|A0A0G2K3V7_RAT	Q9WUL0	0.82	0.31	2	14	11	3	32	19
sp|Q62950|DPYL1_RAT	Q62950	0.79	0.25	2	9	9	2	14	20
sp|P11507-2|AT2A2_RAT;sp|P11507|AT2A2_RAT;tr|Q71UZ2|Q71UZ2_RAT	P11507	1.28	0.63	0	6	4	4	14	12
tr|F1LMC7|F1LMC7_RAT;sp|Q9WVC0|SEPT7_RAT;tr|A2VCW8|A2VCW8_RAT;tr|A0A0G2JZT5|A0A0G2JZT5_RAT;tr|D4A0F5|D4A0F5_RAT	F1LMC7	0.77	0.16	0	7	9	1	11	15
tr|H9N1L3|H9N1L3_RAT;tr|H9N1L4|H9N1L4_RAT;tr|D4A0W4|D4A0W4_RAT	H9N1L3	2.05	0.67	0	0	0	1	4	3
sp|Q5FVM4|NONO_RAT	Q5FVM4	1.86	0.67	3	5	11	13	32	46
tr|Q71DI1|Q71DI1_RAT	Q71DI1	0.75	0.11	2	2	1	2	2	3
sp|P07153|RPN1_RAT;tr|Q6P7A7|Q6P7A7_RAT	P07153	0.74	0	0	13	14	5	16	21
sp|Q7TQ84|UIF_RAT;tr|F1M0P3|F1M0P3_RAT;tr|A0A0G2K6Q7|A0A0G2K6Q7_RAT;tr|A0A0G2JSV9|A0A0G2JSV9_RAT	Q7TQ84	0.48	0.16	5	4	2	1	9	2
tr|A0A1W2Q6Q2|A0A1W2Q6Q2_RAT;tr|A0A3Q9WS43|A0A3Q9WS43_RAT;tr|A0A0G2KB92|A0A0G2KB92_RAT;sp|O08875|DCLK1_RAT	A0A1W2Q6Q2	1.14	0.64	7	15	11	16	45	31
tr|D3ZNF4|D3ZNF4_RAT;tr|B2RZA6|B2RZA6_RAT;tr|G3V6G5|G3V6G5_RAT	D3ZNF4	2.84	1	0	0	0	3	6	4
tr|F1LMV6|F1LMV6_RAT	F1LMV6	0.45	0	18	16	10	14	21	9
tr|Q5M963|Q5M963_RAT;sp|P69060|NEUA_RAT	Q5M963	0.84	0.18	1	7	8	5	15	10
tr|B5DFJ3|B5DFJ3_RAT;tr|G3V9M1|G3V9M1_RAT	B5DFJ3	1.39	0.65	1	9	8	8	31	22
tr|D3ZS02|D3ZS02_RAT	D3ZS02	1.23	0.6	1	0	0	2	2	1
tr|D3ZT52|D3ZT52_RAT	D3ZT52	4.04	1	0	1	1	7	22	12
sp|Q3KRE8|TBB2B_RAT	Q3KRE8	0.69	0	36	88	70	65	129	109
tr|D4AEI5|D4AEI5_RAT;tr|A0A0G2K402|A0A0G2K402_RAT	D4AEI5	1.29	0.64	0	4	10	3	27	18
sp|Q07936|ANXA2_RAT;sp|Q07936-2|ANXA2_RAT	Q07936	0.6	0.01	5	2	4	6	2	4
sp|Q6P9T8|TBB4B_RAT;tr|G3V7C6|G3V7C6_RAT	Q6P9T8	0.71	0	3	22	16	16	27	17
sp|P22509|FBRL_RAT	P22509	1.34	0.98	10	7	5	21	33	22
sp|Q4QRB4|TBB3_RAT	Q4QRB4	1.34	0.64	0	5	5	8	10	11
tr|D4A8H8|D4A8H8_RAT;tr|A0A0G2K472|A0A0G2K472_RAT	D4A8H8	0.84	0.2	0	2	2	1	2	3
sp|Q3B8Q1|DDX21_RAT;tr|M0R965|M0R965_RAT	Q3B8Q1	0.77	0.27	0	7	4	2	12	4
tr|D3ZR50|D3ZR50_RAT;tr|A0A0H2UHP5|A0A0H2UHP5_RAT;sp|D3ZD32|CHD5_RAT	D3ZR50	1.08	0.58	0	2	3	1	8	5
tr|G3V997|G3V997_RAT;sp|Q9ESI7|DCX_RAT	G3V997	2.23	0.96	0	1	0	2	8	4
tr|D4A1U1|D4A1U1_RAT;tr|A0A1W2Q655|A0A1W2Q655_RAT	D4A1U1	1.75	0.94	2	0	0	5	8	3
tr|B1WC28|B1WC28_RAT	B1WC28	0.4	0	1	50	13	2	36	18
tr|F1M842|F1M842_RAT	F1M842	0.78	0.01	6	24	20	12	47	33
tr|Q4QQS4|Q4QQS4_RAT;tr|G3V8T5|G3V8T5_RAT	Q4QQS4	0.86	0.11	1	11	11	4	20	21
tr|D3ZZQ0|D3ZZQ0_RAT;tr|A0A0G2K490|A0A0G2K490_RAT;tr|F1M754|F1M754_RAT;tr|A0A0G2K382|A0A0G2K382_RAT;sp|F1LP90|MINK1_RAT;tr|A0A0G2JV77|A0A0G2JV77_RAT;tr|A0A0G2K7W4|A0A0G2K7W4_RAT;tr|F1LN69|F1LN69_RAT	D3ZZQ0	1.86	0.33	0	0	0	1	5	1
sp|P15205|MAP1B_RAT	P15205	1.18	0.65	1	3	1	1	8	7
sp|Q3B8Q2|IF4A3_RAT	Q3B8Q2	1.4	0.33	10	32	24	56	91	59
sp|P11275|KCC2A_RAT;tr|F1LZG4|F1LZG4_RAT;tr|A0A0G2JUV8|A0A0G2JUV8_RAT;sp|P15791-5|KCC2D_RAT;sp|P15791-7|KCC2D_RAT;sp|P15791-2|KCC2D_RAT;sp|P15791-3|KCC2D_RAT;sp|P15791-6|KCC2D_RAT;sp|P15791-4|KCC2D_RAT;sp|P15791|KCC2D_RAT	P11275	0.63	0	2	8	3	4	7	4
tr|F1M2K3|F1M2K3_RAT;sp|P61959|SUMO2_RAT;sp|Q5XIF4|SUMO3_RAT	F1M2K3	1.19	0.54	0	1	1	1	4	2
tr|A0A0G2JXM5|A0A0G2JXM5_RAT;tr|D4A2B0|D4A2B0_RAT	A0A0G2JXM5	3.36	0.98	12	0	0	70	23	20
tr|G3V7U4|G3V7U4_RAT;sp|P70615|LMNB1_RAT	G3V7U4	1.04	0.56	0	7	10	2	24	18
tr|B0BN82|B0BN82_RAT	B0BN82	1.12	0.48	0	2	0	1	2	2
tr|F1LSL2|F1LSL2_RAT;sp|P52590|NU107_RAT	F1LSL2	2.13	0.9	0	6	3	9	22	17
sp|Q66HG8|RED_RAT;tr|A0A0G2K5G9|A0A0G2K5G9_RAT;tr|Q6QI75|Q6QI75_RAT	Q66HG8	1.47	0.33	0	0	1	1	6	1
sp|Q4V7C7|ARP3_RAT;tr|A0A0G2K1C0|A0A0G2K1C0_RAT	Q4V7C7	1.56	0.37	0	5	0	1	21	2
tr|G3V7Z1|G3V7Z1_RAT	G3V7Z1	2.08	0.93	0	1	0	2	9	2
tr|D4A9A3|D4A9A3_RAT	D4A9A3	0.66	0.13	2	5	2	2	7	3
sp|P62632|EF1A2_RAT	P62632	0.5	0.01	3	5	6	1	3	9
sp|A7VJC2-4|ROA2_RAT;tr|F1LNF1|F1LNF1_RAT;sp|A7VJC2|ROA2_RAT;tr|F1LM82|F1LM82_RAT;sp|A7VJC2-3|ROA2_RAT;sp|A7VJC2-2|ROA2_RAT;tr|B2GV69|B2GV69_RAT	A7VJC2	1.35	0.6	0	3	7	2	11	21
sp|P32551|QCR2_RAT	P32551	0.93	0.33	0	7	1	1	16	1
sp|Q5I0H3|SUMO1_RAT	Q5I0H3	0.04	0	487	1	1	32	3	2
sp|B5DF91|ELAV1_RAT	B5DF91	2.58	1	1	2	1	7	17	12
tr|G3V790|G3V790_RAT;sp|Q8K1P7|SMCA4_RAT	G3V790	0.9	0.33	3	17	14	8	45	22
tr|D4A7J8|D4A7J8_RAT	D4A7J8	0.58	0.01	7	16	9	8	26	9
tr|B1WBY6|B1WBY6_RAT;tr|G3V6M8|G3V6M8_RAT	B1WBY6	2.86	1	0	0	0	4	7	2
sp|Q62780|DDX46_RAT	Q62780	1.3	0.5	0	7	6	4	27	12
tr|D3ZG21|D3ZG21_RAT	D3ZG21	6.92	1	1	2	0	39	17	17
tr|F2Z3R4|F2Z3R4_RAT;tr|A0A0G2K1B6|A0A0G2K1B6_RAT;tr|Q9QY86|Q9QY86_RAT;tr|O70190|O70190_RAT	F2Z3R4	1.76	0.88	0	1	1	2	8	4
tr|D3ZVA5|D3ZVA5_RAT	D3ZVA5	0.56	0	9	13	8	7	15	15
tr|A0A0G2K8K0|A0A0G2K8K0_RAT;tr|Q4KM71|Q4KM71_RAT	A0A0G2K8K0	1.12	0.52	4	10	15	7	29	43
sp|Q60587|ECHB_RAT;tr|A0A0G2K330|A0A0G2K330_RAT	Q60587	1.26	0.6	0	7	1	2	11	10
sp|Q63413|DX39B_RAT;tr|A0A0G2KAT4|A0A0G2KAT4_RAT	Q63413	0.82	0.07	1	13	27	3	35	43
tr|G3V659|G3V659_RAT;sp|P52591|PO121_RAT	G3V659	3.9	1	1	1	0	15	11	9
tr|Q5EB90|Q5EB90_RAT	Q5EB90	1.84	0.96	0	0	1	2	3	5
sp|Q9QZ86|NOP58_RAT;tr|Q5PPK6|Q5PPK6_RAT	Q9QZ86	0.96	0.24	3	11	9	9	22	19
sp|Q641Z4|CDK9_RAT	Q641Z4	3.11	1	0	0	0	2	11	4
sp|P62804|H4_RAT	P62804	0.41	0	14	111	33	13	86	47
tr|D3ZJ29|D3ZJ29_RAT	D3ZJ29	2.86	0.99	0	1	1	4	14	9
tr|F1LPP8|F1LPP8_RAT;tr|Q2KML0|Q2KML0_RAT;tr|Q2KML1|Q2KML1_RAT;tr|Q2KMK9|Q2KMK9_RAT;tr|Q2KMK7|Q2KMK7_RAT	F1LPP8	1.07	0.43	0	3	4	1	14	5
sp|P68370|TBA1A_RAT;tr|A0A0H2UHM7|A0A0H2UHM7_RAT;sp|Q6AYZ1|TBA1C_RAT;sp|Q6P9V9|TBA1B_RAT;sp|Q68FR8|TBA3_RAT;sp|Q6AY56|TBA8_RAT	P68370	0.47	0	32	85	75	31	107	77
sp|P08009|GSTM7_RAT;tr|A0A0G2K4U2|A0A0G2K4U2_RAT	P08009	0.57	0	9	10	9	14	12	6
tr|A0A0G2JU09|A0A0G2JU09_RAT;tr|D3ZQ89|D3ZQ89_RAT	A0A0G2JU09	3.71	1	0	0	0	2	14	6
tr|F1LM66|F1LM66_RAT;tr|Q5EB83|Q5EB83_RAT	F1LM66	1.1	0.56	0	19	21	5	48	51
tr|D3ZIF0|D3ZIF0_RAT	D3ZIF0	0.6	0.02	2	6	4	3	8	3
sp|P61765|STXB1_RAT;sp|P61765-2|STXB1_RAT	P61765	0.84	0	4	8	23	14	28	26
tr|G3V752|G3V752_RAT;tr|B5DFI0|B5DFI0_RAT;tr|A0A0G2JV51|A0A0G2JV51_RAT;tr|D4AEB4|D4AEB4_RAT	G3V752	0.88	0.33	0	6	3	1	12	5
sp|Q6MG11|ATAT_RAT;tr|A0A0G2K9K5|A0A0G2K9K5_RAT	Q6MG11	2.33	0.96	0	1	0	3	10	2
tr|B2RYI3|B2RYI3_RAT;tr|G3V8U3|G3V8U3_RAT;tr|A0A0G2K948|A0A0G2K948_RAT	B2RYI3	2.18	0.96	1	1	0	6	10	3
sp|O08629|TIF1B_RAT	O08629	1.25	0.64	0	6	10	3	27	21
tr|B2RYL8|B2RYL8_RAT	B2RYL8	4.08	1	0	0	0	6	9	6
sp|Q4V7D7|RBM22_RAT	Q4V7D7	1.43	0.33	16	8	5	53	20	18
sp|P49793|NUP98_RAT	P49793	1.07	0.39	0	7	4	2	19	8
tr|F1LSS1|F1LSS1_RAT;sp|Q9Z1M9|SMC1A_RAT	F1LSS1	3.47	1	5	9	6	33	87	66
sp|Q09167|SRSF5_RAT	Q09167	0.58	0.01	0	8	3	1	6	4
tr|Q6LDP3|Q6LDP3_RAT;sp|P04905|GSTM1_RAT;tr|G3V983|G3V983_RAT;tr|B6DYQ1|B6DYQ1_RAT	Q6LDP3	1.03	0.32	7	1	0	14	2	2
sp|P61980|HNRPK_RAT;tr|Q5D059|Q5D059_RAT;tr|M0R9K1|M0R9K1_RAT	P61980	1.29	0.63	1	11	15	11	39	33
tr|B6DTP5|B6DTP5_RAT;tr|Q6AYI1|Q6AYI1_RAT	B6DTP5	1.35	0.67	12	17	17	60	48	24
tr|G3V8Y5|G3V8Y5_RAT	G3V8Y5	1.16	0.33	0	12	9	5	45	12
tr|M3ZCQ2|M3ZCQ2_RAT;sp|F1LNJ2|U520_RAT	M3ZCQ2	0.99	0.24	2	34	35	5	87	79
tr|Q568Y6|Q568Y6_RAT	Q568Y6	1.9	0.72	21	2	2	55	58	23
tr|D3Z8B2|D3Z8B2_RAT	D3Z8B2	1.24	0.38	0	9	6	7	24	12
tr|A0A0G2JXV6|A0A0G2JXV6_RAT;tr|F1LSD5|F1LSD5_RAT;sp|Q9JLS3-2|TAOK2_RAT	A0A0G2JXV6	2.94	0.67	0	0	0	1	10	5
tr|D3ZBW3|D3ZBW3_RAT	D3ZBW3	0.83	0.25	2	5	3	4	9	5
tr|M0R3M4|M0R3M4_RAT;tr|D4A054|D4A054_RAT	M0R3M4	1.27	0.35	4	10	16	15	57	26
tr|D3Z9E7|D3Z9E7_RAT	D3Z9E7	1.09	0.57	2	2	0	5	4	1
tr|F1LPB9|F1LPB9_RAT;sp|P47709|RP3A_RAT	F1LPB9	1.33	0.79	1	0	3	3	6	7
tr|F1LV13|F1LV13_RAT;tr|F1M3D3|F1M3D3_RAT;sp|Q62826|HNRPM_RAT;sp|Q62826-2|HNRPM_RAT	F1LV13	1	0.31	3	17	23	11	53	40
sp|Q6AYI5|SHOC2_RAT	Q6AYI5	2.05	0.67	0	0	0	1	4	3
tr|G3V662|G3V662_RAT;sp|P49791|NU153_RAT	G3V662	6.71	1	0	0	0	7	23	13
tr|B5DF95|B5DF95_RAT;tr|A0A0G2K782|A0A0G2K782_RAT	B5DF95	1.84	0.89	3	0	0	11	5	3
sp|Q6AYT3|RTCB_RAT	Q6AYT3	2.08	0.85	0	6	4	10	34	11
sp|Q9JMJ4|PRP19_RAT	Q9JMJ4	1.08	0.63	0	7	8	1	20	19
tr|I6L9G6|I6L9G6_RAT	I6L9G6	0.69	0.09	3	8	7	2	12	14
tr|A0A0G2K3Z9|A0A0G2K3Z9_RAT;sp|Q63716|PRDX1_RAT	A0A0G2K3Z9	0.58	0.03	2	2	2	1	3	2
tr|D3ZDH8|D3ZDH8_RAT;sp|Q9JJM9-2|SEPT5_RAT	D3ZDH8	1.48	0.65	0	7	7	3	33	19
tr|B0K016|B0K016_RAT;sp|P56163-4|DPF1_RAT;tr|A0A0H2UHS4|A0A0H2UHS4_RAT;sp|P56163|DPF1_RAT;sp|P56163-3|DPF1_RAT	B0K016	1.66	0.73	3	1	0	8	13	2
sp|Q6P747|HP1B3_RAT;tr|F1M6V1|F1M6V1_RAT;tr|A0A096MKG6|A0A096MKG6_RAT	Q6P747	0.79	0	1	20	19	10	33	27
sp|Q6URK4|ROA3_RAT	Q6URK4	1.21	0.66	3	4	6	7	14	18
tr|B2GV01|B2GV01_RAT	B2GV01	1.47	0.71	0	5	7	10	18	13
sp|Q63537-2|SYN2_RAT;tr|G3V733|G3V733_RAT;sp|Q63537|SYN2_RAT	Q63537	0.47	0	6	12	15	1	18	18
tr|Q66H48|Q66H48_RAT	Q66H48	1.09	0.56	2	0	0	2	5	1
tr|D3ZD97|D3ZD97_RAT	D3ZD97	1.43	0.33	4	21	9	20	72	25
tr|D3ZEI6|D3ZEI6_RAT	D3ZEI6	1.62	0.66	0	9	5	3	26	27
tr|Q76IJ9|Q76IJ9_RAT	Q76IJ9	1.35	0.67	1	5	4	3	20	13
tr|D3ZI68|D3ZI68_RAT	D3ZI68	3.09	1	0	1	0	4	13	5
tr|D4A4S3|D4A4S3_RAT;sp|P63018|HSP7C_RAT;tr|M0RCB1|M0RCB1_RAT;tr|F1LZI1|F1LZI1_RAT;tr|M0R8M9|M0R8M9_RAT;tr|A0A0G2JVI3|A0A0G2JVI3_RAT	D4A4S3	0.72	0	6	28	29	14	41	47
sp|Q6P0K8|PLAK_RAT;tr|P70565|P70565_RAT	Q6P0K8	0.48	0	25	18	20	15	40	21
tr|Q5BJP4|Q5BJP4_RAT	Q5BJP4	0.91	0.45	3	6	7	5	13	16
sp|B5DEH2|ERLN2_RAT	B5DEH2	0.88	0.28	0	3	4	2	6	5
tr|E9PU01|E9PU01_RAT	E9PU01	2	0.67	0	6	4	3	33	20
sp|Q4KLH4|PSPC1_RAT;tr|A0A0G2JYN7|A0A0G2JYN7_RAT	Q4KLH4	0.8	0.14	0	4	19	4	15	23
sp|P11980|KPYM_RAT;sp|P11980-2|KPYM_RAT;tr|Q6P7S0|Q6P7S0_RAT;tr|A0A0G2JVG3|A0A0G2JVG3_RAT;tr|M0RD14|M0RD14_RAT	P11980	0.75	0.31	0	6	5	1	14	4
sp|P23565|AINX_RAT	P23565	0.76	0.09	0	10	7	4	15	8
tr|A0A096MJY0|A0A096MJY0_RAT;tr|D4AD08|D4AD08_RAT;tr|A0A0G2KA92|A0A0G2KA92_RAT	A0A096MJY0	1.51	0.81	1	2	0	3	9	3
tr|F1LP05|F1LP05_RAT;sp|P15999|ATPA_RAT;tr|A0A0G2K099|A0A0G2K099_RAT	F1LP05	0.62	0	5	21	20	10	26	26
tr|Q4KLK7|Q4KLK7_RAT;tr|Q5RJN5|Q5RJN5_RAT	Q4KLK7	0.51	0	5	22	20	8	30	16
tr|D3ZHD6|D3ZHD6_RAT	D3ZHD6	2.39	1	0	0	0	3	3	3
tr|E9PT29|E9PT29_RAT;tr|A0A096MIX2|A0A096MIX2_RAT	E9PT29	1.48	0.67	37	37	24	137	137	55
sp|P69897|TBB5_RAT;sp|P69897-2|TBB5_RAT	P69897	0.63	0.01	2	6	11	3	14	10
sp|P62142|PP1B_RAT	P62142	1.1	0.41	0	4	2	4	7	3
tr|Q6P6G9|Q6P6G9_RAT;tr|Q5I0M7|Q5I0M7_RAT;sp|P04256|ROA1_RAT	Q6P6G9	2.98	0.89	0	1	1	2	7	18
tr|D4AE65|D4AE65_RAT	D4AE65	1.23	0.44	0	4	3	3	14	5
tr|B0BMT8|B0BMT8_RAT;sp|O09032|ELAV4_RAT	B0BMT8	2.47	0.96	0	0	1	2	7	8
tr|A0A0G2JSH9|A0A0G2JSH9_RAT;sp|P35704|PRDX2_RAT	A0A0G2JSH9	0.67	0.04	1	2	2	2	2	1
tr|F1LT09|F1LT09_RAT	F1LT09	2.95	1	0	1	0	5	12	3
tr|Q4KLI0|Q4KLI0_RAT	Q4KLI0	1.49	0.68	1	3	5	5	20	12
tr|D3ZNS8|D3ZNS8_RAT	D3ZNS8	1.02	0.49	0	5	1	1	6	6
tr|X1WI37|X1WI37_RAT;tr|D3ZX01|D3ZX01_RAT;sp|P62703|RS4X_RAT;tr|A0A0H2UHX3|A0A0H2UHX3_RAT	X1WI37	0.79	0.44	5	0	0	4	4	2
tr|Q4FZS2|Q4FZS2_RAT;tr|D4A567|D4A567_RAT;tr|Q7TP72|Q7TP72_RAT	Q4FZS2	1.17	0.34	1	10	7	9	28	12
tr|A0A3G2LW22|A0A3G2LW22_RAT;sp|Q5XI81|FXR1_RAT;tr|A0A0G2JWD2|A0A0G2JWD2_RAT	A0A3G2LW22	7.56	1	0	0	0	7	30	14
tr|M0R9Q1|M0R9Q1_RAT;tr|M0R3R6|M0R3R6_RAT	M0R9Q1	3.44	1	2	5	5	45	39	15
tr|M0R3Z8|M0R3Z8_RAT	M0R3Z8	1.14	0.63	2	2	6	7	11	10
tr|G3V8D6|G3V8D6_RAT;sp|O70277|TRIM3_RAT	G3V8D6	2.8	0.97	0	2	0	5	16	4
tr|D4A9J4|D4A9J4_RAT	D4A9J4	1.71	0.66	0	0	0	1	2	2
sp|P21575-7|DYN1_RAT;sp|P21575-3|DYN1_RAT;sp|P21575-6|DYN1_RAT;sp|P21575-2|DYN1_RAT;sp|P21575-8|DYN1_RAT;sp|P21575-4|DYN1_RAT;sp|P21575-5|DYN1_RAT;sp|P21575|DYN1_RAT	P21575	1.23	0.65	0	15	11	1	36	40
sp|P59215-2|GNAO_RAT;sp|P59215|GNAO_RAT	P59215	1.06	0.34	0	6	5	5	14	7
tr|B1WBQ0|B1WBQ0_RAT;sp|O08837|CDC5L_RAT	B1WBQ0	1.04	0.36	0	7	8	3	25	11
tr|D4A1B9|D4A1B9_RAT;tr|F1LQB2|F1LQB2_RAT;sp|P97690|SMC3_RAT	D4A1B9	1.5	0.65	0	10	14	9	48	33
sp|A1A5S1|PRP6_RAT	A1A5S1	1.35	0.44	2	13	11	14	45	25
tr|M0RBX6|M0RBX6_RAT;tr|D3ZK97|D3ZK97_RAT;tr|D3ZJ08|D3ZJ08_RAT;tr|B0BMY8|B0BMY8_RAT;sp|Q6LED0|H31_RAT;sp|P84245|H33_RAT;tr|A0A0G2K0N8|A0A0G2K0N8_RAT;tr|A0A0G2K5X7|A0A0G2K5X7_RAT;tr|A0A0G2K9I5|A0A0G2K9I5_RAT	M0RBX6	0.51	0	5	27	11	6	25	16
sp|P60711|ACTB_RAT;tr|A0A0G2K3K2|A0A0G2K3K2_RAT;tr|A1Z0K8|A1Z0K8_RAT	P60711	0.86	0.15	36	85	55	59	217	99
tr|Q0ZFS5|Q0ZFS5_RAT;tr|Q0D2G9|Q0D2G9_RAT	Q0ZFS5	2.08	0.66	0	0	0	2	5	1
sp|Q6URK4-2|ROA3_RAT;tr|D4A6A2|D4A6A2_RAT;tr|E9PSU5|E9PSU5_RAT	Q6URK4	2.12	0.74	1	4	15	18	34	53
tr|A0A0G2K4M6|A0A0G2K4M6_RAT;tr|B0BMT0|B0BMT0_RAT;sp|P68035|ACTC_RAT;sp|P62738|ACTA_RAT;sp|P63269|ACTH_RAT;sp|P68136|ACTS_RAT	A0A0G2K4M6	1.12	0.33	0	14	0	2	31	5
tr|D4A4J0|D4A4J0_RAT	D4A4J0	0.8	0.32	4	14	15	11	38	14
sp|Q02874|H2AY_RAT;tr|A0A140TAB4|A0A140TAB4_RAT;sp|Q02874-2|H2AY_RAT	Q02874	0.6	0	1	34	17	5	40	25
tr|F1LMH0|F1LMH0_RAT;sp|Q9WU34|SEPT3_RAT;sp|Q9WU34-3|SEPT3_RAT;sp|Q9WU34-2|SEPT3_RAT	F1LMH0	0.99	0.41	2	5	5	3	19	9
tr|Q63555|Q63555_RAT;sp|Q6IMY8|HNRPU_RAT;tr|A0A0G2JZ52|A0A0G2JZ52_RAT	Q63555	0.99	0.02	26	16	15	50	35	44
sp|Q5PQR5|IMP4_RAT;tr|Q6TXI2|Q6TXI2_RAT	Q5PQR5	1.55	0.33	0	2	0	1	10	1
tr|D3ZN21|D3ZN21_RAT;tr|A0A0G2K719|A0A0G2K719_RAT	D3ZN21	1.08	0.32	0	10	6	8	22	8
tr|G3V8R7|G3V8R7_RAT;tr|Q5EB93|Q5EB93_RAT	G3V8R7	2.96	0.74	12	0	0	63	29	9
tr|G3V8T3|G3V8T3_RAT;sp|P55266|DSRAD_RAT	G3V8T3	2.2	0.84	0	4	0	3	17	8
sp|P19527|NFL_RAT	P19527	0.47	0	0	15	6	2	14	3
tr|G3V702|G3V702_RAT;sp|Q99M63|SMU1_RAT	G3V702	1.01	0.33	0	12	6	1	37	9
tr|F1LQS1|F1LQS1_RAT;sp|Q62599|MTA1_RAT;tr|A0A140TA98|A0A140TA98_RAT	F1LQS1	0.74	0	11	15	25	16	44	32
tr|D4A633|D4A633_RAT	D4A633	0.91	0.49	7	1	0	10	7	1
tr|Q14TE9|Q14TE9_RAT	Q14TE9	0.82	0	13	79	37	53	120	57
sp|P54311|GBB1_RAT	P54311	0.99	0.54	0	6	4	1	12	10
tr|A0A0G2JW97|A0A0G2JW97_RAT;tr|M0RBF0|M0RBF0_RAT;sp|O88453|SAFB1_RAT;tr|A0A0G2JZI0|A0A0G2JZI0_RAT	A0A0G2JW97	1.34	0.74	0	1	1	3	2	2
tr|D4A5A6|D4A5A6_RAT	D4A5A6	1.46	0.76	6	7	7	16	37	23

## Sheet: Supp Table 3C
Supplemental Table 3C: Significant FMRP interacting protein with confidence level
RAT		HUMAN HOMOLOGUE
Major Uniprot ID	Gene Symbol	GeneID	Gene Symbol	FC-A	SP	Confidence
Q80WE1	Fmr1	2332	FMR1	8.14	1	HIGH
A0A3G2LW22	Fxr1	8087	FXR1	7.56	1	HIGH
D3ZG21	Tcf20	6942	TCF20	6.92	1	HIGH
G3V662	Nup153	9972	NUP153	6.71	1	HIGH
B2RYL8	Ddx41	51428	DDX41	4.08	1	HIGH
D4A919	Scrt1	83482	SCRT1	4.04	1	HIGH
D3ZT52	Pbrm1	55193	PBRM1	4.04	1	HIGH
G3V659	Pom121	9883	POM121	3.9	1	HIGH
A0A096MKE9	Lig3	3980	LIG3	3.75	1	HIGH
A0A0G2K3G9	Ppp1r10	5514	PPP1R10	3.74	1	HIGH
A0A0G2JU09	Ep400	57634	EP400	3.71	1	HIGH
D3ZQQ2	Wiz	58525	WIZ	3.64	1	HIGH
F1LSS1	Smc1a	8243	SMC1A	3.47	1	HIGH
M0R9Q1	Rbm14	10432	RBM14	3.44	1	HIGH
Q499R2	Utp14a	10813	UTP14A	3.31	1	HIGH
Q641Z4	Cdk9	1025	CDK9	3.11	1	HIGH
D3ZI68	Prpf31	26121	PRPF31	3.09	1	HIGH
B2RYE9	Yeats4	8089	YEATS4	4.17	0.99	HIGH
A0A0G2JXM5	Poldip3	84271	POLDIP3	3.36	0.98	HIGH
Q68FX7	Thoc5	8563	THOC5	3.07	0.98	HIGH
F1LT09	Wdr33	55339	WDR33	2.95	1	MEDIUM
F1LU71	Auh	549	AUH	2.91	1	MEDIUM
B1WBY6	Nup37	79023	NUP37	2.86	1	MEDIUM
D3ZNF4	Tbl1xr1	79718	TBL1XR1	2.84	1	MEDIUM
D4AAG8	Smchd1	23347	SMCHD1	2.71	1	MEDIUM
B5DF91	Elavl1	1994	ELAVL1	2.58	1	MEDIUM
Q4V8E1	Gatad2b	57459	GATAD2B	2.51	1	MEDIUM
D3ZHD6	Rbm15b	29890	RBM15B	2.39	1	MEDIUM
D3ZJ29	Zfp512b	57473	ZNF512B	2.86	0.99	MEDIUM
Q9QUI9	-	11033	ADAP1	2.14	0.99	MEDIUM
A0A0G2K7M4	Apobr	55911	APOBR	2.07	0.99	MEDIUM
G3V8D6	Trim3	10612	TRIM3	2.8	0.97	MEDIUM
B0BMT8	Elavl4	1996	ELAVL4	2.47	0.96	MEDIUM
Q6MG11	Atat1	79969	ATAT1	2.33	0.96	MEDIUM
G3V997	Dcx	1641	DCX	2.23	0.96	MEDIUM
B2RYI3	Dpf2	5977	DPF2	2.18	0.96	MEDIUM
Q562A2	Zfr	51663	ZFR	2.49	0.95	MEDIUM
Q9QZR6	Septin9	10801	SEPTIN9	2.15	0.93	MEDIUM
G3V7Z1	Rcl1	10171	RCL1	2.08	0.93	MEDIUM
D4A0U3	Zfp638	27332	ZNF638	2.79	0.9	MEDIUM
F1LSL2	Nup107	57122	NUP107	2.13	0.9	MEDIUM
Q6P6G9	Hnrnpa1	3178	HNRNPA1	2.98	0.89	MEDIUM
Q6AYT3	Rtcb	51493	RTCB	2.08	0.85	MEDIUM
G3V8T3	Adar	103	ADAR	2.2	0.84	MEDIUM
G3V8R7	Gatad2a	54815	GATAD2A	2.96	0.74	MEDIUM
Q6URK4	Hnrnpa3	220988	HNRNPA3	2.12	0.74	MEDIUM
Q5U2Y1	Gtf2i	2969	GTF2I	3.34	0.67	MEDIUM
A0A0G2JXV6	Taok2	9344	TAOK2	2.94	0.67	MEDIUM
Q9JKL8	Adnp	23394	ADNP	2.18	0.67	MEDIUM
H9N1L3	Bcl11b	64919	BCL11B	2.05	0.67	MEDIUM
Q6AYI5	Shoc2	8036	SHOC2	2.05	0.67	MEDIUM
Q66HC5	Nup93	9688	NUP93	2.02	0.67	MEDIUM
E9PU01	Chd4	1108	CHD4	2	0.67	MEDIUM
G3V953	Rbbp6	5930	RBBP6	2.31	0.66	MEDIUM
Q0ZFS5	Zc3h11a	9877	ZC3H11A	2.08	0.66	MEDIUM
