# Supplementary material for: Combining affinity purification and mass spectrometry to define the network of the nuclear proteins interacting with the N-terminal region of FMRP
Source: Front Mol Biosci. 2022 Sep 27;9:954087. doi: 10.3389/fmolb.2022.954087 (PMC9553004; doi:10.3389/fmolb.2022.954087)
Supplement: Supplementary file 3 [file Table4.XLSX]

## Sheet: Legend
Supplementary Table 4: Annotation analysis of the FMRP interacting protein dataset
Uniprot keyword (UP-KW) annotation analysis of the FMRP interacting protein dataset using DAVID webtool against Homo sapiens proteome: UP-KW Cellular Component terms, UP-KW Molecular Function terms, UP-KW Biological Process and UP-KW Disease.

## Sheet: UP_KW_BP
Annotation analysis of the FMRP interacting protein dataset for Cellular Component Uniprot Keyword
Term	Count	%	Genes	List Total	Pop Hits	Pop Total
KW-0805~Transcription regulation	17	30.9091	Q9C0K0, P78347, P50750, Q86U86, Q14966, Q9BWW7, Q8NDT2, Q14839, Q86YP4, Q8WXI9, Q9H2P0, Q96KM6, Q9UGU0, Q9BZK7, Q96PK6, O95619, Q92785	46	2375	11152
KW-0804~Transcription	17	30.9091	Q9C0K0, P78347, P50750, Q86U86, Q14966, Q9BWW7, Q8NDT2, Q14839, Q86YP4, Q8WXI9, Q9H2P0, Q96KM6, Q9UGU0, Q9BZK7, Q96PK6, O95619, Q92785	46	2446	11152
KW-0813~Transport	12	21.8182	P49790, Q13769, Q9BY77, P57740, Q06787, Q8NFH4, Q8N1F7, P09651, Q0VD83, O75382, O75152, Q96HA1	46	2100	11152
KW-0509~mRNA transport	10	18.1818	P49790, Q13769, Q9BY77, P57740, Q06787, Q8NFH4, Q8N1F7, P09651, O75152, Q96HA1	46	113	11152
KW-0507~mRNA processing	10	18.1818	P51991, Q9UJV9, Q13769, P55265, Q8WWY3, Q8NDT2, Q9C0J8, Q06787, P09651, P26378	46	371	11152
KW-0508~mRNA splicing	8	14.5455	P51991, Q9UJV9, Q13769, Q8WWY3, Q8NDT2, Q06787, P09651, P26378	46	293	11152
KW-0227~DNA damage	6	10.9091	P50750, P49916, Q06787, Q14683, A6NHR9, Q7Z6E9	46	413	11152
KW-0653~Protein transport	6	10.9091	P49790, P57740, Q8NFH4, Q8N1F7, O75382, Q96HA1	46	637	11152
KW-0811~Translocation	5	9.09091	P49790, P57740, Q8NFH4, Q8N1F7, Q96HA1	46	87	11152
KW-0945~Host-virus interaction	5	9.09091	P49790, Q8NDT2, Q06787, P09651, Q7Z6E9	46	605	11152
KW-0234~DNA repair	4	7.27273	P50750, P49916, Q14683, A6NHR9	46	349	11152
KW-0132~Cell division	4	7.27273	P49916, Q8NFH4, Q9UHD8, Q14683	46	411	11152
KW-0131~Cell cycle	4	7.27273	P49916, Q8NFH4, Q9UHD8, Q14683	46	678	11152
KW-0221~Differentiation	3	5.45455	Q13769, O43602, P51114	46	758	11152
KW-0943~RNA-mediated gene silencing	2	3.63636	P55265, Q06787	46	61	11152
KW-0690~Ribosome biogenesis	2	3.63636	Q9BVJ6, Q9Y2P8	46	85	11152
KW-0235~DNA replication	2	3.63636	P49916, Q7Z6E9	46	99	11152
KW-0810~Translation regulation	2	3.63636	Q9BY77, Q06787	46	131	11152
KW-0524~Neurogenesis	2	3.63636	O43602, Q06787	46	284	11152
KW-0498~Mitosis	2	3.63636	Q8NFH4, Q14683	46	286	11152
KW-0399~Innate immunity	2	3.63636	P55265, Q96PK6	46	383	11152
KW-0833~Ubl conjugation pathway	2	3.63636	Q9BZK7, Q7Z6E9	46	734	11152
KW-0391~Immunity	2	3.63636	P55265, Q96PK6	46	892	11152

## Sheet: UP_KW_MF
Annotation analysis of the FMRP interacting protein dataset for Molecular Function Uniprot Keyword
Term	Count	%	Genes	List Total	Pop Hits	Pop Total
KW-0694~RNA-binding	17	30.9091	P51991, Q9UJV9, Q9BY77, Q13769, Q96QC0, Q14966, P55265, Q8NDT2, Q96KR1, Q06787, Q13825, Q15717, P51114, Q8WWY3, Q96PK6, P09651, P26378	42	726	11638
KW-0238~DNA-binding	14	25.4545	P78347, P49790, Q96L91, Q86U86, Q96QC0, Q14966, P55265, Q9BWW7, Q96KR1, Q14839, Q9H2P0, Q96KM6, Q9UGU0, A6NHR9	42	2086	11638
KW-0678~Repressor	8	14.5455	Q9C0K0, Q14966, Q9BWW7, Q9BZK7, Q96PK6, Q06787, Q86YP4, Q8WXI9	42	625	11638
KW-0156~Chromatin regulator	7	12.7273	Q96L91, Q86U86, Q9BZK7, Q14839, O95619, Q92785, A6NHR9	42	306	11638
KW-0378~Hydrolase	5	9.09091	Q96L91, Q9UJV9, P55265, Q14839, A6NHR9	42	1744	11638
KW-0808~Transferase	5	9.09091	P78347, P50750, Q5SQI0, Q9UL54, Q7Z6E9	42	2030	11638
KW-0687~Ribonucleoprotein	4	7.27273	P51991, Q8WWY3, Q06787, P09651	42	306	11638
KW-0010~Activator	4	7.27273	Q14966, Q9UGU0, Q9BZK7, Q06787	42	704	11638
KW-0347~Helicase	3	5.45455	Q96L91, Q9UJV9, Q14839	42	148	11638
KW-0723~Serine/threonine-protein kinase	3	5.45455	P78347, P50750, Q9UL54	42	395	11638
KW-0418~Kinase	3	5.45455	P78347, P50750, Q9UL54	42	746	11638
KW-9996~Developmental protein	3	5.45455	O43602, Q96KR1, P51114	42	988	11638
KW-0217~Developmental protein	3	5.45455	O43602, Q96KR1, P51114	42	988	11638
KW-0543~Viral nucleoprotein	2	3.63636	P51991, P09651	42	27	11638
KW-0436~Ligase	2	3.63636	P49916, Q9Y3I0	42	153	11638

## Sheet: UP_KW_CC
Annotation analysis of the FMRP interacting protein dataset for Cellular Compartment Uniprot Keyword
Term	Count	%	Genes	List Total	Pop Hits	Pop Total
KW-0539~Nucleus	46	83.6364	P78347, P50750, Q86U86, Q96L91, Q9UJV9, O75689, Q9BY77, Q96QC0, Q9UQ13, Q14966, P55265, Q96KR1, Q06787, P57740, Q15717, Q9Y3I0, Q8WXI9, P49916, Q96KM6, Q9UGU0, Q8WWY3, Q9BZK7, Q96PK6, O95619, Q8NFH4, P09651, Q96HA1, Q7Z6E9, Q9C0K0, P51991, O95785, P49790, Q13769, Q9BWW7, Q8NDT2, Q14839, Q86YP4, Q8N1F7, Q9Y2P8, O75152, Q9H2P0, Q9BVJ6, Q92785, Q9C0J8, Q9UL54, Q14683	55	5611	17488
KW-0963~Cytoplasm	23	41.8182	P78347, P50750, Q5SQI0, Q9BY77, Q13769, O75689, Q9UQ13, P55265, O43602, Q96KR1, Q14839, Q06787, Q15717, Q9Y3I0, Q9UHD8, P51114, O75382, Q96PK6, Q92785, P09651, Q9UL54, P26378, Q7Z6E9	55	5441	17488
KW-0472~Membrane	11	20	P49790, Q5SQI0, Q9BZK7, P57740, Q8NDT2, Q06787, Q8N1F7, Q9UL54, Q0VD83, A6NHR9, Q96HA1	55	8169	17488
KW-0158~Chromosome	7	12.7273	P57740, Q06787, Q8NFH4, Q96KR1, Q14683, A6NHR9, Q7Z6E9	55	571	17488
KW-0966~Cell projection	6	10.9091	Q5SQI0, O43602, Q06787, Q9UL54, P26378, O75382	55	1137	17488
KW-0906~Nuclear pore complex	5	9.09091	P49790, P57740, Q8NFH4, Q8N1F7, Q96HA1	55	50	17488
KW-0206~Cytoskeleton	5	9.09091	Q5SQI0, Q14839, Q9UHD8, Q9UL54, Q7Z6E9	55	1313	17488
KW-0747~Spliceosome	4	7.27273	P51991, Q9UJV9, Q8WWY3, P09651	55	142	17488
KW-0137~Centromere	4	7.27273	P57740, Q06787, Q8NFH4, Q14683	55	144	17488
KW-0995~Kinetochore	3	5.45455	P57740, Q8NFH4, Q14683	55	104	17488
KW-0946~Virion	2	3.63636	P51991, P09651	55	50	17488
KW-0965~Cell junction	2	3.63636	Q5SQI0, Q06787	55	868	17488
KW-0496~Mitochondrion	2	3.63636	P49916, Q13825	55	1295	17488
KW-1003~Cell membrane	2	3.63636	Q06787, Q0VD83	55	3814	17488

## Sheet: UP_KW_DISEASE
Annotation analysis of the FMRP interacting protein dataset for Disease Uniprot Keyword
Term	Count	%	Genes	List Total	Pop Hits	Pop Total
KW-0225~Disease variant	19	34.5455	Q9C0K0, Q9UJV9, Q9UQ13, P55265, P57740, O43602, Q14839, Q06787, Q8N1F7, Q13825, Q9UHD8, Q9UGU0, Q9BZK7, Q8WWY3, Q8NFH4, Q92785, P09651, Q14683, A6NHR9	24	3474	4354
KW-0991~Mental retardation	10	18.1818	Q9C0K0, Q9UGU0, Q9BZK7, P57740, Q14839, Q92785, Q06787, Q14683, Q8WXI9, Q9H2P0	24	574	4354
KW-0887~Epilepsy	3	5.45455	P57740, O43602, Q14683	24	255	4354
