# Supplementary material for: Combining affinity purification and mass spectrometry to define the network of the nuclear proteins interacting with the N-terminal region of FMRP
Source: Front Mol Biosci. 2022 Sep 27;9:954087. doi: 10.3389/fmolb.2022.954087 (PMC9553004; doi:10.3389/fmolb.2022.954087)
Supplement: Supplementary file 4 [file Table1.XLSX]

## Sheet: Legend
Supplementary Table 1: PND14 rat forebrain nuclear proteome.
10 µg of proteins from two independent nuclear preparations were separated on gradient SDS-PAGE, subjected to in gel Trypsin digestion and analyzed by LC-MS/MS. Protein identification from raw data was performed using Max Quant v1.5.5.1 with 1% FDR for both peptides and proteins. Proteins detected in the two replicates were selected to establish the PND14 rat brain nuclear proteome.
Supplementary Table 1A: protein identification using MaxQuant
Supplementary Table 1B: Protein selection based on protein detection by intensity or MS/MS count in the two biological replicates
Supplementary Table 1C: Major ID protein extraction and their corresponding Gene name

## Sheet: Supp Table 1A
Supplementary Table 1A: protein identification using MaxQuant
Protein identify				Nuclear fraction A								Nuclear fraction B
Protein IDs	Majority protein IDs	Mol. weight [kDa]	Sequence length	Peptides A	Razor + unique peptides A	Unique peptides A	Fraction A	Identification type A	Sequence coverage A [%]	Intensity A	MS/MS count A	Peptides B	Razor + unique peptides B	Unique peptides B	Fraction B	Identification type B	Sequence coverage B [%]	Intensity B	MS/MS count B
tr|A0A096MKI4|A0A096MKI4_RAT;tr|A0A096MJ23|A0A096MJ23_RAT;tr|A0A096MK88|A0A096MK88_RAT;sp|A0A096MJY4|MEF2C_RAT;tr|M0R6R7|M0R6R7_RAT;tr|A0A096MJZ6|A0A096MJZ6_RAT;tr|A0A096MK01|A0A096MK01_RAT;tr|A0A096MJ09|A0A096MJ09_RAT;tr|A0A096MK43|A0A096MK43_RAT;tr|A0A096MJD9|A0A096MJD9_RAT;tr|A0A0G2JSZ4|A0A0G2JSZ4_RAT;sp|Q2MJT0|MEF2A_RAT;tr|D8X2M2|D8X2M2_RAT;tr|A0A0G2JTF4|A0A0G2JTF4_RAT;tr|A0A0G2JT35|A0A0G2JT3…	tr|A0A096MKI4|A0A096MKI4_RAT;tr|A0A096MJ23|A0A096MJ23_RAT;tr|A0A096MK88|A0A096MK88_RAT;sp|A0A096MJY4|MEF2C_RAT;tr|M0R6R7|M0R6R7_RAT;tr|A0A096MJZ6|A0A096MJZ6_RAT;tr|A0A096MK01|A0A096MK01_RAT;tr|A0A096MJ09|A0A096MJ09_RAT;tr|A0A096MK43|A0A096MK43_RAT;tr|A0A096MJD9|A0A096MJD9_RAT;tr|A0A0G2JSZ4|A0A0G2JSZ4_RAT;sp|Q2MJT0|MEF2A_RAT;tr|D8X2M2|D8X2M2_RAT;tr|A0A0G2JTF4|A0A0G2JTF4_RAT;tr|A0A0G2JT35|A0A0G2JT3…	46.982	433	2	2	2	8	By MS/MS	4.8	14841000	4	2	2	2		By MS/MS	4.8	30594000	3
sp|A0A0G2JUG7|IQEC1_RAT	sp|A0A0G2JUG7|IQEC1_RAT	108.08	962	1	1	1	8	By matching	1	644010	0	3	3	3		By MS/MS	3.2	26191000	6
tr|A0A096MJJ6|A0A096MJJ6_RAT;sp|A0FKI7-2|ACBD5_RAT;tr|B1H213|B1H213_RAT;sp|A0FKI7|ACBD5_RAT;tr|M0R9S4|M0R9S4_RAT;sp|A0FKI7-3|ACBD5_RAT;tr|A0A0G2K3Z5|A0A0G2K3Z5_RAT	tr|A0A096MJJ6|A0A096MJJ6_RAT;sp|A0FKI7-2|ACBD5_RAT;tr|B1H213|B1H213_RAT;sp|A0FKI7|ACBD5_RAT;tr|M0R9S4|M0R9S4_RAT;sp|A0FKI7-3|ACBD5_RAT;tr|A0A0G2K3Z5|A0A0G2K3Z5_RAT	52.389	470	1	1	1	2	By MS/MS	1.9	5641100	1	0	0	0			0	0	0
sp|A0JN27|TF2H2_RAT	sp|A0JN27|TF2H2_RAT	44.703	396	1	1	1	4	By MS/MS	2.3	24749000	2	1	1	1		By MS/MS	2.3	222780000	2
sp|A0JPQ9|CHID1_RAT;tr|A0A0G2JSR1|A0A0G2JSR1_RAT;tr|Q7TP14|Q7TP14_RAT	sp|A0JPQ9|CHID1_RAT;tr|A0A0G2JSR1|A0A0G2JSR1_RAT;tr|Q7TP14|Q7TP14_RAT	44.874	393	1	1	1	4	By MS/MS	2.3	12601000	1	1	1	1		By MS/MS	3.6	0	2
sp|A1A5P2|RRS1_RAT	sp|A1A5P2|RRS1_RAT	41.536	365	1	1	1	5	By MS/MS	3	15332000	1	2	2	2		By MS/MS	7.7	28238000	4
sp|A1A5S1|PRP6_RAT	sp|A1A5S1|PRP6_RAT	106.76	941	11	11	11	39	By MS/MS	13.2	50465000	16	16	16	16	42	By MS/MS	19	689470000	77
sp|A1L1K3|APC5_RAT;tr|A0A0H2UH97|A0A0H2UH97_RAT	sp|A1L1K3|APC5_RAT;tr|A0A0H2UH97|A0A0H2UH97_RAT	81.738	727	2	2	2	5	By MS/MS	3	1115900	1	2	2	2	3	By MS/MS	3	19225000	4
sp|A1L1L2|TM214_RAT	sp|A1L1L2|TM214_RAT	76.565	685	1	1	1	3	By matching	1.3	1165100	0	1	1	1		By MS/MS	1.3	10811000	2
sp|A2RRU3|UTP15_RAT	sp|A2RRU3|UTP15_RAT	59.515	528	1	1	1	5	By MS/MS	1.5	4801700	1	2	2	2		By MS/MS	2.8	11276000	2
tr|D4ACV3|D4ACV3_RAT;tr|M0RDM4|M0RDM4_RAT;sp|A9UMV8|H2AJ_RAT;tr|Q6I8Q6|Q6I8Q6_RAT;tr|M0RCL5|M0RCL5_RAT;tr|K7S2S2|K7S2S2_RAT;tr|K7R8M0|K7R8M0_RAT;tr|G3V9C0|G3V9C0_RAT;tr|D3ZVK7|D3ZVK7_RAT;sp|Q64598|H2A1F_RAT;sp|Q4FZT6|H2A3_RAT;sp|Q00728|H2A4_RAT;sp|P0CC09|H2A2A_RAT;sp|P0C170|H2A1E_RAT;sp|P0C169|H2A1C_RAT;sp|P02262|H2A1_RAT	tr|D4ACV3|D4ACV3_RAT;tr|M0RDM4|M0RDM4_RAT;sp|A9UMV8|H2AJ_RAT;tr|Q6I8Q6|Q6I8Q6_RAT;tr|M0RCL5|M0RCL5_RAT;tr|K7S2S2|K7S2S2_RAT;tr|K7R8M0|K7R8M0_RAT;tr|G3V9C0|G3V9C0_RAT;tr|D3ZVK7|D3ZVK7_RAT;sp|Q64598|H2A1F_RAT;sp|Q4FZT6|H2A3_RAT;sp|Q00728|H2A4_RAT;sp|P0CC09|H2A2A_RAT;sp|P0C170|H2A1E_RAT;sp|P0C169|H2A1C_RAT;sp|P02262|H2A1_RAT	13.645	126	3	3	1	21	By MS/MS	27.8	3798000000	14	3	3	1	11	By MS/MS	27.8	9439300000	67
sp|B0BN49|RBMX2_RAT	sp|B0BN49|RBMX2_RAT	37.829	328	4	4	4	8	By MS/MS	11.9	1626200	3	3	3	3		By MS/MS	7.9	5549900	3
tr|A0A1W2Q690|A0A1W2Q690_RAT;sp|B0BNE2|RPAB1_RAT;tr|A0A1W2Q620|A0A1W2Q620_RAT	tr|A0A1W2Q690|A0A1W2Q690_RAT;sp|B0BNE2|RPAB1_RAT;tr|A0A1W2Q620|A0A1W2Q620_RAT	23.13	202	1	1	1	5	By MS/MS	4.5	0	2	2	2	2		By MS/MS	12.9	5608500	3
tr|G3V9Z6|G3V9Z6_RAT;sp|B0BNF1|SEPT8_RAT;tr|A0A0G2K7G7|A0A0G2K7G7_RAT;tr|A0A0G2JVY6|A0A0G2JVY6_RAT	tr|G3V9Z6|G3V9Z6_RAT;sp|B0BNF1|SEPT8_RAT;tr|A0A0G2K7G7|A0A0G2K7G7_RAT;tr|A0A0G2JVY6|A0A0G2JVY6_RAT	49.856	429	4	2	2	7	By MS/MS	8.4	17663000	2	3	3	3		By MS/MS	6.5	24570000	7
tr|A0A0A0MXU4|A0A0A0MXU4_RAT;sp|B0BNG0|EMC2_RAT	tr|A0A0A0MXU4|A0A0A0MXU4_RAT;sp|B0BNG0|EMC2_RAT	34.513	296	1	1	1	5	By MS/MS	4.1	18642000	2	2	2	2		By MS/MS	7.4	25599000	3
sp|B1H224|PWP3A_RAT	sp|B1H224|PWP3A_RAT	77.973	698	2	2	2	6	By MS/MS	2.4	2769500	2	2	2	2	1	By MS/MS	2.7	12068000	5
sp|B1WBP0|MPPD2_RAT;tr|D4A120|D4A120_RAT	sp|B1WBP0|MPPD2_RAT;tr|D4A120|D4A120_RAT	33.335	294	1	1	1	2	By MS/MS	4.1	0	1	1	1	1		By MS/MS	4.1	0	1
sp|B1WC40|NCBP2_RAT	sp|B1WC40|NCBP2_RAT	18.017	156	1	1	1	5	By MS/MS	7.1	4588800	3	1	1	1		By MS/MS	7.1	0	3
sp|B2DD29|BRSK1_RAT	sp|B2DD29|BRSK1_RAT	85.182	778	1	1	1	3	By matching	1	4597600	0	1	1	1		By MS/MS	1	7178800	1
sp|B2GV05|RBM5_RAT;tr|Q5EB71|Q5EB71_RAT	sp|B2GV05|RBM5_RAT	92.351	815	2	2	2	7	By MS/MS	2.3	3814200	1	3	3	3		By MS/MS	3.2	26718000	4
sp|B2RZ55|SIR7_RAT	sp|B2RZ55|SIR7_RAT	45.112	402	0	0	0			0	0	0	1	1	1	1	By MS/MS	3	13221000	1
sp|B3GNI6-3|SEP11_RAT;tr|A0A0G2JUL7|A0A0G2JUL7_RAT;sp|B3GNI6|SEP11_RAT;sp|B3GNI6-2|SEP11_RAT	sp|B3GNI6-3|SEP11_RAT;tr|A0A0G2JUL7|A0A0G2JUL7_RAT;sp|B3GNI6|SEP11_RAT;sp|B3GNI6-2|SEP11_RAT	48.964	425	10	10	6	32	By MS/MS	25.9	192810000	18	9	9	7	4	By MS/MS	25.4	394770000	28
sp|B5DEH2|ERLN2_RAT	sp|B5DEH2|ERLN2_RAT	37.71	339	3	3	2	16	By MS/MS	9.7	18947000	10	5	5	3	1	By MS/MS	14.7	163750000	26
sp|B5DF91|ELAV1_RAT	sp|B5DF91|ELAV1_RAT	36.169	326	9	9	9	49	By MS/MS	27	936940000	33	12	12	12	3	By MS/MS	41.7	1547200000	39
tr|A0A140TAI8|A0A140TAI8_RAT;sp|B5DFN2|SAHH2_RAT	tr|A0A140TAI8|A0A140TAI8_RAT;sp|B5DFN2|SAHH2_RAT	52.895	475	0	0	0	1		0	0	0	1	1	1		By MS/MS	2.5	0	1
sp|P81795|IF2G_RAT;sp|C9WPN6|IF2H_RAT;tr|A0A096MJB9|A0A096MJB9_RAT	sp|P81795|IF2G_RAT;sp|C9WPN6|IF2H_RAT;tr|A0A096MJB9|A0A096MJB9_RAT	51.079	472	2	2	2	8	By MS/MS	3.6	67795000	3	2	2	2	3	By MS/MS	3.6	103070000	2
sp|D3ZAA9|MPP2_RAT	sp|D3ZAA9|MPP2_RAT	61.564	552	0	0	0	1		0	0	0	1	1	1		By MS/MS	1.8	1291900	1
sp|D3ZBN0|H15_RAT	sp|D3ZBN0|H15_RAT	22.649	222	5	4	4	16	By MS/MS	18.9	71039000	8	6	5	5		By MS/MS	18.9	22526000	5
sp|D3ZCL3|RU1C_RAT	sp|D3ZCL3|RU1C_RAT	17.364	159	1	1	1	4	By MS/MS	5.7	28652000	2	1	1	1		By MS/MS	5.7	42155000	2
tr|D3ZR50|D3ZR50_RAT;tr|A0A0H2UHP5|A0A0H2UHP5_RAT;sp|D3ZD32|CHD5_RAT	tr|D3ZR50|D3ZR50_RAT;tr|A0A0H2UHP5|A0A0H2UHP5_RAT;sp|D3ZD32|CHD5_RAT	220.38	1932	5	1	1	6	By matching	2.3	4851800	0	6	2	2		By MS/MS	3.2	41752000	4
sp|D3ZE85|FRS1L_RAT	sp|D3ZE85|FRS1L_RAT	32.456	293	1	1	1	3	By MS/MS	3.8	2082900	2	1	1	1		By matching	3.8	540550	0
sp|D3ZF42|SENP7_RAT	sp|D3ZF42|SENP7_RAT	116.87	1037	0	0	0	1		0	0	0	1	1	1		By MS/MS	0.8	0	1
sp|D3ZU57|RIOX1_RAT	sp|D3ZU57|RIOX1_RAT	67.454	597	1	1	1	3	By MS/MS	2.5	0	1	2	2	2	1	By MS/MS	4.4	10629000	2
sp|D4A0X3|K1107_RAT;tr|A0A452Q762|A0A452Q762_RAT	sp|D4A0X3|K1107_RAT;tr|A0A452Q762|A0A452Q762_RAT	133.26	1237	2	2	2	6	By MS/MS	1.5	1710400	2	2	2	2		By MS/MS	1.5	3746800	1
sp|D4A3K5|H11_RAT	sp|D4A3K5|H11_RAT	22.004	214	3	1	1	7	By MS/MS	8.9	113980000	7	4	3	3		By MS/MS	23.4	95227000	3
tr|M3ZCQ2|M3ZCQ2_RAT;sp|F1LNJ2|U520_RAT;tr|Q4KLH1|Q4KLH1_RAT	tr|M3ZCQ2|M3ZCQ2_RAT;sp|F1LNJ2|U520_RAT	244.53	2136	18	18	18	39	By MS/MS	9.3	215320000	27	34	34	34	171	By MS/MS	19	469440000	209
sp|F1LP64|TRIPC_RAT;tr|A0A0G2JU73|A0A0G2JU73_RAT;tr|A0A0A0MXY4|A0A0A0MXY4_RAT;tr|A0A1W2Q676|A0A1W2Q676_RAT;sp|F1LP64-2|TRIPC_RAT	sp|F1LP64|TRIPC_RAT;tr|A0A0G2JU73|A0A0G2JU73_RAT;tr|A0A0A0MXY4|A0A0A0MXY4_RAT;tr|A0A1W2Q676|A0A1W2Q676_RAT;sp|F1LP64-2|TRIPC_RAT	223.93	2025	2	2	2	5	By MS/MS	0.9	603050	2	5	5	5	3	By MS/MS	3.1	2367500	6
sp|F1LQ48|HNRPL_RAT;tr|B5DFG2|B5DFG2_RAT;tr|F2Z3R2|F2Z3R2_RAT;sp|F1LQ48-2|HNRPL_RAT;tr|Q9ET33|Q9ET33_RAT	sp|F1LQ48|HNRPL_RAT;tr|B5DFG2|B5DFG2_RAT;tr|F2Z3R2|F2Z3R2_RAT;sp|F1LQ48-2|HNRPL_RAT	67.902	623	17	17	14	102	By MS/MS	32.7	4251300000	76	20	20	17	54	By MS/MS	40.6	22104000000	176
sp|F1LU71|AUHM_RAT	sp|F1LU71|AUHM_RAT	33.341	315	2	2	2	3	By MS/MS	8.3	0	3	0	0	0			0	0	0
sp|F1MA98|TPR_RAT	sp|F1MA98|TPR_RAT	267.3	2360	3	3	3	15	By MS/MS	1.2	1187300	2	14	14	14	10	By MS/MS	6.4	43728000	20
sp|G3V6S8|SRSF6_RAT	sp|G3V6S8|SRSF6_RAT	39.025	339	10	10	6	38	By MS/MS	24.8	1159300000	28	9	9	6	39	By MS/MS	20.6	2550200000	50
sp|G3V8T1|MPP8_RAT;tr|Q7TP67|Q7TP67_RAT;tr|A0A0G2K5D3|A0A0G2K5D3_RAT	sp|G3V8T1|MPP8_RAT;tr|Q7TP67|Q7TP67_RAT;tr|A0A0G2K5D3|A0A0G2K5D3_RAT	96.782	851	1	1	1	2	By MS/MS	0.8	47883000	1	1	1	1	1	By MS/MS	1.6	0	1
tr|Q5BJN4|Q5BJN4_RAT;sp|G3V9D0|PGLT1_RAT;tr|A0A140TAF7|A0A140TAF7_RAT	tr|Q5BJN4|Q5BJN4_RAT;sp|G3V9D0|PGLT1_RAT;tr|A0A140TAF7|A0A140TAF7_RAT	41.426	349	0	0	0	2		0	0	0	1	1	1		By MS/MS	4	1592100	2
sp|M0RC99|RAB5A_RAT;tr|Q6IN17|Q6IN17_RAT;tr|B0BNK1|B0BNK1_RAT	sp|M0RC99|RAB5A_RAT	23.624	215	1	1	0	6	By MS/MS	5.1	6820000	5	3	3	2		By MS/MS	17.2	12813000	11
sp|O08629|TIF1B_RAT	sp|O08629|TIF1B_RAT	88.955	835	3	3	3	11	By MS/MS	5.1	80700000	9	5	5	5	8	By MS/MS	8.4	339410000	12
sp|O08658|NUP88_RAT	sp|O08658|NUP88_RAT	83.584	742	0	0	0	5		0	0	0	3	3	3		By MS/MS	4.2	44011000	7
tr|A0A0G2K7H9|A0A0G2K7H9_RAT;sp|O08678|MARK1_RAT;tr|F1M836|F1M836_RAT;sp|Q8VHF0|MARK3_RAT;tr|A0A0G2JU56|A0A0G2JU56_RAT;tr|A0A1B0GWN5|A0A1B0GWN5_RAT	tr|A0A0G2K7H9|A0A0G2K7H9_RAT;sp|O08678|MARK1_RAT;tr|F1M836|F1M836_RAT;sp|Q8VHF0|MARK3_RAT;tr|A0A0G2JU56|A0A0G2JU56_RAT;tr|A0A1B0GWN5|A0A1B0GWN5_RAT	82.365	738	3	0	0	1	By matching	4.7	0	0	5	1	1		By MS/MS	7.3	0	1
sp|O08679|MARK2_RAT;tr|A0A0G2K6X6|A0A0G2K6X6_RAT	sp|O08679|MARK2_RAT;tr|A0A0G2K6X6|A0A0G2K6X6_RAT	80.871	722	3	3	0	13	By MS/MS	4.8	13098000	2	6	6	2		By MS/MS	9.3	48927000	6
tr|B1WBQ0|B1WBQ0_RAT;sp|O08837|CDC5L_RAT	tr|B1WBQ0|B1WBQ0_RAT;sp|O08837|CDC5L_RAT	92.216	802	14	14	14	50	By MS/MS	21.4	124680000	17	15	15	15	16	By MS/MS	21.7	554290000	35
sp|O08984|LBR_RAT	sp|O08984|LBR_RAT	70.723	620	1	1	1	4	By MS/MS	1.8	13593000	5	1	1	1		By MS/MS	1.8	12946000	2
tr|B0BMT8|B0BMT8_RAT;sp|O09032|ELAV4_RAT;tr|A0A1B0GWY9|A0A1B0GWY9_RAT	tr|B0BMT8|B0BMT8_RAT;sp|O09032|ELAV4_RAT	40.963	373	9	3	3	7	By MS/MS	26	111610000	7	7	1	1		By MS/MS	22.3	155740000	7
sp|O35095|NCDN_RAT	sp|O35095|NCDN_RAT	78.923	729	0	0	0	2		0	0	0	2	2	2		By MS/MS	3.2	0	2
sp|O35260-2|NACC1_RAT;sp|O35260|NACC1_RAT;tr|G3V8D3|G3V8D3_RAT;sp|Q562B4|NACC2_RAT	sp|O35260-2|NACC1_RAT;sp|O35260|NACC1_RAT;tr|G3V8D3|G3V8D3_RAT;sp|Q562B4|NACC2_RAT	53.305	487	2	2	2	4	By MS/MS	4.7	594020	1	2	2	2	1	By MS/MS	4.7	12462000	5
sp|O35353|GBB4_RAT;tr|A0A0G2K8M9|A0A0G2K8M9_RAT;tr|Q45QL2|Q45QL2_RAT;tr|D4A752|D4A752_RAT;tr|Q9QX36|Q9QX36_RAT;tr|Q45QL8|Q45QL8_RAT;tr|Q45QL4|Q45QL4_RAT;sp|P52287|GBB3_RAT;tr|F7FLS6|F7FLS6_RAT;sp|Q3LUD4|LZTS2_RAT	sp|O35353|GBB4_RAT;tr|A0A0G2K8M9|A0A0G2K8M9_RAT;tr|Q45QL2|Q45QL2_RAT	37.363	340	4	1	1	4	By matching	11.5	8574600	0	4	1	1		By MS/MS	11.5	14118000	3
sp|P62494|RB11A_RAT;tr|A0A0G2JZR4|A0A0G2JZR4_RAT;sp|O35509|RB11B_RAT	sp|P62494|RB11A_RAT;tr|A0A0G2JZR4|A0A0G2JZR4_RAT;sp|O35509|RB11B_RAT	24.393	216	2	2	2	7	By MS/MS	10.6	12152000	2	2	2	2	2	By MS/MS	8.8	29076000	3
sp|O35821|MBB1A_RAT	sp|O35821|MBB1A_RAT	152.28	1344	8	8	8	19	By MS/MS	7.4	10152000	7	14	14	14	33	By MS/MS	11.4	125860000	46
tr|Q5M9H7|Q5M9H7_RAT;sp|O35824|DNJA2_RAT	tr|Q5M9H7|Q5M9H7_RAT;sp|O35824|DNJA2_RAT	45.745	412	2	2	2	6	By MS/MS	4.4	2768600	2	2	2	2		By MS/MS	4.4	15779000	2
sp|O35986|ZRAB2_RAT;tr|A0A0H2UHZ4|A0A0H2UHZ4_RAT	sp|O35986|ZRAB2_RAT;tr|A0A0H2UHZ4|A0A0H2UHZ4_RAT	37.35	330	0	0	0	1		0	0	0	1	1	1		By MS/MS	2.4	0	1
tr|A0A0G2K1K8|A0A0G2K1K8_RAT;tr|A0A0G2K888|A0A0G2K888_RAT;tr|F1LMB9|F1LMB9_RAT;sp|O54921|EXOC2_RAT	tr|A0A0G2K1K8|A0A0G2K1K8_RAT;tr|A0A0G2K888|A0A0G2K888_RAT;tr|F1LMB9|F1LMB9_RAT;sp|O54921|EXOC2_RAT	79.555	707	1	1	1	2	By MS/MS	1	422500	1	2	2	2	1	By MS/MS	2.1	5823900	3
tr|A0A0G2K3G9|A0A0G2K3G9_RAT;tr|A4QN30|A4QN30_RAT;sp|O55000|PP1RA_RAT	tr|A0A0G2K3G9|A0A0G2K3G9_RAT;tr|A4QN30|A4QN30_RAT;sp|O55000|PP1RA_RAT	92.486	867	1	1	1	1	By MS/MS	2.1	0	1	1	1	1	1	By MS/MS	2	0	1
tr|Q66WT9|Q66WT9_RAT;sp|O55012-2|PICAL_RAT;tr|Q66SY1|Q66SY1_RAT;tr|A0A0G2JUQ5|A0A0G2JUQ5_RAT;sp|O55012|PICAL_RAT;tr|Q498N4|Q498N4_RAT;tr|A0A0G2JTT2|A0A0G2JTT2_RAT	tr|Q66WT9|Q66WT9_RAT;sp|O55012-2|PICAL_RAT;tr|Q66SY1|Q66SY1_RAT;tr|A0A0G2JUQ5|A0A0G2JUQ5_RAT;sp|O55012|PICAL_RAT;tr|Q498N4|Q498N4_RAT;tr|A0A0G2JTT2|A0A0G2JTT2_RAT	64.713	597	2	2	2	7	By MS/MS	3.2	8307000	0	2	2	2	1	By MS/MS	3.2	14537000	4
tr|G3V6Y9|G3V6Y9_RAT;sp|O55035|PPIG_RAT	tr|G3V6Y9|G3V6Y9_RAT;sp|O55035|PPIG_RAT	88.318	752	2	2	2	15	By matching	2.5	3256600	0	7	7	7	2	By MS/MS	9	106080000	15
tr|M0R4R4|M0R4R4_RAT;tr|M0RD55|M0RD55_RAT;sp|O55148|GAS7_RAT;tr|A0A0G2JT50|A0A0G2JT50_RAT	tr|M0R4R4|M0R4R4_RAT;tr|M0RD55|M0RD55_RAT;sp|O55148|GAS7_RAT;tr|A0A0G2JT50|A0A0G2JT50_RAT	47.788	418	0	0	0	10		0	0	0	5	5	5		By MS/MS	14.4	68347000	7
tr|A0A096MK83|A0A096MK83_RAT;sp|O70454|BUD31_RAT;tr|A0A096MK59|A0A096MK59_RAT;tr|A0A096MK58|A0A096MK58_RAT	tr|A0A096MK83|A0A096MK83_RAT;sp|O70454|BUD31_RAT;tr|A0A096MK59|A0A096MK59_RAT;tr|A0A096MK58|A0A096MK58_RAT	14.584	121	2	2	2	11	By MS/MS	15.7	10750000	2	5	5	5		By MS/MS	40.5	49725000	7
sp|O88377|PI42B_RAT;tr|F1LX22|F1LX22_RAT	sp|O88377|PI42B_RAT	47.263	416	4	4	3	12	By MS/MS	10.8	17009000	10	3	3	2	1	By MS/MS	7.5	42429000	7
tr|M0RBF0|M0RBF0_RAT;sp|O88453|SAFB1_RAT;tr|A0A0G2JZI0|A0A0G2JZI0_RAT;tr|A0A0G2JW97|A0A0G2JW97_RAT	tr|M0RBF0|M0RBF0_RAT;sp|O88453|SAFB1_RAT;tr|A0A0G2JZI0|A0A0G2JZI0_RAT;tr|A0A0G2JW97|A0A0G2JW97_RAT	104.41	931	6	6	3	19	By MS/MS	10.2	38304000	7	13	13	8	53	By MS/MS	16.2	404520000	52
tr|F1LYQ2|F1LYQ2_RAT;tr|F1LQU1|F1LQU1_RAT;sp|O88553|ZFP37_RAT;tr|Q6P6Q8|Q6P6Q8_RAT;tr|F1LSH5|F1LSH5_RAT;tr|A1L1M1|A1L1M1_RAT;tr|Q5M881|Q5M881_RAT;tr|D3ZKK4|D3ZKK4_RAT;tr|D3ZYI6|D3ZYI6_RAT;tr|M0RDY1|M0RDY1_RAT	tr|F1LYQ2|F1LYQ2_RAT;tr|F1LQU1|F1LQU1_RAT;sp|O88553|ZFP37_RAT;tr|Q6P6Q8|Q6P6Q8_RAT;tr|F1LSH5|F1LSH5_RAT;tr|A1L1M1|A1L1M1_RAT;tr|Q5M881|Q5M881_RAT;tr|D3ZKK4|D3ZKK4_RAT;tr|D3ZYI6|D3ZYI6_RAT;tr|M0RDY1|M0RDY1_RAT	48.432	425	1	1	1	4	By MS/MS	2.1	2230200	1	2	2	2		By MS/MS	4.7	14100000	3
tr|F1MA52|F1MA52_RAT;sp|O88984|NXF1_RAT	tr|F1MA52|F1MA52_RAT;sp|O88984|NXF1_RAT	70.484	618	3	3	3	7	By MS/MS	6	304960	2	4	4	4	2	By MS/MS	7.9	19524000	8
sp|O88989|MDHC_RAT	sp|O88989|MDHC_RAT	36.483	334	2	2	2	8	By MS/MS	5.1	25150000	1	2	2	2		By MS/MS	5.1	103170000	6
sp|P00388|NCPR_RAT	sp|P00388|NCPR_RAT	76.962	678	0	0	0	1		0	0	0	1	1	1		By MS/MS	1.2	0	1
sp|P00507|AATM_RAT	sp|P00507|AATM_RAT	47.314	430	4	4	4	20	By MS/MS	8.8	37148000	9	9	9	9		By MS/MS	22.6	148360000	21
tr|A0A0G2JSW3|A0A0G2JSW3_RAT;sp|P02091|HBB1_RAT;tr|A0A1K0FUA6|A0A1K0FUA6_RAT;sp|P11517|HBB2_RAT	tr|A0A0G2JSW3|A0A0G2JSW3_RAT;sp|P02091|HBB1_RAT	15.965	147	1	1	1	8	By MS/MS	6.8	13106000	2	3	3	3	3	By MS/MS	21.8	76213000	9
sp|P02454|CO1A1_RAT	sp|P02454|CO1A1_RAT	137.95	1453	1	1	1	2	By MS/MS	0.6	123930000	5	2	2	2	14	By MS/MS	1.2	6905500	3
sp|P02680-2|FIBG_RAT;sp|P02680|FIBG_RAT	sp|P02680-2|FIBG_RAT;sp|P02680|FIBG_RAT	49.651	437	0	0	0	2		0	0	0	1	1	1		By MS/MS	3.9	3667000	1
sp|P02688-5|MBP_RAT;sp|P02688-2|MBP_RAT;tr|I7FKL4|I7FKL4_RAT;sp|P02688|MBP_RAT;tr|I7EFB0|I7EFB0_RAT;sp|P02688-4|MBP_RAT;sp|P02688-3|MBP_RAT;tr|Q5XFW1|Q5XFW1_RAT	sp|P02688-5|MBP_RAT;sp|P02688-2|MBP_RAT;tr|I7FKL4|I7FKL4_RAT;sp|P02688|MBP_RAT;tr|I7EFB0|I7EFB0_RAT;sp|P02688-4|MBP_RAT;sp|P02688-3|MBP_RAT;tr|Q5XFW1|Q5XFW1_RAT	17.24	158	2	2	2	5	By MS/MS	13.3	20167000	9	1	1	1		By MS/MS	6.3	45875000	4
tr|A0A0G2JSH5|A0A0G2JSH5_RAT;sp|P02770|ALBU_RAT	tr|A0A0G2JSH5|A0A0G2JSH5_RAT;sp|P02770|ALBU_RAT	68.758	608	5	3	3	13	By MS/MS	8.7	2366900	2	9	7	7	3	By MS/MS	16.1	35710000	16
tr|Q6P6G9|Q6P6G9_RAT;tr|Q5I0M7|Q5I0M7_RAT;sp|P04256|ROA1_RAT;tr|D4ACJ7|D4ACJ7_RAT;tr|F1M2S4|F1M2S4_RAT;tr|A0A0G2K3G4|A0A0G2K3G4_RAT;tr|F1M6C7|F1M6C7_RAT	tr|Q6P6G9|Q6P6G9_RAT;tr|Q5I0M7|Q5I0M7_RAT;sp|P04256|ROA1_RAT	33.619	313	13	12	11	110	By MS/MS	39.9	4416700000	51	15	14	12	5	By MS/MS	44.1	2109400000	65
sp|P04636|MDHM_RAT;tr|Q0QF43|Q0QF43_RAT	sp|P04636|MDHM_RAT;tr|Q0QF43|Q0QF43_RAT	35.683	338	8	8	8	50	By MS/MS	29.9	256350000	36	10	10	10	4	By MS/MS	35.5	517210000	48
tr|B5DEN4|B5DEN4_RAT;sp|P04642|LDHA_RAT;tr|Q6P9U7|Q6P9U7_RAT	tr|B5DEN4|B5DEN4_RAT;sp|P04642|LDHA_RAT;tr|Q6P9U7|Q6P9U7_RAT	36.45	332	7	7	5	26	By MS/MS	26.2	35346000	8	7	7	5	1	By MS/MS	26.2	248730000	21
tr|A0A0H2UHQ8|A0A0H2UHQ8_RAT;tr|D3ZKG6|D3ZKG6_RAT;tr|D3ZFA8|D3ZFA8_RAT;sp|P04644|RS17_RAT;tr|D3ZHU9|D3ZHU9_RAT	tr|A0A0H2UHQ8|A0A0H2UHQ8_RAT;tr|D3ZKG6|D3ZKG6_RAT;tr|D3ZFA8|D3ZFA8_RAT;sp|P04644|RS17_RAT;tr|D3ZHU9|D3ZHU9_RAT	15.379	134	2	2	2	8	By MS/MS	24.6	5487200	1	2	2	2		By MS/MS	24.6	6113100	5
sp|P04692-5|TPM1_RAT;tr|Q91XN7|Q91XN7_RAT;tr|B7Z722|B7Z722_HUMAN;tr|A0A0G2JSQ4|A0A0G2JSQ4_RAT;sp|P04692-7|TPM1_RAT;sp|P04692-4|TPM1_RAT;tr|Q6AZ25|Q6AZ25_RAT;sp|P04692-8|TPM1_RAT;tr|B7Z596|B7Z596_HUMAN;sp|P04692-3|TPM1_RAT;tr|A0A0G2JX64|A0A0G2JX64_RAT;sp|P04692-6|TPM1_RAT;sp|P04692-2|TPM1_RAT;sp|P04692|TPM1_RAT;tr|A0A140TAF0|A0A140TAF0_RAT;tr|Q91XN6|Q91XN6_RAT;tr|A0A0G2K7F7|A0A0G2K7F7_RAT;tr|A0A0G…	sp|P04692-5|TPM1_RAT;tr|Q91XN7|Q91XN7_RAT;tr|B7Z722|B7Z722_HUMAN;tr|A0A0G2JSQ4|A0A0G2JSQ4_RAT;sp|P04692-7|TPM1_RAT;sp|P04692-4|TPM1_RAT;tr|Q6AZ25|Q6AZ25_RAT;sp|P04692-8|TPM1_RAT;tr|B7Z596|B7Z596_HUMAN;sp|P04692-3|TPM1_RAT;tr|A0A0G2JX64|A0A0G2JX64_RAT;sp|P04692-6|TPM1_RAT;sp|P04692-2|TPM1_RAT;sp|P04692|TPM1_RAT;tr|A0A140TAF0|A0A140TAF0_RAT;tr|Q91XN6|Q91XN6_RAT;tr|A0A0G2K7F7|A0A0G2K7F7_RAT	28.343	245	3	3	1	10	By MS/MS	12.2	14323000	1	3	3	2		By MS/MS	13.1	26065000	4
sp|P04762|CATA_RAT	sp|P04762|CATA_RAT	59.756	527	0	0	0	1		0	0	0	1	1	1		By MS/MS	2.5	0	1
tr|Q5EB49|Q5EB49_RAT;tr|Q5BJ93|Q5BJ93_RAT;tr|M0R5J4|M0R5J4_RAT;sp|P04764|ENOA_RAT;sp|P15429|ENOB_RAT	tr|Q5EB49|Q5EB49_RAT;tr|Q5BJ93|Q5BJ93_RAT;tr|M0R5J4|M0R5J4_RAT;sp|P04764|ENOA_RAT	47.157	434	2	2	1	13	By MS/MS	8.5	6707000	2	7	7	6	2	By MS/MS	20.5	95672000	11
sp|P04797|G3P_RAT;tr|M0R660|M0R660_RAT;tr|M0R590|M0R590_RAT;tr|D3ZGY4|D3ZGY4_RAT;tr|Q0QEU1|Q0QEU1_RAT;tr|E9PTN6|E9PTN6_RAT;tr|A0A0G2K8S2|A0A0G2K8S2_RAT;tr|F1LUI2|F1LUI2_RAT;tr|E9PTV9|E9PTV9_RAT;tr|A0A0G2K7M1|A0A0G2K7M1_RAT;tr|B1WBQ8|B1WBQ8_RAT;sp|Q9ESV6|G3PT_RAT;tr|F1M2N4|F1M2N4_RAT;tr|D3ZME3|D3ZME3_RAT;tr|D3ZWV2|D3ZWV2_RAT;tr|D3ZQT0|D3ZQT0_RAT;tr|Q8K4T8|Q8K4T8_RAT;tr|P97617|P97617_RAT;tr|D3ZEN2|…	sp|P04797|G3P_RAT;tr|M0R660|M0R660_RAT;tr|M0R590|M0R590_RAT;tr|D3ZGY4|D3ZGY4_RAT;tr|Q0QEU1|Q0QEU1_RAT;tr|E9PTN6|E9PTN6_RAT	35.828	333	6	6	6	26	By MS/MS	19.5	315690000	8	7	7	7	2	By MS/MS	32.1	1183500000	23
tr|Q6AY07|Q6AY07_RAT;sp|P05065|ALDOA_RAT	tr|Q6AY07|Q6AY07_RAT;sp|P05065|ALDOA_RAT	39.491	364	4	4	4	15	By MS/MS	10.4	36514000	8	6	6	6		By MS/MS	17	68364000	12
sp|P05197|EF2_RAT;tr|Q8K1G4|Q8K1G4_RAT	sp|P05197|EF2_RAT;tr|Q8K1G4|Q8K1G4_RAT	95.283	858	4	4	4	14	By MS/MS	4.2	9619700	4	8	7	7	6	By MS/MS	9.6	124750000	25
tr|B0K031|B0K031_RAT;sp|P05426|RL7_RAT;tr|B0K023|B0K023_RAT;tr|F1LUE9|F1LUE9_RAT	tr|B0K031|B0K031_RAT;sp|P05426|RL7_RAT;tr|B0K023|B0K023_RAT	30.313	260	4	4	4	15	By MS/MS	14.2	126920000	9	4	4	4		By MS/MS	13.5	272540000	17
sp|P05708|HXK1_RAT;tr|M0RAQ6|M0RAQ6_RAT	sp|P05708|HXK1_RAT;tr|M0RAQ6|M0RAQ6_RAT	102.41	918	1	1	1	4	By matching	1.2	350090	0	3	3	3	5	By MS/MS	3.6	13379000	6
sp|P05712|RAB2A_RAT;tr|F1LP82|F1LP82_RAT;tr|Q3B7V5|Q3B7V5_RAT	sp|P05712|RAB2A_RAT;tr|F1LP82|F1LP82_RAT;tr|Q3B7V5|Q3B7V5_RAT	23.535	212	1	1	1	5	By MS/MS	5.2	7511400	3	2	2	2		By MS/MS	8.5	10991000	2
sp|P06685|AT1A1_RAT;tr|Q64608|Q64608_RAT;tr|F1LRK1|F1LRK1_RAT;sp|P09626|ATP4A_RAT	sp|P06685|AT1A1_RAT;tr|Q64608|Q64608_RAT	113.05	1023	3	1	0	10	By matching	3.2	2837000	0	9	6	5	2	By MS/MS	10.9	63405000	8
sp|P06686|AT1A2_RAT;sp|Q64541|AT1A4_RAT;tr|Q5PQV3|Q5PQV3_RAT;tr|A0A0G2JWS9|A0A0G2JWS9_RAT;sp|P54708-2|AT12A_RAT;tr|G3V8S4|G3V8S4_RAT;sp|P54708|AT12A_RAT	sp|P06686|AT1A2_RAT;sp|Q64541|AT1A4_RAT;tr|Q5PQV3|Q5PQV3_RAT	112.22	1020	3	0	0	4	By matching	3.2	0	0	7	2	2		By MS/MS	8.2	22928000	2
sp|P06687|AT1A3_RAT	sp|P06687|AT1A3_RAT	111.69	1013	7	7	5	25	By MS/MS	7.8	53781000	8	9	9	5	15	By MS/MS	10.4	255350000	57
sp|P06761|BIP_RAT;tr|A0A1Y2AMY3|A0A1Y2AMY3_9FUNG	sp|P06761|BIP_RAT	72.346	654	5	3	3	21	By MS/MS	9.6	14244000	2	9	7	7	6	By MS/MS	14.4	342460000	24
sp|P06766|DPOLB_RAT	sp|P06766|DPOLB_RAT	38.326	335	3	3	3	10	By MS/MS	7.8	51627000	5	3	3	3		By MS/MS	7.8	111480000	7
tr|G3V7Z4|G3V7Z4_RAT;sp|P07092|GDN_RAT	tr|G3V7Z4|G3V7Z4_RAT;sp|P07092|GDN_RAT	44.049	397	1	1	1	1	By MS/MS	2	0	1	0	0	0			0	0	0
sp|P07150|ANXA1_RAT	sp|P07150|ANXA1_RAT	38.829	346	2	2	2	5	By MS/MS	6.4	11250000	1	1	1	1		By MS/MS	3.2	3412100	1
sp|P07153|RPN1_RAT;tr|Q6P7A7|Q6P7A7_RAT	sp|P07153|RPN1_RAT;tr|Q6P7A7|Q6P7A7_RAT	68.303	605	6	6	6	20	By MS/MS	10.7	23175000	10	7	7	7	2	By MS/MS	13.6	143940000	15
sp|P07323|ENOG_RAT	sp|P07323|ENOG_RAT	47.14	434	1	0	0	2	By matching	4.1	0	0	2	1	1		By MS/MS	6.5	21906000	1
sp|P07335|KCRB_RAT	sp|P07335|KCRB_RAT	42.725	381	0	0	0	5		0	0	0	3	3	3		By MS/MS	11	20948000	4
tr|F1MA56|F1MA56_RAT;sp|P07338|CTRB1_RAT	tr|F1MA56|F1MA56_RAT;sp|P07338|CTRB1_RAT	27.875	263	0	0	0	4		0	0	0	2	2	2		By MS/MS	16.3	747390000	5
sp|P07340|AT1B1_RAT;tr|A0A096MJI9|A0A096MJI9_RAT	sp|P07340|AT1B1_RAT	35.201	304	2	2	2	7	By MS/MS	8.2	9515000	1	2	2	2		By MS/MS	8.9	20111000	3
tr|A0A0G2KAD8|A0A0G2KAD8_RAT;sp|P07825|SYPH_RAT	tr|A0A0G2KAD8|A0A0G2KAD8_RAT;sp|P07825|SYPH_RAT	30.622	283	1	1	1	3	By matching	3.5	1300200	0	1	1	1		By MS/MS	3.5	14132000	2
sp|P07895|SODM_RAT	sp|P07895|SODM_RAT	24.674	222	0	0	0	2		0	0	0	1	1	1		By MS/MS	6.3	0	2
sp|P07943|ALDR_RAT	sp|P07943|ALDR_RAT	35.797	316	1	1	1	4	By matching	3.5	1476300	0	1	1	1	1	By MS/MS	3.5	6668500	3
tr|G3V9G3|G3V9G3_RAT;sp|P08413|KCC2B_RAT;tr|Q63094|Q63094_RAT;tr|F1LNI8|F1LNI8_RAT;tr|F1LUE2|F1LUE2_RAT	tr|G3V9G3|G3V9G3_RAT;sp|P08413|KCC2B_RAT;tr|Q63094|Q63094_RAT;tr|F1LNI8|F1LNI8_RAT;tr|F1LUE2|F1LUE2_RAT	60.46	542	1	1	1	2	By MS/MS	1.8	0	1	1	1	1		By MS/MS	1.8	0	1
sp|P08461|ODP2_RAT	sp|P08461|ODP2_RAT	67.165	632	0	0	0	1		0	0	0	1	1	1		By MS/MS	2.5	0	1
sp|P08592-2|A4_RAT;tr|Q6P6Q5|Q6P6Q5_RAT;sp|P08592|A4_RAT	sp|P08592-2|A4_RAT;tr|Q6P6Q5|Q6P6Q5_RAT;sp|P08592|A4_RAT	78.482	695	0	0	0	4		0	0	0	2	2	2		By MS/MS	3.7	3625100	3
tr|A0JN17|A0JN17_RAT;sp|P08644-2|RASK_RAT;tr|V9GZL5|V9GZL5_RAT;tr|Q8CGQ3|Q8CGQ3_RAT;sp|Q04970|RASN_RAT;sp|P20171|RASH_RAT;sp|P08644|RASK_RAT	tr|A0JN17|A0JN17_RAT;sp|P08644-2|RASK_RAT;tr|V9GZL5|V9GZL5_RAT;tr|Q8CGQ3|Q8CGQ3_RAT;sp|Q04970|RASN_RAT;sp|P20171|RASH_RAT;sp|P08644|RASK_RAT	21.494	188	2	2	2	6	By MS/MS	12.2	6887900	4	1	1	1		By MS/MS	5.9	15734000	3
sp|P09117|ALDOC_RAT;tr|A0A0G2K3Q6|A0A0G2K3Q6_RAT;tr|Q6PCU3|Q6PCU3_RAT;tr|A0A0G2QC57|A0A0G2QC57_RAT	sp|P09117|ALDOC_RAT;tr|A0A0G2K3Q6|A0A0G2K3Q6_RAT;tr|Q6PCU3|Q6PCU3_RAT;tr|A0A0G2QC57|A0A0G2QC57_RAT	39.283	363	1	1	1	5	By MS/MS	2.5	5405100	1	2	2	2		By MS/MS	6.9	27810000	3
tr|Q63783|Q63783_RAT;tr|A0A0G2K4J4|A0A0G2K4J4_RAT;tr|Q63573|Q63573_RAT;tr|F1LRV0|F1LRV0_RAT;tr|A0A0G2K5I9|A0A0G2K5I9_RAT;sp|P09414|NFIA_RAT;tr|Q9QY90|Q9QY90_RAT;tr|Q9QY89|Q9QY89_RAT;tr|A0A0G2JUB7|A0A0G2JUB7_RAT;tr|Q6PWY0|Q6PWY0_RAT;tr|Q63784|Q63784_RAT;tr|Q9QY88|Q9QY88_RAT;tr|Q63785|Q63785_RAT	tr|Q63783|Q63783_RAT;tr|A0A0G2K4J4|A0A0G2K4J4_RAT;tr|Q63573|Q63573_RAT;tr|F1LRV0|F1LRV0_RAT;tr|A0A0G2K5I9|A0A0G2K5I9_RAT;sp|P09414|NFIA_RAT;tr|Q9QY90|Q9QY90_RAT;tr|Q9QY89|Q9QY89_RAT;tr|A0A0G2JUB7|A0A0G2JUB7_RAT;tr|Q6PWY0|Q6PWY0_RAT;tr|Q63784|Q63784_RAT	53.632	487	5	2	2	2	By MS/MS	11.7	2087300	2	2	0	0		By matching	4.3	0	0
tr|Q6LCA5|Q6LCA5_RAT;sp|P09456|KAP0_RAT	tr|Q6LCA5|Q6LCA5_RAT;sp|P09456|KAP0_RAT	28.2	250	1	1	1	3	By matching	4.4	407160	0	1	1	1		By MS/MS	4.4	2608300	1
tr|A0A0G2K930|A0A0G2K930_RAT;sp|P09527|RAB7A_RAT	tr|A0A0G2K930|A0A0G2K930_RAT;sp|P09527|RAB7A_RAT	21.203	188	2	2	2	7	By MS/MS	11.2	15613000	3	2	2	2		By MS/MS	11.2	22169000	5
sp|P09895|RL5_RAT;tr|D3ZHP8|D3ZHP8_RAT	sp|P09895|RL5_RAT;tr|D3ZHP8|D3ZHP8_RAT	34.458	297	4	4	4	15	By MS/MS	13.8	71545000	4	4	4	4	1	By MS/MS	16.5	103300000	13
sp|P09951|SYN1_RAT;sp|P09951-2|SYN1_RAT	sp|P09951|SYN1_RAT;sp|P09951-2|SYN1_RAT	73.987	704	4	4	4	17	By MS/MS	8.2	18314000	2	6	6	6		By MS/MS	11.8	203350000	11
tr|B1H248|B1H248_RAT;sp|P0C0A2|VPS36_RAT	tr|B1H248|B1H248_RAT;sp|P0C0A2|VPS36_RAT	43.717	386	2	2	2	7	By matching	5.2	5120600	0	2	2	2		By MS/MS	5.2	15503000	3
tr|A0A0A0MXW3|A0A0A0MXW3_RAT;tr|D4AEC0|D4AEC0_RAT;sp|P0C0S7|H2AZ_RAT;tr|D3ZXP3|D3ZXP3_RAT;tr|M0R6X5|M0R6X5_RAT;tr|D3ZWE0|D3ZWE0_RAT	tr|A0A0A0MXW3|A0A0A0MXW3_RAT;tr|D4AEC0|D4AEC0_RAT;sp|P0C0S7|H2AZ_RAT;tr|D3ZXP3|D3ZXP3_RAT	13.421	127	3	1	1	4	By MS/MS	20.5	117160000	5	3	1	1		By MS/MS	20.5	166030000	7
tr|B2RZ09|B2RZ09_RAT;sp|P0C5H9|MANF_RAT	tr|B2RZ09|B2RZ09_RAT;sp|P0C5H9|MANF_RAT	20.388	179	1	1	1	1	By MS/MS	4.5	0	1	0	0	0			0	0	0
tr|A0A0G2K9M7|A0A0G2K9M7_RAT;sp|P0C606|SGF29_RAT	tr|A0A0G2K9M7|A0A0G2K9M7_RAT;sp|P0C606|SGF29_RAT	30.05	265	1	1	1	2	By MS/MS	4.9	1542500	1	1	1	1		By MS/MS	4.2	0	1
tr|F1LQJ1|F1LQJ1_RAT;sp|P0CB49|YLPM1_RAT;tr|A0A0G2K678|A0A0G2K678_RAT;tr|A0A0G2JYQ3|A0A0G2JYQ3_RAT	tr|F1LQJ1|F1LQJ1_RAT;sp|P0CB49|YLPM1_RAT;tr|A0A0G2K678|A0A0G2K678_RAT;tr|A0A0G2JYQ3|A0A0G2JYQ3_RAT	154.05	1375	4	4	4	22	By MS/MS	3.4	63217000	9	8	8	8	6	By MS/MS	5.9	253040000	14
tr|Q63654|Q63654_RAT;tr|Q6P7R7|Q6P7R7_RAT;sp|P62986|RL40_RAT;tr|Q6PED0|Q6PED0_RAT;sp|P62982|RS27A_RAT;sp|P0CG51|UBB_RAT;tr|Q5FWT0|Q5FWT0_RAT;tr|F1LML2|F1LML2_RAT;sp|Q63429|UBC_RAT;tr|F1LU69|F1LU69_RAT;tr|F1M927|F1M927_RAT	tr|Q63654|Q63654_RAT;tr|Q6P7R7|Q6P7R7_RAT;sp|P62986|RL40_RAT;tr|Q6PED0|Q6PED0_RAT;sp|P62982|RS27A_RAT;sp|P0CG51|UBB_RAT;tr|Q5FWT0|Q5FWT0_RAT;tr|F1LML2|F1LML2_RAT;sp|Q63429|UBC_RAT;tr|F1LU69|F1LU69_RAT	11.241	100	3	3	3	67	By MS/MS	34	2124800000	60	5	5	5	28	By MS/MS	47	3997900000	64
tr|A0A0G2K2E4|A0A0G2K2E4_RAT;sp|P10111|PPIA_RAT;tr|A0A0G2K1P0|A0A0G2K1P0_RAT;tr|M0RCZ9|M0RCZ9_RAT	tr|A0A0G2K2E4|A0A0G2K2E4_RAT;sp|P10111|PPIA_RAT;tr|A0A0G2K1P0|A0A0G2K1P0_RAT	17.822	164	1	1	1	7	By MS/MS	5.5	11218000	3	3	3	3		By MS/MS	22.6	43634000	6
sp|P10610|CP2G1_RAT	sp|P10610|CP2G1_RAT	56.78	494	1	1	1	7	By MS/MS	1.4	140660000	3	1	1	1	2	By MS/MS	1.4	1310800000	18
tr|G3V6D3|G3V6D3_RAT;sp|P10719|ATPB_RAT;tr|Q0QEP3|Q0QEP3_RAT	tr|G3V6D3|G3V6D3_RAT;sp|P10719|ATPB_RAT;tr|Q0QEP3|Q0QEP3_RAT	56.344	529	2	2	2	14	By MS/MS	5.5	29291000	7	5	5	5	1	By MS/MS	12.3	67133000	23
tr|Q6P743|Q6P743_RAT;sp|P10760|SAHH_RAT	tr|Q6P743|Q6P743_RAT;sp|P10760|SAHH_RAT	47.688	432	0	0	0	2		0	0	0	1	1	1		By MS/MS	2.8	6676800	3
sp|P10824|GNAI1_RAT	sp|P10824|GNAI1_RAT	40.345	354	1	0	0	2	By matching	3.1	0	0	2	1	1		By MS/MS	5.9	12310000	1
sp|P10860|DHE3_RAT;tr|Q7TPI5|Q7TPI5_RAT	sp|P10860|DHE3_RAT	61.415	558	12	12	12	71	By MS/MS	28	505620000	36	14	14	14	1	By MS/MS	28.9	1048700000	80
sp|P10888|COX41_RAT	sp|P10888|COX41_RAT	19.514	169	1	1	1	4	By matching	5.9	7354100	0	1	1	1		By MS/MS	5.9	26775000	5
tr|R4GNK3|R4GNK3_RAT;sp|P11232|THIO_RAT	tr|R4GNK3|R4GNK3_RAT;sp|P11232|THIO_RAT	11.577	104	1	1	1	6	By MS/MS	8.7	74593000	2	2	2	2	2	By MS/MS	10.6	283480000	7
tr|F1LZG4|F1LZG4_RAT;tr|A0A0G2JUV8|A0A0G2JUV8_RAT;sp|P11275|KCC2A_RAT;sp|P15791-5|KCC2D_RAT;sp|P15791-7|KCC2D_RAT;sp|P15791-2|KCC2D_RAT;sp|P15791-3|KCC2D_RAT;sp|P15791-6|KCC2D_RAT;sp|P15791-4|KCC2D_RAT;sp|P15791|KCC2D_RAT	tr|F1LZG4|F1LZG4_RAT;tr|A0A0G2JUV8|A0A0G2JUV8_RAT;sp|P11275|KCC2A_RAT	54.042	475	4	4	4	14	By MS/MS	10.3	10408000	3	5	5	5	1	By MS/MS	10.1	63148000	11
tr|F1M779|F1M779_RAT;sp|P11442|CLH1_RAT	tr|F1M779|F1M779_RAT;sp|P11442|CLH1_RAT	191.56	1675	1	1	1	2	By MS/MS	0.8	0	1	2	2	2	2	By MS/MS	1	5345900	2
sp|Q64568-12|AT2B3_RAT;sp|Q64568-11|AT2B3_RAT;sp|Q64568-10|AT2B3_RAT;sp|P11506-5|AT2B2_RAT;sp|Q64568-3|AT2B3_RAT;sp|P11506-12|AT2B2_RAT;sp|Q64568-9|AT2B3_RAT;sp|P11506-3|AT2B2_RAT;sp|Q64568-2|AT2B3_RAT;sp|P11506-10|AT2B2_RAT;sp|P11506-4|AT2B2_RAT;sp|P11506-11|AT2B2_RAT;sp|P11506-14|AT2B2_RAT;tr|D4A8B3|D4A8B3_RAT;sp|P11506-2|AT2B2_RAT;sp|P11506-9|AT2B2_RAT;sp|Q64568-5|AT2B3_RAT;sp|P11506-8|AT2B2_R…	sp|Q64568-12|AT2B3_RAT;sp|Q64568-11|AT2B3_RAT;sp|Q64568-10|AT2B3_RAT;sp|P11506-5|AT2B2_RAT;sp|Q64568-3|AT2B3_RAT;sp|P11506-12|AT2B2_RAT;sp|Q64568-9|AT2B3_RAT;sp|P11506-3|AT2B2_RAT;sp|Q64568-2|AT2B3_RAT;sp|P11506-10|AT2B2_RAT;sp|P11506-4|AT2B2_RAT;sp|P11506-11|AT2B2_RAT;sp|P11506-14|AT2B2_RAT;tr|D4A8B3|D4A8B3_RAT;sp|P11506-2|AT2B2_RAT;sp|P11506-9|AT2B2_RAT;sp|Q64568-5|AT2B3_RAT;sp|P11506-8|AT2B2_R…	122.86	1115	1	1	1	4	By matching	0.7	270120	0	2	2	1		By MS/MS	2.2	6806000	2
sp|P11507-2|AT2A2_RAT;sp|P11507|AT2A2_RAT;tr|Q71UZ2|Q71UZ2_RAT;tr|Q63080|Q63080_RAT;tr|B4F7E5|B4F7E5_RAT;sp|Q64578|AT2A1_RAT;tr|A0A0G2K9N9|A0A0G2K9N9_RAT;tr|G3V9U7|G3V9U7_RAT;sp|P18596|AT2A3_RAT;tr|D3ZHJ6|D3ZHJ6_RAT;sp|P18596-1|AT2A3_RAT	sp|P11507-2|AT2A2_RAT;sp|P11507|AT2A2_RAT;tr|Q71UZ2|Q71UZ2_RAT	109.68	997	12	12	12	31	By MS/MS	12.3	29815000	8	16	16	16	17	By MS/MS	18.3	233870000	27
sp|P11598|PDIA3_RAT;tr|A0A0H2UHM5|A0A0H2UHM5_RAT	sp|P11598|PDIA3_RAT;tr|A0A0H2UHM5|A0A0H2UHM5_RAT	56.623	505	1	1	1	6	By matching	2.2	3826600	0	2	2	2		By MS/MS	4.8	22327000	5
sp|P11654|PO210_RAT	sp|P11654|PO210_RAT	204.16	1886	9	9	9	7	By MS/MS	5.8	35495000	14	10	10	10	45	By MS/MS	5.1	27550000	33
tr|Q6P7S0|Q6P7S0_RAT;tr|A0A0G2JVG3|A0A0G2JVG3_RAT;sp|P11980-2|KPYM_RAT;sp|P11980|KPYM_RAT;tr|M0RD14|M0RD14_RAT	tr|Q6P7S0|Q6P7S0_RAT;tr|A0A0G2JVG3|A0A0G2JVG3_RAT;sp|P11980-2|KPYM_RAT;sp|P11980|KPYM_RAT;tr|M0RD14|M0RD14_RAT	52.936	487	3	3	3	14	By MS/MS	6.8	8042800	5	5	5	5		By MS/MS	13.1	69573000	11
sp|P12001|RL18_RAT;tr|A0A0H2UHS7|A0A0H2UHS7_RAT;tr|Q0QEW8|Q0QEW8_RAT	sp|P12001|RL18_RAT;tr|A0A0H2UHS7|A0A0H2UHS7_RAT;tr|Q0QEW8|Q0QEW8_RAT	21.658	188	4	4	4	17	By MS/MS	22.3	627300000	5	3	3	3	4	By MS/MS	18.1	4047900000	12
sp|P12346|TRFE_RAT;tr|Q7TMC7|Q7TMC7_RAT;tr|A0A0G2QC06|A0A0G2QC06_RAT;tr|Q7TP24|Q7TP24_RAT;sp|P12346-2|TRFE_RAT	sp|P12346|TRFE_RAT;tr|Q7TMC7|Q7TMC7_RAT;tr|A0A0G2QC06|A0A0G2QC06_RAT;tr|Q7TP24|Q7TP24_RAT;sp|P12346-2|TRFE_RAT	76.394	698	0	0	0	4		0	0	0	2	2	2		By MS/MS	3.6	0	4
tr|G3V6I9|G3V6I9_RAT;tr|D4A1Z2|D4A1Z2_RAT;sp|P12749|RL26_RAT	tr|G3V6I9|G3V6I9_RAT;tr|D4A1Z2|D4A1Z2_RAT;sp|P12749|RL26_RAT	17.258	145	1	1	1	3	By MS/MS	5.5	19996000	1	1	1	1		By MS/MS	5.5	32053000	3
tr|G3V7S2|G3V7S2_RAT;sp|P12839|NFM_RAT	tr|G3V7S2|G3V7S2_RAT;sp|P12839|NFM_RAT	95.609	844	6	3	3	8	By MS/MS	6.6	29774000	4	7	4	4	8	By MS/MS	7.8	32178000	9
sp|P13084-2|NPM_RAT;sp|P13084|NPM_RAT;tr|D3ZXI2|D3ZXI2_RAT;tr|D3ZP59|D3ZP59_RAT;tr|Q7TP95|Q7TP95_RAT;tr|F7FKF2|F7FKF2_RAT	sp|P13084-2|NPM_RAT;sp|P13084|NPM_RAT	28.385	257	5	5	5	29	By MS/MS	23.7	748600000	15	7	7	7	6	By MS/MS	27.2	1617100000	35
sp|P13086|SUCA_RAT;tr|A0A0H2UHE1|A0A0H2UHE1_RAT;tr|P70631|P70631_RAT	sp|P13086|SUCA_RAT;tr|A0A0H2UHE1|A0A0H2UHE1_RAT	36.148	346	3	3	3	8	By MS/MS	9.8	74086000	5	2	2	2		By MS/MS	5.2	154260000	4
sp|P13221|AATC_RAT	sp|P13221|AATC_RAT	46.428	413	1	1	1	4	By matching	2.2	3243300	0	1	1	1		By MS/MS	2.2	11863000	0
tr|A0A097BVJ5|A0A097BVJ5_RAT;sp|P13233|CN37_RAT	tr|A0A097BVJ5|A0A097BVJ5_RAT;sp|P13233|CN37_RAT	44.856	400	2	2	2	8	By MS/MS	6	0	2	3	3	3		By MS/MS	8.2	26064000	5
sp|P13383|NUCL_RAT;tr|Q5U328|Q5U328_RAT;tr|C1KE06|C1KE06_RAT	sp|P13383|NUCL_RAT;tr|Q5U328|Q5U328_RAT;tr|C1KE06|C1KE06_RAT	77.146	713	8	8	5	28	By MS/MS	11.4	155670000	15	16	16	7	89	By MS/MS	23.6	524120000	135
tr|Q6PDV6|Q6PDV6_RAT;sp|P13471|RS14_RAT	tr|Q6PDV6|Q6PDV6_RAT;sp|P13471|RS14_RAT	16.273	151	1	1	1	4	By MS/MS	7.3	0	2	2	2	2		By MS/MS	15.9	0	2
tr|F1LUV9|F1LUV9_RAT;tr|F1LNY3|F1LNY3_RAT;tr|Q3T1H3|Q3T1H3_RAT;sp|P13596|NCAM1_RAT;tr|A0A0G2K0M8|A0A0G2K0M8_RAT	tr|F1LUV9|F1LUV9_RAT;tr|F1LNY3|F1LNY3_RAT;tr|Q3T1H3|Q3T1H3_RAT;sp|P13596|NCAM1_RAT;tr|A0A0G2K0M8|A0A0G2K0M8_RAT	91.635	833	0	0	0			0	0	0	2	2	2	3	By MS/MS	4.4	14373000	2
tr|Q5M9H4|Q5M9H4_RAT;sp|P13638|AT1B2_RAT	tr|Q5M9H4|Q5M9H4_RAT;sp|P13638|AT1B2_RAT	33.398	290	1	1	1	3	By MS/MS	4.1	0	1	1	1	1		By MS/MS	4.1	0	2
tr|A9CMB7|A9CMB7_RAT;sp|P15178|SYDC_RAT	tr|A9CMB7|A9CMB7_RAT;sp|P15178|SYDC_RAT	57.126	501	2	2	2	6	By MS/MS	4.2	15005000	3	1	1	1	1	By MS/MS	2.2	6804700	2
sp|P15205|MAP1B_RAT	sp|P15205|MAP1B_RAT	269.64	2461	6	5	5	12	By MS/MS	3	14679000	3	6	6	6	5	By MS/MS	3.7	35534000	10
sp|P15865|H14_RAT;sp|P06349|H1T_RAT	sp|P15865|H14_RAT	21.987	219	7	0	0	1	By matching	21.5	0	0	7	1	1		By MS/MS	28.8	0	1
tr|F1LP05|F1LP05_RAT;sp|P15999|ATPA_RAT;tr|A0A0G2K099|A0A0G2K099_RAT	tr|F1LP05|F1LP05_RAT;sp|P15999|ATPA_RAT;tr|A0A0G2K099|A0A0G2K099_RAT	59.812	553	7	7	7	24	By MS/MS	13.9	64685000	16	8	8	8	2	By MS/MS	16.1	279300000	20
tr|G3V741|G3V741_RAT;sp|P16036|MPCP_RAT;tr|Q6IRH6|Q6IRH6_RAT	tr|G3V741|G3V741_RAT;sp|P16036|MPCP_RAT;tr|Q6IRH6|Q6IRH6_RAT	39.531	356	2	2	2	12	By MS/MS	5.9	33851000	3	2	2	2		By MS/MS	6.2	47930000	6
sp|P16086|SPTN1_RAT;tr|A0A0G2K1E7|A0A0G2K1E7_RAT;tr|A0A0G2JZ69|A0A0G2JZ69_RAT;tr|C9EH87|C9EH87_RAT;tr|A0A0G2K1Y8|A0A0G2K1Y8_RAT;tr|Q6IRK8|Q6IRK8_RAT;tr|Q63363|Q63363_RAT	sp|P16086|SPTN1_RAT;tr|A0A0G2K1E7|A0A0G2K1E7_RAT;tr|A0A0G2JZ69|A0A0G2JZ69_RAT;tr|C9EH87|C9EH87_RAT;tr|A0A0G2K1Y8|A0A0G2K1Y8_RAT;tr|Q6IRK8|Q6IRK8_RAT	284.63	2472	9	9	9	16	By MS/MS	4	20433000	9	18	18	18	42	By MS/MS	7.3	59501000	37
sp|P16617|PGK1_RAT;tr|M0R6Y8|M0R6Y8_RAT;tr|A0A096MJL6|A0A096MJL6_RAT	sp|P16617|PGK1_RAT;tr|M0R6Y8|M0R6Y8_RAT	44.538	417	2	2	2	9	By MS/MS	5.5	42351000	5	4	4	4	2	By MS/MS	11.3	73082000	6
tr|G3V9G4|G3V9G4_RAT;sp|P16638-2|ACLY_RAT;tr|A0A0G2K5E7|A0A0G2K5E7_RAT;sp|P16638|ACLY_RAT;tr|G3V888|G3V888_RAT	tr|G3V9G4|G3V9G4_RAT;sp|P16638-2|ACLY_RAT;tr|A0A0G2K5E7|A0A0G2K5E7_RAT;sp|P16638|ACLY_RAT;tr|G3V888|G3V888_RAT	119.71	1091	0	0	0	2		0	0	0	1	1	1		By MS/MS	0.9	0	2
tr|D4A6G6|D4A6G6_RAT;sp|P17074|RS19_RAT;tr|F1M8C7|F1M8C7_RAT;tr|A0A0H2UI38|A0A0H2UI38_RAT;tr|F1M764|F1M764_RAT;tr|D3ZUD7|D3ZUD7_RAT;tr|D3ZGN8|D3ZGN8_RAT;tr|F1LYF3|F1LYF3_RAT	tr|D4A6G6|D4A6G6_RAT;sp|P17074|RS19_RAT;tr|F1M8C7|F1M8C7_RAT;tr|A0A0H2UI38|A0A0H2UI38_RAT;tr|F1M764|F1M764_RAT;tr|D3ZUD7|D3ZUD7_RAT;tr|D3ZGN8|D3ZGN8_RAT;tr|F1LYF3|F1LYF3_RAT	16.117	145	2	2	2	8	By MS/MS	13.1	15384000	2	2	2	2		By MS/MS	13.1	26141000	3
tr|A0A0G2JXD0|A0A0G2JXD0_RAT;tr|Q6P9U5|Q6P9U5_RAT;sp|P17077|RL9_RAT;tr|F1M7A9|F1M7A9_RAT;tr|A0A0G2JX41|A0A0G2JX41_RAT;tr|M0RBD4|M0RBD4_RAT;tr|M0R5Y8|M0R5Y8_RAT;tr|M0R6B4|M0R6B4_RAT	tr|A0A0G2JXD0|A0A0G2JXD0_RAT;tr|Q6P9U5|Q6P9U5_RAT;sp|P17077|RL9_RAT;tr|F1M7A9|F1M7A9_RAT;tr|A0A0G2JX41|A0A0G2JX41_RAT;tr|M0RBD4|M0RBD4_RAT	21.424	188	3	3	3	7	By MS/MS	21.8	7095100	5	2	2	2		By MS/MS	10.1	5558300	3
sp|P17136|RSMB_RAT;tr|Q63747|Q63747_RAT;sp|P63164|RSMN_RAT;tr|Q5XII7|Q5XII7_RAT	sp|P17136|RSMB_RAT;tr|Q63747|Q63747_RAT;sp|P63164|RSMN_RAT	23.656	231	2	2	2	11	By MS/MS	9.5	8414100	2	4	4	4	2	By MS/MS	21.6	18047000	10
sp|P17764|THIL_RAT	sp|P17764|THIL_RAT	44.695	424	1	1	1	2	By MS/MS	1.7	0	1	1	1	1		By MS/MS	2.1	0	1
tr|A0A0G2K7W7|A0A0G2K7W7_RAT;sp|P18265|GSK3A_RAT	tr|A0A0G2K7W7|A0A0G2K7W7_RAT;sp|P18265|GSK3A_RAT	50.796	481	2	1	1	2	By MS/MS	3.7	0	1	1	1	1		By MS/MS	2.9	0	1
tr|A0A0G2JSH4|A0A0G2JSH4_RAT;sp|P18266|GSK3B_RAT;tr|A0A0G2KB98|A0A0G2KB98_RAT	tr|A0A0G2JSH4|A0A0G2JSH4_RAT;sp|P18266|GSK3B_RAT;tr|A0A0G2KB98|A0A0G2KB98_RAT	46.71	420	4	4	3	15	By MS/MS	15.5	55723000	8	5	5	5		By MS/MS	18.3	72174000	13
tr|Q6IE67|Q6IE67_RAT;sp|P18422|PSA3_RAT	tr|Q6IE67|Q6IE67_RAT;sp|P18422|PSA3_RAT	28.354	255	1	1	1	4	By MS/MS	4.7	3391700	1	1	1	1		By matching	4.7	13730000	0
sp|P18437|HMGN2_RAT	sp|P18437|HMGN2_RAT	9.3654	90	1	1	1	1	By MS/MS	20	0	1	0	0	0			0	0	0
tr|A0A0G2K7W6|A0A0G2K7W6_RAT;sp|P18445|RL27A_RAT	tr|A0A0G2K7W6|A0A0G2K7W6_RAT;sp|P18445|RL27A_RAT	16.587	148	1	1	1	5	By MS/MS	7.4	7735400	2	1	1	1		By MS/MS	7.4	16911000	10
sp|P18484|AP2A2_RAT;tr|Q66HM2|Q66HM2_RAT;tr|A0A0G2K943|A0A0G2K943_RAT	sp|P18484|AP2A2_RAT;tr|Q66HM2|Q66HM2_RAT;tr|A0A0G2K943|A0A0G2K943_RAT	104.04	938	6	6	3	11	By MS/MS	6.1	5576800	4	6	6	3	11	By MS/MS	6.3	80782000	18
sp|P19139|CSK21_RAT	sp|P19139|CSK21_RAT	45.073	391	1	1	1	5	By MS/MS	1.8	0	1	2	2	2		By MS/MS	4.9	8957900	3
tr|A0JN25|A0JN25_RAT;sp|P19332-7|TAU_RAT;tr|D3ZKD9|D3ZKD9_RAT;sp|P19332-6|TAU_RAT;sp|P19332-3|TAU_RAT;sp|P19332-5|TAU_RAT;sp|P19332-4|TAU_RAT;tr|D4A1Q2|D4A1Q2_RAT;sp|P19332-2|TAU_RAT;tr|F1LST4|F1LST4_RAT;sp|P19332|TAU_RAT;sp|P19332-8|TAU_RAT	tr|A0JN25|A0JN25_RAT;sp|P19332-7|TAU_RAT;tr|D3ZKD9|D3ZKD9_RAT;sp|P19332-6|TAU_RAT;sp|P19332-3|TAU_RAT;sp|P19332-5|TAU_RAT;sp|P19332-4|TAU_RAT;tr|D4A1Q2|D4A1Q2_RAT;sp|P19332-2|TAU_RAT;tr|F1LST4|F1LST4_RAT;sp|P19332|TAU_RAT;sp|P19332-8|TAU_RAT	35.896	343	1	1	1	5	By MS/MS	3.2	5270800	1	2	2	2		By MS/MS	6.1	9901700	4
tr|G3V914|G3V914_RAT;tr|F1LNE4|F1LNE4_RAT;sp|P19491-2|GRIA2_RAT;sp|P19491|GRIA2_RAT;sp|P19491-3|GRIA2_RAT	tr|G3V914|G3V914_RAT;tr|F1LNE4|F1LNE4_RAT;sp|P19491-2|GRIA2_RAT;sp|P19491|GRIA2_RAT;sp|P19491-3|GRIA2_RAT	98.843	883	1	1	1	5	By matching	1.4	803000	0	2	2	2	2	By MS/MS	2.5	12461000	4
sp|P19511|AT5F1_RAT	sp|P19511|AT5F1_RAT	28.868	256	1	1	1	5	By MS/MS	3.1	9151700	4	2	2	2		By MS/MS	6.2	9876200	3
sp|P19527|NFL_RAT	sp|P19527|NFL_RAT	61.335	542	11	9	9	23	By MS/MS	17.7	116830000	15	9	7	7	7	By MS/MS	14	197240000	9
sp|P19945|RLA0_RAT;tr|D3ZJT4|D3ZJT4_RAT	sp|P19945|RLA0_RAT	34.215	317	2	2	2	8	By MS/MS	10.7	9022200	4	3	3	3		By MS/MS	12.9	26055000	6
tr|F1M964|F1M964_RAT;tr|Q68FX8|Q68FX8_RAT;sp|P20069|MPPA_RAT	tr|F1M964|F1M964_RAT;tr|Q68FX8|Q68FX8_RAT;sp|P20069|MPPA_RAT	58.381	523	0	0	0			0	0	0	1	1	1	1	By MS/MS	2.7	0	1
sp|P21531|RL3_RAT;tr|D4A9G1|D4A9G1_RAT;tr|Q6TXF6|Q6TXF6_RAT	sp|P21531|RL3_RAT	46.135	403	4	4	4	13	By MS/MS	8.4	116320000	8	4	4	4		By MS/MS	8.4	265470000	16
tr|A0A0G2KBA1|A0A0G2KBA1_RAT;tr|Q6P790|Q6P790_RAT;tr|F1LQS3|F1LQS3_RAT;sp|P21533|RL6_RAT	tr|A0A0G2KBA1|A0A0G2KBA1_RAT;tr|Q6P790|Q6P790_RAT;tr|F1LQS3|F1LQS3_RAT;sp|P21533|RL6_RAT	31.926	284	4	4	4	17	By MS/MS	13	82810000	9	4	4	4		By MS/MS	13	86605000	10
sp|P21575-2|DYN1_RAT;sp|P21575-4|DYN1_RAT;sp|P21575|DYN1_RAT;sp|P21575-6|DYN1_RAT;sp|P21575-8|DYN1_RAT;sp|P21575-5|DYN1_RAT;sp|P21575-3|DYN1_RAT;sp|P21575-7|DYN1_RAT;sp|Q08877-8|DYN3_RAT;sp|Q08877-9|DYN3_RAT;sp|Q08877-11|DYN3_RAT;sp|Q08877-13|DYN3_RAT;sp|Q08877-2|DYN3_RAT;sp|Q08877-7|DYN3_RAT;sp|Q08877-4|DYN3_RAT;sp|Q08877-10|DYN3_RAT;sp|Q08877-6|DYN3_RAT;sp|Q08877-12|DYN3_RAT;sp|Q08877|DYN3_RAT;…	sp|P21575-2|DYN1_RAT;sp|P21575-4|DYN1_RAT;sp|P21575|DYN1_RAT;sp|P21575-6|DYN1_RAT;sp|P21575-8|DYN1_RAT;sp|P21575-5|DYN1_RAT;sp|P21575-3|DYN1_RAT;sp|P21575-7|DYN1_RAT	95.926	851	6	6	4	27	By MS/MS	9	14892000	2	12	12	8	14	By MS/MS	15.5	124270000	37
sp|P21704|DNAS1_RAT	sp|P21704|DNAS1_RAT	32.064	284	1	1	1	5	By MS/MS	2.5	145750000	5	1	1	1		By MS/MS	2.5	1348600000	15
sp|P21707|SYT1_RAT;tr|G3V6M3|G3V6M3_RAT;sp|P29101|SYT2_RAT	sp|P21707|SYT1_RAT	47.398	421	0	0	0	4		0	0	0	3	3	3		By MS/MS	6.9	46287000	3
tr|Q496Z5|Q496Z5_RAT;sp|P21807|PERI_RAT;tr|F1M7P4|F1M7P4_RAT	tr|Q496Z5|Q496Z5_RAT;sp|P21807|PERI_RAT;tr|F1M7P4|F1M7P4_RAT	53.421	467	3	2	2	5	By MS/MS	6	1621400	2	2	1	1		By matching	3.9	2074600	0
sp|P22509|FBRL_RAT	sp|P22509|FBRL_RAT	34.221	327	6	6	4	28	By MS/MS	21.1	118290000	11	9	9	7	3	By MS/MS	32.7	274380000	19
tr|B2RYU2|B2RYU2_RAT;sp|P23358|RL12_RAT;tr|A0A140TAC5|A0A140TAC5_RAT;tr|M0R4B6|M0R4B6_RAT;tr|D3ZJE2|D3ZJE2_RAT;tr|D4A8N3|D4A8N3_RAT	tr|B2RYU2|B2RYU2_RAT;sp|P23358|RL12_RAT;tr|A0A140TAC5|A0A140TAC5_RAT;tr|M0R4B6|M0R4B6_RAT;tr|D3ZJE2|D3ZJE2_RAT;tr|D4A8N3|D4A8N3_RAT	17.845	165	1	1	1	6	By MS/MS	9.7	3462100	1	3	3	3		By MS/MS	28.5	9100600	4
sp|P23565|AINX_RAT	sp|P23565|AINX_RAT	56.115	505	13	13	2	48	By MS/MS	26.1	244060000	25	17	17	2	10	By MS/MS	37.6	490180000	36
sp|P23606|TGM1_RAT	sp|P23606|TGM1_RAT	90.769	824	0	0	0	1		0	0	0	1	1	1		By MS/MS	1.2	0	1
sp|P24049|RL17_RAT;tr|A0A0H2UHQ1|A0A0H2UHQ1_RAT;tr|F1LZX7|F1LZX7_RAT;tr|D3Z9G9|D3Z9G9_RAT;tr|A0A0G2KB77|A0A0G2KB77_RAT;tr|Q7TPJ7|Q7TPJ7_RAT	sp|P24049|RL17_RAT;tr|A0A0H2UHQ1|A0A0H2UHQ1_RAT;tr|F1LZX7|F1LZX7_RAT;tr|D3Z9G9|D3Z9G9_RAT;tr|A0A0G2KB77|A0A0G2KB77_RAT	21.397	184	3	3	3	10	By MS/MS	17.9	81153000	5	3	3	3		By MS/MS	17.9	114390000	11
tr|M0RA26|M0RA26_RAT;sp|Q71TY3|RS27_RAT;sp|P24051|RS27L_RAT	tr|M0RA26|M0RA26_RAT;sp|Q71TY3|RS27_RAT;sp|P24051|RS27L_RAT	9.5161	84	1	1	1	4	By MS/MS	9.5	29923000	1	1	1	1		By MS/MS	9.5	59280000	1
sp|P24368|PPIB_RAT	sp|P24368|PPIB_RAT	23.802	216	8	8	8	43	By MS/MS	37	234090000	23	6	6	6	1	By MS/MS	28.7	447850000	22
tr|A0A0G2K757|A0A0G2K757_RAT;sp|P25235|RPN2_RAT	tr|A0A0G2K757|A0A0G2K757_RAT;sp|P25235|RPN2_RAT	69.122	630	3	3	3	8	By MS/MS	5.4	20123000	3	3	3	3	4	By MS/MS	6.3	74893000	16
sp|P25977-2|UBF1_RAT;sp|P25977|UBF1_RAT	sp|P25977-2|UBF1_RAT;sp|P25977|UBF1_RAT	84.967	727	1	1	1	6	By MS/MS	1.4	2074100	1	2	2	2	2	By MS/MS	3	31392000	4
tr|F7FKI5|F7FKI5_RAT;tr|Q4FZZ4|Q4FZZ4_RAT;tr|D4A5G8|D4A5G8_RAT;tr|A0A0G2JW90|A0A0G2JW90_RAT;sp|P26284|ODPA_RAT	tr|F7FKI5|F7FKI5_RAT;tr|Q4FZZ4|Q4FZZ4_RAT;tr|D4A5G8|D4A5G8_RAT;tr|A0A0G2JW90|A0A0G2JW90_RAT;sp|P26284|ODPA_RAT	43.113	389	2	2	2	6	By MS/MS	4.1	3632900	1	2	2	2		By MS/MS	5.7	7970700	2
sp|P27008|PARP1_RAT	sp|P27008|PARP1_RAT	112.66	1014	4	4	4	3	By MS/MS	6.2	14847000	4	4	4	4	25	By MS/MS	4.2	48559000	20
tr|Q5EBC3|Q5EBC3_RAT;tr|G3V6S5|G3V6S5_RAT;sp|P27653|C1TC_RAT;tr|D3ZZM8|D3ZZM8_RAT	tr|Q5EBC3|Q5EBC3_RAT;tr|G3V6S5|G3V6S5_RAT;sp|P27653|C1TC_RAT;tr|D3ZZM8|D3ZZM8_RAT	100.98	935	0	0	0	3		0	0	0	2	2	2		By MS/MS	2.6	0	3
tr|Q05759|Q05759_RAT;sp|P27791-2|KAPCA_RAT;tr|A1L1M0|A1L1M0_RAT;sp|P68182|KAPCB_RAT;sp|P27791|KAPCA_RAT	tr|Q05759|Q05759_RAT;sp|P27791-2|KAPCA_RAT;tr|A1L1M0|A1L1M0_RAT;sp|P68182|KAPCB_RAT;sp|P27791|KAPCA_RAT	39.02	334	1	1	1	2	By MS/MS	2.7	10955000	1	0	0	0			0	0	0
tr|E9PT76|E9PT76_RAT;tr|D3ZQW7|D3ZQW7_RAT;tr|A0A0G2KB28|A0A0G2KB28_RAT;tr|O55215|O55215_RAT;tr|O55211|O55211_RAT;tr|O55214|O55214_RAT;tr|O55212|O55212_RAT;tr|A0A0U1RVI9|A0A0U1RVI9_RAT;tr|D3ZIY7|D3ZIY7_RAT;tr|D3ZT78|D3ZT78_RAT;tr|M0RAJ8|M0RAJ8_RAT;sp|P27952|RS2_RAT	tr|E9PT76|E9PT76_RAT;tr|D3ZQW7|D3ZQW7_RAT;tr|A0A0G2KB28|A0A0G2KB28_RAT;tr|O55215|O55215_RAT;tr|O55211|O55211_RAT;tr|O55214|O55214_RAT;tr|O55212|O55212_RAT;tr|A0A0U1RVI9|A0A0U1RVI9_RAT;tr|D3ZIY7|D3ZIY7_RAT;tr|D3ZT78|D3ZT78_RAT;tr|M0RAJ8|M0RAJ8_RAT;sp|P27952|RS2_RAT	24.244	221	1	1	1	2	By MS/MS	5	0	1	1	1	1		By MS/MS	5	0	1
tr|A0A0G2JSL0|A0A0G2JSL0_RAT;sp|P28073|PSB6_RAT	tr|A0A0G2JSL0|A0A0G2JSL0_RAT;sp|P28073|PSB6_RAT	25.303	238	1	1	1	4	By matching	4.6	302880	0	2	2	2		By MS/MS	8.8	9143600	5
sp|P28480|TCPA_RAT;tr|A0A096MJA0|A0A096MJA0_RAT	sp|P28480|TCPA_RAT;tr|A0A096MJA0|A0A096MJA0_RAT	60.359	556	1	1	1	5	By matching	1.8	967030	0	3	3	3		By MS/MS	7.7	11390000	3
tr|A0A0G2K4C4|A0A0G2K4C4_RAT;sp|P29314|RS9_RAT;tr|D3ZV50|D3ZV50_RAT;tr|M0RB65|M0RB65_RAT	tr|A0A0G2K4C4|A0A0G2K4C4_RAT;sp|P29314|RS9_RAT;tr|D3ZV50|D3ZV50_RAT;tr|M0RB65|M0RB65_RAT	16.287	136	6	6	6	24	By MS/MS	34.6	131840000	11	6	6	6		By MS/MS	34.6	228050000	10
tr|Q5RJR9|Q5RJR9_RAT;sp|P29457|SERPH_RAT	tr|Q5RJR9|Q5RJR9_RAT;sp|P29457|SERPH_RAT	46.561	417	1	1	1	3	By MS/MS	2.9	0	2	1	1	1		By MS/MS	2.9	0	1
tr|Q6ZYE7|Q6ZYE7_RAT;tr|A0A0G2K1J5|A0A0G2K1J5_RAT;tr|Q6S3A1|Q6S3A1_RAT;tr|Q6S399|Q6S399_RAT;tr|Q6S3A3|Q6S3A3_RAT;tr|Q6S3A4|Q6S3A4_RAT;tr|F7F9U6|F7F9U6_RAT;sp|P30427-3|PLEC_RAT;sp|P30427-2|PLEC_RAT;tr|Q6S398|Q6S398_RAT;tr|Q6S395|Q6S395_RAT;tr|Q6S396|Q6S396_RAT;sp|P30427-4|PLEC_RAT;tr|Q6S3A5|Q6S3A5_RAT;sp|P30427|PLEC_RAT;tr|Q6S3A0|Q6S3A0_RAT	tr|Q6ZYE7|Q6ZYE7_RAT;tr|A0A0G2K1J5|A0A0G2K1J5_RAT;tr|Q6S3A1|Q6S3A1_RAT;tr|Q6S399|Q6S399_RAT;tr|Q6S3A3|Q6S3A3_RAT;tr|Q6S3A4|Q6S3A4_RAT;tr|F7F9U6|F7F9U6_RAT;sp|P30427-3|PLEC_RAT;sp|P30427-2|PLEC_RAT;tr|Q6S398|Q6S398_RAT;tr|Q6S395|Q6S395_RAT;tr|Q6S396|Q6S396_RAT;sp|P30427-4|PLEC_RAT;tr|Q6S3A5|Q6S3A5_RAT;sp|P30427|PLEC_RAT;tr|Q6S3A0|Q6S3A0_RAT	186.49	1646	0	0	0	1		0	0	0	1	1	1	1	By MS/MS	0.6	0	2
tr|G3V8C3|G3V8C3_RAT;sp|P31000|VIME_RAT;tr|Q6P725|Q6P725_RAT;sp|P48675|DESM_RAT;sp|Q6IG12|K2C7_RAT;CON__Q9DCV7	tr|G3V8C3|G3V8C3_RAT;sp|P31000|VIME_RAT	53.7	466	11	9	8	23	By MS/MS	22.3	154540000	16	9	6	5	4	By MS/MS	18	301320000	11
tr|Q6PUA8|Q6PUA8_RAT;tr|I1T7F1|I1T7F1_RAT;tr|A0A159KIL2|A0A159KIL2_RAT;sp|P31596-2|EAA2_RAT;tr|A0A159KIH4|A0A159KIH4_RAT;sp|P31596|EAA2_RAT;tr|G3V6R0|G3V6R0_RAT;tr|Q8R462|Q8R462_RAT;tr|Q8R4I5|Q8R4I5_RAT;tr|Q91ZA9|Q91ZA9_RAT;tr|Q8K5B5|Q8K5B5_RAT	tr|Q6PUA8|Q6PUA8_RAT;tr|I1T7F1|I1T7F1_RAT;tr|A0A159KIL2|A0A159KIL2_RAT;sp|P31596-2|EAA2_RAT;tr|A0A159KIH4|A0A159KIH4_RAT;sp|P31596|EAA2_RAT;tr|G3V6R0|G3V6R0_RAT;tr|Q8R462|Q8R462_RAT;tr|Q8R4I5|Q8R4I5_RAT;tr|Q91ZA9|Q91ZA9_RAT;tr|Q8K5B5|Q8K5B5_RAT	15.807	145	2	2	2	5	By MS/MS	13.8	5786700	1	2	2	2	1	By MS/MS	13.8	24832000	4
tr|A0A0G2K890|A0A0G2K890_RAT;sp|P31977|EZRI_RAT;tr|T1SRT4|T1SRT4_RAT;tr|A0A0G2K095|A0A0G2K095_RAT;tr|A0A1W2Q6E9|A0A1W2Q6E9_RAT;tr|A0A096MK30|A0A096MK30_RAT;sp|O35763|MOES_RAT;tr|Q5WQV5|Q5WQV5_RAT;tr|Q5PQK5|Q5PQK5_RAT;tr|E9PT65|E9PT65_RAT	tr|A0A0G2K890|A0A0G2K890_RAT;sp|P31977|EZRI_RAT	69.287	585	2	2	2	8	By MS/MS	4.1	2916200	2	4	4	4	4	By MS/MS	5.1	69345000	9
sp|P32551|QCR2_RAT	sp|P32551|QCR2_RAT	48.396	452	3	3	3	8	By MS/MS	8	7973800	6	2	2	2		By MS/MS	5.8	17004000	4
tr|F1M2I5|F1M2I5_RAT;sp|P32736-2|OPCM_RAT;tr|A0A0G2K657|A0A0G2K657_RAT;sp|P32736|OPCM_RAT	tr|F1M2I5|F1M2I5_RAT;sp|P32736-2|OPCM_RAT;tr|A0A0G2K657|A0A0G2K657_RAT;sp|P32736|OPCM_RAT	32.212	291	1	1	1	4	By matching	3.1	1686800	0	2	2	1		By MS/MS	6.5	7189300	1
tr|Q9QXG3|Q9QXG3_RAT;tr|A0A1E1ERK2|A0A1E1ERK2_RAT;sp|P32851|STX1A_RAT	tr|Q9QXG3|Q9QXG3_RAT;tr|A0A1E1ERK2|A0A1E1ERK2_RAT;sp|P32851|STX1A_RAT	33.152	288	1	1	1	5	By MS/MS	3.1	6984800	3	2	2	2		By MS/MS	6.6	26658000	4
tr|R9PXV5|R9PXV5_RAT;sp|P33568|RB_RAT	tr|R9PXV5|R9PXV5_RAT;sp|P33568|RB_RAT	102.27	892	0	0	0	2		0	0	0	1	1	1		By MS/MS	1.2	8983900	3
sp|P34058|HS90B_RAT;tr|A0A0G2K793|A0A0G2K793_RAT;tr|D3ZXC7|D3ZXC7_RAT;tr|A0A0G2K4I4|A0A0G2K4I4_RAT;sp|Q66HD0-2|ENPL_RAT;tr|A0A0A0MY09|A0A0A0MY09_RAT;sp|Q66HD0|ENPL_RAT	sp|P34058|HS90B_RAT;tr|A0A0G2K793|A0A0G2K793_RAT	83.28	724	7	7	2	20	By MS/MS	10.6	12144000	4	6	6	3	12	By MS/MS	9	154720000	14
tr|G3V8U9|G3V8U9_RAT;sp|P34067|PSB4_RAT	tr|G3V8U9|G3V8U9_RAT;sp|P34067|PSB4_RAT	25.76	232	1	1	1	4	By MS/MS	4.3	9417100	1	1	1	1		By MS/MS	4.3	18401000	1
sp|P34926|MAP1A_RAT;tr|G3V7U2|G3V7U2_RAT;tr|A0A0G2K5C6|A0A0G2K5C6_RAT;tr|Q63330|Q63330_RAT	sp|P34926|MAP1A_RAT;tr|G3V7U2|G3V7U2_RAT;tr|A0A0G2K5C6|A0A0G2K5C6_RAT;tr|Q63330|Q63330_RAT	299.53	2774	4	4	3	10	By MS/MS	1.6	1189100	4	8	8	8	5	By MS/MS	2.6	29041000	10
sp|P35565|CALX_RAT	sp|P35565|CALX_RAT	67.254	591	1	1	1	2	By MS/MS	2.7	1169000	1	3	3	3	5	By MS/MS	4.9	19723000	5
tr|A0A0G2JSH9|A0A0G2JSH9_RAT;sp|P35704|PRDX2_RAT	tr|A0A0G2JSH9|A0A0G2JSH9_RAT;sp|P35704|PRDX2_RAT	21.797	198	2	2	2	8	By MS/MS	10.6	14289000	1	3	3	3	4	By MS/MS	14.6	11191000	5
tr|D4A380|D4A380_RAT;sp|P36198|LHX2_RAT;tr|F1M7M2|F1M7M2_RAT	tr|D4A380|D4A380_RAT;sp|P36198|LHX2_RAT;tr|F1M7M2|F1M7M2_RAT	44.419	406	1	1	1	2	By MS/MS	2.5	2839700	1	0	0	0			0	0	0
tr|F1LS02|F1LS02_RAT;tr|A0A0G2K7T6|A0A0G2K7T6_RAT;sp|P37199|NU155_RAT;tr|Q5BK44|Q5BK44_RAT	tr|F1LS02|F1LS02_RAT;tr|A0A0G2K7T6|A0A0G2K7T6_RAT;sp|P37199|NU155_RAT	154.86	1389	6	6	6	21	By MS/MS	4.2	11342000	2	8	8	8	3	By MS/MS	5.8	193600000	9
tr|F1LRT9|F1LRT9_RAT;tr|M0R9X8|M0R9X8_RAT;sp|P38650|DYHC1_RAT;tr|Q6LCG3|Q6LCG3_RAT	tr|F1LRT9|F1LRT9_RAT;tr|M0R9X8|M0R9X8_RAT;sp|P38650|DYHC1_RAT;tr|Q6LCG3|Q6LCG3_RAT	531.8	4643	1	1	1	3	By MS/MS	0.3	1621200	1	2	2	2	3	By MS/MS	0.6	8212400	2
tr|Q66HM7|Q66HM7_RAT;sp|P38656|LA_RAT;tr|D3ZLH9|D3ZLH9_RAT;tr|Q4V8Q3|Q4V8Q3_RAT	tr|Q66HM7|Q66HM7_RAT;sp|P38656|LA_RAT;tr|D3ZLH9|D3ZLH9_RAT	47.786	415	9	9	9	49	By MS/MS	16.9	497840000	25	14	14	14	4	By MS/MS	26.7	1203800000	35
sp|P38983|RSSA_RAT	sp|P38983|RSSA_RAT	32.824	295	3	3	3	11	By MS/MS	12.9	30527000	4	3	3	3		By MS/MS	12.9	110770000	14
sp|P40615|DKC1_RAT;tr|A0A0G2K700|A0A0G2K700_RAT	sp|P40615|DKC1_RAT;tr|A0A0G2K700|A0A0G2K700_RAT	56.614	509	6	6	6	28	By MS/MS	11	70160000	5	10	10	10	1	By MS/MS	18.5	371170000	23
tr|D3ZRM9|D3ZRM9_RAT;sp|P41123|RL13_RAT;tr|A0A0G2JYG9|A0A0G2JYG9_RAT;tr|F1M2E9|F1M2E9_RAT;tr|D3ZD02|D3ZD02_RAT	tr|D3ZRM9|D3ZRM9_RAT;sp|P41123|RL13_RAT;tr|A0A0G2JYG9|A0A0G2JYG9_RAT;tr|F1M2E9|F1M2E9_RAT;tr|D3ZD02|D3ZD02_RAT	24.202	211	5	5	5	20	By MS/MS	23.2	154150000	10	5	5	5		By MS/MS	24.6	235030000	17
sp|P41243|MATK_RAT	sp|P41243|MATK_RAT	51.896	467	0	0	0	1		0	0	0	1	1	1		By MS/MS	4.3	0	1
sp|P41777|NOLC1_RAT;tr|A0JN19|A0JN19_RAT	sp|P41777|NOLC1_RAT	73.563	704	2	2	2	9	By MS/MS	2.7	17562000	4	7	7	7	13	By MS/MS	10.9	179680000	16
sp|P42123|LDHB_RAT	sp|P42123|LDHB_RAT	36.612	334	3	1	1	1	By MS/MS	10.8	224730	1	3	1	1	1	By MS/MS	9	0	1
tr|G3V913|G3V913_RAT;sp|P42930|HSPB1_RAT	tr|G3V913|G3V913_RAT;sp|P42930|HSPB1_RAT	22.807	206	1	1	1	1	By MS/MS	4.9	0	1	0	0	0			0	0	0
tr|Q99PF3|Q99PF3_RAT;sp|P43138|APEX1_RAT	tr|Q99PF3|Q99PF3_RAT;sp|P43138|APEX1_RAT	32.353	289	2	2	2	11	By MS/MS	6.6	31247000	1	4	4	4		By MS/MS	14.9	46376000	7
sp|P43278|H10_RAT	sp|P43278|H10_RAT	20.885	194	6	6	6	22	By MS/MS	27.3	1097100000	15	6	6	6	4	By MS/MS	27.3	1063600000	20
sp|P45592|COF1_RAT;tr|A0A0G2KA35|A0A0G2KA35_RAT	sp|P45592|COF1_RAT;tr|A0A0G2KA35|A0A0G2KA35_RAT	18.532	166	2	2	2	4	By MS/MS	19.3	15054000	2	1	1	1		By matching	12	11355000	0
sp|P46462|TERA_RAT	sp|P46462|TERA_RAT	89.348	806	1	1	1	5	By MS/MS	1.5	2196500	1	3	3	3	4	By MS/MS	4.3	10190000	8
sp|P47819-2|GFAP_RAT;sp|P47819|GFAP_RAT;tr|A1E251|A1E251_RAT;tr|A1E252|A1E252_RAT;tr|A0A1W2Q6C8|A0A1W2Q6C8_RAT	sp|P47819-2|GFAP_RAT;sp|P47819|GFAP_RAT;tr|A1E251|A1E251_RAT	48.781	421	11	11	10	47	By MS/MS	25.2	440530000	29	14	13	12	4	By MS/MS	31.4	454010000	24
tr|C7C5T2|C7C5T2_RAT;sp|P47860|PFKAP_RAT;tr|A0A0A0MXY5|A0A0A0MXY5_RAT	tr|C7C5T2|C7C5T2_RAT;sp|P47860|PFKAP_RAT;tr|A0A0A0MXY5|A0A0A0MXY5_RAT	85.719	788	0	0	0	3		0	0	0	3	3	2		By MS/MS	3.9	23936000	3
sp|P47942|DPYL2_RAT	sp|P47942|DPYL2_RAT	62.277	572	5	5	3	23	By MS/MS	10	15121000	3	8	8	6	2	By MS/MS	18.5	334290000	23
tr|A0A0G2K0W9|A0A0G2K0W9_RAT;sp|P48004-2|PSA7_RAT;tr|F1M6I7|F1M6I7_RAT;sp|P48004|PSA7_RAT	tr|A0A0G2K0W9|A0A0G2K0W9_RAT;sp|P48004-2|PSA7_RAT;tr|F1M6I7|F1M6I7_RAT;sp|P48004|PSA7_RAT	27.855	248	1	1	1	3	By MS/MS	4.4	2174800	2	1	1	1		By MS/MS	4.4	5033600	2
tr|F1M953|F1M953_RAT;sp|P48721|GRP75_RAT	tr|F1M953|F1M953_RAT;sp|P48721|GRP75_RAT	73.744	679	1	1	1	7	By MS/MS	1.8	0	1	4	4	4		By MS/MS	6.9	0	6
tr|M0R6L4|M0R6L4_RAT;sp|P49242|RS3A_RAT;tr|Q6TXJ6|Q6TXJ6_RAT	tr|M0R6L4|M0R6L4_RAT;sp|P49242|RS3A_RAT;tr|Q6TXJ6|Q6TXJ6_RAT	29.908	264	4	4	4	16	By MS/MS	12.5	79893000	4	6	6	6	2	By MS/MS	16.7	195810000	9
sp|P49432|ODPB_RAT;tr|A0A0G2KAM3|A0A0G2KAM3_RAT	sp|P49432|ODPB_RAT;tr|A0A0G2KAM3|A0A0G2KAM3_RAT	38.982	359	1	1	1	4	By matching	3.1	1829600	0	2	2	2	1	By MS/MS	6.1	7323400	2
sp|P49793|NUP98_RAT;tr|F1LPQ1|F1LPQ1_RAT;sp|P49793-2|NUP98_RAT	sp|P49793|NUP98_RAT	197.28	1816	2	2	2	9	By MS/MS	1.4	8092000	2	5	5	5	3	By MS/MS	3	59492000	9
sp|P50399|GDIB_RAT	sp|P50399|GDIB_RAT	50.537	445	1	1	1	4	By MS/MS	2.7	1142400	2	1	1	1		By MS/MS	2.7	7521000	4
tr|G3V649|G3V649_RAT;sp|P51400|RED1_RAT;tr|A0A0G2JUX0|A0A0G2JUX0_RAT	tr|G3V649|G3V649_RAT;sp|P51400|RED1_RAT;tr|A0A0G2JUX0|A0A0G2JUX0_RAT	75.157	687	3	3	3	6	By MS/MS	6	1130600	3	3	3	3	3	By MS/MS	5.2	16226000	5
sp|P51583|PUR6_RAT;tr|F8WFR8|F8WFR8_RAT;tr|A0A0G2K5S4|A0A0G2K5S4_RAT	sp|P51583|PUR6_RAT;tr|F8WFR8|F8WFR8_RAT;tr|A0A0G2K5S4|A0A0G2K5S4_RAT	47.096	425	6	6	6	17	By MS/MS	14.4	51820000	8	5	5	5	1	By MS/MS	12.7	38374000	9
sp|P51952|CDK7_RAT;tr|F1LQC8|F1LQC8_RAT	sp|P51952|CDK7_RAT;tr|F1LQC8|F1LQC8_RAT	37.14	329	2	2	2	4	By MS/MS	5.2	8825100	1	1	1	1		By MS/MS	2.7	4895100	1
tr|F1LSL2|F1LSL2_RAT;sp|P52590|NU107_RAT	tr|F1LSL2|F1LSL2_RAT;sp|P52590|NU107_RAT	106.88	925	2	2	2	9	By MS/MS	2.1	2097800	1	4	4	4		By MS/MS	6.5	56432000	7
tr|G3V659|G3V659_RAT;sp|P52591|PO121_RAT	tr|G3V659|G3V659_RAT;sp|P52591|PO121_RAT	120.78	1199	2	2	2	6	By MS/MS	1.8	15172000	5	1	1	1	2	By MS/MS	0.9	9625400	1
sp|P53565|CUX1_RAT;tr|F1M048|F1M048_RAT	sp|P53565|CUX1_RAT	164.54	1504	2	2	2	10	By MS/MS	1.2	3509100	1	5	5	5	1	By MS/MS	3.3	19912000	6
sp|P54311|GBB1_RAT	sp|P54311|GBB1_RAT	37.377	340	4	2	2	6	By MS/MS	15	42913000	7	4	2	2		By MS/MS	15	82812000	2
sp|P54313|GBB2_RAT;tr|Q45QL6|Q45QL6_RAT;tr|Q91XL4|Q91XL4_RAT	sp|P54313|GBB2_RAT;tr|Q45QL6|Q45QL6_RAT	37.331	340	5	5	2	19	By MS/MS	17.1	141520000	20	5	5	2		By MS/MS	17.1	192800000	14
tr|Q9R170|Q9R170_RAT;tr|Q99JD5|Q99JD5_RAT;sp|P54690|BCAT1_RAT	tr|Q9R170|Q9R170_RAT;tr|Q99JD5|Q99JD5_RAT;sp|P54690|BCAT1_RAT	40.822	362	0	0	0	2		0	0	0	1	1	1		By MS/MS	2.2	0	2
sp|P55051|FABP7_RAT	sp|P55051|FABP7_RAT	14.864	132	2	2	2	4	By MS/MS	13.6	3164700	1	1	1	1		By MS/MS	6.8	37395000	2
sp|P55053|FABP5_RAT	sp|P55053|FABP5_RAT	15.059	135	0	0	0	2		0	0	0	1	1	1		By MS/MS	6.7	4234900	1
sp|P55161|NCKP1_RAT;tr|F1LSM5|F1LSM5_RAT;tr|Q32PY0|Q32PY0_RAT;tr|Q562B3|Q562B3_RAT	sp|P55161|NCKP1_RAT;tr|F1LSM5|F1LSM5_RAT	128.86	1128	1	1	1	3	By MS/MS	1.1	0	1	6	6	6	18	By MS/MS	6.2	19699000	14
tr|G3V8T3|G3V8T3_RAT;sp|P55266|DSRAD_RAT	tr|G3V8T3|G3V8T3_RAT;sp|P55266|DSRAD_RAT	129.89	1175	6	6	6	23	By MS/MS	6.4	55065000	5	8	8	8	3	By MS/MS	8.7	219030000	12
sp|P55770|NH2L1_RAT;tr|H7C5X3|H7C5X3_RAT	sp|P55770|NH2L1_RAT	14.173	128	2	2	2	9	By MS/MS	15.6	19811000	0	3	3	3		By MS/MS	25	37520000	6
tr|B0K016|B0K016_RAT;sp|P56163-4|DPF1_RAT;tr|A0A0H2UHS4|A0A0H2UHS4_RAT;sp|P56163|DPF1_RAT;sp|P56163-3|DPF1_RAT;sp|P56163-2|DPF1_RAT;tr|A0A0G2K1C6|A0A0G2K1C6_RAT;tr|M0R4T9|M0R4T9_RAT;tr|A0A0A0MY12|A0A0A0MY12_RAT;sp|Q5TKR9|KAT6A_RAT	tr|B0K016|B0K016_RAT;sp|P56163-4|DPF1_RAT;tr|A0A0H2UHS4|A0A0H2UHS4_RAT;sp|P56163|DPF1_RAT;sp|P56163-3|DPF1_RAT	37.935	332	6	6	5	21	By MS/MS	19	57207000	8	5	5	4		By MS/MS	16.3	50707000	9
tr|G3V6F4|G3V6F4_RAT;sp|P56558|OGT1_RAT;tr|A0A0G2K3V4|A0A0G2K3V4_RAT	tr|G3V6F4|G3V6F4_RAT;sp|P56558|OGT1_RAT;tr|A0A0G2K3V4|A0A0G2K3V4_RAT	115.73	1036	1	1	1	3	By MS/MS	1	1418800	1	2	2	2	5	By MS/MS	1.9	12750000	5
tr|A0A0G2JUF6|A0A0G2JUF6_RAT;sp|P56574|IDHP_RAT	tr|A0A0G2JUF6|A0A0G2JUF6_RAT;sp|P56574|IDHP_RAT	48.08	427	1	1	1	4	By MS/MS	2.3	0	1	2	2	2		By MS/MS	4.9	22108000	3
sp|P59215-2|GNAO_RAT;sp|P59215|GNAO_RAT;sp|P63095-3|GNAS2_RAT;tr|Q5EEY3|Q5EEY3_RAT;tr|Q5EEY4|Q5EEY4_RAT;tr|Q45QM8|Q45QM8_RAT;tr|D3ZSS5|D3ZSS5_RAT;tr|D4AA42|D4AA42_RAT;sp|P29348|GNAT3_RAT;sp|P08753|GNAI3_RAT;tr|Q45QN0|Q45QN0_RAT;sp|P04897|GNAI2_RAT;tr|M0R9J4|M0R9J4_RAT;tr|G3V8E8|G3V8E8_RAT;sp|P38406|GNAL_RAT;tr|B0BMW4|B0BMW4_RAT;sp|P63095|GNAS2_RAT;tr|A0A0G2K526|A0A0G2K526_RAT;tr|A0A0G2JWA1|A0A0G2…	sp|P59215-2|GNAO_RAT;sp|P59215|GNAO_RAT	40.08	354	4	4	3	18	By MS/MS	11.9	43182000	5	4	4	3		By MS/MS	11.9	127360000	10
sp|P59924|THOC1_RAT	sp|P59924|THOC1_RAT	40.243	343	1	1	1	4	By matching	2.9	1105500	0	1	1	1		By MS/MS	2.9	22319000	6
sp|P60123|RUVB1_RAT;tr|A0A0G2K0H9|A0A0G2K0H9_RAT	sp|P60123|RUVB1_RAT;tr|A0A0G2K0H9|A0A0G2K0H9_RAT	50.213	456	9	9	9	45	By MS/MS	26.8	175210000	8	12	12	12	6	By MS/MS	39.5	239670000	49
tr|Q63436|Q63436_RAT;sp|P60203|MYPR_RAT;tr|Q63440|Q63440_RAT;tr|A0A097BVK2|A0A097BVK2_RAT;tr|Q63441|Q63441_RAT;tr|Q63437|Q63437_RAT	tr|Q63436|Q63436_RAT;sp|P60203|MYPR_RAT;tr|Q63440|Q63440_RAT;tr|A0A097BVK2|A0A097BVK2_RAT	18.487	172	1	1	1	4	By MS/MS	6.4	0	1	3	3	3		By MS/MS	20.3	0	3
sp|P60522|GBRL2_RAT	sp|P60522|GBRL2_RAT	13.667	117	1	1	1	4	By matching	9.4	2624000	0	1	1	1		By MS/MS	9.4	8131400	1
sp|P63259|ACTG_RAT;sp|P60711|ACTB_RAT;tr|A0A0G2K3K2|A0A0G2K3K2_RAT;tr|A0A0G2K4M6|A0A0G2K4M6_RAT;sp|P63269|ACTH_RAT;tr|B0BMT0|B0BMT0_RAT;sp|P68136|ACTS_RAT;sp|P68035|ACTC_RAT;sp|P62738|ACTA_RAT;tr|A1Z0K8|A1Z0K8_RAT;tr|A0A068F1Y2|A0A068F1Y2_RAT;tr|Q99NC6|Q99NC6_RAT;tr|Q63030|Q63030_RAT;tr|Q9JLX9|Q9JLX9_RAT;tr|A0A0K2SUL8|A0A0K2SUL8_9VIRI;tr|A0A0K2SUL7|A0A0K2SUL7_9VIRI;tr|A0A0K2SUL4|A0A0K2SUL4_9VIRI;…	sp|P63259|ACTG_RAT;sp|P60711|ACTB_RAT;tr|A0A0G2K3K2|A0A0G2K3K2_RAT;tr|A0A0G2K4M6|A0A0G2K4M6_RAT;sp|P63269|ACTH_RAT;tr|B0BMT0|B0BMT0_RAT;sp|P68136|ACTS_RAT;sp|P68035|ACTC_RAT;sp|P62738|ACTA_RAT;tr|A1Z0K8|A1Z0K8_RAT	41.792	375	10	10	8	90	By MS/MS	31.7	1037700000	63	14	14	9	14	By MS/MS	35.7	2241400000	116
tr|Q6NT88|Q6NT88_RAT;sp|P60825|CIRBP_RAT	tr|Q6NT88|Q6NT88_RAT;sp|P60825|CIRBP_RAT	18.637	172	1	1	1	4	By MS/MS	5.2	59619000	2	2	2	2		By MS/MS	11.6	17516000	5
tr|A0A0G2JY70|A0A0G2JY70_RAT;tr|A0A0H2UHG7|A0A0H2UHG7_RAT;tr|D3ZZK1|D3ZZK1_RAT;tr|A0A0G2K6L6|A0A0G2K6L6_RAT;sp|P60868|RS20_RAT	tr|A0A0G2JY70|A0A0G2JY70_RAT;tr|A0A0H2UHG7|A0A0H2UHG7_RAT;tr|D3ZZK1|D3ZZK1_RAT;tr|A0A0G2K6L6|A0A0G2K6L6_RAT;sp|P60868|RS20_RAT	12.608	112	1	1	1	4	By MS/MS	9.8	9402800	3	1	1	1		By MS/MS	9.8	33098000	8
tr|M0RBK1|M0RBK1_RAT;tr|A0A0G2JSV3|A0A0G2JSV3_RAT;sp|P60892|PRPS1_RAT	tr|M0RBK1|M0RBK1_RAT;tr|A0A0G2JSV3|A0A0G2JSV3_RAT;sp|P60892|PRPS1_RAT	34.852	318	1	1	1	4	By MS/MS	4.1	7944100	2	1	1	1		By MS/MS	4.1	15649000	2
tr|A0A0G2JV81|A0A0G2JV81_RAT;sp|P84079|ARF1_RAT;sp|P61206|ARF3_RAT;tr|A0A0G2K9H8|A0A0G2K9H8_RAT;tr|A0A0G2K4Q4|A0A0G2K4Q4_RAT;sp|P84082|ARF2_RAT;sp|P84083|ARF5_RAT	tr|A0A0G2JV81|A0A0G2JV81_RAT;sp|P84079|ARF1_RAT;sp|P61206|ARF3_RAT;tr|A0A0G2K9H8|A0A0G2K9H8_RAT;tr|A0A0G2K4Q4|A0A0G2K4Q4_RAT;sp|P84082|ARF2_RAT	20.568	181	1	1	1	6	By matching	4.4	3202800	0	3	3	3		By MS/MS	18.2	16857000	6
sp|P61265|STX1B_RAT	sp|P61265|STX1B_RAT	33.244	288	1	1	1	6	By MS/MS	3.1	10913000	0	2	2	2		By MS/MS	8	34806000	2
sp|P61314|RL15_RAT;tr|D3ZF52|D3ZF52_RAT	sp|P61314|RL15_RAT;tr|D3ZF52|D3ZF52_RAT	24.146	204	1	1	1	5	By MS/MS	4.4	55729000	3	2	2	2		By MS/MS	11.3	115610000	5
tr|D3ZTK5|D3ZTK5_RAT;tr|M0R7P0|M0R7P0_RAT;sp|P61354|RL27_RAT	tr|D3ZTK5|D3ZTK5_RAT;tr|M0R7P0|M0R7P0_RAT;sp|P61354|RL27_RAT	15.642	135	1	1	1	4	By MS/MS	6.7	62905000	4	1	1	1		By MS/MS	6.7	90214000	10
sp|P61480|WDR12_RAT	sp|P61480|WDR12_RAT	47.562	423	3	3	3	13	By MS/MS	10.2	18070000	3	4	4	3		By MS/MS	11.8	56269000	7
tr|Q5XIM3|Q5XIM3_RAT;tr|B2RYP0|B2RYP0_RAT;sp|P61589|RHOA_RAT;tr|Q80WN4|Q80WN4_RAT;tr|A0A0G2K6E0|A0A0G2K6E0_RAT	tr|Q5XIM3|Q5XIM3_RAT;tr|B2RYP0|B2RYP0_RAT;sp|P61589|RHOA_RAT;tr|Q80WN4|Q80WN4_RAT;tr|A0A0G2K6E0|A0A0G2K6E0_RAT	21.635	193	0	0	0	1		0	0	0	1	1	1		By MS/MS	5.7	0	1
sp|P61621|S61A1_RAT	sp|P61621|S61A1_RAT	52.264	476	2	2	1	7	By MS/MS	4.2	43149000	7	2	2	1	1	By MS/MS	4.2	83661000	5
sp|P61765|STXB1_RAT;sp|P61765-2|STXB1_RAT	sp|P61765|STXB1_RAT;sp|P61765-2|STXB1_RAT	67.568	594	7	7	7	26	By MS/MS	12.3	61751000	8	9	9	9	3	By MS/MS	16.7	285690000	15
sp|P61805|DAD1_RAT	sp|P61805|DAD1_RAT	12.497	113	2	2	2	6	By MS/MS	15.9	6983900	3	1	1	1		By MS/MS	8.8	7921900	1
tr|F1M2K3|F1M2K3_RAT;sp|P61959|SUMO2_RAT;sp|Q5XIF4|SUMO3_RAT	tr|F1M2K3|F1M2K3_RAT;sp|P61959|SUMO2_RAT;sp|Q5XIF4|SUMO3_RAT	10.77	94	0	0	0	1		0	0	0	1	1	1		By MS/MS	12.8	0	1
sp|P61980|HNRPK_RAT;tr|Q5D059|Q5D059_RAT;tr|M0R9K1|M0R9K1_RAT	sp|P61980|HNRPK_RAT;tr|Q5D059|Q5D059_RAT;tr|M0R9K1|M0R9K1_RAT	50.976	463	13	13	13	93	By MS/MS	34.8	1248000000	46	17	17	17	25	By MS/MS	45.6	3633500000	72
sp|P61983|1433G_RAT	sp|P61983|1433G_RAT	28.302	247	2	1	1	10	By MS/MS	6.5	11004000	2	4	4	4		By MS/MS	17	50620000	6
sp|P62138|PP1A_RAT;tr|A0A0G2JYS8|A0A0G2JYS8_RAT;tr|Q63682|Q63682_RAT;tr|Q04103|Q04103_RAT	sp|P62138|PP1A_RAT;tr|A0A0G2JYS8|A0A0G2JYS8_RAT	37.512	330	4	4	2	17	By MS/MS	11.8	162260000	7	5	5	3	2	By MS/MS	19.4	324810000	40
sp|P62142|PP1B_RAT	sp|P62142|PP1B_RAT	37.186	327	4	2	2	12	By MS/MS	14.1	26184000	6	5	3	3		By MS/MS	20.2	50753000	9
sp|P62198|PRS8_RAT	sp|P62198|PRS8_RAT	45.626	406	1	1	1	3	By MS/MS	3.2	2086200	1	1	1	1		By MS/MS	2.5	0	1
tr|B2RYR8|B2RYR8_RAT;sp|P62243|RS8_RAT;tr|M0R7Q5|M0R7Q5_RAT;tr|D3ZIE1|D3ZIE1_RAT;tr|Q6TXJ0|Q6TXJ0_RAT	tr|B2RYR8|B2RYR8_RAT;sp|P62243|RS8_RAT;tr|M0R7Q5|M0R7Q5_RAT;tr|D3ZIE1|D3ZIE1_RAT;tr|Q6TXJ0|Q6TXJ0_RAT	24.205	208	5	5	5	27	By MS/MS	27.4	104780000	14	5	5	5		By MS/MS	26.9	154120000	23
sp|P62250|RS16_RAT;tr|Q5XFV9|Q5XFV9_RAT;tr|B0K038|B0K038_RAT;tr|Q6P3E1|Q6P3E1_RAT;tr|A0A1W2Q631|A0A1W2Q631_RAT;tr|M0R4I3|M0R4I3_RAT;tr|M0R8S7|M0R8S7_RAT	sp|P62250|RS16_RAT;tr|Q5XFV9|Q5XFV9_RAT;tr|B0K038|B0K038_RAT;tr|Q6P3E1|Q6P3E1_RAT;tr|A0A1W2Q631|A0A1W2Q631_RAT	16.445	146	5	5	5	17	By MS/MS	30.1	14482000	7	4	4	4	1	By MS/MS	24.7	38772000	30
sp|P62260|1433E_RAT	sp|P62260|1433E_RAT	29.174	255	5	4	4	13	By MS/MS	19.2	40493000	4	3	3	3		By MS/MS	11.8	119990000	7
tr|A0A0G2KA79|A0A0G2KA79_RAT;tr|M0R5K9|M0R5K9_RAT;tr|A0A0H2UHT6|A0A0H2UHT6_RAT;tr|D3ZM33|D3ZM33_RAT;sp|P62271|RS18_RAT;tr|D3ZAU6|D3ZAU6_RAT;tr|D4AA93|D4AA93_RAT	tr|A0A0G2KA79|A0A0G2KA79_RAT;tr|M0R5K9|M0R5K9_RAT;tr|A0A0H2UHT6|A0A0H2UHT6_RAT;tr|D3ZM33|D3ZM33_RAT;sp|P62271|RS18_RAT;tr|D3ZAU6|D3ZAU6_RAT	17.043	146	2	2	2	5	By MS/MS	13.7	12739000	3	3	3	3		By MS/MS	19.9	22054000	2
sp|P62278|RS13_RAT;tr|M0RCY2|M0RCY2_RAT;tr|Q7TP70|Q7TP70_RAT;tr|F1LMB4|F1LMB4_RAT	sp|P62278|RS13_RAT;tr|M0RCY2|M0RCY2_RAT;tr|Q7TP70|Q7TP70_RAT;tr|F1LMB4|F1LMB4_RAT	17.222	151	2	2	2	8	By MS/MS	11.3	12915000	2	2	2	2		By MS/MS	11.3	34615000	1
tr|Q6PDV9|Q6PDV9_RAT;sp|P62282|RS11_RAT	tr|Q6PDV9|Q6PDV9_RAT;sp|P62282|RS11_RAT	18.447	158	4	4	4	16	By MS/MS	18.4	86261000	6	4	4	4		By MS/MS	16.5	195730000	5
tr|F1M013|F1M013_RAT;tr|F1M4C7|F1M4C7_RAT;tr|D4A6B9|D4A6B9_RAT;tr|D3ZU22|D3ZU22_RAT;tr|B0K021|B0K021_RAT;sp|P62425|RL7A_RAT;tr|D3ZPL5|D3ZPL5_RAT;tr|D3ZJH5|D3ZJH5_RAT;tr|M0R3M3|M0R3M3_RAT;tr|D3ZNA3|D3ZNA3_RAT;tr|F1M1M2|F1M1M2_RAT;tr|F1M0S7|F1M0S7_RAT;tr|F1M2Q3|F1M2Q3_RAT;tr|D4A8X2|D4A8X2_RAT;tr|M0R7A4|M0R7A4_RAT;tr|D3ZD15|D3ZD15_RAT	tr|F1M013|F1M013_RAT;tr|F1M4C7|F1M4C7_RAT;tr|D4A6B9|D4A6B9_RAT;tr|D3ZU22|D3ZU22_RAT;tr|B0K021|B0K021_RAT;sp|P62425|RL7A_RAT;tr|D3ZPL5|D3ZPL5_RAT;tr|D3ZJH5|D3ZJH5_RAT;tr|M0R3M3|M0R3M3_RAT;tr|D3ZNA3|D3ZNA3_RAT;tr|F1M1M2|F1M1M2_RAT	29.864	265	5	5	5	19	By MS/MS	15.5	104170000	6	4	4	4		By MS/MS	15.5	251780000	15
tr|M0R757|M0R757_RAT;sp|P62630|EF1A1_RAT;tr|F1M6C2|F1M6C2_RAT	tr|M0R757|M0R757_RAT;sp|P62630|EF1A1_RAT;tr|F1M6C2|F1M6C2_RAT	50.107	462	10	10	4	59	By MS/MS	23.8	2737400000	52	9	9	4	34	By MS/MS	26.8	5307000000	109
sp|P62632|EF1A2_RAT	sp|P62632|EF1A2_RAT	50.454	463	7	1	1	14	By MS/MS	14.5	17668000	9	8	3	3		By MS/MS	19.9	109130000	18
tr|X1WI37|X1WI37_RAT;sp|P62703|RS4X_RAT;tr|A0A0H2UHX3|A0A0H2UHX3_RAT;tr|D3ZX01|D3ZX01_RAT	tr|X1WI37|X1WI37_RAT;sp|P62703|RS4X_RAT;tr|A0A0H2UHX3|A0A0H2UHX3_RAT	29.466	262	5	5	5	17	By MS/MS	13	187240000	7	5	5	5		By MS/MS	18.7	348620000	7
tr|A0A0G2JYA4|A0A0G2JYA4_RAT;sp|P63331|PP2AA_RAT;sp|P62716|PP2AB_RAT	tr|A0A0G2JYA4|A0A0G2JYA4_RAT;sp|P63331|PP2AA_RAT;sp|P62716|PP2AB_RAT	35.523	309	2	2	2	8	By MS/MS	5.2	33662000	3	2	2	2		By MS/MS	5.2	40669000	6
sp|P62718|RL18A_RAT;tr|F1M0K6|F1M0K6_RAT	sp|P62718|RL18A_RAT;tr|F1M0K6|F1M0K6_RAT	20.732	176	1	1	1	7	By MS/MS	7.4	43396000	3	2	2	2		By MS/MS	15.3	81964000	2
sp|P62744|AP2S1_RAT	sp|P62744|AP2S1_RAT	17.018	142	1	1	1	4	By matching	6.3	1965200	0	1	1	1		By MS/MS	6.3	5626800	1
sp|P62747|RHOB_RAT	sp|P62747|RHOB_RAT	22.123	196	1	1	1	1	By MS/MS	5.6	2478300	1	0	0	0			0	0	0
tr|F1LT35|F1LT35_RAT;tr|D3ZTH8|D3ZTH8_RAT;tr|B5DES1|B5DES1_RAT;sp|P62752|RL23A_RAT;tr|D3ZSR8|D3ZSR8_RAT;tr|D3ZNM1|D3ZNM1_RAT;tr|D4AAL7|D4AAL7_RAT;tr|D3ZTX9|D3ZTX9_RAT;tr|D3ZFK7|D3ZFK7_RAT;tr|A0A0G2JU90|A0A0G2JU90_RAT	tr|F1LT35|F1LT35_RAT;tr|D3ZTH8|D3ZTH8_RAT;tr|B5DES1|B5DES1_RAT;sp|P62752|RL23A_RAT;tr|D3ZSR8|D3ZSR8_RAT;tr|D3ZNM1|D3ZNM1_RAT;tr|D4AAL7|D4AAL7_RAT;tr|D3ZTX9|D3ZTX9_RAT;tr|D3ZFK7|D3ZFK7_RAT;tr|A0A0G2JU90|A0A0G2JU90_RAT	17.734	156	0	0	0	2		0	0	0	2	2	2		By MS/MS	13.5	21859000	2
tr|M0RD75|M0RD75_RAT;sp|P62755|RS6_RAT	tr|M0RD75|M0RD75_RAT;sp|P62755|RS6_RAT	28.421	247	4	4	4	10	By MS/MS	17	59757000	3	3	3	3		By MS/MS	13	0	5
sp|P62804|H4_RAT	sp|P62804|H4_RAT	11.367	103	8	8	8	108	By MS/MS	52.4	5745100000	65	10	10	10	16	By MS/MS	53.4	9157100000	163
sp|P62815|VATB2_RAT	sp|P62815|VATB2_RAT	56.55	511	1	1	1	5	By matching	2.2	2008300	0	2	2	2		By MS/MS	6.3	33575000	5
sp|P62828|RAN_RAT;tr|Q66H11|Q66H11_RAT;sp|Q8K586|RANT_RAT	sp|P62828|RAN_RAT;tr|Q66H11|Q66H11_RAT;sp|Q8K586|RANT_RAT	24.423	216	4	4	4	21	By MS/MS	19.4	273580000	3	6	6	6		By MS/MS	29.6	181700000	13
sp|Q62636|RAP1B_RAT;sp|P62836|RAP1A_RAT	sp|Q62636|RAP1B_RAT;sp|P62836|RAP1A_RAT	20.798	184	1	1	1	4	By matching	6	6888600	0	1	1	1		By MS/MS	6	26910000	4
tr|F1M6F4|F1M6F4_RAT;tr|A0A0H2UHU0|A0A0H2UHU0_RAT;sp|P62853|RS25_RAT;tr|D4AE10|D4AE10_RAT;tr|M0R763|M0R763_RAT;tr|D3ZCH5|D3ZCH5_RAT	tr|F1M6F4|F1M6F4_RAT;tr|A0A0H2UHU0|A0A0H2UHU0_RAT;sp|P62853|RS25_RAT;tr|D4AE10|D4AE10_RAT;tr|M0R763|M0R763_RAT	13.644	124	2	2	2	9	By MS/MS	15.3	17356000	3	3	3	3		By MS/MS	22.6	114380000	8
tr|A0A0G2K5E6|A0A0G2K5E6_RAT;sp|P62890|RL30_RAT;tr|M0RA78|M0RA78_RAT	tr|A0A0G2K5E6|A0A0G2K5E6_RAT;sp|P62890|RL30_RAT;tr|M0RA78|M0RA78_RAT	12.812	115	2	2	2	7	By MS/MS	17.4	16874000	2	2	2	2		By MS/MS	17.4	54189000	3
tr|D4A5L9|D4A5L9_RAT;sp|P62898|CYC_RAT	tr|D4A5L9|D4A5L9_RAT;sp|P62898|CYC_RAT	11.635	105	2	2	2	6	By MS/MS	21	3904300	3	2	2	2		By MS/MS	21	9399100	5
tr|D3ZDE9|D3ZDE9_RAT;tr|D3ZKU5|D3ZKU5_RAT;tr|A0A0G2K7E3|A0A0G2K7E3_RAT;sp|P62902|RL31_RAT;tr|D3ZVY6|D3ZVY6_RAT;tr|D3ZX87|D3ZX87_RAT	tr|D3ZDE9|D3ZDE9_RAT;tr|D3ZKU5|D3ZKU5_RAT;tr|A0A0G2K7E3|A0A0G2K7E3_RAT;sp|P62902|RL31_RAT;tr|D3ZVY6|D3ZVY6_RAT;tr|D3ZX87|D3ZX87_RAT	13.372	117	0	0	0	1		0	0	0	1	1	1		By MS/MS	7.7	44409000	2
sp|P62907|RL10A_RAT;tr|Q4KM60|Q4KM60_RAT;tr|D3Z9F6|D3Z9F6_RAT;tr|F1LYQ7|F1LYQ7_RAT	sp|P62907|RL10A_RAT;tr|Q4KM60|Q4KM60_RAT;tr|D3Z9F6|D3Z9F6_RAT;tr|F1LYQ7|F1LYQ7_RAT	24.831	217	2	2	2	8	By MS/MS	7.4	55843000	2	2	2	2		By MS/MS	7.4	165430000	3
sp|P62909|RS3_RAT;tr|D3ZVH2|D3ZVH2_RAT;tr|A0A0G2K689|A0A0G2K689_RAT	sp|P62909|RS3_RAT;tr|D3ZVH2|D3ZVH2_RAT	26.674	243	6	6	6	39	By MS/MS	24.7	202570000	20	10	10	10	8	By MS/MS	42	670990000	35
sp|P62914|RL11_RAT;tr|Q4V8I6|Q4V8I6_RAT;tr|A0A0G2K3Y8|A0A0G2K3Y8_RAT	sp|P62914|RL11_RAT;tr|Q4V8I6|Q4V8I6_RAT;tr|A0A0G2K3Y8|A0A0G2K3Y8_RAT	20.252	178	2	2	2	11	By MS/MS	9	107340000	11	4	4	4	2	By MS/MS	23.6	306620000	14
tr|D4A6W6|D4A6W6_RAT;sp|P62919|RL8_RAT	tr|D4A6W6|D4A6W6_RAT;sp|P62919|RL8_RAT	28.156	257	2	2	2	11	By MS/MS	10.5	95188000	10	3	3	3		By MS/MS	10.9	375930000	13
sp|P62944|AP2B1_RAT;tr|Q3ZB97|Q3ZB97_RAT;sp|P62944-2|AP2B1_RAT;tr|A0A0G2K2V2|A0A0G2K2V2_RAT;sp|P52303-2|AP1B1_RAT;tr|G3V9N8|G3V9N8_RAT;sp|P52303|AP1B1_RAT	sp|P62944|AP2B1_RAT;tr|Q3ZB97|Q3ZB97_RAT;sp|P62944-2|AP2B1_RAT;tr|A0A0G2K2V2|A0A0G2K2V2_RAT;sp|P52303-2|AP1B1_RAT;tr|G3V9N8|G3V9N8_RAT;sp|P52303|AP1B1_RAT	104.55	937	4	4	4	16	By MS/MS	4.8	9311300	1	8	8	8	6	By MS/MS	9.9	116600000	17
sp|P62997|TRA2B_RAT;tr|F1LVK5|F1LVK5_RAT	sp|P62997|TRA2B_RAT	33.665	288	6	3	3	14	By MS/MS	19.1	83052000	4	7	5	5		By MS/MS	27.1	220800000	12
sp|P63012|RAB3A_RAT	sp|P63012|RAB3A_RAT	24.97	220	1	1	1	5	By MS/MS	3.6	30881000	4	2	2	2		By MS/MS	10.9	81139000	3
tr|D4A4S3|D4A4S3_RAT;sp|P63018|HSP7C_RAT;tr|M0RCB1|M0RCB1_RAT;tr|F1LZI1|F1LZI1_RAT;tr|M0R8M9|M0R8M9_RAT;tr|A0A0G2JVI3|A0A0G2JVI3_RAT	tr|D4A4S3|D4A4S3_RAT;sp|P63018|HSP7C_RAT;tr|M0RCB1|M0RCB1_RAT;tr|F1LZI1|F1LZI1_RAT;tr|M0R8M9|M0R8M9_RAT;tr|A0A0G2JVI3|A0A0G2JVI3_RAT	70.726	645	9	9	1	61	By MS/MS	12.7	194860000	18	22	22	14	38	By MS/MS	34.7	1763700000	125
tr|A0A482IDN3|A0A482IDN3_RAT;sp|P63039|CH60_RAT	tr|A0A482IDN3|A0A482IDN3_RAT;sp|P63039|CH60_RAT	60.955	573	0	0	0	2		0	0	0	2	2	2		By MS/MS	3.1	16808000	1
sp|P63086|MK01_RAT;sp|P21708|MK03_RAT;sp|P21708-2|MK03_RAT	sp|P63086|MK01_RAT;sp|P21708|MK03_RAT;sp|P21708-2|MK03_RAT	41.275	358	2	2	2	8	By matching	4.5	8566800	0	2	2	2		By MS/MS	4.5	41291000	3
tr|Q6AYZ4|Q6AYZ4_RAT;sp|P63088-2|PP1G_RAT;sp|P63088|PP1G_RAT;tr|A0A0G2JVK2|A0A0G2JVK2_RAT	tr|Q6AYZ4|Q6AYZ4_RAT;sp|P63088-2|PP1G_RAT;sp|P63088|PP1G_RAT;tr|A0A0G2JVK2|A0A0G2JVK2_RAT	38.504	337	4	3	3	11	By MS/MS	13.4	38776000	3	5	3	3		By MS/MS	18.4	90173000	6
sp|P63090|PTN_RAT	sp|P63090|PTN_RAT	18.869	168	1	1	1	6	By MS/MS	6	22521000	1	2	2	2		By MS/MS	17.9	12949000	4
sp|P63102|1433Z_RAT;tr|A0A0G2JV65|A0A0G2JV65_RAT	sp|P63102|1433Z_RAT;tr|A0A0G2JV65|A0A0G2JV65_RAT	27.771	245	5	5	4	16	By MS/MS	20.4	28758000	5	4	4	4		By MS/MS	17.6	105820000	5
tr|A0A0G2K5Q2|A0A0G2K5Q2_RAT;sp|P63155|CRNL1_RAT	tr|A0A0G2K5Q2|A0A0G2K5Q2_RAT;sp|P63155|CRNL1_RAT	83.51	690	1	1	1	6	By MS/MS	1.7	2037900	1	3	3	3	1	By MS/MS	4.3	32739000	4
sp|P63245|RACK1_RAT;tr|A0A0G2JZE6|A0A0G2JZE6_RAT;tr|A0A0G2JY24|A0A0G2JY24_RAT	sp|P63245|RACK1_RAT;tr|A0A0G2JZE6|A0A0G2JZE6_RAT	35.076	317	4	4	4	10	By MS/MS	10.1	15152000	4	4	4	4		By MS/MS	11	48753000	4
sp|P63329-2|PP2BA_RAT;sp|P63329|PP2BA_RAT;tr|A0A0G2K7T5|A0A0G2K7T5_RAT;sp|P20651|PP2BB_RAT	sp|P63329-2|PP2BA_RAT;sp|P63329|PP2BA_RAT;tr|A0A0G2K7T5|A0A0G2K7T5_RAT;sp|P20651|PP2BB_RAT	57.614	511	0	0	0	3		0	0	0	2	2	2		By MS/MS	3.9	12098000	4
sp|P67779|PHB_RAT	sp|P67779|PHB_RAT	29.82	272	1	1	1	4	By matching	3.3	6883800	0	1	1	1		By MS/MS	3.3	5055700	1
sp|P68101|IF2A_RAT	sp|P68101|IF2A_RAT	36.108	315	4	4	4	11	By MS/MS	11.4	72532000	7	3	3	3		By MS/MS	9.8	26525000	4
sp|P68255|1433T_RAT	sp|P68255|1433T_RAT	27.778	245	2	1	1	2	By MS/MS	8.6	0	1	1	1	1		By MS/MS	5.7	0	1
sp|Q6P9V9|TBA1B_RAT;sp|P68370|TBA1A_RAT;tr|A0A0H2UHM7|A0A0H2UHM7_RAT;sp|Q6AYZ1|TBA1C_RAT;sp|Q6AY56|TBA8_RAT;tr|F1LUM5|F1LUM5_RAT	sp|Q6P9V9|TBA1B_RAT;sp|P68370|TBA1A_RAT;tr|A0A0H2UHM7|A0A0H2UHM7_RAT;sp|Q6AYZ1|TBA1C_RAT	50.151	451	10	10	2	49	By MS/MS	27.7	346120000	22	11	11	2	15	By MS/MS	33.5	1030700000	57
sp|P68511|1433F_RAT;tr|A0A0G2K2B8|A0A0G2K2B8_RAT	sp|P68511|1433F_RAT;tr|A0A0G2K2B8|A0A0G2K2B8_RAT	28.211	246	4	3	3	12	By MS/MS	15.4	15513000	2	3	3	3		By MS/MS	12.6	66823000	8
sp|P69897|TBB5_RAT;sp|P69897-2|TBB5_RAT;sp|P85108|TBB2A_RAT;sp|Q6P9T8|TBB4B_RAT;tr|G3V7C6|G3V7C6_RAT;tr|B4F7C2|B4F7C2_RAT;sp|Q4QRB4|TBB3_RAT;tr|Q4QQV0|Q4QQV0_RAT;tr|M0R8B6|M0R8B6_RAT;CON__ENSEMBL:ENSBTAP00000025008	sp|P69897|TBB5_RAT;sp|P69897-2|TBB5_RAT;sp|P85108|TBB2A_RAT;sp|Q6P9T8|TBB4B_RAT;tr|G3V7C6|G3V7C6_RAT;tr|B4F7C2|B4F7C2_RAT;sp|Q4QRB4|TBB3_RAT	49.67	444	7	7	2	39	By MS/MS	16.9	18358000	16	10	10	3	4	By MS/MS	25.7	43797000	30
tr|A0A5H1ZRT6|A0A5H1ZRT6_RAT;sp|P70475|MYT1L_RAT;tr|F1M8L4|F1M8L4_RAT;tr|D3ZYT5|D3ZYT5_RAT	tr|A0A5H1ZRT6|A0A5H1ZRT6_RAT;sp|P70475|MYT1L_RAT;tr|F1M8L4|F1M8L4_RAT	132.43	1182	3	3	2	8	By MS/MS	2.5	4155000	2	2	2	1		By MS/MS	1.7	25334000	5
sp|P70500|CDIPT_RAT	sp|P70500|CDIPT_RAT	23.613	213	2	2	2	7	By MS/MS	9.9	7892900	2	2	2	2		By MS/MS	9.9	15745000	4
sp|P70501|RBM10_RAT;tr|A0A0G2K3S6|A0A0G2K3S6_RAT	sp|P70501|RBM10_RAT;tr|A0A0G2K3S6|A0A0G2K3S6_RAT	94.387	852	0	0	0	2		0	0	0	2	2	2		By MS/MS	1.9	0	2
sp|P70580|PGRC1_RAT	sp|P70580|PGRC1_RAT	21.598	195	1	1	1	1	By MS/MS	10.3	0	1	0	0	0			0	0	0
sp|P70582|NUP54_RAT	sp|P70582|NUP54_RAT	55.744	510	0	0	0	4		0	0	0	2	2	2		By MS/MS	4.9	28382000	4
sp|P81155|VDAC2_RAT	sp|P81155|VDAC2_RAT	31.745	295	3	3	2	14	By MS/MS	10.2	25790000	4	4	4	3		By MS/MS	18	70542000	20
sp|P82995|HS90A_RAT;tr|Q6B437|Q6B437_RAT	sp|P82995|HS90A_RAT	84.814	733	5	0	0	4	By matching	7.4	0	0	5	2	2	2	By MS/MS	7.5	28212000	5
tr|A0A0H2UH99|A0A0H2UH99_RAT;sp|P83732|RL24_RAT;tr|M0RBD1|M0RBD1_RAT	tr|A0A0H2UH99|A0A0H2UH99_RAT;sp|P83732|RL24_RAT	17.676	156	2	2	2	14	By MS/MS	11.5	13160000	1	3	3	3		By MS/MS	19.9	32139000	8
tr|Q7TPJ6|Q7TPJ6_RAT;tr|B4F759|B4F759_RAT;sp|P83871|PHF5A_RAT	tr|Q7TPJ6|Q7TPJ6_RAT;tr|B4F759|B4F759_RAT;sp|P83871|PHF5A_RAT	11.488	102	4	4	4	8	By MS/MS	34.3	34750000	8	2	2	2	1	By matching	13.7	29280000	0
tr|B2RYQ8|B2RYQ8_RAT;sp|P83883|RL36A_RAT;tr|M0R7E5|M0R7E5_RAT;tr|D3ZDE0|D3ZDE0_RAT	tr|B2RYQ8|B2RYQ8_RAT;sp|P83883|RL36A_RAT	12.441	106	2	2	2	9	By MS/MS	16	54513000	6	3	3	3		By MS/MS	17.9	127480000	7
tr|A0A0G2JVM6|A0A0G2JVM6_RAT;sp|P84060|DTNB_RAT	tr|A0A0G2JVM6|A0A0G2JVM6_RAT;sp|P84060|DTNB_RAT	69.649	615	1	1	1	1	By MS/MS	1.3	0	1	0	0	0			0	0	0
tr|A0A140TAH5|A0A140TAH5_RAT;sp|P84092|AP2M1_RAT	tr|A0A140TAH5|A0A140TAH5_RAT;sp|P84092|AP2M1_RAT	49.526	434	4	4	4	11	By MS/MS	7.1	101740000	6	3	3	3	3	By MS/MS	5.3	167680000	3
sp|P84100|RL19_RAT;tr|F1M5A9|F1M5A9_RAT	sp|P84100|RL19_RAT;tr|F1M5A9|F1M5A9_RAT	23.466	196	2	2	2	7	By MS/MS	13.3	8306300	6	2	2	2		By MS/MS	13.3	236090000	8
tr|D3ZK97|D3ZK97_RAT;tr|B0BMY8|B0BMY8_RAT;sp|P84245|H33_RAT;tr|M0RBX6|M0RBX6_RAT;tr|D3ZJ08|D3ZJ08_RAT;sp|Q6LED0|H31_RAT;tr|A0A0G2K0N8|A0A0G2K0N8_RAT;tr|A0A0G2K5X7|A0A0G2K5X7_RAT;tr|A0A0G2K9I5|A0A0G2K9I5_RAT	tr|D3ZK97|D3ZK97_RAT;tr|B0BMY8|B0BMY8_RAT;sp|P84245|H33_RAT;tr|M0RBX6|M0RBX6_RAT;tr|D3ZJ08|D3ZJ08_RAT;sp|Q6LED0|H31_RAT	15.358	136	3	3	3	10	By MS/MS	36.8	3439300	3	2	2	2		By MS/MS	13.2	1818500000	6
sp|P84586|RMXRL_RAT;tr|A0A0A0MXW9|A0A0A0MXW9_RAT;tr|A0A0G2K8K9|A0A0G2K8K9_RAT;sp|D4AE41|RMXL1_RAT;tr|G4XKZ1|G4XKZ1_RAT;tr|W8CC80|W8CC80_RAT;sp|Q5FWT8|RCOR2_RAT	sp|P84586|RMXRL_RAT;tr|A0A0A0MXW9|A0A0A0MXW9_RAT;tr|A0A0G2K8K9|A0A0G2K8K9_RAT;sp|D4AE41|RMXL1_RAT	42.203	388	13	2	2	14	By MS/MS	31.7	322560000	10	16	3	3	1	By MS/MS	36.9	505020000	16
sp|P85515|ACTZ_RAT;tr|B2RYJ7|B2RYJ7_RAT	sp|P85515|ACTZ_RAT;tr|B2RYJ7|B2RYJ7_RAT	42.613	376	1	1	1	6	By matching	2.7	12047000	0	2	2	2		By MS/MS	8.5	35054000	4
sp|P85845|FSCN1_RAT;tr|A0A0G2KAM4|A0A0G2KAM4_RAT;tr|Q80X10|Q80X10_RAT	sp|P85845|FSCN1_RAT;tr|A0A0G2KAM4|A0A0G2KAM4_RAT	54.49	493	4	4	4	9	By MS/MS	8.7	6634200	5	4	4	4	1	By MS/MS	8.7	31885000	4
tr|A0A0G2K2J1|A0A0G2K2J1_RAT;tr|A0A0G2K9A2|A0A0G2K9A2_RAT;sp|P85970|ARPC2_RAT;tr|A0A0G2K1V8|A0A0G2K1V8_RAT;tr|A0A0G2K905|A0A0G2K905_RAT	tr|A0A0G2K2J1|A0A0G2K2J1_RAT;tr|A0A0G2K9A2|A0A0G2K9A2_RAT;sp|P85970|ARPC2_RAT;tr|A0A0G2K1V8|A0A0G2K1V8_RAT;tr|A0A0G2K905|A0A0G2K905_RAT	18.435	162	1	1	1	4	By matching	6.2	3425600	0	2	2	2		By MS/MS	11.7	2690300	2
sp|P86173|ACL6B_RAT;tr|A0A0G2JW70|A0A0G2JW70_RAT	sp|P86173|ACL6B_RAT;tr|A0A0G2JW70|A0A0G2JW70_RAT	46.891	426	5	5	3	25	By MS/MS	13.1	71390000	19	6	6	4		By MS/MS	17.4	187500000	28
sp|P86252|PURA_RAT;tr|F1LPS8|F1LPS8_RAT	sp|P86252|PURA_RAT;tr|F1LPS8|F1LPS8_RAT	15.322	138	1	1	1	4	By MS/MS	7.2	69525000	5	1	1	1	1	By MS/MS	7.2	136750000	5
sp|P97633|KC1A_RAT;sp|P97633-2|KC1A_RAT	sp|P97633|KC1A_RAT;sp|P97633-2|KC1A_RAT	37.495	325	1	0	0	2	By matching	2.8	0	0	2	1	1		By MS/MS	9.2	8653100	1
tr|Q792R1|Q792R1_RAT;tr|F1LNP2|F1LNP2_RAT;tr|P97548|P97548_RAT;sp|P97711|GRK6_RAT;tr|P97549|P97549_RAT;tr|A0A0G2K6E5|A0A0G2K6E5_RAT	tr|Q792R1|Q792R1_RAT;tr|F1LNP2|F1LNP2_RAT;tr|P97548|P97548_RAT;sp|P97711|GRK6_RAT;tr|P97549|P97549_RAT;tr|A0A0G2K6E5|A0A0G2K6E5_RAT	64.287	560	1	1	1	5	By matching	1.6	3423300	0	2	2	2		By MS/MS	3.2	13126000	3
sp|P97852|DHB4_RAT;tr|Q6IN39|Q6IN39_RAT	sp|P97852|DHB4_RAT;tr|Q6IN39|Q6IN39_RAT	79.427	735	3	3	3	14	By MS/MS	5	11332000	2	4	4	4		By MS/MS	6.8	32750000	11
sp|P97878|EXOC5_RAT	sp|P97878|EXOC5_RAT	81.736	708	1	1	1	6	By matching	1.3	1308300	0	3	3	3		By MS/MS	3.5	18859000	5
tr|D3ZB30|D3ZB30_RAT;sp|Q00438-2|PTBP1_RAT;tr|A0A0G2JTV1|A0A0G2JTV1_RAT;sp|Q00438|PTBP1_RAT;tr|Q6P736|Q6P736_RAT	tr|D3ZB30|D3ZB30_RAT;sp|Q00438-2|PTBP1_RAT;tr|A0A0G2JTV1|A0A0G2JTV1_RAT;sp|Q00438|PTBP1_RAT;tr|Q6P736|Q6P736_RAT	56.935	530	6	6	3	19	By MS/MS	13.6	94582000	7	3	3	1	1	By MS/MS	5.5	180910000	9
tr|A0A0G2JWK2|A0A0G2JWK2_RAT;sp|Q00566|MECP2_RAT;sp|Q00566-2|MECP2_RAT	tr|A0A0G2JWK2|A0A0G2JWK2_RAT;sp|Q00566|MECP2_RAT;sp|Q00566-2|MECP2_RAT	53.048	492	9	9	9	48	By MS/MS	22.2	175800000	29	11	11	11	7	By MS/MS	24.6	680470000	48
sp|Q00715|H2B1_RAT;tr|M0R4L7|M0R4L7_RAT;tr|G3V9C7|G3V9C7_RAT;tr|G3V8B3|G3V8B3_RAT;tr|D3ZWM5|D3ZWM5_RAT;tr|D3ZLY9|D3ZLY9_RAT;tr|A0A0G2JXE0|A0A0G2JXE0_RAT;tr|D3ZNH4|D3ZNH4_RAT;tr|A0A0G2JXI9|A0A0G2JXI9_RAT;sp|Q00729|H2B1A_RAT;tr|A0A0G2K7R1|A0A0G2K7R1_RAT	sp|Q00715|H2B1_RAT;tr|M0R4L7|M0R4L7_RAT;tr|G3V9C7|G3V9C7_RAT;tr|G3V8B3|G3V8B3_RAT;tr|D3ZWM5|D3ZWM5_RAT;tr|D3ZLY9|D3ZLY9_RAT;tr|A0A0G2JXE0|A0A0G2JXE0_RAT;tr|D3ZNH4|D3ZNH4_RAT;tr|A0A0G2JXI9|A0A0G2JXI9_RAT;sp|Q00729|H2B1A_RAT;tr|A0A0G2K7R1|A0A0G2K7R1_RAT	13.99	125	5	5	2	90	By MS/MS	29.6	16313000000	50	6	6	2	28	By MS/MS	36	19545000000	55
sp|Q00981|UCHL1_RAT	sp|Q00981|UCHL1_RAT	24.838	223	2	2	2	9	By matching	7.2	8992700	0	3	3	3		By MS/MS	15.2	40281000	4
sp|Q01177|PLMN_RAT;tr|Q7TP84|Q7TP84_RAT	sp|Q01177|PLMN_RAT;tr|Q7TP84|Q7TP84_RAT	90.535	812	1	1	1		By MS/MS	1.6	0	1	1	1	1	3	By MS/MS	1.2	1478600	1
sp|Q02874|H2AY_RAT;tr|A0A140TAB4|A0A140TAB4_RAT;sp|Q02874-2|H2AY_RAT	sp|Q02874|H2AY_RAT;tr|A0A140TAB4|A0A140TAB4_RAT;sp|Q02874-2|H2AY_RAT	39.503	371	13	12	12	87	By MS/MS	37.7	995950000	60	13	11	11	6	By MS/MS	45.6	1263300000	74
sp|Q04931|SSRP1_RAT	sp|Q04931|SSRP1_RAT	80.914	709	4	4	4	10	By MS/MS	6.1	14026000	9	4	4	4	14	By MS/MS	6.5	18638000	12
tr|Q6P9Y4|Q6P9Y4_RAT;sp|Q05962|ADT1_RAT;tr|A0A1W2Q605|A0A1W2Q605_RAT;tr|D3ZB81|D3ZB81_RAT	tr|Q6P9Y4|Q6P9Y4_RAT;sp|Q05962|ADT1_RAT	32.904	298	6	6	4	21	By MS/MS	18.8	64456000	7	6	6	2		By MS/MS	19.5	207030000	25
tr|C6L8E0|C6L8E0_RAT;sp|Q07266-2|DREB_RAT;tr|A0A0H2UHL9|A0A0H2UHL9_RAT;sp|Q07266|DREB_RAT	tr|C6L8E0|C6L8E0_RAT;sp|Q07266-2|DREB_RAT;tr|A0A0H2UHL9|A0A0H2UHL9_RAT;sp|Q07266|DREB_RAT	72.601	661	0	0	0	2		0	0	0	1	1	1		By MS/MS	1.2	7810800	1
sp|Q07936|ANXA2_RAT;sp|Q07936-2|ANXA2_RAT	sp|Q07936|ANXA2_RAT;sp|Q07936-2|ANXA2_RAT	38.678	339	4	4	4	20	By MS/MS	11.8	35465000	8	7	7	7	3	By MS/MS	23.3	86011000	24
sp|Q08163|CAP1_RAT	sp|Q08163|CAP1_RAT	51.588	474	0	0	0	1		0	0	0	1	1	1		By MS/MS	5.3	953030	1
sp|Q09167|SRSF5_RAT;sp|Q09167-2|SRSF5_RAT	sp|Q09167|SRSF5_RAT;sp|Q09167-2|SRSF5_RAT	30.891	269	5	4	4	29	By MS/MS	18.2	114520000	14	5	4	4	2	By MS/MS	20.1	266800000	17
sp|Q1LZ53|DNM3A_RAT;sp|Q1LZ53-2|DNM3A_RAT;tr|Q1LZ51|Q1LZ51_RAT	sp|Q1LZ53|DNM3A_RAT;sp|Q1LZ53-2|DNM3A_RAT	101.67	908	8	8	8	21	By MS/MS	10.6	52344000	6	11	11	11	41	By MS/MS	14	287590000	47
tr|A0A0G2K5U6|A0A0G2K5U6_RAT;tr|A0A0A0MY16|A0A0A0MY16_RAT;sp|Q1WIM2-2|CADM2_RAT;sp|Q1WIM2|CADM2_RAT	tr|A0A0G2K5U6|A0A0G2K5U6_RAT;tr|A0A0A0MY16|A0A0A0MY16_RAT;sp|Q1WIM2-2|CADM2_RAT;sp|Q1WIM2|CADM2_RAT	40.749	374	0	0	0	1		0	0	0	1	1	1		By MS/MS	2.7	0	1
sp|Q27W01|RBM8A_RAT	sp|Q27W01|RBM8A_RAT	19.889	174	3	3	3	14	By MS/MS	16.1	170400000	6	3	3	3		By MS/MS	16.1	316200000	7
sp|Q27W02|MGN_RAT;tr|F1M0X6|F1M0X6_RAT	sp|Q27W02|MGN_RAT;tr|F1M0X6|F1M0X6_RAT	17.163	146	5	5	5	24	By MS/MS	32.2	247480000	19	4	4	4		By MS/MS	32.2	358830000	19
sp|Q32PX7|FUBP1_RAT;tr|A0A140TAJ3|A0A140TAJ3_RAT	sp|Q32PX7|FUBP1_RAT;tr|A0A140TAJ3|A0A140TAJ3_RAT	67.196	639	1	1	1	5	By matching	1.6	1806000	0	2	2	2	1	By MS/MS	3.6	30129000	5
sp|Q3B8N8|PESC_RAT	sp|Q3B8N8|PESC_RAT	67.603	586	3	3	3	11	By MS/MS	4.6	4568900	2	4	4	4	2	By MS/MS	6.5	73249000	14
sp|Q3B8Q1|DDX21_RAT;tr|M0R965|M0R965_RAT	sp|Q3B8Q1|DDX21_RAT;tr|M0R965|M0R965_RAT	85.965	782	5	5	5	18	By MS/MS	7.5	10437000	5	10	10	10	18	By MS/MS	13	171680000	24
sp|Q3B8Q2|IF4A3_RAT	sp|Q3B8Q2|IF4A3_RAT	46.84	411	13	13	11	79	By MS/MS	33.3	918080000	42	17	17	15	2	By MS/MS	46.2	1887000000	71
sp|Q3KRD8|IF6_RAT;tr|A0A0G2K110|A0A0G2K110_RAT	sp|Q3KRD8|IF6_RAT;tr|A0A0G2K110|A0A0G2K110_RAT	26.571	245	2	2	2	6	By MS/MS	8.6	15493000	3	1	1	1	2	By MS/MS	4.1	23620000	1
sp|Q3KRE8|TBB2B_RAT	sp|Q3KRE8|TBB2B_RAT	49.953	445	6	1	1	2	By MS/MS	13.5	0	1	8	1	1		By MS/MS	19.6	0	1
sp|Q3MHC2|INT11_RAT	sp|Q3MHC2|INT11_RAT	67.84	600	2	2	2	5	By MS/MS	3.5	11532000	1	1	1	1		By MS/MS	2	20629000	3
sp|Q3SWS8|RAE1L_RAT	sp|Q3SWS8|RAE1L_RAT	40.919	368	3	3	3	10	By MS/MS	11.1	54349000	2	4	4	4		By MS/MS	20.7	132090000	10
sp|Q5FVP2|SOSB2_RAT;sp|Q3SWT1|SOSB1_RAT;tr|A0A0G2K954|A0A0G2K954_RAT	sp|Q5FVP2|SOSB2_RAT;sp|Q3SWT1|SOSB1_RAT;tr|A0A0G2K954|A0A0G2K954_RAT	21.855	198	0	0	0	1		0	0	0	1	1	1		By MS/MS	4.5	0	1
sp|Q3T1J8|RTF2_RAT	sp|Q3T1J8|RTF2_RAT	33.811	306	2	2	2	5	By MS/MS	7.8	2927400	1	1	1	1		By MS/MS	3.9	3155000	2
sp|Q400C7-2|AMZ2_RAT;sp|Q400C7|AMZ2_RAT	sp|Q400C7-2|AMZ2_RAT;sp|Q400C7|AMZ2_RAT	41.251	358	1	1	1	1	By MS/MS	3.1	0	1	0	0	0			0	0	0
sp|Q498M4|WDR5_RAT	sp|Q498M4|WDR5_RAT	36.588	334	2	2	2	11	By MS/MS	11.4	6808600	4	6	6	6		By MS/MS	25.4	26205000	6
sp|Q498R3|DJC10_RAT	sp|Q498R3|DJC10_RAT	90.746	793	1	1	1	5	By MS/MS	1.3	5509400	3	3	3	3	5	By MS/MS	3.7	37112000	10
sp|Q498U4|SARNP_RAT	sp|Q498U4|SARNP_RAT	23.605	210	6	6	6	16	By MS/MS	28.1	182890000	10	3	3	3		By MS/MS	13.8	78765000	8
tr|A0A1W2Q6Q7|A0A1W2Q6Q7_RAT;tr|F1LR39|F1LR39_RAT;sp|Q499N3|WDR18_RAT	tr|A0A1W2Q6Q7|A0A1W2Q6Q7_RAT;tr|F1LR39|F1LR39_RAT;sp|Q499N3|WDR18_RAT	24.83	230	1	1	1	3	By matching	5.2	5488200	0	1	1	1		By MS/MS	5.2	28528000	1
tr|A0A140TAA2|A0A140TAA2_RAT;sp|Q4FZZ1|PXK_RAT	tr|A0A140TAA2|A0A140TAA2_RAT;sp|Q4FZZ1|PXK_RAT	65.026	579	0	0	0	2		0	0	0	1	1	1		By MS/MS	2.1	0	2
sp|Q4G005|ERCC3_RAT	sp|Q4G005|ERCC3_RAT	89.098	782	0	0	0	2		0	0	0	2	2	2	2	By MS/MS	3.8	0	4
sp|Q4KLH4|PSPC1_RAT;tr|A0A0G2JYN7|A0A0G2JYN7_RAT	sp|Q4KLH4|PSPC1_RAT;tr|A0A0G2JYN7|A0A0G2JYN7_RAT	58.759	522	9	9	9	42	By MS/MS	20.7	511510000	18	9	9	9	11	By MS/MS	23.9	2272800000	45
sp|Q4KLL0|TCEA1_RAT	sp|Q4KLL0|TCEA1_RAT	33.893	301	3	3	3	7	By MS/MS	11.3	3693900	3	3	3	2		By MS/MS	10.6	4358800	3
tr|M5AJY0|M5AJY0_RAT;sp|Q4KLY4|RING2_RAT;tr|A0A0G2JTP7|A0A0G2JTP7_RAT	tr|M5AJY0|M5AJY0_RAT;sp|Q4KLY4|RING2_RAT;tr|A0A0G2JTP7|A0A0G2JTP7_RAT	34.242	308	0	0	0	1		0	0	0	1	1	1		By MS/MS	3.9	0	1
sp|Q4KM49|SYYC_RAT;tr|A0A0H2UHG0|A0A0H2UHG0_RAT	sp|Q4KM49|SYYC_RAT;tr|A0A0H2UHG0|A0A0H2UHG0_RAT	59.115	528	2	2	2	12	By MS/MS	3.8	9227500	2	6	6	6		By MS/MS	11.2	25959000	5
sp|Q4KM64|JAGN1_RAT	sp|Q4KM64|JAGN1_RAT	21.102	183	1	1	1	3	By MS/MS	6.6	0	1	1	1	1		By MS/MS	6.6	22492000	3
tr|B4F764|B4F764_RAT;sp|Q4KM65|CPSF5_RAT	tr|B4F764|B4F764_RAT;sp|Q4KM65|CPSF5_RAT	26.24	227	2	2	2	7	By MS/MS	6.6	14993000	1	3	3	3		By MS/MS	10.6	48792000	2
sp|Q4KM74|SC22B_RAT	sp|Q4KM74|SC22B_RAT	24.74	215	1	1	1	6	By MS/MS	4.2	10785000	2	3	3	3		By MS/MS	13.5	10640000	2
sp|Q4QQS8|NUP85_RAT	sp|Q4QQS8|NUP85_RAT	74.881	656	2	2	2	13	By matching	2.7	21806000	0	6	6	6		By MS/MS	9.8	127350000	11
sp|Q4QQT3|CELF1_RAT	sp|Q4QQT3|CELF1_RAT	52.205	487	2	1	1	7	By matching	3.5	31750000	0	4	3	3		By MS/MS	8.2	39487000	5
sp|Q4QQU6|SPF30_RAT;sp|Q4QQU6-2|SPF30_RAT	sp|Q4QQU6|SPF30_RAT;sp|Q4QQU6-2|SPF30_RAT	26.783	238	2	2	2	8	By MS/MS	9.2	9035600	10	2	2	2		By MS/MS	9.2	11082000	11
tr|A0A0G2JUU6|A0A0G2JUU6_RAT;sp|Q4QR75|EXOS9_RAT	tr|A0A0G2JUU6|A0A0G2JUU6_RAT;sp|Q4QR75|EXOS9_RAT	47.41	424	0	0	0	2		0	0	0	1	1	1		By MS/MS	2.6	0	2
tr|A0A0G2K648|A0A0G2K648_RAT;sp|Q4V7A0|WDR61_RAT	tr|A0A0G2K648|A0A0G2K648_RAT;sp|Q4V7A0|WDR61_RAT	32.51	292	0	0	0	2		0	0	0	2	2	2		By MS/MS	8.6	4983200	3
sp|Q4V7C7|ARP3_RAT;tr|A0A0G2K1C0|A0A0G2K1C0_RAT;tr|Q9ERF9|Q9ERF9_RAT	sp|Q4V7C7|ARP3_RAT;tr|A0A0G2K1C0|A0A0G2K1C0_RAT;tr|Q9ERF9|Q9ERF9_RAT	47.357	418	2	2	2	6	By MS/MS	4.8	9940000	2	3	3	3	1	By MS/MS	10	13548000	4
sp|Q4V7D7|RBM22_RAT	sp|Q4V7D7|RBM22_RAT	46.863	420	4	4	4	9	By MS/MS	11.4	24290000	3	3	3	3	2	By MS/MS	9.5	15566000	3
sp|Q4V886|PAF1_RAT	sp|Q4V886|PAF1_RAT	60.546	535	0	0	0	2		0	0	0	2	2	2		By MS/MS	4.1	0	2
sp|Q4V898|RBMX_RAT	sp|Q4V898|RBMX_RAT	42.257	390	14	14	3	97	By MS/MS	34.6	3769700000	76	17	17	4	13	By MS/MS	37.2	5339400000	94
sp|Q4V8A2|CDC27_RAT	sp|Q4V8A2|CDC27_RAT	91.662	824	3	3	3	15	By MS/MS	3.5	9616400	2	7	7	7		By MS/MS	7.5	72537000	8
sp|Q4V8B3|MED24_RAT	sp|Q4V8B3|MED24_RAT	110.08	987	1	1	1	1	By MS/MS	1.5	0	1	1	1	1	1	By MS/MS	0.9	0	1
tr|G3V7J2|G3V7J2_RAT;sp|Q4V8C7|PRKRA_RAT	tr|G3V7J2|G3V7J2_RAT;sp|Q4V8C7|PRKRA_RAT	34.385	313	2	2	2	6	By MS/MS	8	3972100	1	2	2	2		By MS/MS	8	6309300	4
tr|M0RA15|M0RA15_RAT;sp|Q4V8J7|SPIN1_RAT	tr|M0RA15|M0RA15_RAT;sp|Q4V8J7|SPIN1_RAT	17.69	154	1	1	1	5	By matching	11	5334800	0	3	3	3		By MS/MS	24	24384000	10
sp|Q4V8K2|CTBL1_RAT	sp|Q4V8K2|CTBL1_RAT	64.947	563	3	3	3	20	By MS/MS	5.5	46446000	5	9	9	9	2	By MS/MS	13.5	301940000	12
sp|Q4V9H5-2|P20L1_RAT;sp|Q4V9H5|P20L1_RAT	sp|Q4V9H5-2|P20L1_RAT;sp|Q4V9H5|P20L1_RAT	35.844	316	2	2	2	3	By MS/MS	5.7	26668000	2	1	1	1		By matching	2.5	6820300	0
tr|Q5FVG4|Q5FVG4_RAT;sp|Q505J6|GHC2_RAT;tr|A0A0G2K5L2|A0A0G2K5L2_RAT	tr|Q5FVG4|Q5FVG4_RAT;sp|Q505J6|GHC2_RAT;tr|A0A0G2K5L2|A0A0G2K5L2_RAT	24.64	229	0	0	0	2		0	0	0	1	1	1		By MS/MS	3.5	0	2
sp|Q568Z4|SPCS3_RAT	sp|Q568Z4|SPCS3_RAT	20.16	180	1	1	1	1	By MS/MS	6.7	0	1	0	0	0			0	0	0
sp|Q56A18-4|SMCE1_RAT;tr|A0A0G2K9C1|A0A0G2K9C1_RAT;sp|Q56A18-2|SMCE1_RAT;sp|Q56A18-3|SMCE1_RAT;tr|A0A0G2KAP8|A0A0G2KAP8_RAT;tr|E9PU44|E9PU44_RAT;sp|Q56A18|SMCE1_RAT	sp|Q56A18-4|SMCE1_RAT;tr|A0A0G2K9C1|A0A0G2K9C1_RAT;sp|Q56A18-2|SMCE1_RAT;sp|Q56A18-3|SMCE1_RAT;tr|A0A0G2KAP8|A0A0G2KAP8_RAT;tr|E9PU44|E9PU44_RAT;sp|Q56A18|SMCE1_RAT	44.765	393	4	4	4	11	By MS/MS	12.2	18773000	8	3	3	3		By MS/MS	9.7	46552000	7
sp|Q56A27|NCBP1_RAT	sp|Q56A27|NCBP1_RAT	91.91	790	3	3	3	10	By MS/MS	4.3	7774300	4	5	5	5	11	By MS/MS	5.9	63999000	16
sp|Q5BJP2|CWC15_RAT	sp|Q5BJP2|CWC15_RAT	26.638	229	1	1	1	4	By MS/MS	10.5	2855100	1	1	1	1		By matching	10.5	5602300	0
sp|Q5BJQ6|CSTF1_RAT	sp|Q5BJQ6|CSTF1_RAT	48.381	431	3	3	3	9	By MS/MS	5.6	81651000	4	2	2	2		By MS/MS	3.9	185210000	7
sp|Q5BJT0|ARGL1_RAT	sp|Q5BJT0|ARGL1_RAT	32.887	271	7	7	7	31	By MS/MS	17.3	1038900000	15	9	9	9	1	By MS/MS	20.7	1651200000	22
sp|Q5BJU7|WASF1_RAT	sp|Q5BJU7|WASF1_RAT	61.514	559	2	2	2	3	By MS/MS	5	0	2	1	1	1	1	By MS/MS	1.3	354590000	2
tr|G3V6J9|G3V6J9_RAT;sp|Q5BLX8|WDR83_RAT	tr|G3V6J9|G3V6J9_RAT;sp|Q5BLX8|WDR83_RAT	34.411	315	0	0	0	2		0	0	0	1	1	1		By MS/MS	3.2	7584500	2
sp|Q5EAN7|TE2IP_RAT	sp|Q5EAN7|TE2IP_RAT	43.418	393	0	0	0	2		0	0	0	2	2	2		By MS/MS	6.6	0	2
sp|Q5EB59|MED23_RAT;tr|A0A0H2UHV2|A0A0H2UHV2_RAT	sp|Q5EB59|MED23_RAT;tr|A0A0H2UHV2|A0A0H2UHV2_RAT	156.23	1367	1	1	1	2	By MS/MS	0.8	469780	1	1	1	1	1	By MS/MS	0.7	3666300	2
tr|A0A1B0GWY5|A0A1B0GWY5_RAT;sp|Q5FVC2|ARHG2_RAT;tr|A0A0G2K0V4|A0A0G2K0V4_RAT;tr|A0A1B0GWW1|A0A1B0GWW1_RAT;tr|A0A1B0GWX6|A0A1B0GWX6_RAT	tr|A0A1B0GWY5|A0A1B0GWY5_RAT;sp|Q5FVC2|ARHG2_RAT;tr|A0A0G2K0V4|A0A0G2K0V4_RAT	110.14	970	5	5	5	15	By MS/MS	5.2	14967000	5	5	5	5	2	By MS/MS	5.5	48897000	10
sp|Q5FVJ0|RUFY3_RAT;sp|Q5FVJ0-2|RUFY3_RAT;tr|A0A0G2K6A9|A0A0G2K6A9_RAT	sp|Q5FVJ0|RUFY3_RAT;sp|Q5FVJ0-2|RUFY3_RAT;tr|A0A0G2K6A9|A0A0G2K6A9_RAT	52.906	469	1	1	1	4	By matching	2.3	514220	0	2	2	2		By MS/MS	4.7	3923500	4
sp|Q5FVK6|C2D1B_RAT	sp|Q5FVK6|C2D1B_RAT	93.533	850	1	1	1	5	By MS/MS	1.1	77678000	2	1	1	1	2	By MS/MS	1.1	146430000	1
sp|Q5FVL2|EMC8_RAT	sp|Q5FVL2|EMC8_RAT	23.405	207	3	3	3	8	By MS/MS	14	9887200	3	2	2	2		By MS/MS	8.2	14414000	1
sp|Q5FVM4|NONO_RAT	sp|Q5FVM4|NONO_RAT	54.925	476	11	10	10	93	By MS/MS	23.3	275650000	32	15	14	14	8	By MS/MS	36.6	1985900000	96
sp|Q5FVN2|TM41B_RAT	sp|Q5FVN2|TM41B_RAT	32.511	291	0	0	0	1		0	0	0	1	1	1		By MS/MS	4.5	0	1
sp|Q5FVP5|WDR89_RAT	sp|Q5FVP5|WDR89_RAT	42.749	386	2	2	2	7	By MS/MS	4.4	4597400	1	2	2	2		By MS/MS	4.4	6337600	3
sp|Q5FVQ4|MLEC_RAT;tr|A0A0G2K121|A0A0G2K121_RAT	sp|Q5FVQ4|MLEC_RAT;tr|A0A0G2K121|A0A0G2K121_RAT	32.418	291	2	2	2	3	By MS/MS	8.6	0	2	1	1	1		By MS/MS	4.5	0	1
tr|A0A096MJP3|A0A096MJP3_RAT;sp|Q5FVR7|CPSF4_RAT	tr|A0A096MJP3|A0A096MJP3_RAT;sp|Q5FVR7|CPSF4_RAT	23.653	211	1	1	1	4	By matching	10.4	2898200	0	2	2	2		By MS/MS	14.7	3706400	2
sp|Q5HZE2|TACAN_RAT	sp|Q5HZE2|TACAN_RAT	40.657	343	0	0	0	1		0	0	0	1	1	1		By MS/MS	3.2	0	1
sp|Q5I0E7|TMED9_RAT	sp|Q5I0E7|TMED9_RAT	27.028	235	1	1	1	1	By MS/MS	3	0	1	0	0	0			0	0	0
sp|Q5I0H9|PDIA5_RAT	sp|Q5I0H9|PDIA5_RAT	59.399	517	0	0	0	2		0	0	0	2	2	2		By MS/MS	4.1	0	2
sp|Q5M7A7|CNRP1_RAT	sp|Q5M7A7|CNRP1_RAT	18.658	164	1	1	1	6	By MS/MS	4.9	9798900	1	3	3	3		By MS/MS	25.6	22536000	4
sp|Q5M7U6|ARP2_RAT	sp|Q5M7U6|ARP2_RAT	44.733	394	3	3	3	14	By MS/MS	8.1	81041000	5	4	4	4		By MS/MS	11.2	214450000	8
sp|Q5M7V8|TR150_RAT	sp|Q5M7V8|TR150_RAT	108.25	951	8	8	8	35	By MS/MS	8.2	147980000	14	13	13	12	6	By MS/MS	14.8	463950000	21
sp|Q5M7W5-2|MAP4_RAT;sp|Q5M7W5|MAP4_RAT;tr|A0A0G2JW88|A0A0G2JW88_RAT	sp|Q5M7W5-2|MAP4_RAT;sp|Q5M7W5|MAP4_RAT;tr|A0A0G2JW88|A0A0G2JW88_RAT	102.84	983	2	2	2	8	By MS/MS	1.9	17510000	5	3	3	3		By MS/MS	3.5	48488000	10
sp|Q5M9F1|RBM34_RAT	sp|Q5M9F1|RBM34_RAT	47.66	428	2	2	2	8	By matching	4.4	6788100	0	3	3	3		By MS/MS	6.8	21981000	6
sp|Q5M9G3|CAPR1_RAT;tr|A0A0G2K8H0|A0A0G2K8H0_RAT	sp|Q5M9G3|CAPR1_RAT;tr|A0A0G2K8H0|A0A0G2K8H0_RAT	78.12	707	0	0	0	1		0	0	0	1	1	1		By MS/MS	1.6	0	1
tr|B1WC47|B1WC47_RAT;sp|Q5M9I6|MMTA2_RAT	tr|B1WC47|B1WC47_RAT;sp|Q5M9I6|MMTA2_RAT	29.299	260	0	0	0	2		0	0	0	2	2	2		By MS/MS	8.8	0	2
tr|E9PSS1|E9PSS1_RAT;sp|Q5MPA9-2|DCLK2_RAT;sp|Q5MPA9-3|DCLK2_RAT;sp|Q5MPA9|DCLK2_RAT;tr|A0A0G2JY17|A0A0G2JY17_RAT	tr|E9PSS1|E9PSS1_RAT;sp|Q5MPA9-2|DCLK2_RAT;sp|Q5MPA9-3|DCLK2_RAT;sp|Q5MPA9|DCLK2_RAT	77.852	710	2	2	2	8	By MS/MS	2.7	2247500	2	4	4	4		By MS/MS	6.8	3387300	3
sp|Q5PPJ2|RSRC1_RAT	sp|Q5PPJ2|RSRC1_RAT	38.668	334	1	1	1	2	By MS/MS	3.6	5880900	1	0	0	0			0	0	0
tr|Q6TXE1|Q6TXE1_RAT;sp|Q5PQP5|SLX1_RAT	tr|Q6TXE1|Q6TXE1_RAT;sp|Q5PQP5|SLX1_RAT	27.519	245	1	1	1	1	By MS/MS	3.3	0	1	0	0	0			0	0	0
sp|Q5PQR4|RSRC2_RAT;tr|A0A0G2JZB4|A0A0G2JZB4_RAT	sp|Q5PQR4|RSRC2_RAT;tr|A0A0G2JZB4|A0A0G2JZB4_RAT	43.89	376	2	2	2	10	By MS/MS	5.9	0	2	4	4	4		By MS/MS	12.8	46417000	7
sp|Q5PQR5|IMP4_RAT;tr|Q6TXI2|Q6TXI2_RAT	sp|Q5PQR5|IMP4_RAT;tr|Q6TXI2|Q6TXI2_RAT	33.656	291	1	1	1	6	By MS/MS	3.4	7635200	1	1	1	1		By MS/MS	3.4	35623000	5
sp|Q5PQX1-3|TOIP1_RAT;sp|Q5PQX1-2|TOIP1_RAT;sp|Q5PQX1|TOIP1_RAT	sp|Q5PQX1-3|TOIP1_RAT;sp|Q5PQX1-2|TOIP1_RAT;sp|Q5PQX1|TOIP1_RAT	51.689	462	1	1	1	1	By MS/MS	2.6	0	1	0	0	0			0	0	0
sp|Q5RJR8|LRC59_RAT	sp|Q5RJR8|LRC59_RAT	34.869	307	3	3	3	9	By MS/MS	13	27572000	5	2	2	2	1	By MS/MS	6.2	15670000	4
sp|Q5RJT0|ASHWN_RAT	sp|Q5RJT0|ASHWN_RAT	25.787	232	1	1	1	3	By MS/MS	3.9	17757000	1	1	1	1		By MS/MS	3.9	15873000	1
sp|Q5RK09|EIF3G_RAT	sp|Q5RK09|EIF3G_RAT	35.651	320	1	1	1	5	By matching	2.8	5474300	0	2	2	2		By MS/MS	6.9	14780000	4
sp|Q5RKH0|GLYR1_RAT	sp|Q5RKH0|GLYR1_RAT	60.421	552	4	4	4	17	By MS/MS	9.4	26400000	6	6	6	6		By MS/MS	13.2	73686000	15
tr|A0A0G2K249|A0A0G2K249_RAT;sp|Q5RKH1|PRP4B_RAT	tr|A0A0G2K249|A0A0G2K249_RAT;sp|Q5RKH1|PRP4B_RAT	103.21	888	2	2	2	6	By MS/MS	2.6	12011000	3	5	5	5	17	By MS/MS	5.9	25638000	23
sp|Q5U2Q7|ERF1_RAT	sp|Q5U2Q7|ERF1_RAT	49.03	437	1	1	1	4	By MS/MS	2.1	8157700	1	1	1	1		By MS/MS	2.1	8844000	1
sp|Q5U2W5|TBL3_RAT	sp|Q5U2W5|TBL3_RAT	88.371	800	1	1	1	3	By matching	1.1	499660	0	1	1	1		By MS/MS	1.1	16303000	2
sp|Q5U2Y6|TFP11_RAT	sp|Q5U2Y6|TFP11_RAT	96.151	837	2	2	2	11	By MS/MS	2	4694300	2	6	6	6	1	By MS/MS	6.9	31351000	9
tr|B6RIU0|B6RIU0_RAT;sp|Q5U317|FIP1_RAT;tr|A0A0G2K376|A0A0G2K376_RAT	tr|B6RIU0|B6RIU0_RAT;sp|Q5U317|FIP1_RAT;tr|A0A0G2K376|A0A0G2K376_RAT	60.187	536	2	2	2	3	By MS/MS	6	611810	1	1	1	1	1	By MS/MS	2.4	0	2
sp|Q5XFW8|SEC13_RAT	sp|Q5XFW8|SEC13_RAT	35.547	322	1	1	1	5	By MS/MS	7.1	15257000	2	2	2	2		By MS/MS	9.6	25216000	3
sp|Q5XHZ6|KLHL7_RAT	sp|Q5XHZ6|KLHL7_RAT	65.969	586	0	0	0	2		0	0	0	1	1	1		By MS/MS	1.9	4993100	2
sp|Q5XI29|CPSF7_RAT	sp|Q5XI29|CPSF7_RAT	51.072	462	4	4	4	20	By MS/MS	9.3	52199000	2	6	6	6		By MS/MS	13.4	184130000	15
sp|Q5XI32|CAPZB_RAT;tr|A0A0G2JYB1|A0A0G2JYB1_RAT	sp|Q5XI32|CAPZB_RAT;tr|A0A0G2JYB1|A0A0G2JYB1_RAT	30.628	272	1	1	1	4	By MS/MS	3.7	3461700	1	2	2	2		By MS/MS	7	4161900	2
tr|A0A0G2JWD2|A0A0G2JWD2_RAT;tr|A0A3G2LW22|A0A3G2LW22_RAT;sp|Q5XI81|FXR1_RAT;tr|A0A067XNH0|A0A067XNH0_RAT;tr|A0A067XMV0|A0A067XMV0_RAT;tr|A0A067XMK2|A0A067XMK2_RAT;sp|Q80WE1-2|FMR1_RAT;sp|Q80WE1|FMR1_RAT;tr|A0A0G2JZV8|A0A0G2JZV8_RAT;tr|B1H2A6|B1H2A6_RAT	tr|A0A0G2JWD2|A0A0G2JWD2_RAT;tr|A0A3G2LW22|A0A3G2LW22_RAT;sp|Q5XI81|FXR1_RAT;tr|A0A067XNH0|A0A067XNH0_RAT;tr|A0A067XMV0|A0A067XMV0_RAT;tr|A0A067XMK2|A0A067XMK2_RAT;sp|Q80WE1-2|FMR1_RAT;sp|Q80WE1|FMR1_RAT;tr|A0A0G2JZV8|A0A0G2JZV8_RAT;tr|B1H2A6|B1H2A6_RAT	63.389	563	0	0	0	2		0	0	0	2	2	2		By MS/MS	3.4	4831600	2
tr|A0A0H2UHD9|A0A0H2UHD9_RAT;sp|Q5XIA1|NCLN_RAT	tr|A0A0H2UHD9|A0A0H2UHD9_RAT;sp|Q5XIA1|NCLN_RAT	62.863	562	1	1	1	5	By MS/MS	1.6	6310400	1	2	2	2		By MS/MS	2.8	5125200	2
sp|Q5XIF6|TBA4A_RAT	sp|Q5XIF6|TBA4A_RAT	49.924	448	9	3	3	7	By MS/MS	23.4	5545400	1	9	2	2	1	By MS/MS	25.9	36890000	5
tr|A0A0G2KB63|A0A0G2KB63_RAT;sp|Q5XIH7|PHB2_RAT	tr|A0A0G2KB63|A0A0G2KB63_RAT;sp|Q5XIH7|PHB2_RAT	33.168	297	0	0	0	1		0	0	0	1	1	1		By MS/MS	4	0	1
sp|Q5XIK2|TMX2_RAT	sp|Q5XIK2|TMX2_RAT	33.865	295	1	1	1	6	By MS/MS	2.7	24081000	1	2	2	2		By MS/MS	5.1	45294000	5
sp|Q5XIW8|SNUT1_RAT	sp|Q5XIW8|SNUT1_RAT	91.01	806	8	8	8	20	By MS/MS	11.3	49335000	13	6	6	6	6	By MS/MS	8.1	161190000	11
sp|Q62599|MTA1_RAT;tr|F1LQS1|F1LQS1_RAT;tr|A0A140TA98|A0A140TA98_RAT;sp|Q62599-2|MTA1_RAT	sp|Q62599|MTA1_RAT;tr|F1LQS1|F1LQS1_RAT;tr|A0A140TA98|A0A140TA98_RAT	79.411	703	6	6	4	37	By MS/MS	11.2	51287000	11	11	11	9	9	By MS/MS	20.5	429810000	50
sp|Q62656-3|PTPRZ_RAT;tr|F1LMY3|F1LMY3_RAT;sp|Q62656|PTPRZ_RAT;sp|Q62656-2|PTPRZ_RAT	sp|Q62656-3|PTPRZ_RAT;tr|F1LMY3|F1LMY3_RAT;sp|Q62656|PTPRZ_RAT;sp|Q62656-2|PTPRZ_RAT	175.84	1616	0	0	0	2		0	0	0	3	3	3	6	By MS/MS	3.7	17611000	4
sp|Q62733|LAP2_RAT	sp|Q62733|LAP2_RAT	50.277	452	5	5	5	14	By MS/MS	10.8	96946000	12	3	3	3	3	By MS/MS	8	94983000	3
sp|Q62780|DDX46_RAT	sp|Q62780|DDX46_RAT	117.38	1032	11	11	11	26	By MS/MS	12.3	33570000	14	10	10	10	14	By MS/MS	10.6	177190000	22
sp|Q62806|ZN148_RAT	sp|Q62806|ZN148_RAT	88.747	794	1	1	1	3	By MS/MS	2	1815300	0	1	1	1		By MS/MS	2	2616100	0
tr|A0A0H2UHY3|A0A0H2UHY3_RAT;tr|A0A0H2UHW7|A0A0H2UHW7_RAT;sp|Q62813|LSAMP_RAT;tr|Q5M960|Q5M960_RAT;sp|Q62813-2|LSAMP_RAT	tr|A0A0H2UHY3|A0A0H2UHY3_RAT;tr|A0A0H2UHW7|A0A0H2UHW7_RAT;sp|Q62813|LSAMP_RAT;tr|Q5M960|Q5M960_RAT;sp|Q62813-2|LSAMP_RAT	31.672	287	1	1	1	5	By matching	3.8	9095800	0	2	2	2		By MS/MS	7.3	14021000	4
tr|M0R649|M0R649_RAT;tr|M0RBF8|M0RBF8_RAT;sp|Q62824|EXOC4_RAT	tr|M0R649|M0R649_RAT;tr|M0RBF8|M0RBF8_RAT;sp|Q62824|EXOC4_RAT	110.2	973	0	0	0	1		0	0	0	1	1	1		By MS/MS	1.4	0	1
sp|Q62825|EXOC3_RAT	sp|Q62825|EXOC3_RAT	86.496	755	0	0	0	3		0	0	0	2	2	2		By MS/MS	2.6	0	3
sp|Q62950|DPYL1_RAT	sp|Q62950|DPYL1_RAT	62.195	572	2	0	0	11	By matching	5.1	0	0	6	3	3		By MS/MS	11.7	156450000	14
sp|Q62951|DPYL4_RAT;tr|F1LNT0|F1LNT0_RAT	sp|Q62951|DPYL4_RAT;tr|F1LNT0|F1LNT0_RAT	61.085	564	0	0	0	1		0	0	0	1	1	1		By MS/MS	1.8	6807300	2
sp|Q62952|DPYL3_RAT;sp|Q62952-2|DPYL3_RAT	sp|Q62952|DPYL3_RAT;sp|Q62952-2|DPYL3_RAT	61.967	570	2	1	1	13	By MS/MS	4.6	0	2	6	5	4		By MS/MS	12.3	194930000	18
tr|A0A0G2K9I8|A0A0G2K9I8_RAT;sp|Q63009|ANM1_RAT;tr|F1LWG2|F1LWG2_RAT	tr|A0A0G2K9I8|A0A0G2K9I8_RAT;sp|Q63009|ANM1_RAT	40.503	353	4	4	4	13	By MS/MS	14.2	18441000	4	3	3	3		By MS/MS	11.3	16267000	2
sp|Q63028-2|ADDA_RAT;tr|D3ZZ99|D3ZZ99_RAT;tr|A0A0G2JSM7|A0A0G2JSM7_RAT;sp|Q63028|ADDA_RAT	sp|Q63028-2|ADDA_RAT;tr|D3ZZ99|D3ZZ99_RAT;tr|A0A0G2JSM7|A0A0G2JSM7_RAT;sp|Q63028|ADDA_RAT	69.748	631	0	0	0	2		0	0	0	1	1	1		By MS/MS	1.6	0	2
sp|Q63081|PDIA6_RAT;tr|A0A0G2JSZ5|A0A0G2JSZ5_RAT	sp|Q63081|PDIA6_RAT;tr|A0A0G2JSZ5|A0A0G2JSZ5_RAT	48.173	440	1	1	1	3	By matching	2.5	1453800	0	1	1	1		By MS/MS	2.5	5382700	2
sp|Q63198|CNTN1_RAT	sp|Q63198|CNTN1_RAT	113.49	1021	1	1	1	1	By matching	1	993820	0	3	3	3	5	By MS/MS	4.8	5361100	5
sp|Q63396|TCP4_RAT	sp|Q63396|TCP4_RAT	14.441	127	2	2	2	6	By MS/MS	15.7	37076000	2	2	2	2		By MS/MS	15.7	45860000	5
sp|Q63413|DX39B_RAT;tr|A0A0G2KAT4|A0A0G2KAT4_RAT;sp|Q5U216|DX39A_RAT	sp|Q63413|DX39B_RAT;tr|A0A0G2KAT4|A0A0G2KAT4_RAT	49.035	428	12	12	12	88	By MS/MS	31.1	819660000	38	14	14	14	9	By MS/MS	39	1486300000	98
tr|F1LNV7|F1LNV7_RAT;sp|Q63505|TF3C1_RAT	tr|F1LNV7|F1LNV7_RAT;sp|Q63505|TF3C1_RAT	242.15	2147	1	1	1	5	By matching	0.4	308980	0	2	2	2		By MS/MS	0.9	7989800	2
tr|F1LSW7|F1LSW7_RAT;sp|Q63507|RL14_RAT;tr|B5DEM5|B5DEM5_RAT;tr|Q6TUH8|Q6TUH8_RAT;tr|D3ZHE6|D3ZHE6_RAT	tr|F1LSW7|F1LSW7_RAT;sp|Q63507|RL14_RAT;tr|B5DEM5|B5DEM5_RAT;tr|Q6TUH8|Q6TUH8_RAT	23.322	214	3	3	3	13	By MS/MS	13.6	109950000	4	4	4	4		By MS/MS	19.2	149920000	13
tr|G3V755|G3V755_RAT;sp|Q63532|SPR1A_RAT	tr|G3V755|G3V755_RAT;sp|Q63532|SPR1A_RAT	16.732	152	1	1	1	4	By MS/MS	31.6	38342000	0	1	1	1		By MS/MS	31.6	21459000	2
sp|Q63537-2|SYN2_RAT;tr|G3V733|G3V733_RAT;sp|Q63537|SYN2_RAT	sp|Q63537-2|SYN2_RAT;tr|G3V733|G3V733_RAT;sp|Q63537|SYN2_RAT	52.454	479	0	0	0	7		0	0	0	2	2	2		By MS/MS	4.8	0	7
sp|Q63560-2|MAP6_RAT;tr|F1LQZ9|F1LQZ9_RAT;sp|Q63560|MAP6_RAT	sp|Q63560-2|MAP6_RAT;tr|F1LQZ9|F1LQZ9_RAT;sp|Q63560|MAP6_RAT	70.622	660	2	2	2	6	By MS/MS	3.5	2832700	4	1	1	1		By MS/MS	2.3	3821000	1
sp|Q63610-3|TPM3_RAT;sp|Q63610-2|TPM3_RAT;sp|Q63610|TPM3_RAT	sp|Q63610-3|TPM3_RAT;sp|Q63610-2|TPM3_RAT;sp|Q63610|TPM3_RAT	28.709	247	4	2	2	3	By MS/MS	17.8	1063800	1	2	1	1		By MS/MS	8.1	3572000	1
tr|A0A0G2K3Z9|A0A0G2K3Z9_RAT;sp|Q63716|PRDX1_RAT	tr|A0A0G2K3Z9|A0A0G2K3Z9_RAT;sp|Q63716|PRDX1_RAT	22.164	199	4	4	4	12	By MS/MS	19.6	16830000	3	3	3	3	1	By MS/MS	14.6	46359000	6
sp|Q63799|TCEA2_RAT	sp|Q63799|TCEA2_RAT	33.527	299	2	2	2	3	By MS/MS	7	10149000	1	1	0	0	2	By matching	3.3	0	0
sp|Q63942|RAB3D_RAT;sp|P62824|RAB3C_RAT	sp|Q63942|RAB3D_RAT;sp|P62824|RAB3C_RAT	24.29	219	2	2	2	6	By MS/MS	8.7	8217500	1	2	2	2		By MS/MS	8.7	12633000	5
sp|Q63945-2|SET_RAT;tr|B0BMV1|B0BMV1_RAT;tr|A0A0G2JSU3|A0A0G2JSU3_RAT;sp|Q63945|SET_RAT;tr|Q6QI56|Q6QI56_RAT;tr|A0A0G2K5L9|A0A0G2K5L9_RAT;tr|D3ZC07|D3ZC07_RAT	sp|Q63945-2|SET_RAT;tr|B0BMV1|B0BMV1_RAT;tr|A0A0G2JSU3|A0A0G2JSU3_RAT;sp|Q63945|SET_RAT;tr|Q6QI56|Q6QI56_RAT;tr|A0A0G2K5L9|A0A0G2K5L9_RAT;tr|D3ZC07|D3ZC07_RAT	32.105	277	2	2	2	6	By MS/MS	7.6	6357500	4	2	2	2		By MS/MS	7.6	12196000	2
sp|Q641X3|HEXA_RAT	sp|Q641X3|HEXA_RAT	60.537	528	2	2	2	5	By MS/MS	2.8	3645600	1	1	1	1	2	By MS/MS	1.5	33955000	1
tr|A0A0G2K273|A0A0G2K273_RAT;sp|Q641X8|EIF3E_RAT	tr|A0A0G2K273|A0A0G2K273_RAT;sp|Q641X8|EIF3E_RAT	52.228	445	0	0	0	2		0	0	0	1	1	1		By MS/MS	2.5	2623900	2
sp|Q641Y0|OST48_RAT	sp|Q641Y0|OST48_RAT	48.895	441	3	3	3	12	By MS/MS	7.7	39917000	6	4	4	4	1	By MS/MS	10.2	92724000	13
sp|Q641Y8|DDX1_RAT;tr|Q9JIJ7|Q9JIJ7_RAT;tr|Q9JIJ8|Q9JIJ8_RAT	sp|Q641Y8|DDX1_RAT	82.496	740	7	7	7	25	By MS/MS	10.3	40335000	9	10	10	10	12	By MS/MS	14.7	385860000	38
sp|Q641Z4|CDK9_RAT;tr|D3ZSZ0|D3ZSZ0_RAT;sp|Q03114|CDK5_RAT;sp|P39951|CDK1_RAT;tr|Q6P751|Q6P751_RAT;sp|Q63699|CDK2_RAT;sp|P35426|CDK4_RAT;tr|F1MA87|F1MA87_RAT;tr|M0R7D0|M0R7D0_RAT;tr|Q641Z0|Q641Z0_RAT;sp|O35832|CDK18_RAT;tr|A0A140UHY2|A0A140UHY2_RAT;tr|A0A0H2UHG4|A0A0H2UHG4_RAT;tr|Q68G39|Q68G39_RAT;tr|G3V6J5|G3V6J5_RAT;sp|O35831|CDK17_RAT;sp|Q3MJK5-2|CDK12_RAT;tr|A0A0G2K5U7|A0A0G2K5U7_RAT;sp|Q3MJK…	sp|Q641Z4|CDK9_RAT	42.761	372	4	4	3	9	By MS/MS	10.5	8528200	3	2	2	1		By MS/MS	4.6	27861000	2
tr|B3SVE9|B3SVE9_RAT;sp|Q64232|TECR_RAT	tr|B3SVE9|B3SVE9_RAT;sp|Q64232|TECR_RAT	36.122	308	2	2	2	5	By MS/MS	6.2	18588000	2	1	1	1	1	By matching	2.3	15585000	0
sp|Q642C0|DNJC8_RAT;tr|A0A0G2K751|A0A0G2K751_RAT	sp|Q642C0|DNJC8_RAT;tr|A0A0G2K751|A0A0G2K751_RAT	29.812	253	3	3	3	8	By MS/MS	7.9	53450000	4	2	2	2		By MS/MS	7.1	94273000	7
sp|Q64548-2|RTN1_RAT;tr|M0R608|M0R608_RAT;sp|Q64548|RTN1_RAT	sp|Q64548-2|RTN1_RAT;tr|M0R608|M0R608_RAT;sp|Q64548|RTN1_RAT	23.557	208	1	1	1	1	By MS/MS	3.8	0	1	0	0	0			0	0	0
sp|Q66H20|PTBP2_RAT;sp|Q66H20-2|PTBP2_RAT	sp|Q66H20|PTBP2_RAT;sp|Q66H20-2|PTBP2_RAT	57.488	531	9	9	9	44	By MS/MS	20.7	708240000	33	11	11	11	6	By MS/MS	29.8	2851000000	57
sp|Q66H58|INT14_RAT	sp|Q66H58|INT14_RAT	57.143	515	1	1	1	4	By matching	4.9	5859700	0	1	1	1		By MS/MS	4.9	12934000	2
sp|Q66HA6|ARL8B_RAT	sp|Q66HA6|ARL8B_RAT	21.539	186	1	1	1	5	By MS/MS	4.8	5049300	1	2	2	1		By MS/MS	9.7	11245000	2
sp|Q66HC5|NUP93_RAT	sp|Q66HC5|NUP93_RAT	93.301	819	2	2	2	10	By MS/MS	2.3	0	2	8	8	8	2	By MS/MS	10.9	46759000	10
tr|A0A0G2JYU8|A0A0G2JYU8_RAT;sp|Q66HC7|SP20H_RAT;tr|A0A0G2KAS5|A0A0G2KAS5_RAT	tr|A0A0G2JYU8|A0A0G2JYU8_RAT;sp|Q66HC7|SP20H_RAT;tr|A0A0G2KAS5|A0A0G2KAS5_RAT	59.381	529	0	0	0	1		0	0	0	1	1	1		By MS/MS	2.6	0	1
sp|Q66HF1|NDUS1_RAT	sp|Q66HF1|NDUS1_RAT	79.411	727	1	1	1	7	By matching	1.4	238660	0	3	3	3		By MS/MS	4.1	21441000	7
sp|Q66HG8|RED_RAT;tr|A0A0G2K5G9|A0A0G2K5G9_RAT;tr|Q6QI75|Q6QI75_RAT;tr|Q7TPK4|Q7TPK4_RAT	sp|Q66HG8|RED_RAT;tr|A0A0G2K5G9|A0A0G2K5G9_RAT;tr|Q6QI75|Q6QI75_RAT	65.587	557	6	6	6	20	By MS/MS	10.8	119130000	9	6	6	6		By MS/MS	9.7	105280000	8
sp|Q66X93|SND1_RAT;tr|D4A8Y5|D4A8Y5_RAT	sp|Q66X93|SND1_RAT;tr|D4A8Y5|D4A8Y5_RAT	101.95	909	1	1	1	6	By matching	1.1	1024900	0	2	2	2	2	By MS/MS	2.1	30098000	13
tr|A0A0G2K6U3|A0A0G2K6U3_RAT;sp|Q68FR5|TM209_RAT	tr|A0A0G2K6U3|A0A0G2K6U3_RAT;sp|Q68FR5|TM209_RAT	62.782	560	2	2	2	7	By MS/MS	3.4	7985000	2	2	2	2		By MS/MS	2	9839200	4
sp|Q68FR6|EF1G_RAT	sp|Q68FR6|EF1G_RAT	50.06	437	1	1	1	5	By MS/MS	1.8	0	1	3	3	3		By MS/MS	5	9322300	5
sp|Q68FR8|TBA3_RAT	sp|Q68FR8|TBA3_RAT	49.959	450	8	1	1	2	By MS/MS	22.4	2547200	2	9	1	1	3	By MS/MS	28.2	942910	1
sp|Q68FU8|SUGP1_RAT	sp|Q68FU8|SUGP1_RAT	72.594	644	0	0	0	2		0	0	0	1	1	1		By MS/MS	1.7	20813000	2
sp|Q68FV2|AR6P6_RAT	sp|Q68FV2|AR6P6_RAT	24.596	223	1	1	1	5	By MS/MS	5.4	13683000	1	2	2	2		By MS/MS	5.4	38924000	6
sp|Q68FX7|THOC5_RAT	sp|Q68FX7|THOC5_RAT	78.659	682	0	0	0	4		0	0	0	3	3	3		By MS/MS	4.3	19300000	5
sp|Q68FY0|QCR1_RAT	sp|Q68FY0|QCR1_RAT	52.848	480	1	1	1	5	By matching	1.9	4925500	0	2	2	2		By MS/MS	4.4	16717000	2
tr|A0A0G2K703|A0A0G2K703_RAT;sp|Q68SB1-3|STAU2_RAT;tr|F1LN29|F1LN29_RAT;sp|Q68SB1-4|STAU2_RAT;sp|Q68SB1-2|STAU2_RAT;sp|Q68SB1|STAU2_RAT	tr|A0A0G2K703|A0A0G2K703_RAT;sp|Q68SB1-3|STAU2_RAT;tr|F1LN29|F1LN29_RAT;sp|Q68SB1-4|STAU2_RAT;sp|Q68SB1-2|STAU2_RAT;sp|Q68SB1|STAU2_RAT	35.33	324	4	4	4	10	By MS/MS	13.3	16828000	2	2	2	2		By MS/MS	6.8	18223000	3
sp|Q6AXR4|HEXB_RAT;tr|F1LR87|F1LR87_RAT	sp|Q6AXR4|HEXB_RAT;tr|F1LR87|F1LR87_RAT	61.527	537	2	2	2	8	By matching	3.5	6386400	0	3	3	3		By MS/MS	5.6	26621000	4
sp|Q6AXS3|DEK_RAT	sp|Q6AXS3|DEK_RAT	42.892	378	5	5	5	21	By MS/MS	15.3	22286000	17	5	5	5	2	By MS/MS	15.1	44442000	18
sp|Q6AXS4|RENR_RAT	sp|Q6AXS4|RENR_RAT	39.081	350	2	2	2	8	By MS/MS	4.9	27085000	1	2	2	2		By MS/MS	4.9	56485000	2
sp|Q6AXS5-2|PAIRB_RAT;sp|Q6AXS5|PAIRB_RAT	sp|Q6AXS5-2|PAIRB_RAT;sp|Q6AXS5|PAIRB_RAT	42.984	392	0	0	0	3		0	0	0	2	2	2		By MS/MS	6.9	3102800	2
sp|Q6AXT8|SF3A2_RAT	sp|Q6AXT8|SF3A2_RAT	49.89	471	1	1	1	6	By MS/MS	2.1	49453000	1	2	2	2	1	By MS/MS	4	195260000	7
sp|Q6AXU3|I20L2_RAT	sp|Q6AXU3|I20L2_RAT	41.31	369	0	0	0	2		0	0	0	1	1	1		By MS/MS	3.8	0	2
sp|Q6AXY7|PR38B_RAT	sp|Q6AXY7|PR38B_RAT	63.931	542	1	1	1	6	By MS/MS	1.3	0	1	5	5	5	1	By MS/MS	8.7	26174000	6
sp|Q6AY09|HNRH2_RAT	sp|Q6AY09|HNRH2_RAT	49.293	449	6	2	2	6	By MS/MS	16.3	0	2	7	3	3	1	By MS/MS	20	10238000	5
sp|Q6AY84|SCRN1_RAT	sp|Q6AY84|SCRN1_RAT	46.396	414	1	1	1	4	By matching	2.7	1433900	0	1	1	1		By MS/MS	2.7	8350300	1
sp|Q6AY87|THOC6_RAT	sp|Q6AY87|THOC6_RAT	37.422	341	3	3	3	14	By MS/MS	9.1	20643000	8	4	4	4		By MS/MS	13.2	29323000	10
tr|A0A1W2Q680|A0A1W2Q680_RAT;sp|Q6AYA1|GAR1_RAT	tr|A0A1W2Q680|A0A1W2Q680_RAT;sp|Q6AYA1|GAR1_RAT	18.432	171	2	2	2	7	By MS/MS	10.5	16894000	2	2	2	2		By MS/MS	10.5	64314000	10
sp|Q6AYA6|CYBC1_RAT	sp|Q6AYA6|CYBC1_RAT	20.894	187	1	1	1	1	By MS/MS	5.9	0	1	0	0	0			0	0	0
sp|Q6AYD3-2|PA2G4_RAT;sp|Q6AYD3|PA2G4_RAT	sp|Q6AYD3-2|PA2G4_RAT;sp|Q6AYD3|PA2G4_RAT	37.929	340	5	5	5	16	By MS/MS	14.7	51622000	9	6	6	6		By MS/MS	17.9	106500000	10
sp|Q6AYH6|EMC10_RAT	sp|Q6AYH6|EMC10_RAT	26.968	258	1	1	1	4	By MS/MS	3.9	6520500	2	1	1	1		By MS/MS	3.9	10214000	3
sp|Q6AYK1|RNPS1_RAT;tr|F1M6U2|F1M6U2_RAT	sp|Q6AYK1|RNPS1_RAT;tr|F1M6U2|F1M6U2_RAT	34.238	305	1	1	1	5	By MS/MS	2.6	11935000	1	2	2	2	4	By MS/MS	7.5	45080000	5
sp|Q6AYK5|LYAR_RAT;tr|A0A0G2K5W6|A0A0G2K5W6_RAT	sp|Q6AYK5|LYAR_RAT;tr|A0A0G2K5W6|A0A0G2K5W6_RAT	43.68	386	0	0	0	1		0	0	0	1	1	1		By MS/MS	3.6	0	1
sp|Q6AYT3|RTCB_RAT	sp|Q6AYT3|RTCB_RAT	55.249	505	7	7	7	27	By MS/MS	14.7	19310000	7	7	7	7		By MS/MS	14.9	69123000	17
sp|Q6AYU1|MO4L1_RAT	sp|Q6AYU1|MO4L1_RAT	37.2	323	2	2	2	7	By MS/MS	6.8	2940500	2	2	2	2		By MS/MS	6.2	2083800	2
sp|Q6AYU3|DNJB6_RAT;tr|A0A0G2JYE9|A0A0G2JYE9_RAT;tr|D4ABC2|D4ABC2_RAT;tr|B2RYA8|B2RYA8_RAT	sp|Q6AYU3|DNJB6_RAT;tr|A0A0G2JYE9|A0A0G2JYE9_RAT;tr|D4ABC2|D4ABC2_RAT;tr|B2RYA8|B2RYA8_RAT	38.922	357	2	2	2	8	By MS/MS	6.4	13718000	1	2	2	2		By MS/MS	6.4	21472000	4
sp|Q6GMN2-2|BAIP2_RAT;sp|Q6GMN2|BAIP2_RAT	sp|Q6GMN2-2|BAIP2_RAT;sp|Q6GMN2|BAIP2_RAT	57.541	522	3	3	3	10	By MS/MS	5	21786000	2	3	3	3		By MS/MS	5	42316000	3
sp|Q6IG01|K2C1B_RAT;tr|A0A0G2JZQ9|A0A0G2JZQ9_RAT	sp|Q6IG01|K2C1B_RAT;tr|A0A0G2JZQ9|A0A0G2JZQ9_RAT	57.254	519	6	1	1		By MS/MS	8.9	0	1	6	0	0	1	By matching	6.6	0	0
tr|Q63555|Q63555_RAT;sp|Q6IMY8|HNRPU_RAT;tr|A0A0G2JZ52|A0A0G2JZ52_RAT	tr|Q63555|Q63555_RAT;sp|Q6IMY8|HNRPU_RAT;tr|A0A0G2JZ52|A0A0G2JZ52_RAT	87.747	798	10	10	10	71	By MS/MS	14.7	1372400000	45	19	19	19	72	By MS/MS	25.9	8288200000	215
sp|Q6JAM9|TM35A_RAT	sp|Q6JAM9|TM35A_RAT	18.473	167	1	1	1	1	By MS/MS	9	5567200	1	0	0	0			0	0	0
sp|Q6JHU9|CBP_RAT;tr|F1M9G7|F1M9G7_RAT	sp|Q6JHU9|CBP_RAT;tr|F1M9G7|F1M9G7_RAT	265.42	2442	1	1	1	1	By MS/MS	0.4	0	1	1	1	1	1	By MS/MS	0.5	0	1
sp|Q6MG08|ABCF1_RAT	sp|Q6MG08|ABCF1_RAT	95.251	839	1	1	1	6	By matching	2.3	696810	0	4	4	4	1	By MS/MS	6.4	17666000	9
sp|Q6MG11|ATAT_RAT	sp|Q6MG11|ATAT_RAT	47.326	421	1	1	1	4	By MS/MS	3.1	5672600	1	1	1	1		By MS/MS	3.1	11259000	2
sp|Q6MGA9|BRD2_RAT	sp|Q6MGA9|BRD2_RAT	88.05	798	1	1	1	5	By MS/MS	1.1	2049900	1	3	3	3	2	By MS/MS	5.8	9441800	3
sp|Q6NYB7|RAB1A_RAT;tr|E9PU16|E9PU16_RAT;tr|Q7TPK7|Q7TPK7_RAT;tr|A0A0G2K235|A0A0G2K235_RAT;tr|G3V6H0|G3V6H0_RAT;sp|P10536|RAB1B_RAT;tr|Q5RKJ9|Q5RKJ9_RAT;sp|P35281|RAB10_RAT;sp|P35286|RAB13_RAT;tr|F8V328|F8V328_RAT;tr|B0BMV5|B0BMV5_RAT;sp|P70550|RAB8B_RAT;sp|P35280|RAB8A_RAT;sp|P35289|RAB15_RAT	sp|Q6NYB7|RAB1A_RAT;tr|E9PU16|E9PU16_RAT;tr|Q7TPK7|Q7TPK7_RAT;tr|A0A0G2K235|A0A0G2K235_RAT;tr|G3V6H0|G3V6H0_RAT;sp|P10536|RAB1B_RAT	22.677	205	3	3	3	13	By MS/MS	15.1	36641000	3	3	3	3	1	By MS/MS	15.1	56949000	11
tr|P70565|P70565_RAT;sp|Q6P0K8|PLAK_RAT;tr|A0A0G2JT93|A0A0G2JT93_RAT;sp|Q9WU82|CTNB1_RAT	tr|P70565|P70565_RAT;sp|Q6P0K8|PLAK_RAT	81.777	745	2	2	2	6	By MS/MS	3.2	3241000	1	5	5	5	12	By MS/MS	7.2	14168000	14
sp|Q6P502|TCPG_RAT	sp|Q6P502|TCPG_RAT	60.646	545	0	0	0	4		0	0	0	3	3	3		By MS/MS	6.2	5870400	3
sp|Q6P747|HP1B3_RAT;tr|F1M6V1|F1M6V1_RAT;tr|A0A096MKG6|A0A096MKG6_RAT;tr|A0A096MJ10|A0A096MJ10_RAT	sp|Q6P747|HP1B3_RAT;tr|F1M6V1|F1M6V1_RAT;tr|A0A096MKG6|A0A096MKG6_RAT	60.806	553	11	11	11	54	By MS/MS	18.6	230070000	31	14	14	14	26	By MS/MS	22.4	857830000	75
tr|G3V705|G3V705_RAT;sp|Q6PCT5|PQBP1_RAT	tr|G3V705|G3V705_RAT;sp|Q6PCT5|PQBP1_RAT	30.515	263	1	1	1	4	By MS/MS	3.4	20736000	2	1	1	1		By MS/MS	3.4	41027000	2
sp|Q6PDU1|SRSF2_RAT	sp|Q6PDU1|SRSF2_RAT	25.476	221	5	5	5	42	By MS/MS	25.3	1493200000	43	4	4	4	41	By MS/MS	21.7	2184700000	56
tr|A0A0G2K070|A0A0G2K070_RAT;tr|G3V6L4|G3V6L4_RAT;tr|F1M8F2|F1M8F2_RAT;tr|A0A0G2K0Q2|A0A0G2K0Q2_RAT;sp|Q6QLM7|KIF5A_RAT;sp|Q2PQA9|KINH_RAT	tr|A0A0G2K070|A0A0G2K070_RAT;tr|G3V6L4|G3V6L4_RAT;tr|F1M8F2|F1M8F2_RAT;tr|A0A0G2K0Q2|A0A0G2K0Q2_RAT;sp|Q6QLM7|KIF5A_RAT;sp|Q2PQA9|KINH_RAT	88.641	775	0	0	0	4		0	0	0	3	3	3		By MS/MS	5.2	0	4
sp|Q6RUV5|RAC1_RAT;tr|M0R5T4|M0R5T4_RAT;tr|Q5U1Y2|Q5U1Y2_RAT;tr|A0A0G2K0X4|A0A0G2K0X4_RAT;tr|A0A0U1RS21|A0A0U1RS21_RAT;tr|A0A096MK75|A0A096MK75_RAT;tr|A0A096MJM1|A0A096MJM1_RAT;tr|Q32PX6|Q32PX6_RAT;sp|Q8CFN2|CDC42_RAT;sp|Q9JJL4|RHOQ_RAT;tr|Q5RJS2|Q5RJS2_RAT	sp|Q6RUV5|RAC1_RAT;tr|M0R5T4|M0R5T4_RAT;tr|Q5U1Y2|Q5U1Y2_RAT;tr|A0A0G2K0X4|A0A0G2K0X4_RAT	21.45	192	2	2	1	6	By MS/MS	10.4	0	3	2	2	1		By MS/MS	10.9	0	3
sp|Q6TQE1|ZCH18_RAT;sp|Q6TQE1-2|ZCH18_RAT;tr|A0A140TAG3|A0A140TAG3_RAT	sp|Q6TQE1|ZCH18_RAT;sp|Q6TQE1-2|ZCH18_RAT;tr|A0A140TAG3|A0A140TAG3_RAT	105.54	947	2	2	2	1	By MS/MS	2.2	7899300	2	2	2	2	8	By MS/MS	2.7	4893900	1
sp|Q6TRW4-2|PDS5B_RAT;sp|Q6TRW4|PDS5B_RAT;tr|D3ZMU3|D3ZMU3_RAT;tr|D3ZU56|D3ZU56_RAT;tr|F1M797|F1M797_RAT;sp|Q6TRW4-3|PDS5B_RAT;tr|D3ZXE2|D3ZXE2_RAT	sp|Q6TRW4-2|PDS5B_RAT;sp|Q6TRW4|PDS5B_RAT;tr|D3ZMU3|D3ZMU3_RAT;tr|D3ZU56|D3ZU56_RAT;tr|F1M797|F1M797_RAT;sp|Q6TRW4-3|PDS5B_RAT;tr|D3ZXE2|D3ZXE2_RAT	160.61	1411	4	4	4	6	By MS/MS	3.3	9619400	5	4	4	4	12	By MS/MS	3.7	11679000	10
sp|Q6URK4|ROA3_RAT	sp|Q6URK4|ROA3_RAT	39.652	379	9	1	1	8	By MS/MS	29.3	40567000	1	16	2	2		By MS/MS	37.2	217160000	5
sp|Q6URK4-2|ROA3_RAT;tr|E9PSU5|E9PSU5_RAT;tr|D4A6A2|D4A6A2_RAT;tr|O70592|O70592_RAT	sp|Q6URK4-2|ROA3_RAT;tr|E9PSU5|E9PSU5_RAT;tr|D4A6A2|D4A6A2_RAT	37.086	357	11	10	3	209	By MS/MS	30.8	6611600000	91	18	16	4	13	By MS/MS	39.2	9989400000	125
tr|A0A0H2UI21|A0A0H2UI21_RAT;sp|Q704S8|CACP_RAT	tr|A0A0H2UI21|A0A0H2UI21_RAT;sp|Q704S8|CACP_RAT	71.013	626	1	1	1	6	By matching	1.8	4314200	0	2	2	2		By MS/MS	3	58255000	3
sp|Q71UF4|RBBP7_RAT	sp|Q71UF4|RBBP7_RAT	47.82	425	6	1	1	20	By MS/MS	12.9	15386000	2	8	3	3		By MS/MS	19.5	41339000	13
sp|Q765A7|PGAP1_RAT	sp|Q765A7|PGAP1_RAT	104.38	922	2	2	2	5	By MS/MS	2.1	3867200	3	3	3	3	11	By MS/MS	4.2	38549000	11
sp|Q792H5|CELF2_RAT;sp|Q792H5-4|CELF2_RAT;sp|Q792H5-2|CELF2_RAT;sp|Q792H5-3|CELF2_RAT;tr|Z4YNP1|Z4YNP1_RAT;tr|B4DSZ2|B4DSZ2_HUMAN	sp|Q792H5|CELF2_RAT;sp|Q792H5-4|CELF2_RAT;sp|Q792H5-2|CELF2_RAT;sp|Q792H5-3|CELF2_RAT;tr|Z4YNP1|Z4YNP1_RAT;tr|B4DSZ2|B4DSZ2_HUMAN	54.27	508	7	7	6	35	By MS/MS	17.1	61696000	12	9	9	8	2	By MS/MS	22.8	110760000	22
sp|Q794E4|HNRPF_RAT	sp|Q794E4|HNRPF_RAT	45.729	415	2	0	0	1	By matching	6.5	0	0	3	1	1		By MS/MS	10.4	0	1
tr|D4A7G0|D4A7G0_RAT;sp|Q7TMD5-2|ZC3HE_RAT;tr|D4A652|D4A652_RAT;sp|Q7TMD5|ZC3HE_RAT	tr|D4A7G0|D4A7G0_RAT;sp|Q7TMD5-2|ZC3HE_RAT;tr|D4A652|D4A652_RAT;sp|Q7TMD5|ZC3HE_RAT	68.027	605	3	3	3	11	By MS/MS	5.8	23932000	7	4	4	4		By MS/MS	8.4	92669000	5
sp|Q7TPB1|TCPD_RAT	sp|Q7TPB1|TCPD_RAT	58.099	539	1	1	1	6	By matching	2	304860	0	3	3	3		By MS/MS	5.9	18484000	3
sp|Q7TQ84|UIF_RAT;tr|F1M0P3|F1M0P3_RAT;tr|A0A0G2K6Q7|A0A0G2K6Q7_RAT;tr|A0A0G2JSV9|A0A0G2JSV9_RAT	sp|Q7TQ84|UIF_RAT;tr|F1M0P3|F1M0P3_RAT;tr|A0A0G2K6Q7|A0A0G2K6Q7_RAT;tr|A0A0G2JSV9|A0A0G2JSV9_RAT	35.642	317	4	4	4	12	By MS/MS	15.5	25890000	4	4	4	4		By MS/MS	12.6	33002000	7
tr|G3V9A5|G3V9A5_RAT;sp|Q7TQM5|KPRP_RAT	tr|G3V9A5|G3V9A5_RAT;sp|Q7TQM5|KPRP_RAT	76.412	699	1	1	1	2	By MS/MS	1.4	0	2	1	1	1	4	By MS/MS	1.4	0	4
tr|A0A0G2KB58|A0A0G2KB58_RAT;sp|Q7TT49|MRCKB_RAT	tr|A0A0G2KB58|A0A0G2KB58_RAT;sp|Q7TT49|MRCKB_RAT	194.14	1702	2	2	2	6	By MS/MS	2.2	2741000	3	3	3	3	5	By MS/MS	2.8	14091000	7
tr|Q9WUW7|Q9WUW7_RAT;sp|Q80U96|XPO1_RAT	tr|Q9WUW7|Q9WUW7_RAT;sp|Q80U96|XPO1_RAT	71.364	625	0	0	0	2		0	0	0	1	1	1		By MS/MS	1.4	6644900	1
tr|D4AAF8|D4AAF8_RAT;sp|Q80WA4|NOVA1_RAT;tr|A0A0G2JVE8|A0A0G2JVE8_RAT	tr|D4AAF8|D4AAF8_RAT;sp|Q80WA4|NOVA1_RAT;tr|A0A0G2JVE8|A0A0G2JVE8_RAT	47.508	466	1	1	1	3	By MS/MS	1.7	5416500	1	3	1	1		By MS/MS	7.3	0	1
tr|B0BNL0|B0BNL0_RAT;sp|Q80ZG5|SLU7_RAT;tr|A0A0G2K1S0|A0A0G2K1S0_RAT	tr|B0BNL0|B0BNL0_RAT;sp|Q80ZG5|SLU7_RAT;tr|A0A0G2K1S0|A0A0G2K1S0_RAT	68.337	586	2	2	2	4	By MS/MS	3.2	929030	1	2	2	2	1	By MS/MS	4.1	6115300	2
sp|Q811S9|GNL3_RAT	sp|Q811S9|GNL3_RAT	60.66	538	0	0	0	7		0	0	0	4	4	4		By MS/MS	9.7	13384000	6
tr|F1SW39|F1SW39_RAT;sp|Q812D1|PSIP1_RAT;tr|Q566D6|Q566D6_RAT;sp|Q812D1-2|PSIP1_RAT	tr|F1SW39|F1SW39_RAT;sp|Q812D1|PSIP1_RAT;tr|Q566D6|Q566D6_RAT;sp|Q812D1-2|PSIP1_RAT	59.615	528	9	9	9	62	By MS/MS	21	1244000000	34	15	15	15	13	By MS/MS	29.5	2158200000	68
tr|A0A1B0GWN8|A0A1B0GWN8_RAT;sp|Q812E9-2|GPM6A_RAT;sp|Q812E9|GPM6A_RAT	tr|A0A1B0GWN8|A0A1B0GWN8_RAT;sp|Q812E9-2|GPM6A_RAT;sp|Q812E9|GPM6A_RAT	24.429	215	2	2	2	6	By MS/MS	9.8	8215700	5	2	2	2		By MS/MS	9.8	8025500	6
tr|G3V9K8|G3V9K8_RAT;sp|Q8CFD1|RBM45_RAT	tr|G3V9K8|G3V9K8_RAT;sp|Q8CFD1|RBM45_RAT	53.435	476	4	4	4	15	By MS/MS	8	60715000	3	6	6	6		By MS/MS	11.6	75207000	6
tr|A0A0G2JSM8|A0A0G2JSM8_RAT;sp|Q8CFN2-2|CDC42_RAT	tr|A0A0G2JSM8|A0A0G2JSM8_RAT;sp|Q8CFN2-2|CDC42_RAT	21.31	191	1	0	0	3	By matching	5.8	0	0	2	1	1		By MS/MS	15.7	8217200	2
sp|Q8CH84|ELAV2_RAT;tr|A0A1B0GWU2|A0A1B0GWU2_RAT;tr|G3V6U4|G3V6U4_RAT;tr|A0A1B0GWQ5|A0A1B0GWQ5_RAT	sp|Q8CH84|ELAV2_RAT;tr|A0A1B0GWU2|A0A1B0GWU2_RAT;tr|G3V6U4|G3V6U4_RAT;tr|A0A1B0GWQ5|A0A1B0GWQ5_RAT	39.505	359	9	5	3	20	By MS/MS	27	175420000	16	8	6	2		By MS/MS	26.2	231980000	15
sp|Q8CJB9|BRE1B_RAT;tr|D3ZYQ9|D3ZYQ9_RAT	sp|Q8CJB9|BRE1B_RAT	113.84	1002	3	3	3	3	By MS/MS	4.9	2689900	2	2	2	2	7	By MS/MS	2.5	7355400	2
tr|G3V790|G3V790_RAT;sp|Q8K1P7|SMCA4_RAT;tr|Q63071|Q63071_RAT;tr|B5DFE9|B5DFE9_RAT	tr|G3V790|G3V790_RAT;sp|Q8K1P7|SMCA4_RAT	181.4	1613	10	10	7	32	By MS/MS	6.7	97490000	18	13	13	8	28	By MS/MS	8.9	391590000	56
sp|Q8K585|HMGA1_RAT	sp|Q8K585|HMGA1_RAT	11.706	107	0	0	0	2		0	0	0	1	1	1		By MS/MS	15	6746000	2
tr|G3V936|G3V936_RAT;sp|Q8VHF5|CISY_RAT;tr|Q0QEL8|Q0QEL8_RAT	tr|G3V936|G3V936_RAT;sp|Q8VHF5|CISY_RAT;tr|Q0QEL8|Q0QEL8_RAT	51.83	466	3	3	3	12	By MS/MS	6.4	33531000	4	5	5	5	2	By MS/MS	11.6	79269000	7
tr|D3ZE17|D3ZE17_RAT;sp|Q8VHK2|CSKI1_RAT;tr|D4A9T0|D4A9T0_RAT	tr|D3ZE17|D3ZE17_RAT;sp|Q8VHK2|CSKI1_RAT	150.26	1430	2	2	2	7	By MS/MS	2.7	5189400	2	3	3	3	2	By MS/MS	4.1	2662400	2
sp|Q91V33|KHDR1_RAT	sp|Q91V33|KHDR1_RAT	48.315	443	4	4	3	33	By MS/MS	9.5	259080000	10	9	9	7	40	By MS/MS	19	2561500000	58
tr|A0A0G2JUS0|A0A0G2JUS0_RAT;tr|D4A2X0|D4A2X0_RAT;tr|B0BNF5|B0BNF5_RAT;tr|F1LMH5|F1LMH5_RAT;tr|A0A0G2JXZ5|A0A0G2JXZ5_RAT;sp|Q91XU1|QKI_RAT	tr|A0A0G2JUS0|A0A0G2JUS0_RAT;tr|D4A2X0|D4A2X0_RAT;tr|B0BNF5|B0BNF5_RAT;tr|F1LMH5|F1LMH5_RAT;tr|A0A0G2JXZ5|A0A0G2JXZ5_RAT;sp|Q91XU1|QKI_RAT	35.818	323	2	2	2	6	By MS/MS	6.8	19993000	2	2	2	2		By MS/MS	5.3	25990000	1
sp|Q91XU8|CDS2_RAT;tr|G3V8W2|G3V8W2_RAT	sp|Q91XU8|CDS2_RAT;tr|G3V8W2|G3V8W2_RAT	51.322	443	3	3	3	11	By MS/MS	8.8	20843000	5	3	3	3	6	By MS/MS	8.8	58703000	8
sp|Q91Y81|SEPT2_RAT	sp|Q91Y81|SEPT2_RAT	41.592	361	1	1	1	6	By MS/MS	4.4	5389700	1	3	3	3		By MS/MS	11.1	9236700	3
sp|Q91ZN1|COR1A_RAT	sp|Q91ZN1|COR1A_RAT	51.065	461	3	3	3	11	By MS/MS	5.9	9785400	2	3	3	3		By MS/MS	5.9	45461000	7
sp|Q920F3|KHDR2_RAT	sp|Q920F3|KHDR2_RAT	38.854	349	3	2	2	9	By MS/MS	7.4	15648000	6	5	3	3		By MS/MS	13.2	105860000	10
tr|Q0QF18|Q0QF18_RAT;sp|Q920L2|SDHA_RAT	tr|Q0QF18|Q0QF18_RAT;sp|Q920L2|SDHA_RAT	61.067	559	1	1	1	3	By matching	2	409950	0	1	1	1		By MS/MS	2	10839000	3
sp|Q923W4|HDGR3_RAT	sp|Q923W4|HDGR3_RAT	22.446	202	3	3	3	9	By MS/MS	15.3	126920000	10	2	2	2		By MS/MS	11.4	182440000	6
tr|A0A0G2JVZ8|A0A0G2JVZ8_RAT;tr|R9PXT4|R9PXT4_RAT;sp|Q924I2|M4K3_RAT;tr|A0A0G2JYP2|A0A0G2JYP2_RAT	tr|A0A0G2JVZ8|A0A0G2JVZ8_RAT;tr|R9PXT4|R9PXT4_RAT;sp|Q924I2|M4K3_RAT;tr|A0A0G2JYP2|A0A0G2JYP2_RAT	93.2	824	2	2	2	6	By MS/MS	1.8	911570	1	2	2	2		By MS/MS	2.5	7983100	3
tr|A0A0G2JYC7|A0A0G2JYC7_RAT;sp|Q925G1-2|HDGR2_RAT;sp|Q925G1|HDGR2_RAT	tr|A0A0G2JYC7|A0A0G2JYC7_RAT;sp|Q925G1-2|HDGR2_RAT;sp|Q925G1|HDGR2_RAT	71.893	651	0	0	0	3		0	0	0	2	2	2		By MS/MS	3.4	7989800	2
sp|Q99J82|ILK_RAT	sp|Q99J82|ILK_RAT	51.373	452	1	1	1	2	By MS/MS	1.8	0	2	0	0	0			0	0	0
sp|Q99JE4|RGRF2_RAT	sp|Q99JE4|RGRF2_RAT	135.83	1190	0	0	0	3		0	0	0	1	1	1		By MS/MS	0.7	0	3
tr|G3V702|G3V702_RAT;sp|Q99M63|SMU1_RAT	tr|G3V702|G3V702_RAT;sp|Q99M63|SMU1_RAT	57.543	513	8	8	8	34	By MS/MS	17.9	407080000	24	8	8	8	2	By MS/MS	17.5	738820000	27
tr|M0R623|M0R623_RAT;sp|Q99P77|NOG1_RAT	tr|M0R623|M0R623_RAT;sp|Q99P77|NOG1_RAT	74.172	636	2	2	2	10	By MS/MS	3.1	680070	2	5	5	5	3	By MS/MS	8.3	14222000	8
sp|Q99PD4|ARC1A_RAT;tr|Q6PCU9|Q6PCU9_RAT;tr|D3ZXP7|D3ZXP7_RAT;tr|A0A096MJQ1|A0A096MJQ1_RAT	sp|Q99PD4|ARC1A_RAT;tr|Q6PCU9|Q6PCU9_RAT;tr|D3ZXP7|D3ZXP7_RAT	41.599	370	4	4	4	9	By MS/MS	8.9	14075000	6	2	2	2		By MS/MS	4.9	53242000	9
tr|M0R961|M0R961_RAT;sp|Q99PF5|FUBP2_RAT;tr|A0A0G2K2B3|A0A0G2K2B3_RAT	tr|M0R961|M0R961_RAT;sp|Q99PF5|FUBP2_RAT;tr|A0A0G2K2B3|A0A0G2K2B3_RAT	74.212	721	0	0	0	1		0	0	0	1	1	1		By MS/MS	1.8	0	1
sp|Q99PK0|SYF1_RAT	sp|Q99PK0|SYF1_RAT	99.996	855	6	6	6	13	By MS/MS	6.2	7710300	4	5	5	5	5	By MS/MS	5.6	57874000	9
tr|Q5FWY7|Q5FWY7_RAT;tr|A1EC69|A1EC69_RAT;tr|A1EC68|A1EC68_RAT;sp|Q99PT0|DDX52_RAT	tr|Q5FWY7|Q5FWY7_RAT;tr|A1EC69|A1EC69_RAT;tr|A1EC68|A1EC68_RAT;sp|Q99PT0|DDX52_RAT	67.229	598	1	1	1	7	By MS/MS	1.7	11842000	1	3	3	3		By MS/MS	6.7	24473000	6
tr|A0A0G2JZS2|A0A0G2JZS2_RAT;sp|Q9EPH8|PABP1_RAT;tr|B5DF80|B5DF80_RAT;tr|D3ZAS7|D3ZAS7_RAT	tr|A0A0G2JZS2|A0A0G2JZS2_RAT;sp|Q9EPH8|PABP1_RAT;tr|B5DF80|B5DF80_RAT	59.959	535	1	1	0	6	By matching	1.5	3927600	0	3	3	2		By MS/MS	5.4	14022000	3
sp|Q9EPW1-2|BMAL1_RAT;tr|D3ZT62|D3ZT62_RAT;sp|Q9EPW1|BMAL1_RAT	sp|Q9EPW1-2|BMAL1_RAT;tr|D3ZT62|D3ZT62_RAT;sp|Q9EPW1|BMAL1_RAT	65.209	595	0	0	0	4		0	0	0	2	2	2		By MS/MS	3.7	27318000	3
sp|Q9ER34|ACON_RAT	sp|Q9ER34|ACON_RAT	85.432	780	0	0	0	5		0	0	0	3	3	3		By MS/MS	4	13632000	4
sp|Q9ERU2|ZNF22_RAT	sp|Q9ERU2|ZNF22_RAT	27.286	237	1	1	1	1	By MS/MS	4.2	0	1	0	0	0			0	0	0
sp|Q9ERW3-2|FGF13_RAT;tr|A0A0G2JZ77|A0A0G2JZ77_RAT;sp|Q9ERW3|FGF13_RAT	sp|Q9ERW3-2|FGF13_RAT;tr|A0A0G2JZ77|A0A0G2JZ77_RAT;sp|Q9ERW3|FGF13_RAT	21.604	192	1	1	1	4	By MS/MS	5.2	5230400	3	1	1	1		By MS/MS	5.2	8939800	3
sp|Q9ES21|SAC1_RAT	sp|Q9ES21|SAC1_RAT	67.038	587	1	1	1	3	By MS/MS	1.5	837050	0	1	1	1		By MS/MS	1.5	3944600	2
sp|Q9ESQ7|PSD1_RAT;tr|G3V8J5|G3V8J5_RAT	sp|Q9ESQ7|PSD1_RAT;tr|G3V8J5|G3V8J5_RAT	70.817	649	2	2	2	8	By MS/MS	2.9	16272000	1	2	2	2		By MS/MS	2.9	21947000	3
sp|Q9ESZ0|XRCC1_RAT	sp|Q9ESZ0|XRCC1_RAT	68.835	631	0	0	0	4		0	0	0	3	3	3		By MS/MS	5.7	17799000	5
tr|Q9JMG8|Q9JMG8_RAT;sp|Q9JHU0|DPYL5_RAT;tr|A0A0G2K8Y5|A0A0G2K8Y5_RAT	tr|Q9JMG8|Q9JMG8_RAT;sp|Q9JHU0|DPYL5_RAT;tr|A0A0G2K8Y5|A0A0G2K8Y5_RAT	61.394	563	2	2	2	16	By MS/MS	5.2	6977500	1	6	6	6		By MS/MS	13	159270000	18
tr|A0A0G2K2T6|A0A0G2K2T6_RAT;sp|Q9JIL3|ILF3_RAT;tr|F1LRU1|F1LRU1_RAT;sp|Q9JIL3-2|ILF3_RAT;tr|A0A0G2K4U6|A0A0G2K4U6_RAT	tr|A0A0G2K2T6|A0A0G2K2T6_RAT;sp|Q9JIL3|ILF3_RAT;tr|F1LRU1|F1LRU1_RAT;sp|Q9JIL3-2|ILF3_RAT;tr|A0A0G2K4U6|A0A0G2K4U6_RAT	95.858	897	7	7	6	42	By MS/MS	10	82564000	13	16	16	13	43	By MS/MS	22	210120000	64
tr|G3V9X6|G3V9X6_RAT;sp|Q9JIL8|RAD50_RAT	tr|G3V9X6|G3V9X6_RAT;sp|Q9JIL8|RAD50_RAT	153.84	1312	1	1	1		By MS/MS	0.7	811540	1	3	3	3	7	By MS/MS	2.5	3357700	4
sp|Q9JIX5|CHD8_RAT;tr|D3ZAP7|D3ZAP7_RAT	sp|Q9JIX5|CHD8_RAT	290.69	2581	2	2	2	10	By MS/MS	1.3	2521400	1	3	3	3		By MS/MS	1.7	15546000	5
sp|Q9JJ54-3|HNRPD_RAT;sp|Q9JJ54|HNRPD_RAT;tr|M0R9X3|M0R9X3_RAT	sp|Q9JJ54-3|HNRPD_RAT;sp|Q9JJ54|HNRPD_RAT	32.672	304	6	6	1	84	By MS/MS	25.3	4218500000	18	13	13	2	8	By MS/MS	47	11209000000	47
sp|Q9JJ54-4|HNRPD_RAT;sp|Q9JJ54-2|HNRPD_RAT	sp|Q9JJ54-4|HNRPD_RAT;sp|Q9JJ54-2|HNRPD_RAT	30.496	285	5	0	0	1	By matching	20.7	0	0	12	1	1		By MS/MS	43.5	57425000	0
sp|Q9JJM9-3|SEPT5_RAT;tr|D3ZT07|D3ZT07_RAT;sp|Q9JJM9|SEPT5_RAT;tr|D3ZDH8|D3ZDH8_RAT;sp|Q9JJM9-2|SEPT5_RAT	sp|Q9JJM9-3|SEPT5_RAT;tr|D3ZT07|D3ZT07_RAT;sp|Q9JJM9|SEPT5_RAT;tr|D3ZDH8|D3ZDH8_RAT;sp|Q9JJM9-2|SEPT5_RAT	40.988	356	6	6	6	29	By MS/MS	17.7	256570000	14	8	8	8	1	By MS/MS	23	395450000	23
sp|Q9JKL7|SREK1_RAT	sp|Q9JKL7|SREK1_RAT	56.849	494	1	1	1	1	By MS/MS	3.4	0	1	1	0	0		By matching	4.5	0	0
sp|Q9JKL8|ADNP_RAT	sp|Q9JKL8|ADNP_RAT	123.62	1103	9	9	9	24	By MS/MS	9.2	73535000	11	11	11	11	17	By MS/MS	10.1	508900000	22
tr|F1LMN8|F1LMN8_RAT;sp|Q9JLP1|KHDR3_RAT	tr|F1LMN8|F1LMN8_RAT;sp|Q9JLP1|KHDR3_RAT	38.747	346	4	3	3	24	By MS/MS	14.7	64452000	4	6	5	5		By MS/MS	20.8	232540000	14
tr|A0A0G2JXV6|A0A0G2JXV6_RAT;tr|F1LSD5|F1LSD5_RAT;sp|Q9JLS3-2|TAOK2_RAT;tr|A0A0G2K1M0|A0A0G2K1M0_RAT;sp|Q9JLS3|TAOK2_RAT	tr|A0A0G2JXV6|A0A0G2JXV6_RAT;tr|F1LSD5|F1LSD5_RAT;sp|Q9JLS3-2|TAOK2_RAT;tr|A0A0G2K1M0|A0A0G2K1M0_RAT;sp|Q9JLS3|TAOK2_RAT	119.83	1055	2	2	1	6	By matching	1.7	5049200	0	2	2	1	1	By MS/MS	1.7	26166000	4
sp|Q9JMJ4|PRP19_RAT	sp|Q9JMJ4|PRP19_RAT	55.238	504	9	9	9	86	By MS/MS	23.8	1274400000	52	12	12	12	17	By MS/MS	33.9	3454200000	93
sp|Q9QUH6-5|SYGP1_RAT;sp|Q9QUH6-4|SYGP1_RAT;sp|Q9QUH6-3|SYGP1_RAT;tr|D3ZCL8|D3ZCL8_RAT;sp|Q9QUH6-2|SYGP1_RAT;tr|F1LQW8|F1LQW8_RAT;sp|Q9QUH6|SYGP1_RAT	sp|Q9QUH6-5|SYGP1_RAT;sp|Q9QUH6-4|SYGP1_RAT;sp|Q9QUH6-3|SYGP1_RAT;tr|D3ZCL8|D3ZCL8_RAT;sp|Q9QUH6-2|SYGP1_RAT;tr|F1LQW8|F1LQW8_RAT;sp|Q9QUH6|SYGP1_RAT	127.74	1166	1	1	1	2	By MS/MS	0.9	818070	1	1	1	1	1	By MS/MS	0.9	5183900	2
tr|F1LQ81|F1LQ81_RAT;tr|A0A0G2K6U1|A0A0G2K6U1_RAT;sp|Q9QUL6|NSF_RAT;tr|O88975|O88975_RAT	tr|F1LQ81|F1LQ81_RAT;tr|A0A0G2K6U1|A0A0G2K6U1_RAT;sp|Q9QUL6|NSF_RAT	82.629	744	3	3	3	14	By matching	3.8	3880400	0	6	6	6		By MS/MS	7.8	111660000	15
tr|F1MA36|F1MA36_RAT;sp|Q9QWN8|SPTN2_RAT	tr|F1MA36|F1MA36_RAT;sp|Q9QWN8|SPTN2_RAT	271.01	2388	1	1	1		By MS/MS	0.4	0	1	1	1	1	3	By MS/MS	0.4	1882300	1
sp|Q9QX27-2|ST18_RAT;tr|A0A0G2KAF8|A0A0G2KAF8_RAT;sp|Q9QX27|ST18_RAT;tr|D3ZTP6|D3ZTP6_RAT	sp|Q9QX27-2|ST18_RAT;tr|A0A0G2KAF8|A0A0G2KAF8_RAT;sp|Q9QX27|ST18_RAT;tr|D3ZTP6|D3ZTP6_RAT	112.41	1024	1	0	0	1	By matching	1.2	0	0	2	1	1		By MS/MS	2.3	4260100	2
tr|A0A0G2K9S4|A0A0G2K9S4_RAT;tr|A0A0G2K9X3|A0A0G2K9X3_RAT;tr|A0A0G2K4Y7|A0A0G2K4Y7_RAT;sp|Q9QYF3|MYO5A_RAT	tr|A0A0G2K9S4|A0A0G2K9S4_RAT;tr|A0A0G2K9X3|A0A0G2K9X3_RAT;tr|A0A0G2K4Y7|A0A0G2K4Y7_RAT;sp|Q9QYF3|MYO5A_RAT	203.07	1746	2	2	2		By MS/MS	1.4	664660	2	0	0	0	3		0	0	0
tr|Q4KMB2|Q4KMB2_RAT;tr|Q2I0Y6|Q2I0Y6_RAT;sp|Q9QYU7|NSA2_RAT;tr|A0A0G2JTL8|A0A0G2JTL8_RAT	tr|Q4KMB2|Q4KMB2_RAT;tr|Q2I0Y6|Q2I0Y6_RAT;sp|Q9QYU7|NSA2_RAT	30.006	260	3	3	3	12	By MS/MS	13.1	9141900	1	3	3	3		By MS/MS	13.1	12892000	8
sp|Q9QZ86|NOP58_RAT;tr|Q5PPK6|Q5PPK6_RAT	sp|Q9QZ86|NOP58_RAT;tr|Q5PPK6|Q5PPK6_RAT	60.07	534	5	5	5	43	By MS/MS	12.5	42792000	6	12	12	12	4	By MS/MS	23.8	429510000	48
sp|Q9QZR6-4|SEPT9_RAT;sp|Q9QZR6-3|SEPT9_RAT;sp|Q9QZR6-2|SEPT9_RAT;tr|B2GVB4|B2GVB4_RAT;sp|Q9QZR6|SEPT9_RAT;tr|F1LN75|F1LN75_RAT	sp|Q9QZR6-4|SEPT9_RAT;sp|Q9QZR6-3|SEPT9_RAT;sp|Q9QZR6-2|SEPT9_RAT;tr|B2GVB4|B2GVB4_RAT;sp|Q9QZR6|SEPT9_RAT;tr|F1LN75|F1LN75_RAT	38.524	333	3	3	3	12	By MS/MS	7.8	51041000	5	4	4	4		By MS/MS	10.8	43963000	7
sp|Q9R0I8|PI42A_RAT	sp|Q9R0I8|PI42A_RAT	46.209	406	2	1	1	4	By matching	4.9	3057100	0	2	1	1		By MS/MS	4.9	11681000	1
tr|A0A0G2JSR0|A0A0G2JSR0_RAT;sp|Q9R1Z0|VDAC3_RAT;sp|Q9R1Z0-2|VDAC3_RAT	tr|A0A0G2JSR0|A0A0G2JSR0_RAT;sp|Q9R1Z0|VDAC3_RAT;sp|Q9R1Z0-2|VDAC3_RAT	30.783	283	2	1	1	4	By matching	7.4	5937700	0	2	1	1		By MS/MS	7.4	13031000	4
tr|Q6IRH7|Q6IRH7_RAT;sp|Q9WTT2|CLPB_RAT;tr|A0A0G2K3V9|A0A0G2K3V9_RAT	tr|Q6IRH7|Q6IRH7_RAT;sp|Q9WTT2|CLPB_RAT;tr|A0A0G2K3V9|A0A0G2K3V9_RAT	75.678	677	1	1	1	6	By matching	1.6	1028500	0	3	3	3		By MS/MS	5.2	6197800	3
sp|Q9WU34-3|SEPT3_RAT;sp|Q9WU34-2|SEPT3_RAT;tr|F1LMH0|F1LMH0_RAT;sp|Q9WU34|SEPT3_RAT	sp|Q9WU34-3|SEPT3_RAT;sp|Q9WU34-2|SEPT3_RAT;tr|F1LMH0|F1LMH0_RAT;sp|Q9WU34|SEPT3_RAT	34.294	301	6	6	6	22	By MS/MS	25.6	57184000	13	5	5	5		By MS/MS	20.9	87013000	12
sp|Q9WUC8|PLRG1_RAT	sp|Q9WUC8|PLRG1_RAT	57.188	514	6	6	6	24	By MS/MS	10.7	286650000	18	8	8	8	4	By MS/MS	20.6	586590000	23
tr|A0A0G2K3V7|A0A0G2K3V7_RAT;sp|Q9WUL0|TOP1_RAT;tr|Q7M0H8|Q7M0H8_RAT;tr|A0A0G2JWV0|A0A0G2JWV0_RAT;sp|Q6IM78|TOP1M_RAT	tr|A0A0G2K3V7|A0A0G2K3V7_RAT;sp|Q9WUL0|TOP1_RAT	88.577	748	8	8	8	34	By MS/MS	9.5	59426000	10	14	14	14	55	By MS/MS	18.7	544900000	97
sp|Q9WV25-2|PUF60_RAT;tr|A0A0H2UHZ6|A0A0H2UHZ6_RAT;sp|Q9WV25|PUF60_RAT	sp|Q9WV25-2|PUF60_RAT;tr|A0A0H2UHZ6|A0A0H2UHZ6_RAT;sp|Q9WV25|PUF60_RAT	58.544	547	9	9	9	39	By MS/MS	18.3	149520000	11	11	11	11	8	By MS/MS	22.1	511240000	50
tr|F1M8L1|F1M8L1_RAT;sp|Q9WV63|KIF2A_RAT;sp|Q9WV63-2|KIF2A_RAT	tr|F1M8L1|F1M8L1_RAT;sp|Q9WV63|KIF2A_RAT;sp|Q9WV63-2|KIF2A_RAT	79.688	704	6	6	6	23	By matching	8.1	18262000	0	7	7	7		By MS/MS	9.1	84670000	16
tr|A0A0H2UHP9|A0A0H2UHP9_RAT;sp|Q9WVB1|RAB6A_RAT;tr|F1LVC3|F1LVC3_RAT;tr|A0A0G2JT78|A0A0G2JT78_RAT;tr|A0A0G2K201|A0A0G2K201_RAT;tr|D3ZZP2|D3ZZP2_RAT	tr|A0A0H2UHP9|A0A0H2UHP9_RAT;sp|Q9WVB1|RAB6A_RAT;tr|F1LVC3|F1LVC3_RAT;tr|A0A0G2JT78|A0A0G2JT78_RAT;tr|A0A0G2K201|A0A0G2K201_RAT;tr|D3ZZP2|D3ZZP2_RAT	23.545	208	1	1	1	5	By MS/MS	4.3	1942300	1	2	2	2		By MS/MS	9.6	7849400	3
tr|F1LMC7|F1LMC7_RAT;sp|Q9WVC0|SEPT7_RAT;tr|A2VCW8|A2VCW8_RAT;tr|A0A0G2JZT5|A0A0G2JZT5_RAT;tr|D4A0F5|D4A0F5_RAT;tr|Q7TP92|Q7TP92_RAT;tr|A0A0G2JV25|A0A0G2JV25_RAT;tr|A0A1W2Q660|A0A1W2Q660_RAT;tr|A0A0G2K5F4|A0A0G2K5F4_RAT;tr|D3ZHG7|D3ZHG7_RAT;tr|A0A0H2UI27|A0A0H2UI27_RAT;sp|Q5PQK1|SEP10_RAT	tr|F1LMC7|F1LMC7_RAT;sp|Q9WVC0|SEPT7_RAT;tr|A2VCW8|A2VCW8_RAT;tr|A0A0G2JZT5|A0A0G2JZT5_RAT;tr|D4A0F5|D4A0F5_RAT	50.579	436	10	10	10	40	By MS/MS	20.9	301620000	27	12	12	12	3	By MS/MS	23.6	584600000	30
sp|Q9WVR8-2|MEN1_RAT;tr|A0A161ALI0|A0A161ALI0_RAT;sp|Q9WVR8|MEN1_RAT	sp|Q9WVR8-2|MEN1_RAT;tr|A0A161ALI0|A0A161ALI0_RAT;sp|Q9WVR8|MEN1_RAT	61.287	555	1	1	1	3	By matching	2	989840	0	1	1	1		By MS/MS	2	10211000	2
sp|Q9Z0V5|PRDX4_RAT	sp|Q9Z0V5|PRDX4_RAT	31.007	273	1	1	1	4	By matching	4	4287300	0	1	1	1		By MS/MS	4	11798000	5
tr|A0A0G2JWR2|A0A0G2JWR2_RAT;sp|Q9Z0W5|PACN1_RAT	tr|A0A0G2JWR2|A0A0G2JWR2_RAT;sp|Q9Z0W5|PACN1_RAT	50.374	441	1	1	1	4	By matching	2	1349300	0	2	2	2		By MS/MS	4.5	11812000	4
sp|Q9Z118|PTBP3_RAT;tr|A0A0G2JV54|A0A0G2JV54_RAT	sp|Q9Z118|PTBP3_RAT;tr|A0A0G2JV54|A0A0G2JV54_RAT	56.715	523	4	1	1	3	By MS/MS	6.5	7750500	1	4	2	2		By MS/MS	6.9	11561000	1
tr|A0A0H2UHA6|A0A0H2UHA6_RAT;sp|Q9Z142|TMM33_RAT	tr|A0A0H2UHA6|A0A0H2UHA6_RAT;sp|Q9Z142|TMM33_RAT	27.884	246	1	1	1	6	By MS/MS	3.7	3991100	1	2	2	2		By MS/MS	8.5	8929100	4
tr|F1LSS1|F1LSS1_RAT;sp|Q9Z1M9|SMC1A_RAT	tr|F1LSS1|F1LSS1_RAT;sp|Q9Z1M9|SMC1A_RAT	142.95	1232	6	6	6	23	By MS/MS	4.7	10087000	4	10	10	10	11	By MS/MS	8.8	154150000	19
sp|Q9Z1W6-4|LYRIC_RAT;sp|Q9Z1W6-3|LYRIC_RAT;sp|Q9Z1W6-2|LYRIC_RAT;sp|Q9Z1W6|LYRIC_RAT	sp|Q9Z1W6-4|LYRIC_RAT;sp|Q9Z1W6-3|LYRIC_RAT;sp|Q9Z1W6-2|LYRIC_RAT;sp|Q9Z1W6|LYRIC_RAT	57.92	525	1	1	1	5	By matching	2.1	2358200	0	2	2	2		By MS/MS	4	5685000	4
tr|A0A0G2JSS1|A0A0G2JSS1_RAT;sp|Q9Z1Z6|ILKAP_RAT	tr|A0A0G2JSS1|A0A0G2JSS1_RAT;sp|Q9Z1Z6|ILKAP_RAT	42.718	392	3	3	3	14	By MS/MS	7.1	20782000	6	5	5	5		By MS/MS	11.2	50275000	10
sp|Q9Z270|VAPA_RAT;tr|A0A0G2K8E6|A0A0G2K8E6_RAT	sp|Q9Z270|VAPA_RAT;tr|A0A0G2K8E6|A0A0G2K8E6_RAT	27.841	249	1	1	1	1	By MS/MS	2.8	0	1	0	0	0			0	0	0
tr|Q6AZ26|Q6AZ26_RAT;tr|F7FG31|F7FG31_RAT;tr|A0A0H2UI20|A0A0H2UI20_RAT;sp|Q9Z2F5|CTBP1_RAT	tr|Q6AZ26|Q6AZ26_RAT;tr|F7FG31|F7FG31_RAT;tr|A0A0H2UI20|A0A0H2UI20_RAT;sp|Q9Z2F5|CTBP1_RAT	42.629	391	1	1	1	4	By MS/MS	2	5290300	3	1	1	1		By MS/MS	2	13083000	2
sp|Q9Z2L0|VDAC1_RAT	sp|Q9Z2L0|VDAC1_RAT	30.755	283	3	3	3	12	By MS/MS	11.3	35981000	6	3	3	3		By MS/MS	12.4	78296000	14
tr|A0A096MJ15|A0A096MJ15_RAT;tr|F1M8H5|F1M8H5_RAT;tr|A2VD14|A2VD14_RAT;tr|A0A096MIV5|A0A096MIV5_RAT	tr|A0A096MJ15|A0A096MJ15_RAT;tr|F1M8H5|F1M8H5_RAT;tr|A2VD14|A2VD14_RAT;tr|A0A096MIV5|A0A096MIV5_RAT	29.079	251	1	1	1	5	By matching	4.4	547900	0	2	2	2		By MS/MS	8	5522600	3
tr|E9PT29|E9PT29_RAT;tr|A0A096MIX2|A0A096MIX2_RAT;tr|A0A096MJW9|A0A096MJW9_RAT;tr|Q568Z8|Q568Z8_RAT	tr|E9PT29|E9PT29_RAT;tr|A0A096MIX2|A0A096MIX2_RAT	72.459	650	16	9	9	66	By MS/MS	26.3	118740000	19	25	17	17	10	By MS/MS	39.5	1689000000	58
tr|G3V6G2|G3V6G2_RAT;tr|A0A096MJ28|A0A096MJ28_RAT	tr|G3V6G2|G3V6G2_RAT;tr|A0A096MJ28|A0A096MJ28_RAT	63.009	568	1	1	1	2	By MS/MS	1.8	0	1	1	1	1		By MS/MS	1.8	0	1
tr|A0A096MKH8|A0A096MKH8_RAT;tr|A0A096MJI1|A0A096MJI1_RAT;tr|A0A096MJV6|A0A096MJV6_RAT	tr|A0A096MKH8|A0A096MKH8_RAT;tr|A0A096MJI1|A0A096MJI1_RAT;tr|A0A096MJV6|A0A096MJV6_RAT	56.834	491	2	2	2	8	By MS/MS	3.7	5829600	2	2	2	2		By MS/MS	3.7	16810000	7
tr|A0A096MJJ4|A0A096MJJ4_RAT	tr|A0A096MJJ4|A0A096MJJ4_RAT	103.74	873	1	1	1	3	By matching	1	2715900	0	1	1	1	1	By MS/MS	1	8339300	1
tr|A0A096MJU1|A0A096MJU1_RAT;tr|A0A0G2JX30|A0A0G2JX30_RAT	tr|A0A096MJU1|A0A096MJU1_RAT;tr|A0A0G2JX30|A0A0G2JX30_RAT	79.483	697	0	0	0	2		0	0	0	1	1	1		By MS/MS	1.9	3139000	1
tr|A0A096MJY0|A0A096MJY0_RAT;tr|D4AD08|D4AD08_RAT;tr|A0A0G2KA92|A0A0G2KA92_RAT;tr|D4AAG9|D4AAG9_RAT	tr|A0A096MJY0|A0A096MJY0_RAT;tr|D4AD08|D4AD08_RAT;tr|A0A0G2KA92|A0A0G2KA92_RAT	210.92	1827	0	0	0	2		0	0	0	4	4	4	3	By MS/MS	2.5	12895000	4
tr|A0A096MJZ2|A0A096MJZ2_RAT;tr|M0RCS2|M0RCS2_RAT	tr|A0A096MJZ2|A0A096MJZ2_RAT;tr|M0RCS2|M0RCS2_RAT	49.613	442	1	1	1	5	By MS/MS	2	7566900	2	2	2	2		By MS/MS	4.8	10311000	3
tr|A0A096MK89|A0A096MK89_RAT	tr|A0A096MK89|A0A096MK89_RAT	685.89	6298	0	0	0	1		0	0	0	1	1	1		By MS/MS	0.1	36346000	3
tr|A0A096MKE9|A0A096MKE9_RAT;tr|Q5U2M4|Q5U2M4_RAT;tr|A0A096MJI5|A0A096MJI5_RAT	tr|A0A096MKE9|A0A096MKE9_RAT;tr|Q5U2M4|Q5U2M4_RAT	112.02	1002	5	5	5	15	By MS/MS	4.6	12572000	6	5	5	5	5	By MS/MS	4.8	66265000	7
tr|A0A0G2K4W3|A0A0G2K4W3_RAT;tr|D3ZDE6|D3ZDE6_RAT;tr|A0A096MKF8|A0A096MKF8_RAT	tr|A0A0G2K4W3|A0A0G2K4W3_RAT;tr|D3ZDE6|D3ZDE6_RAT;tr|A0A096MKF8|A0A096MKF8_RAT	241.88	2165	1	1	1		By MS/MS	0.4	645220	1	1	1	1	4	By MS/MS	1.2	1053600	1
tr|A0A0G2JSQ9|A0A0G2JSQ9_RAT;sp|Q56B11|PELP1_RAT	tr|A0A0G2JSQ9|A0A0G2JSQ9_RAT;sp|Q56B11|PELP1_RAT	124.21	1177	1	1	1	6	By matching	1	1556000	0	2	2	2		By MS/MS	2.4	25324000	4
tr|A0A0G2JSR7|A0A0G2JSR7_RAT;sp|P43244|MATR3_RAT;tr|B5DEM0|B5DEM0_RAT;tr|Q6P6H1|Q6P6H1_RAT	tr|A0A0G2JSR7|A0A0G2JSR7_RAT;sp|P43244|MATR3_RAT;tr|B5DEM0|B5DEM0_RAT;tr|Q6P6H1|Q6P6H1_RAT	94.501	845	10	10	10	72	By MS/MS	13.7	313800000	21	18	18	18	109	By MS/MS	25.3	1179800000	138
tr|A0A0G2JT63|A0A0G2JT63_RAT;tr|D3ZX82|D3ZX82_RAT	tr|A0A0G2JT63|A0A0G2JT63_RAT	112.03	967	3	3	1	8	By MS/MS	3.3	18556000	7	6	6	3	25	By MS/MS	6.3	91424000	34
tr|A0A0G2JT88|A0A0G2JT88_RAT;tr|Q4V884|Q4V884_RAT	tr|A0A0G2JT88|A0A0G2JT88_RAT;tr|Q4V884|Q4V884_RAT	69.103	602	1	1	1	10	By matching	1.7	1538700	0	5	5	5	1	By MS/MS	7.1	24586000	7
tr|D3ZTV7|D3ZTV7_RAT;tr|A0A0G2JT90|A0A0G2JT90_RAT	tr|D3ZTV7|D3ZTV7_RAT;tr|A0A0G2JT90|A0A0G2JT90_RAT	68.227	623	0	0	0	2		0	0	0	1	1	1		By MS/MS	1.6	0	2
tr|A0A0G2JTA5|A0A0G2JTA5_RAT;tr|A0A0G2JZM5|A0A0G2JZM5_RAT;tr|A0A0G2K8H1|A0A0G2K8H1_RAT;tr|Q6MG72|Q6MG72_RAT	tr|A0A0G2JTA5|A0A0G2JTA5_RAT;tr|A0A0G2JZM5|A0A0G2JZM5_RAT;tr|A0A0G2K8H1|A0A0G2K8H1_RAT;tr|Q6MG72|Q6MG72_RAT	128.48	1172	2	2	2	3	By MS/MS	2.7	5290800	1	2	2	2	2	By MS/MS	2.6	7975300	2
tr|A0A0G2JTG7|A0A0G2JTG7_RAT;tr|G3V9Q3|G3V9Q3_RAT;sp|Q8VHV7-2|HNRH1_RAT;sp|Q8VHV7|HNRH1_RAT;tr|Q499R8|Q499R8_RAT;sp|Q8VHV7-3|HNRH1_RAT	tr|A0A0G2JTG7|A0A0G2JTG7_RAT;tr|G3V9Q3|G3V9Q3_RAT;sp|Q8VHV7-2|HNRH1_RAT;sp|Q8VHV7|HNRH1_RAT;tr|Q499R8|Q499R8_RAT;sp|Q8VHV7-3|HNRH1_RAT	49.199	449	8	8	3	45	By MS/MS	22.5	1125300000	17	9	9	4		By MS/MS	27.2	2308700000	28
tr|A0A0G2JTH1|A0A0G2JTH1_RAT;tr|A0A0U1RRZ3|A0A0U1RRZ3_RAT	tr|A0A0G2JTH1|A0A0G2JTH1_RAT	64.357	573	3	3	3	14	By MS/MS	7.5	19554000	4	6	6	6	5	By MS/MS	11.7	78551000	16
tr|D3ZI99|D3ZI99_RAT;tr|A0A0G2JTI7|A0A0G2JTI7_RAT	tr|D3ZI99|D3ZI99_RAT;tr|A0A0G2JTI7|A0A0G2JTI7_RAT	72.195	637	7	7	7	14	By MS/MS	13.3	51125000	10	4	4	4	7	By MS/MS	6.1	190300000	7
tr|G3V969|G3V969_RAT;tr|A0A0G2JTJ9|A0A0G2JTJ9_RAT	tr|G3V969|G3V969_RAT;tr|A0A0G2JTJ9|A0A0G2JTJ9_RAT	56.529	497	1	1	1	4	By MS/MS	2	3555900	3	1	1	1	2	By MS/MS	2	16255000	3
tr|D3ZPH3|D3ZPH3_RAT;tr|A0A0G2JTK6|A0A0G2JTK6_RAT	tr|D3ZPH3|D3ZPH3_RAT;tr|A0A0G2JTK6|A0A0G2JTK6_RAT	63.978	571	2	0	0	9	By matching	3.3	0	0	7	5	5		By MS/MS	16.3	23673000	8
tr|A0A0G2JTX2|A0A0G2JTX2_RAT	tr|A0A0G2JTX2|A0A0G2JTX2_RAT	19.078	178	2	2	2	8	By MS/MS	12.4	4576000	2	2	2	2		By MS/MS	12.4	19114000	3
tr|D3ZQ89|D3ZQ89_RAT;tr|A0A0G2JU09|A0A0G2JU09_RAT	tr|D3ZQ89|D3ZQ89_RAT;tr|A0A0G2JU09|A0A0G2JU09_RAT	333.23	3034	3	3	3	7	By MS/MS	0.9	686160	2	3	3	3	2	By MS/MS	1	10194000	5
tr|Q68FX3|Q68FX3_RAT;tr|A0A0G2K7X6|A0A0G2K7X6_RAT;tr|Q64LD0|Q64LD0_RAT;tr|Q5XLP8|Q5XLP8_RAT;tr|A0A0G2JY21|A0A0G2JY21_RAT;tr|A0A0G2JUH2|A0A0G2JUH2_RAT;tr|A0A0G2JZQ1|A0A0G2JZQ1_RAT	tr|Q68FX3|Q68FX3_RAT;tr|A0A0G2K7X6|A0A0G2K7X6_RAT;tr|Q64LD0|Q64LD0_RAT;tr|Q5XLP8|Q5XLP8_RAT;tr|A0A0G2JY21|A0A0G2JY21_RAT;tr|A0A0G2JUH2|A0A0G2JUH2_RAT;tr|A0A0G2JZQ1|A0A0G2JZQ1_RAT	53.903	478	2	2	2	11	By MS/MS	4	4757300	2	4	4	4		By MS/MS	9.6	57849000	8
tr|Q6AXV0|Q6AXV0_RAT;tr|A0A0G2JUH4|A0A0G2JUH4_RAT	tr|Q6AXV0|Q6AXV0_RAT;tr|A0A0G2JUH4|A0A0G2JUH4_RAT	57.186	522	0	0	0	3		0	0	0	2	2	2		By MS/MS	4.2	0	3
tr|A0A0G2JUX5|A0A0G2JUX5_RAT;sp|Q68A21|PURB_RAT	tr|A0A0G2JUX5|A0A0G2JUX5_RAT;sp|Q68A21|PURB_RAT	33.532	317	2	2	2	10	By MS/MS	7.9	35349000	2	4	4	4	1	By MS/MS	16.1	177860000	11
tr|G3V752|G3V752_RAT;tr|B5DFI0|B5DFI0_RAT;tr|A0A0G2JV51|A0A0G2JV51_RAT;tr|D4AEB4|D4AEB4_RAT	tr|G3V752|G3V752_RAT;tr|B5DFI0|B5DFI0_RAT;tr|A0A0G2JV51|A0A0G2JV51_RAT;tr|D4AEB4|D4AEB4_RAT	115.33	1024	5	5	5	13	By MS/MS	4.5	10195000	3	6	6	6	7	By MS/MS	6.9	50463000	10
tr|A0A0G2K5Q3|A0A0G2K5Q3_RAT;tr|A0A0G2JV69|A0A0G2JV69_RAT	tr|A0A0G2K5Q3|A0A0G2K5Q3_RAT;tr|A0A0G2JV69|A0A0G2JV69_RAT	131.39	1177	1	1	1	3	By matching	0.8	266670	0	2	2	2	1	By MS/MS	1.9	4879000	3
tr|A0A0G2JV87|A0A0G2JV87_RAT;tr|D3ZL86|D3ZL86_RAT	tr|A0A0G2JV87|A0A0G2JV87_RAT;tr|D3ZL86|D3ZL86_RAT	200.69	1790	4	4	4	5	By MS/MS	2.5	1947700	3	2	2	2	4	By MS/MS	1.1	7131200	3
tr|D3ZXC6|D3ZXC6_RAT;tr|A0A0G2JVE0|A0A0G2JVE0_RAT	tr|D3ZXC6|D3ZXC6_RAT;tr|A0A0G2JVE0|A0A0G2JVE0_RAT	43.256	386	0	0	0	1		0	0	0	1	1	1		By MS/MS	2.3	0	1
tr|A0A0G2JW64|A0A0G2JW64_RAT;tr|B2RYC1|B2RYC1_RAT;tr|A0A0G2K0C5|A0A0G2K0C5_RAT;tr|F1LTB9|F1LTB9_RAT	tr|A0A0G2JW64|A0A0G2JW64_RAT;tr|B2RYC1|B2RYC1_RAT;tr|A0A0G2K0C5|A0A0G2K0C5_RAT;tr|F1LTB9|F1LTB9_RAT	51.323	447	1	1	1	5	By MS/MS	2.2	5133400	1	3	3	3	1	By MS/MS	6.3	37562000	3
tr|Q63714|Q63714_RAT;tr|G3V6A8|G3V6A8_RAT;tr|A0A0G2JWG6|A0A0G2JWG6_RAT	tr|Q63714|Q63714_RAT;tr|G3V6A8|G3V6A8_RAT;tr|A0A0G2JWG6|A0A0G2JWG6_RAT	364.29	3187	0	0	0			0	0	0	1	1	1	3	By MS/MS	0.3	0	3
tr|B4F7C9|B4F7C9_RAT;tr|A0A0G2JWH5|A0A0G2JWH5_RAT	tr|B4F7C9|B4F7C9_RAT;tr|A0A0G2JWH5|A0A0G2JWH5_RAT	80.597	705	1	1	1	4	By MS/MS	1.3	9141800	2	1	1	1		By MS/MS	1.3	21021000	4
tr|A0A0G2JWP1|A0A0G2JWP1_RAT;tr|B4F7F1|B4F7F1_RAT;tr|A0A0G2K6F9|A0A0G2K6F9_RAT	tr|A0A0G2JWP1|A0A0G2JWP1_RAT;tr|B4F7F1|B4F7F1_RAT;tr|A0A0G2K6F9|A0A0G2K6F9_RAT	55.549	525	0	0	0	2		0	0	0	1	1	1		By MS/MS	2.1	0	2
tr|A0A0G2JWR5|A0A0G2JWR5_RAT;tr|A0A0G2JZ19|A0A0G2JZ19_RAT;tr|B2RYG5|B2RYG5_RAT;tr|D3ZSS1|D3ZSS1_RAT	tr|A0A0G2JWR5|A0A0G2JWR5_RAT;tr|A0A0G2JZ19|A0A0G2JZ19_RAT;tr|B2RYG5|B2RYG5_RAT;tr|D3ZSS1|D3ZSS1_RAT	58.475	560	3	1	1	4	By MS/MS	8.8	15688000	3	3	1	1	1	By MS/MS	8.8	62852000	3
tr|A0A0G2K5R7|A0A0G2K5R7_RAT;tr|F1LZT8|F1LZT8_RAT;tr|A0A0G2JXH7|A0A0G2JXH7_RAT;tr|D4P4K6|D4P4K6_RAT	tr|A0A0G2K5R7|A0A0G2K5R7_RAT;tr|F1LZT8|F1LZT8_RAT;tr|A0A0G2JXH7|A0A0G2JXH7_RAT;tr|D4P4K6|D4P4K6_RAT	229.76	2104	0	0	0			0	0	0	2	2	2	3	By MS/MS	2	1777000	2
tr|A0A0G2JXM5|A0A0G2JXM5_RAT;tr|D4A2B0|D4A2B0_RAT	tr|A0A0G2JXM5|A0A0G2JXM5_RAT;tr|D4A2B0|D4A2B0_RAT	44.367	402	2	2	2	5	By MS/MS	6	11825000	2	1	1	1		By MS/MS	2	13693000	2
tr|A0A0G2K7B3|A0A0G2K7B3_RAT;tr|A0A0G2JXW4|A0A0G2JXW4_RAT;tr|A0A140TAI3|A0A140TAI3_RAT;sp|G3V9R8|HNRPC_RAT	tr|A0A0G2K7B3|A0A0G2K7B3_RAT;tr|A0A0G2JXW4|A0A0G2JXW4_RAT;tr|A0A140TAI3|A0A140TAI3_RAT;sp|G3V9R8|HNRPC_RAT	33.056	300	19	19	18	211	By MS/MS	46.3	1219800000	85	17	17	16	10	By MS/MS	50.7	2741500000	137
tr|A0A0G2JXZ3|A0A0G2JXZ3_RAT;sp|P70486|ATRX_RAT	tr|A0A0G2JXZ3|A0A0G2JXZ3_RAT	279.36	2475	4	4	4	27	By MS/MS	1.7	62151000	1	10	10	10	7	By MS/MS	4.8	375950000	14
tr|D3ZV33|D3ZV33_RAT;tr|A0A0G2JY58|A0A0G2JY58_RAT	tr|D3ZV33|D3ZV33_RAT;tr|A0A0G2JY58|A0A0G2JY58_RAT	149.85	1357	2	2	2	4	By MS/MS	1.6	0	2	4	4	4	3	By MS/MS	4.4	27127000	4
tr|A0A0G2JY68|A0A0G2JY68_RAT;tr|M0RCH8|M0RCH8_RAT;tr|Q7TQ86|Q7TQ86_RAT	tr|A0A0G2JY68|A0A0G2JY68_RAT;tr|M0RCH8|M0RCH8_RAT;tr|Q7TQ86|Q7TQ86_RAT	51.488	460	3	3	3	14	By MS/MS	11.3	12988000	1	6	6	6	1	By MS/MS	20.2	52580000	10
tr|F1LQN9|F1LQN9_RAT;tr|A0A0G2JYT4|A0A0G2JYT4_RAT;tr|Q4V8H2|Q4V8H2_RAT;tr|A0A0G2K2V5|A0A0G2K2V5_RAT	tr|F1LQN9|F1LQN9_RAT;tr|A0A0G2JYT4|A0A0G2JYT4_RAT;tr|Q4V8H2|Q4V8H2_RAT;tr|A0A0G2K2V5|A0A0G2K2V5_RAT	75.968	673	1	1	1	1	By MS/MS	1.6	0	1	0	0	0			0	0	0
tr|A0A0G2JYV0|A0A0G2JYV0_RAT;tr|D3ZGX8|D3ZGX8_RAT;tr|Q497A6|Q497A6_RAT;tr|D3ZWU1|D3ZWU1_RAT	tr|A0A0G2JYV0|A0A0G2JYV0_RAT;tr|D3ZGX8|D3ZGX8_RAT;tr|Q497A6|Q497A6_RAT	153.09	1370	2	2	2	4	By MS/MS	2.1	11743000	2	4	4	4	20	By MS/MS	3.5	28204000	24
tr|A0A0G2JZ60|A0A0G2JZ60_RAT	tr|A0A0G2JZ60|A0A0G2JZ60_RAT	57.114	508	0	0	0	3		0	0	0	2	2	2		By MS/MS	4.9	4370600	3
tr|A0A0G2JZM2|A0A0G2JZM2_RAT;tr|B5DFC3|B5DFC3_RAT	tr|A0A0G2JZM2|A0A0G2JZM2_RAT;tr|B5DFC3|B5DFC3_RAT	84.712	751	0	0	0	2		0	0	0	1	1	1		By MS/MS	1.5	14594000	2
tr|D4A659|D4A659_RAT;tr|A0A0G2JZQ5|A0A0G2JZQ5_RAT	tr|D4A659|D4A659_RAT;tr|A0A0G2JZQ5|A0A0G2JZQ5_RAT	144.87	1332	1	1	1	5	By matching	0.8	2183900	0	2	2	2		By MS/MS	1.7	13758000	4
tr|A0A0G2JZY6|A0A0G2JZY6_RAT;tr|G3V6S0|G3V6S0_RAT;tr|Q6XD99|Q6XD99_RAT;tr|A0A0G2K8W9|A0A0G2K8W9_RAT;tr|Q5D002|Q5D002_RAT;tr|Q99MI4|Q99MI4_RAT	tr|A0A0G2JZY6|A0A0G2JZY6_RAT;tr|G3V6S0|G3V6S0_RAT;tr|Q6XD99|Q6XD99_RAT;tr|A0A0G2K8W9|A0A0G2K8W9_RAT	267.9	2310	5	5	5	13	By MS/MS	2.1	10192000	4	8	8	8	14	By MS/MS	3.3	34004000	16
tr|D3ZD47|D3ZD47_RAT;tr|A0A0G2JZZ3|A0A0G2JZZ3_RAT	tr|D3ZD47|D3ZD47_RAT;tr|A0A0G2JZZ3|A0A0G2JZZ3_RAT	37.691	336	1	1	1	3	By matching	3	787040	0	1	1	1		By MS/MS	3	1716000	1
tr|D3ZK47|D3ZK47_RAT;tr|A0A0G2K001|A0A0G2K001_RAT	tr|D3ZK47|D3ZK47_RAT;tr|A0A0G2K001|A0A0G2K001_RAT	155.57	1396	1	1	1	4	By matching	0.9	589770	0	1	1	1		By MS/MS	0.9	8021300	3
tr|A0A0G2K016|A0A0G2K016_RAT;tr|Q5U2W0|Q5U2W0_RAT	tr|A0A0G2K016|A0A0G2K016_RAT;tr|Q5U2W0|Q5U2W0_RAT	102.4	915	2	2	2	13	By matching	3.2	6039700	0	5	5	5	3	By MS/MS	6.8	49971000	22
tr|G3V6Q3|G3V6Q3_RAT;tr|B2RZ63|B2RZ63_RAT;tr|A0A0G2K0H6|A0A0G2K0H6_RAT	tr|G3V6Q3|G3V6Q3_RAT;tr|B2RZ63|B2RZ63_RAT;tr|A0A0G2K0H6|A0A0G2K0H6_RAT	42.875	392	0	0	0	3		0	0	0	3	3	3		By MS/MS	8.7	5788700	4
tr|A0A0G2K0J0|A0A0G2K0J0_RAT;tr|F1LR36|F1LR36_RAT	tr|A0A0G2K0J0|A0A0G2K0J0_RAT;tr|F1LR36|F1LR36_RAT	198.94	1725	3	3	3	2	By MS/MS	3	3329100	3	3	3	3	6	By MS/MS	2.1	9717700	4
tr|A0A0G2K0J4|A0A0G2K0J4_RAT	tr|A0A0G2K0J4|A0A0G2K0J4_RAT	315.23	2798	2	2	2	2	By MS/MS	1.2	1065900	3	2	2	2	4	By MS/MS	0.7	6211300	3
tr|D3ZXY1|D3ZXY1_RAT;tr|A0A0G2K0Q6|A0A0G2K0Q6_RAT	tr|D3ZXY1|D3ZXY1_RAT;tr|A0A0G2K0Q6|A0A0G2K0Q6_RAT	102.61	895	1	1	1	1	By MS/MS	1.6	5379600	1	0	0	0			0	0	0
tr|D3ZZZ0|D3ZZZ0_RAT;tr|A0A0G2K160|A0A0G2K160_RAT	tr|D3ZZZ0|D3ZZZ0_RAT;tr|A0A0G2K160|A0A0G2K160_RAT	247.88	2240	2	2	2	4	By MS/MS	0.8	1848900	1	1	1	1		By MS/MS	0.4	3585300	2
tr|A0A0G2K1A9|A0A0G2K1A9_RAT	tr|A0A0G2K1A9|A0A0G2K1A9_RAT	80.576	717	1	1	1	3	By matching	1.1	2500500	0	1	1	1		By MS/MS	1.1	34398000	1
tr|F2Z3R4|F2Z3R4_RAT;tr|A0A0G2K1B6|A0A0G2K1B6_RAT;tr|Q9QY86|Q9QY86_RAT;tr|O70190|O70190_RAT;tr|O70189|O70189_RAT	tr|F2Z3R4|F2Z3R4_RAT;tr|A0A0G2K1B6|A0A0G2K1B6_RAT;tr|Q9QY86|Q9QY86_RAT;tr|O70190|O70190_RAT	48.867	441	5	4	3	7	By MS/MS	16.1	8445000	6	2	1	1		By MS/MS	4.8	9622200	11
tr|F1LSH0|F1LSH0_RAT;tr|A0A0G2K1E5|A0A0G2K1E5_RAT	tr|F1LSH0|F1LSH0_RAT;tr|A0A0G2K1E5|A0A0G2K1E5_RAT	142.13	1280	2	2	2	4	By MS/MS	1.5	3236300	2	3	3	3	4	By MS/MS	3.9	29359000	2
tr|A0A0G2K1I8|A0A0G2K1I8_RAT	tr|A0A0G2K1I8|A0A0G2K1I8_RAT	19.824	176	2	1	1	1	By MS/MS	11.9	0	1	1	0	0		By matching	5.1	0	0
tr|A0A0G2K1Q2|A0A0G2K1Q2_RAT;tr|D4A9B2|D4A9B2_RAT	tr|A0A0G2K1Q2|A0A0G2K1Q2_RAT;tr|D4A9B2|D4A9B2_RAT	192.55	1682	2	2	2	5	By MS/MS	1.2	4588600	2	2	2	2	2	By MS/MS	1.2	10342000	3
tr|A0A0G2K1R8|A0A0G2K1R8_RAT;tr|F1LVT6|F1LVT6_RAT	tr|A0A0G2K1R8|A0A0G2K1R8_RAT;tr|F1LVT6|F1LVT6_RAT	37.533	318	0	0	0	1		0	0	0	1	1	1		By MS/MS	3.1	0	1
tr|A0A0G2K1T2|A0A0G2K1T2_RAT	tr|A0A0G2K1T2|A0A0G2K1T2_RAT	6.093	51	1	1	1	1	By MS/MS	13.7	0	1	0	0	0			0	0	0
tr|Q6TXG4|Q6TXG4_RAT;tr|A0A0G2K283|A0A0G2K283_RAT	tr|Q6TXG4|Q6TXG4_RAT;tr|A0A0G2K283|A0A0G2K283_RAT	138.7	1210	0	0	0	3		0	0	0	2	2	2		By MS/MS	2	0	3
tr|A0A0G2K2F4|A0A0G2K2F4_RAT	tr|A0A0G2K2F4|A0A0G2K2F4_RAT	28	241	2	2	2	9	By MS/MS	5	20865000	2	5	3	3		By MS/MS	14.9	6430400	4
tr|A0A0G2K2J4|A0A0G2K2J4_RAT;tr|D4A2H6|D4A2H6_RAT	tr|A0A0G2K2J4|A0A0G2K2J4_RAT;tr|D4A2H6|D4A2H6_RAT	34.051	314	1	1	0	7	By MS/MS	2.9	0	2	3	3	1		By MS/MS	6.1	82983000	7
tr|A0A0G2K2J7|A0A0G2K2J7_RAT;tr|F1LX07|F1LX07_RAT	tr|A0A0G2K2J7|A0A0G2K2J7_RAT;tr|F1LX07|F1LX07_RAT	41.504	383	1	1	1	6	By matching	4.7	1332600	0	2	2	2	1	By MS/MS	6.8	19824000	2
tr|A0A0G2K2K5|A0A0G2K2K5_RAT;tr|D3ZHA9|D3ZHA9_RAT;tr|A0A1W2Q603|A0A1W2Q603_RAT	tr|A0A0G2K2K5|A0A0G2K2K5_RAT;tr|D3ZHA9|D3ZHA9_RAT	88.975	808	2	2	2	8	By MS/MS	2.6	3925100	4	3	3	3	3	By MS/MS	3.7	45505000	7
tr|A0A0G2K2M9|A0A0G2K2M9_RAT;tr|B2GUY6|B2GUY6_RAT	tr|A0A0G2K2M9|A0A0G2K2M9_RAT;tr|B2GUY6|B2GUY6_RAT	295.11	2707	6	6	6	7	By MS/MS	2.8	6051900	7	4	4	4	10	By MS/MS	2.1	10569000	7
tr|D3ZBP2|D3ZBP2_RAT;tr|A0A0G2K3H5|A0A0G2K3H5_RAT	tr|D3ZBP2|D3ZBP2_RAT;tr|A0A0G2K3H5|A0A0G2K3H5_RAT	127.8	1129	4	4	4	10	By MS/MS	4.4	2991100	2	4	4	4	3	By MS/MS	3.5	336640000	10
tr|A0A0G2K3L7|A0A0G2K3L7_RAT;tr|D3ZDD7|D3ZDD7_RAT;tr|A0A0G2JV89|A0A0G2JV89_RAT;sp|Q9JKU6|STRBP_RAT	tr|A0A0G2K3L7|A0A0G2K3L7_RAT;tr|D3ZDD7|D3ZDD7_RAT;tr|A0A0G2JV89|A0A0G2JV89_RAT;sp|Q9JKU6|STRBP_RAT	70.833	648	9	8	8	27	By MS/MS	13	30817000	6	15	12	12	19	By MS/MS	23.3	333230000	36
tr|Q5XI48|Q5XI48_RAT;tr|A0A0G2K3M5|A0A0G2K3M5_RAT	tr|Q5XI48|Q5XI48_RAT;tr|A0A0G2K3M5|A0A0G2K3M5_RAT	96.458	889	1	1	1	4	By MS/MS	1.1	3280300	1	2	2	2		By MS/MS	2.2	3116000	2
tr|A0A0G2K3M9|A0A0G2K3M9_RAT;tr|F1M2Y6|F1M2Y6_RAT	tr|A0A0G2K3M9|A0A0G2K3M9_RAT;tr|F1M2Y6|F1M2Y6_RAT	79.065	688	1	1	1	1	By MS/MS	1.7	0	1	0	0	0			0	0	0
tr|D3ZXT2|D3ZXT2_RAT;tr|A0A0G2K4D9|A0A0G2K4D9_RAT;tr|D4A3Q2|D4A3Q2_RAT;tr|A0A0G2K9G6|A0A0G2K9G6_RAT	tr|D3ZXT2|D3ZXT2_RAT;tr|A0A0G2K4D9|A0A0G2K4D9_RAT;tr|D4A3Q2|D4A3Q2_RAT;tr|A0A0G2K9G6|A0A0G2K9G6_RAT	141.31	1231	1	1	1	7	By MS/MS	0.8	2469200	1	4	4	4	2	By MS/MS	2.8	34039000	10
tr|B2RYB3|B2RYB3_RAT;tr|A0A0G2K4F6|A0A0G2K4F6_RAT	tr|B2RYB3|B2RYB3_RAT;tr|A0A0G2K4F6|A0A0G2K4F6_RAT	102.43	908	2	2	2	3	By MS/MS	2.8	4406800	1	1	1	1	15	By MS/MS	1.1	15596000	13
tr|A0A0G2K4G0|A0A0G2K4G0_RAT	tr|A0A0G2K4G0|A0A0G2K4G0_RAT	201.06	1887	1	1	1	3	By MS/MS	1.1	0	1	2	2	2	1	By MS/MS	1.2	1980100	3
tr|D3ZIE3|D3ZIE3_RAT;tr|A0A0G2K4S4|A0A0G2K4S4_RAT	tr|D3ZIE3|D3ZIE3_RAT;tr|A0A0G2K4S4|A0A0G2K4S4_RAT	66.318	601	1	1	1	2	By MS/MS	1.3	0	2	0	0	0			0	0	0
tr|D4A3Z3|D4A3Z3_RAT;tr|A0A0G2K5B0|A0A0G2K5B0_RAT	tr|D4A3Z3|D4A3Z3_RAT;tr|A0A0G2K5B0|A0A0G2K5B0_RAT	62.808	556	0	0	0	1		0	0	0	1	1	1		By MS/MS	2	0	1
tr|A0A0G2K5M1|A0A0G2K5M1_RAT	tr|A0A0G2K5M1|A0A0G2K5M1_RAT	75.419	714	0	0	0	2		0	0	0	1	1	1		By MS/MS	1.3	0	2
tr|Q7TP32|Q7TP32_RAT;tr|A0A0G2K5T6|A0A0G2K5T6_RAT;tr|Q5RJK9|Q5RJK9_RAT	tr|Q7TP32|Q7TP32_RAT;tr|A0A0G2K5T6|A0A0G2K5T6_RAT;tr|Q5RJK9|Q5RJK9_RAT	29.295	260	1	1	1	4	By MS/MS	5	5021000	1	1	1	1		By matching	5	4779500	0
tr|A0A0G2K654|A0A0G2K654_RAT	tr|A0A0G2K654|A0A0G2K654_RAT	21.316	212	9	1	1	3	By MS/MS	33	341490000	1	8	1	1		By MS/MS	33	0	1
tr|A1L1I5|A1L1I5_RAT;tr|A0A0G2K699|A0A0G2K699_RAT;tr|Q4JL29|Q4JL29_RAT;tr|D4A4F6|D4A4F6_RAT	tr|A1L1I5|A1L1I5_RAT;tr|A0A0G2K699|A0A0G2K699_RAT;tr|Q4JL29|Q4JL29_RAT;tr|D4A4F6|D4A4F6_RAT	47.802	423	1	1	1	2	By MS/MS	2.6	0	1	1	1	1		By MS/MS	2.6	0	1
tr|Q5M7U2|Q5M7U2_RAT;tr|A0A0G2K6D6|A0A0G2K6D6_RAT	tr|Q5M7U2|Q5M7U2_RAT;tr|A0A0G2K6D6|A0A0G2K6D6_RAT	50.103	435	2	2	2	4	By MS/MS	3.7	5622100	3	1	1	1		By matching	2.1	2876000	0
tr|F1M9N9|F1M9N9_RAT;tr|F1M5N3|F1M5N3_RAT;tr|A0A0G2K6R9|A0A0G2K6R9_RAT;tr|F1LM42|F1LM42_RAT;tr|A0A0G2KBB9|A0A0G2KBB9_RAT	tr|F1M9N9|F1M9N9_RAT;tr|F1M5N3|F1M5N3_RAT;tr|A0A0G2K6R9|A0A0G2K6R9_RAT;tr|F1LM42|F1LM42_RAT;tr|A0A0G2KBB9|A0A0G2KBB9_RAT	427.26	3908	0	0	0	1		0	0	0	1	1	1		By MS/MS	0.3	5415500	2
tr|A0A0G2K719|A0A0G2K719_RAT;tr|D3ZN21|D3ZN21_RAT;tr|D4ADE8|D4ADE8_RAT;tr|F1LQD1|F1LQD1_RAT;sp|Q64060|DDX4_RAT;tr|H9BFH0|H9BFH0_RAT;tr|C7E3F3|C7E3F3_RAT	tr|A0A0G2K719|A0A0G2K719_RAT;tr|D3ZN21|D3ZN21_RAT;tr|D4ADE8|D4ADE8_RAT	73.145	662	9	1	1	9	By MS/MS	13.6	20291000	7	15	1	1	3	By MS/MS	23.9	63907000	8
tr|A0A0G2K736|A0A0G2K736_RAT;tr|F1MA31|F1MA31_RAT;tr|B3STT9|B3STT9_RAT	tr|A0A0G2K736|A0A0G2K736_RAT;tr|F1MA31|F1MA31_RAT;tr|B3STT9|B3STT9_RAT	93.969	865	2	2	2	3	By MS/MS	2.1	1649200	2	1	1	1	2	By MS/MS	1	18860000	2
tr|A0A0G2K7N8|A0A0G2K7N8_RAT	tr|A0A0G2K7N8|A0A0G2K7N8_RAT	304.34	2768	1	1	1	1	By MS/MS	0.5	0	1	1	1	1	1	By MS/MS	0.5	0	1
tr|B2GUY7|B2GUY7_RAT;tr|G3V9T6|G3V9T6_RAT;tr|A0A0G2K7P2|A0A0G2K7P2_RAT	tr|B2GUY7|B2GUY7_RAT;tr|G3V9T6|G3V9T6_RAT;tr|A0A0G2K7P2|A0A0G2K7P2_RAT	98.723	877	3	3	3	10	By MS/MS	3.8	4390300	2	7	7	7	3	By MS/MS	8.4	56304000	11
tr|Q6TXH5|Q6TXH5_RAT;tr|A0A0G2K7S2|A0A0G2K7S2_RAT	tr|Q6TXH5|Q6TXH5_RAT;tr|A0A0G2K7S2|A0A0G2K7S2_RAT	36.897	344	1	1	1	4	By MS/MS	3.5	2445100	2	1	1	1		By MS/MS	3.5	8078600	4
tr|A0A0G2K7Z1|A0A0G2K7Z1_RAT;tr|D3ZQL4|D3ZQL4_RAT	tr|A0A0G2K7Z1|A0A0G2K7Z1_RAT;tr|D3ZQL4|D3ZQL4_RAT	32.577	293	1	1	1	4	By MS/MS	4.4	10687000	1	1	1	1		By MS/MS	4.4	22531000	3
tr|A0A0G2K8F9|A0A0G2K8F9_RAT;tr|D3ZQL8|D3ZQL8_RAT;tr|D3Z8L5|D3Z8L5_RAT	tr|A0A0G2K8F9|A0A0G2K8F9_RAT;tr|D3ZQL8|D3ZQL8_RAT;tr|D3Z8L5|D3Z8L5_RAT	106.15	986	2	2	2	5	By MS/MS	2.1	15562000	2	2	2	2		By MS/MS	2.1	3077900	1
tr|A0A0G2K8J8|A0A0G2K8J8_RAT;tr|D4AE88|D4AE88_RAT	tr|A0A0G2K8J8|A0A0G2K8J8_RAT;tr|D4AE88|D4AE88_RAT	85.37	754	3	3	3	16	By MS/MS	4.4	3758700	1	5	5	5	2	By MS/MS	9.5	24495000	14
tr|F1M0V4|F1M0V4_RAT;tr|A0A0G2K8V3|A0A0G2K8V3_RAT;tr|F1LZ00|F1LZ00_RAT	tr|F1M0V4|F1M0V4_RAT;tr|A0A0G2K8V3|A0A0G2K8V3_RAT;tr|F1LZ00|F1LZ00_RAT	182.73	1594	6	6	6	1	By MS/MS	5	2971100	7	3	3	3	10	By MS/MS	2.1	759610	3
tr|A0A0G2K904|A0A0G2K904_RAT;tr|Q568Z5|Q568Z5_RAT	tr|A0A0G2K904|A0A0G2K904_RAT;tr|Q568Z5|Q568Z5_RAT	117.17	1034	4	4	4	14	By MS/MS	3.7	21031000	1	8	8	8	14	By MS/MS	8.4	198070000	20
tr|B2RYI3|B2RYI3_RAT;tr|G3V8U3|G3V8U3_RAT;tr|A0A0G2K948|A0A0G2K948_RAT	tr|B2RYI3|B2RYI3_RAT;tr|G3V8U3|G3V8U3_RAT;tr|A0A0G2K948|A0A0G2K948_RAT	44.084	390	3	2	2	4	By MS/MS	11.3	2339700	2	2	1	1		By MS/MS	5.6	0	2
tr|D3ZJU5|D3ZJU5_RAT;tr|A0A0G2K9D6|A0A0G2K9D6_RAT	tr|D3ZJU5|D3ZJU5_RAT;tr|A0A0G2K9D6|A0A0G2K9D6_RAT	120.5	1078	0	0	0	2		0	0	0	5	2	2		By MS/MS	4.5	3200100	2
tr|A0A0G2K9F7|A0A0G2K9F7_RAT;tr|A8C4G9|A8C4G9_RAT;tr|Q5XI91|Q5XI91_RAT;tr|K0J5S5|K0J5S5_RAT	tr|A0A0G2K9F7|A0A0G2K9F7_RAT;tr|A8C4G9|A8C4G9_RAT	130.09	1180	1	1	1	7	By MS/MS	0.9	0	1	4	4	4		By MS/MS	3.6	27975000	5
tr|Q6AY49|Q6AY49_RAT;tr|A0A0G2KAE2|A0A0G2KAE2_RAT	tr|Q6AY49|Q6AY49_RAT;tr|A0A0G2KAE2|A0A0G2KAE2_RAT	39.538	347	2	2	2	3	By MS/MS	5.2	0	2	1	1	1		By MS/MS	2.3	0	1
tr|A0A0G2KAZ7|A0A0G2KAZ7_RAT;sp|Q3SWU3|HNRDL_RAT	tr|A0A0G2KAZ7|A0A0G2KAZ7_RAT;sp|Q3SWU3|HNRDL_RAT	46.307	419	7	6	5	45	By MS/MS	18.9	2340900000	48	8	7	6	8	By MS/MS	23.6	3414700000	56
tr|A0A0G2QBZ8|A0A0G2QBZ8_RAT;tr|G3V9R0|G3V9R0_RAT	tr|A0A0G2QBZ8|A0A0G2QBZ8_RAT;tr|G3V9R0|G3V9R0_RAT	32.523	272	4	2	2	6	By MS/MS	14.7	27718000	4	4	1	1		By MS/MS	12.1	16546000	1
tr|Q4KLK1|Q4KLK1_RAT;tr|A0A0G2QC38|A0A0G2QC38_RAT	tr|Q4KLK1|Q4KLK1_RAT;tr|A0A0G2QC38|A0A0G2QC38_RAT	53.099	476	0	0	0			0	0	0	1	1	1	1	By MS/MS	3.6	0	1
tr|A0A0G2QC59|A0A0G2QC59_RAT;tr|Q4KM43|Q4KM43_RAT	tr|A0A0G2QC59|A0A0G2QC59_RAT;tr|Q4KM43|Q4KM43_RAT	41.971	377	2	2	2	8	By MS/MS	5.8	0	2	5	5	5		By MS/MS	13	0	6
tr|A0A0H2UHJ5|A0A0H2UHJ5_RAT;sp|Q562A2|ZFR_RAT;tr|B1WC00|B1WC00_RAT	tr|A0A0H2UHJ5|A0A0H2UHJ5_RAT;sp|Q562A2|ZFR_RAT	116.91	1074	9	9	9	48	By MS/MS	11.5	95623000	6	17	17	17	47	By MS/MS	20.7	1002900000	68
tr|A0A0H2UI05|A0A0H2UI05_RAT	tr|A0A0H2UI05|A0A0H2UI05_RAT	22.748	193	1	1	1	3	By MS/MS	6.2	0	1	2	2	2		By MS/MS	10.4	0	2
tr|A0A0U1RRQ7|A0A0U1RRQ7_RAT;tr|D3ZEH3|D3ZEH3_RAT	tr|A0A0U1RRQ7|A0A0U1RRQ7_RAT;tr|D3ZEH3|D3ZEH3_RAT	44.749	410	2	1	1	4	By MS/MS	4.9	8271400	1	2	1	1		By MS/MS	4.9	14905000	1
tr|B5DFG5|B5DFG5_RAT;tr|A0A0U1RRT8|A0A0U1RRT8_RAT;tr|A0A0U1RRW2|A0A0U1RRW2_RAT;tr|A0A0U1RRQ5|A0A0U1RRQ5_RAT	tr|B5DFG5|B5DFG5_RAT;tr|A0A0U1RRT8|A0A0U1RRT8_RAT;tr|A0A0U1RRW2|A0A0U1RRW2_RAT	48.778	427	7	4	4	8	By MS/MS	21.1	10288000	5	4	2	2	2	By MS/MS	14.1	23386000	8
tr|A0A0U1RRV7|A0A0U1RRV7_RAT;tr|Q0ZFS8|Q0ZFS8_RAT;tr|A0A0G2K1A3|A0A0G2K1A3_RAT	tr|A0A0U1RRV7|A0A0U1RRV7_RAT;tr|Q0ZFS8|Q0ZFS8_RAT	14.203	124	7	6	6	49	By MS/MS	49.2	2121900000	43	7	6	6	1	By MS/MS	54.8	3537900000	40
tr|F1MAQ5|F1MAQ5_RAT;tr|A0A0U1RRX4|A0A0U1RRX4_RAT;tr|Q64715|Q64715_RAT;sp|P15146-2|MTAP2_RAT;tr|F1LNK0|F1LNK0_RAT;sp|P15146|MTAP2_RAT;sp|P15146-3|MTAP2_RAT;tr|A0A0U1RRQ0|A0A0U1RRQ0_RAT;tr|Q78DZ1|Q78DZ1_RAT;sp|P15146-4|MTAP2_RAT	tr|F1MAQ5|F1MAQ5_RAT;tr|A0A0U1RRX4|A0A0U1RRX4_RAT;tr|Q64715|Q64715_RAT;sp|P15146-2|MTAP2_RAT;tr|F1LNK0|F1LNK0_RAT;sp|P15146|MTAP2_RAT	198.46	1825	11	11	11	29	By MS/MS	7.5	203170000	15	9	9	9	14	By MS/MS	5.8	216260000	30
tr|A0A140TAA1|A0A140TAA1_RAT	tr|A0A140TAA1|A0A140TAA1_RAT	65.066	611	0	0	0	2		0	0	0	1	1	1		By MS/MS	1.6	3659200	2
tr|D3ZJJ6|D3ZJJ6_RAT;tr|A0A140TAI6|A0A140TAI6_RAT;tr|D3ZZ95|D3ZZ95_RAT;tr|M0RCN1|M0RCN1_RAT;tr|D4A1Q0|D4A1Q0_RAT;sp|P39032|RL36_RAT;tr|F1M706|F1M706_RAT	tr|D3ZJJ6|D3ZJJ6_RAT;tr|A0A140TAI6|A0A140TAI6_RAT;tr|D3ZZ95|D3ZZ95_RAT;tr|M0RCN1|M0RCN1_RAT;tr|D4A1Q0|D4A1Q0_RAT;sp|P39032|RL36_RAT;tr|F1M706|F1M706_RAT	12.227	105	1	1	1	5	By matching	9.5	8848600	0	2	2	2		By MS/MS	18.1	15164000	3
tr|M0RDX9|M0RDX9_RAT;tr|D4A6L3|D4A6L3_RAT;tr|A0A1W2Q629|A0A1W2Q629_RAT	tr|M0RDX9|M0RDX9_RAT;tr|D4A6L3|D4A6L3_RAT;tr|A0A1W2Q629|A0A1W2Q629_RAT	129.89	1153	1	1	1	4	By MS/MS	1	2399400	1	1	1	1		By MS/MS	1	6579600	2
tr|A0A1W2Q6F0|A0A1W2Q6F0_RAT;tr|E9PTB2|E9PTB2_RAT	tr|A0A1W2Q6F0|A0A1W2Q6F0_RAT;tr|E9PTB2|E9PTB2_RAT	59.388	515	0	0	0	1		0	0	0	1	1	1		By MS/MS	1.9	0	1
tr|A0A1W2Q6N8|A0A1W2Q6N8_RAT;tr|Q62681|Q62681_RAT;tr|F2Z3S9|F2Z3S9_RAT;tr|A0A0G2K1W0|A0A0G2K1W0_RAT;sp|O09018|COT2_RAT;tr|Q78E88|Q78E88_RAT	tr|A0A1W2Q6N8|A0A1W2Q6N8_RAT;tr|Q62681|Q62681_RAT;tr|F2Z3S9|F2Z3S9_RAT;tr|A0A0G2K1W0|A0A0G2K1W0_RAT;sp|O09018|COT2_RAT	30.496	273	3	3	3	6	By MS/MS	9.9	44460000	7	2	2	2		By MS/MS	6.2	28052000	1
tr|D3ZB78|D3ZB78_RAT;tr|A0A292G0W2|A0A292G0W2_RAT	tr|D3ZB78|D3ZB78_RAT;tr|A0A292G0W2|A0A292G0W2_RAT	41.215	363	0	0	0	2		0	0	0	1	1	1		By MS/MS	2.8	3765900	1
tr|A0A3Q9WS43|A0A3Q9WS43_RAT;tr|A0A1W2Q6Q2|A0A1W2Q6Q2_RAT;tr|A0A0G2KB92|A0A0G2KB92_RAT;sp|O08875|DCLK1_RAT;tr|A0A1W2Q632|A0A1W2Q632_RAT;tr|Q9R1P9|Q9R1P9_RAT;tr|Q9WVP7|Q9WVP7_RAT	tr|A0A3Q9WS43|A0A3Q9WS43_RAT;tr|A0A1W2Q6Q2|A0A1W2Q6Q2_RAT;tr|A0A0G2KB92|A0A0G2KB92_RAT	82.147	740	15	15	13	60	By MS/MS	22.2	298240000	23	17	17	15	4	By MS/MS	27.4	799590000	56
tr|A0A5P8DHK3|A0A5P8DHK3_RAT;sp|Q498T3|ING3_RAT	tr|A0A5P8DHK3|A0A5P8DHK3_RAT	782.98	6876	3	2	2	7	By MS/MS	0.4	8142300	3	3	2	2		By MS/MS	0.4	21541000	4
tr|Q8VHJ9|Q8VHJ9_RAT;tr|A0A5P8DHK4|A0A5P8DHK4_RAT;tr|A0A5P8DHN0|A0A5P8DHN0_RAT	tr|Q8VHJ9|Q8VHJ9_RAT;tr|A0A5P8DHK4|A0A5P8DHK4_RAT;tr|A0A5P8DHN0|A0A5P8DHN0_RAT	325.09	2838	3	3	2	17	By MS/MS	1.1	8896900	1	6	6	5	2	By MS/MS	2.1	45689000	9
tr|A0JPL2|A0JPL2_RAT;tr|D3ZRE3|D3ZRE3_RAT	tr|A0JPL2|A0JPL2_RAT;tr|D3ZRE3|D3ZRE3_RAT	38.914	337	2	2	1	8	By MS/MS	8.9	35390000	2	2	2	1		By MS/MS	8.9	46787000	4
tr|A0JPN7|A0JPN7_RAT;tr|A0A096MJQ0|A0A096MJQ0_RAT;tr|A0A096MJD1|A0A096MJD1_RAT	tr|A0JPN7|A0JPN7_RAT	69.265	590	4	4	2	16	By MS/MS	6.4	8094100	3	6	6	2	1	By MS/MS	10.5	99438000	8
tr|A1A5R3|A1A5R3_RAT	tr|A1A5R3|A1A5R3_RAT	43.622	380	3	3	3	4	By MS/MS	8.2	6221300	4	0	0	0			0	0	0
tr|A1A5S2|A1A5S2_RAT	tr|A1A5S2|A1A5S2_RAT	76.272	660	1	1	1	1	By MS/MS	1.5	533830	2	0	0	0			0	0	0
tr|A1KXG1|A1KXG1_RAT	tr|A1KXG1|A1KXG1_RAT	19.54	172	1	1	1		By MS/MS	12.2	0	2	0	0	0	2		0	0	0
tr|A1L1J8|A1L1J8_RAT	tr|A1L1J8|A1L1J8_RAT	23.674	215	1	0	0	1	By matching	5.1	0	0	2	1	1		By MS/MS	10.7	0	1
tr|A3KNA0|A3KNA0_RAT	tr|A3KNA0|A3KNA0_RAT	170.76	1484	0	0	0			0	0	0	3	3	3	4	By MS/MS	2.1	813410	3
tr|A8QIC3|A8QIC3_RAT	tr|A8QIC3|A8QIC3_RAT	29.979	259	1	1	1	1	By MS/MS	3.9	0	1	0	0	0			0	0	0
tr|A9UMW0|A9UMW0_RAT	tr|A9UMW0|A9UMW0_RAT	8.5468	73	1	1	1	3	By MS/MS	12.3	0	1	1	1	1		By MS/MS	12.3	15919000	2
tr|B0BMW0|B0BMW0_RAT;sp|P61107|RAB14_RAT;tr|A0A1B0GWR3|A0A1B0GWR3_RAT	tr|B0BMW0|B0BMW0_RAT;sp|P61107|RAB14_RAT	23.897	215	2	2	2	8	By MS/MS	9.8	7388100	1	2	2	2		By MS/MS	7.4	8740500	4
tr|M0R976|M0R976_RAT;tr|B0BN39|B0BN39_RAT	tr|M0R976|M0R976_RAT;tr|B0BN39|B0BN39_RAT	23.627	208	1	1	1	4	By MS/MS	4.8	3537700	2	1	1	1		By MS/MS	4.8	4557400	3
tr|B0BN81|B0BN81_RAT;sp|P24050|RS5_RAT;tr|A0A0G2K200|A0A0G2K200_RAT	tr|B0BN81|B0BN81_RAT;sp|P24050|RS5_RAT;tr|A0A0G2K200|A0A0G2K200_RAT	22.906	204	1	1	1	8	By MS/MS	3.9	21456000	3	4	4	4		By MS/MS	20.6	72938000	6
tr|B0BN82|B0BN82_RAT	tr|B0BN82|B0BN82_RAT	35.256	306	2	2	2	11	By MS/MS	6.9	73111000	8	4	4	4	2	By MS/MS	14.4	81261000	6
tr|B0BN89|B0BN89_RAT	tr|B0BN89|B0BN89_RAT	55.41	493	1	1	1	2	By MS/MS	2.4	0	1	1	1	1		By MS/MS	2.4	0	1
tr|M0R9Y3|M0R9Y3_RAT;tr|B0BNB5|B0BNB5_RAT	tr|M0R9Y3|M0R9Y3_RAT;tr|B0BNB5|B0BNB5_RAT	38.906	352	0	0	0	1		0	0	0	1	1	1		By MS/MS	4	0	1
tr|B0BND5|B0BND5_RAT	tr|B0BND5|B0BND5_RAT	52.502	478	2	2	2	8	By MS/MS	4.4	16283000	7	2	2	2	1	By MS/MS	4.4	55934000	6
tr|B0BNG3|B0BNG3_RAT	tr|B0BNG3|B0BNG3_RAT	40.392	358	2	2	2	6	By MS/MS	5.6	8500300	2	1	1	1		By MS/MS	3.1	8078600	1
tr|Q3B8R8|Q3B8R8_RAT;tr|B0BNG7|B0BNG7_RAT	tr|Q3B8R8|Q3B8R8_RAT;tr|B0BNG7|B0BNG7_RAT	21.557	195	2	2	2	8	By MS/MS	9.2	90046000	5	2	2	2		By MS/MS	9.2	136810000	4
tr|B0BNH4|B0BNH4_RAT	tr|B0BNH4|B0BNH4_RAT	30.762	272	1	1	1	4	By MS/MS	3.7	3497300	4	1	1	1		By MS/MS	3.7	11124000	3
tr|B0BNJ0|B0BNJ0_RAT	tr|B0BNJ0|B0BNJ0_RAT	32.742	292	1	1	1	5	By matching	3.8	1628500	0	2	2	2	1	By MS/MS	9.6	3397000	2
tr|B0BNL8|B0BNL8_RAT;tr|G3V648|G3V648_RAT	tr|B0BNL8|B0BNL8_RAT;tr|G3V648|G3V648_RAT	41	356	2	2	2	2	By MS/MS	5.1	0	2	0	0	0			0	0	0
tr|D4A9K3|D4A9K3_RAT;tr|B0K014|B0K014_RAT	tr|D4A9K3|D4A9K3_RAT;tr|B0K014|B0K014_RAT	19.636	174	1	1	1	3	By matching	8.6	4696900	0	1	1	1		By MS/MS	8.6	10521000	3
tr|B1H227|B1H227_RAT	tr|B1H227|B1H227_RAT	45.111	421	2	2	2	8	By MS/MS	5	0	3	3	3	3		By MS/MS	10	8047000	5
tr|B1H249|B1H249_RAT	tr|B1H249|B1H249_RAT	20.821	184	0	0	0	1		0	0	0	1	1	1		By MS/MS	6	0	1
tr|B1H263|B1H263_RAT;tr|F1MAF5|F1MAF5_RAT	tr|B1H263|B1H263_RAT;tr|F1MAF5|F1MAF5_RAT	45.974	398	1	1	1	1	By MS/MS	3	0	1	0	0	0			0	0	0
tr|B1H269|B1H269_RAT;tr|Q5I0G6|Q5I0G6_RAT	tr|B1H269|B1H269_RAT	85.973	761	2	2	2	5	By MS/MS	2.9	1357500	2	4	4	4	7	By MS/MS	5.7	12683000	6
tr|B1H2A2|B1H2A2_RAT	tr|B1H2A2|B1H2A2_RAT	55.627	496	1	1	1	7	By matching	1.6	3825000	0	4	4	4		By MS/MS	7.5	33043000	5
tr|B1WBS4|B1WBS4_RAT	tr|B1WBS4|B1WBS4_RAT	39.124	336	0	0	0	1		0	0	0	1	1	1		By MS/MS	3.3	0	1
tr|B1WBY1|B1WBY1_RAT	tr|B1WBY1|B1WBY1_RAT	89.69	776	1	1	1	5	By matching	1.2	3435000	0	2	2	2		By MS/MS	2.2	16973000	2
tr|B1WBY6|B1WBY6_RAT;tr|G3V6M8|G3V6M8_RAT	tr|B1WBY6|B1WBY6_RAT;tr|G3V6M8|G3V6M8_RAT	33.285	293	2	2	2	13	By MS/MS	8.2	39732000	3	3	2	2		By MS/MS	10.6	147800000	7
tr|B1WBY7|B1WBY7_RAT	tr|B1WBY7|B1WBY7_RAT	39.266	348	2	1	1	4	By MS/MS	6	16591000	1	3	1	1		By MS/MS	8	27975000	1
tr|F7ENH8|F7ENH8_RAT;tr|B1WBY8|B1WBY8_RAT	tr|F7ENH8|F7ENH8_RAT;tr|B1WBY8|B1WBY8_RAT	55.345	488	5	5	4	30	By MS/MS	11.3	64009000	15	7	7	5	7	By MS/MS	15.6	337550000	37
tr|B1WC16|B1WC16_RAT;tr|Q7TP73|Q7TP73_RAT;tr|A0A0G2K2S3|A0A0G2K2S3_RAT;tr|A0A0G2K1G0|A0A0G2K1G0_RAT	tr|B1WC16|B1WC16_RAT;tr|Q7TP73|Q7TP73_RAT;tr|A0A0G2K2S3|A0A0G2K2S3_RAT;tr|A0A0G2K1G0|A0A0G2K1G0_RAT	106.06	921	5	5	5	13	By MS/MS	6.1	133130000	12	6	5	5	10	By MS/MS	6	198150000	17
tr|B1WC25|B1WC25_RAT	tr|B1WC25|B1WC25_RAT	32.578	282	8	8	5	27	By MS/MS	23.8	207510000	23	5	5	3	2	By MS/MS	18.4	268130000	16
tr|B1WC28|B1WC28_RAT	tr|B1WC28|B1WC28_RAT	40.092	372	13	13	12	65	By MS/MS	33.1	2080900000	62	17	17	15	11	By MS/MS	41.7	3330200000	96
tr|B1WC49|B1WC49_RAT	tr|B1WC49|B1WC49_RAT	56.784	504	7	7	7	43	By MS/MS	13.9	118210000	17	9	9	9	1	By MS/MS	20.6	427410000	43
tr|B1WC56|B1WC56_RAT;tr|D3ZVC6|D3ZVC6_RAT	tr|B1WC56|B1WC56_RAT	17.292	153	2	2	2	9	By MS/MS	17.6	44407000	3	3	3	3		By MS/MS	30.1	161840000	10
tr|B1WC70|B1WC70_RAT	tr|B1WC70|B1WC70_RAT	38.539	351	1	1	1	4	By MS/MS	6	22631000	2	0	0	0			0	0	0
tr|B1WC78|B1WC78_RAT;tr|A0A096MJV0|A0A096MJV0_RAT;tr|A0A096MJS4|A0A096MJS4_RAT;tr|D3Z9D3|D3Z9D3_RAT;tr|A0A0G2K4G6|A0A0G2K4G6_RAT	tr|B1WC78|B1WC78_RAT;tr|A0A096MJV0|A0A096MJV0_RAT;tr|A0A096MJS4|A0A096MJS4_RAT;tr|D3Z9D3|D3Z9D3_RAT;tr|A0A0G2K4G6|A0A0G2K4G6_RAT	37.629	323	1	1	1	2	By MS/MS	2.2	0	1	1	1	1		By MS/MS	2.5	0	1
tr|Q4V8J6|Q4V8J6_RAT;tr|B2GUU1|B2GUU1_RAT;tr|E9PU11|E9PU11_RAT;tr|D3ZIY3|D3ZIY3_RAT;tr|Q1JU70|Q1JU70_RAT	tr|Q4V8J6|Q4V8J6_RAT;tr|B2GUU1|B2GUU1_RAT;tr|E9PU11|E9PU11_RAT;tr|D3ZIY3|D3ZIY3_RAT;tr|Q1JU70|Q1JU70_RAT	60.909	559	0	0	0	2		0	0	0	1	1	1		By MS/MS	1.6	0	2
tr|B2GV01|B2GV01_RAT;tr|Q4FZS6|Q4FZS6_RAT	tr|B2GV01|B2GV01_RAT	74.959	668	8	7	7	26	By MS/MS	13.5	30757000	7	10	9	9	3	By MS/MS	16.5	180220000	15
tr|B2GV41|B2GV41_RAT	tr|B2GV41|B2GV41_RAT	65.244	564	2	2	2	25	By MS/MS	4.3	1771900	1	9	9	9		By MS/MS	18.6	370210000	27
tr|B2GV82|B2GV82_RAT	tr|B2GV82|B2GV82_RAT	53.383	487	1	1	1	6	By MS/MS	2.5	1541900	1	2	2	2		By MS/MS	4.9	8481200	3
tr|Q496Y9|Q496Y9_RAT;tr|B2RYB9|B2RYB9_RAT	tr|Q496Y9|Q496Y9_RAT;tr|B2RYB9|B2RYB9_RAT	60.102	544	0	0	0	1		0	0	0	1	1	1		By MS/MS	3.3	0	1
tr|B2RYG0|B2RYG0_RAT;tr|G3V624|G3V624_RAT	tr|B2RYG0|B2RYG0_RAT;tr|G3V624|G3V624_RAT	37.415	334	1	1	1	4	By matching	3	1042000	0	2	2	2		By MS/MS	5.7	8394100	4
tr|B2RYJ3|B2RYJ3_RAT	tr|B2RYJ3|B2RYJ3_RAT	87.773	759	2	2	1	8	By matching	2.8	1506700	0	3	3	2		By MS/MS	4	13763000	7
tr|B2RYL8|B2RYL8_RAT	tr|B2RYL8|B2RYL8_RAT	69.798	622	4	4	4	16	By MS/MS	6.8	9275200	4	6	6	6	1	By MS/MS	9.6	58232000	14
tr|B2RYP6|B2RYP6_RAT	tr|B2RYP6|B2RYP6_RAT	46.582	392	6	6	4	32	By MS/MS	16.1	149030000	21	6	6	3	3	By MS/MS	16.3	402450000	15
tr|B2RYQ5|B2RYQ5_RAT	tr|B2RYQ5|B2RYQ5_RAT	12.259	104	1	1	1	5	By MS/MS	10.6	59915000	8	1	1	1		By MS/MS	10.6	101760000	13
tr|B2RYU7|B2RYU7_RAT	tr|B2RYU7|B2RYU7_RAT	22.186	191	3	3	3	17	By MS/MS	15.7	82512000	4	4	4	4		By MS/MS	22.5	102350000	13
tr|B2RYX0|B2RYX0_RAT;tr|M0R9L0|M0R9L0_RAT	tr|B2RYX0|B2RYX0_RAT;tr|M0R9L0|M0R9L0_RAT	23.384	215	1	1	1	3	By matching	6.5	1515000	0	2	2	2		By MS/MS	13.5	5450200	2
tr|B2RZ12|B2RZ12_RAT	tr|B2RZ12|B2RZ12_RAT	21.66	184	1	1	1	2	By MS/MS	8.2	8299300	4	0	0	0			0	0	0
tr|B2RZ15|B2RZ15_RAT;tr|D3ZF97|D3ZF97_RAT	tr|B2RZ15|B2RZ15_RAT;tr|D3ZF97|D3ZF97_RAT	17.188	148	0	0	0	1		0	0	0	1	1	1		By MS/MS	6.8	0	1
tr|B2RZ24|B2RZ24_RAT;tr|F1LM47|F1LM47_RAT	tr|B2RZ24|B2RZ24_RAT;tr|F1LM47|F1LM47_RAT	47.387	438	3	3	3	14	By MS/MS	6.4	73957000	4	5	5	5		By MS/MS	11.6	95457000	7
tr|B2RZ56|B2RZ56_RAT	tr|B2RZ56|B2RZ56_RAT	35.288	311	3	3	3	10	By MS/MS	11.3	18027000	6	3	3	3		By MS/MS	11.3	11959000	3
tr|F7EY92|F7EY92_RAT;tr|B2RZ64|B2RZ64_RAT	tr|F7EY92|F7EY92_RAT;tr|B2RZ64|B2RZ64_RAT	28.467	254	1	1	1	2	By MS/MS	3.5	1926100	1	1	1	1		By MS/MS	3.5	2675500	1
tr|B2RZ65|B2RZ65_RAT	tr|B2RZ65|B2RZ65_RAT	15.874	140	0	0	0	2		0	0	0	1	1	1		By MS/MS	14.3	6080800	1
tr|B2RZ68|B2RZ68_RAT	tr|B2RZ68|B2RZ68_RAT	38.926	342	0	0	0	2		0	0	0	1	1	1		By MS/MS	2.6	0	2
tr|B2RZ72|B2RZ72_RAT	tr|B2RZ72|B2RZ72_RAT	19.667	168	2	2	2	8	By MS/MS	11.3	8856800	3	3	3	3		By MS/MS	17.9	34595000	18
tr|B2RZ74|B2RZ74_RAT;tr|D3Z8H0|D3Z8H0_RAT	tr|B2RZ74|B2RZ74_RAT;tr|D3Z8H0|D3Z8H0_RAT	52.133	451	8	8	8	40	By MS/MS	18.2	612570000	28	10	10	10	18	By MS/MS	18.4	3257300000	84
tr|B2RZB6|B2RZB6_RAT	tr|B2RZB6|B2RZB6_RAT	10.403	96	2	2	2	9	By MS/MS	19.8	61230000	7	3	3	3		By MS/MS	44.8	121470000	6
tr|B2RZB7|B2RZB7_RAT	tr|B2RZB7|B2RZB7_RAT	13.281	119	4	4	4	57	By MS/MS	37	18528000	10	3	3	3		By MS/MS	37	239640000	90
tr|B2RZC6|B2RZC6_RAT;sp|Q7TP98|ILF2_RAT;tr|A0A0H2UHX8|A0A0H2UHX8_RAT	tr|B2RZC6|B2RZC6_RAT;sp|Q7TP98|ILF2_RAT;tr|A0A0H2UHX8|A0A0H2UHX8_RAT	43.062	390	6	6	6	55	By MS/MS	16.9	946770000	37	10	10	10	7	By MS/MS	30.3	990430000	89
tr|B2RZD1|B2RZD1_RAT	tr|B2RZD1|B2RZD1_RAT	9.9884	96	1	1	1	3	By MS/MS	10.4	0	2	1	1	1		By MS/MS	15.6	0	1
tr|F1LQ14|F1LQ14_RAT;tr|D4A4W9|D4A4W9_RAT;tr|B2RZD4|B2RZD4_RAT;sp|P11250|RL34_RAT	tr|F1LQ14|F1LQ14_RAT;tr|D4A4W9|D4A4W9_RAT;tr|B2RZD4|B2RZD4_RAT;sp|P11250|RL34_RAT	13.369	116	2	2	2	7	By MS/MS	14.7	30782000	3	2	2	2		By MS/MS	14.7	59974000	3
tr|B4F786|B4F786_RAT	tr|B4F786|B4F786_RAT	37.54	340	0	0	0	2		0	0	0	2	2	2		By MS/MS	7.1	13197000	2
tr|B4F7A9|B4F7A9_RAT	tr|B4F7A9|B4F7A9_RAT	41.201	350	1	1	1	4	By MS/MS	2.6	21002000	6	1	1	1		By MS/MS	2.6	47910000	5
tr|F1LU08|F1LU08_RAT;tr|B4F7C6|B4F7C6_RAT	tr|F1LU08|F1LU08_RAT;tr|B4F7C6|B4F7C6_RAT	25.64	229	1	1	1	1	By MS/MS	5.2	0	1	0	0	0			0	0	0
tr|B5DEG7|B5DEG7_RAT	tr|B5DEG7|B5DEG7_RAT	87.39	801	5	5	5	10	By MS/MS	6.2	16927000	7	2	2	2		By MS/MS	2.4	30912000	7
tr|B5DEK0|B5DEK0_RAT	tr|B5DEK0|B5DEK0_RAT	36.883	326	1	1	1	3	By MS/MS	4.9	0	1	1	1	1		By MS/MS	4.9	0	2
tr|D4A0H5|D4A0H5_RAT;tr|B5DEL2|B5DEL2_RAT	tr|D4A0H5|D4A0H5_RAT;tr|B5DEL2|B5DEL2_RAT	154.88	1386	4	4	4	12	By MS/MS	3	4511100	6	8	8	8	10	By MS/MS	5.7	69444000	13
tr|B5DEQ4|B5DEQ4_RAT	tr|B5DEQ4|B5DEQ4_RAT	25.352	225	4	4	3	18	By MS/MS	16.9	350620000	10	4	4	3	1	By MS/MS	16.9	657770000	5
tr|M0R8K2|M0R8K2_RAT;tr|B5DES0|B5DES0_RAT	tr|M0R8K2|M0R8K2_RAT;tr|B5DES0|B5DES0_RAT	13.522	118	3	3	3	13	By MS/MS	22.9	109290000	6	4	4	4		By MS/MS	31.4	7027300	8
tr|B5DEX7|B5DEX7_RAT;tr|G3V7I3|G3V7I3_RAT	tr|B5DEX7|B5DEX7_RAT;tr|G3V7I3|G3V7I3_RAT	131.46	1192	2	2	2	4	By MS/MS	1.7	1415900	1	2	2	2	1	By MS/MS	1.8	8631500	4
tr|B5DEY5|B5DEY5_RAT	tr|B5DEY5|B5DEY5_RAT	38.795	351	2	2	2	7	By MS/MS	5.1	0	3	2	2	2		By MS/MS	4.8	0	4
tr|B5DEZ4|B5DEZ4_RAT;tr|D3ZTL0|D3ZTL0_RAT;tr|D4AE82|D4AE82_RAT	tr|B5DEZ4|B5DEZ4_RAT;tr|D3ZTL0|D3ZTL0_RAT	121.75	1077	11	11	11	44	By MS/MS	9.1	78300000	8	14	14	14	6	By MS/MS	10.9	546710000	37
tr|B5DF37|B5DF37_RAT	tr|B5DF37|B5DF37_RAT	68.037	623	0	0	0	2		0	0	0	1	1	1		By MS/MS	1.8	0	2
tr|F7EUJ8|F7EUJ8_RAT;tr|B5DF52|B5DF52_RAT	tr|F7EUJ8|F7EUJ8_RAT;tr|B5DF52|B5DF52_RAT	35.122	325	3	3	3	12	By MS/MS	8.9	48047000	6	3	3	3		By MS/MS	8.9	29316000	6
tr|B5DF84|B5DF84_RAT	tr|B5DF84|B5DF84_RAT	30.587	253	1	1	1	1	By MS/MS	4	0	1	0	0	0			0	0	0
tr|B5DFB2|B5DFB2_RAT;tr|D4A250|D4A250_RAT	tr|B5DFB2|B5DFB2_RAT;tr|D4A250|D4A250_RAT	47.655	425	8	8	3	40	By MS/MS	16.7	728980000	16	8	8	3	5	By MS/MS	16.7	1454900000	37
tr|B5DFE7|B5DFE7_RAT	tr|B5DFE7|B5DFE7_RAT	61.013	551	1	1	1	1	By MS/MS	2.2	0	1	0	0	0			0	0	0
tr|M0R6B9|M0R6B9_RAT;tr|B5DFH8|B5DFH8_RAT	tr|M0R6B9|M0R6B9_RAT;tr|B5DFH8|B5DFH8_RAT	65.515	629	1	1	1	4	By MS/MS	4.5	2694900	1	1	1	1		By MS/MS	4.5	11011000	2
tr|B5DFJ3|B5DFJ3_RAT;tr|G3V9M1|G3V9M1_RAT	tr|B5DFJ3|B5DFJ3_RAT;tr|G3V9M1|G3V9M1_RAT	93.083	798	7	7	7	23	By MS/MS	10.4	19872000	9	13	13	13	38	By MS/MS	17.8	124940000	95
tr|B6DTP5|B6DTP5_RAT;tr|Q6AYI1|Q6AYI1_RAT;tr|O88757|O88757_RAT	tr|B6DTP5|B6DTP5_RAT;tr|Q6AYI1|Q6AYI1_RAT	69.111	614	21	21	14	153	By MS/MS	33.1	2369100000	98	24	24	16	38	By MS/MS	39.9	7623200000	244
tr|D3Z863|D3Z863_RAT	tr|D3Z863|D3Z863_RAT	60.377	537	0	0	0	1		0	0	0	1	1	1		By MS/MS	2.8	0	1
tr|D3Z8B2|D3Z8B2_RAT	tr|D3Z8B2|D3Z8B2_RAT	128.36	1154	6	6	6	15	By MS/MS	6.1	10208000	4	5	5	5	2	By MS/MS	4.6	50452000	11
tr|D3Z8R4|D3Z8R4_RAT;tr|F1LT30|F1LT30_RAT	tr|D3Z8R4|D3Z8R4_RAT	96.523	817	1	1	1	8	By matching	0.9	8775400	0	8	8	8	21	By MS/MS	13.6	53407000	20
tr|D3Z937|D3Z937_RAT	tr|D3Z937|D3Z937_RAT	39.902	347	1	1	1	6	By MS/MS	2	11046000	2	2	2	2		By MS/MS	4.6	11057000	3
tr|D3Z9E6|D3Z9E6_RAT	tr|D3Z9E6|D3Z9E6_RAT	88.35	782	2	2	2	15	By matching	2.2	4953600	0	7	7	7	2	By MS/MS	7.9	56169000	14
tr|D3Z9E7|D3Z9E7_RAT	tr|D3Z9E7|D3Z9E7_RAT	40.3	357	1	1	1	3	By MS/MS	2.8	4321800	1	1	1	1		By MS/MS	2.8	0	1
tr|D3ZA32|D3ZA32_RAT	tr|D3ZA32|D3ZA32_RAT	49.814	446	3	3	3	10	By MS/MS	5.6	1963300	1	3	3	3		By MS/MS	5.6	35300000	5
tr|D3ZAA1|D3ZAA1_RAT	tr|D3ZAA1|D3ZAA1_RAT	136.74	1230	1	1	1	3	By MS/MS	0.7	3862300	1	1	1	1		By MS/MS	0.7	29010000	4
tr|D4A4B4|D4A4B4_RAT;tr|D3ZAI0|D3ZAI0_RAT	tr|D4A4B4|D4A4B4_RAT;tr|D3ZAI0|D3ZAI0_RAT	113.27	985	2	2	2	4	By MS/MS	2.7	15994000	2	3	3	3	7	By MS/MS	3.7	15489000	4
tr|D3ZAI6|D3ZAI6_RAT	tr|D3ZAI6|D3ZAI6_RAT	63.126	546	1	1	1	3	By MS/MS	1.8	0	1	1	1	1		By MS/MS	1.8	0	2
tr|D3ZAQ6|D3ZAQ6_RAT	tr|D3ZAQ6|D3ZAQ6_RAT	33.624	297	0	0	0	3		0	0	0	2	2	2		By MS/MS	6.7	5055100	2
tr|D3ZAR3|D3ZAR3_RAT;tr|A0A0G2JZK2|A0A0G2JZK2_RAT;tr|A0A0G2JWA0|A0A0G2JWA0_RAT;tr|A0A0G2JYK8|A0A0G2JYK8_RAT;tr|D4A0K9|D4A0K9_RAT;tr|D3ZS07|D3ZS07_RAT;tr|A0A0G2JUT6|A0A0G2JUT6_RAT;tr|D3ZDH1|D3ZDH1_RAT;tr|D4A802|D4A802_RAT;tr|D3ZBZ0|D3ZBZ0_RAT	tr|D3ZAR3|D3ZAR3_RAT;tr|A0A0G2JZK2|A0A0G2JZK2_RAT;tr|A0A0G2JWA0|A0A0G2JWA0_RAT;tr|A0A0G2JYK8|A0A0G2JYK8_RAT;tr|D4A0K9|D4A0K9_RAT;tr|D3ZS07|D3ZS07_RAT;tr|A0A0G2JUT6|A0A0G2JUT6_RAT;tr|D3ZDH1|D3ZDH1_RAT;tr|D4A802|D4A802_RAT;tr|D3ZBZ0|D3ZBZ0_RAT	8.8555	81	1	1	1	4	By MS/MS	22.2	6172400	3	2	2	2	6	By MS/MS	38.3	38611000	3
tr|D3ZAY8|D3ZAY8_RAT	tr|D3ZAY8|D3ZAY8_RAT	82.609	729	8	8	8	11	By MS/MS	10.2	26198000	12	11	11	11	25	By MS/MS	17	44326000	24
tr|D3ZBJ0|D3ZBJ0_RAT;tr|D3ZD76|D3ZD76_RAT	tr|D3ZBJ0|D3ZBJ0_RAT;tr|D3ZD76|D3ZD76_RAT	9.9374	91	2	2	2	5	By MS/MS	46.2	3416500	4	1	1	1		By MS/MS	25.3	9337700	1
tr|D3ZBL6|D3ZBL6_RAT	tr|D3ZBL6|D3ZBL6_RAT	137.86	1226	2	2	2	8	By MS/MS	2.3	5928100	1	7	7	7	17	By MS/MS	7.4	19141000	23
tr|D3ZBS9|D3ZBS9_RAT	tr|D3ZBS9|D3ZBS9_RAT	58.26	515	4	4	3	25	By MS/MS	8	125200000	10	7	7	5	4	By MS/MS	15.3	359460000	19
tr|D3ZBY5|D3ZBY5_RAT	tr|D3ZBY5|D3ZBY5_RAT	101.02	874	1	1	1	7	By matching	1.1	494770	0	3	3	3		By MS/MS	3.8	9987900	4
tr|D3ZC01|D3ZC01_RAT	tr|D3ZC01|D3ZC01_RAT	59.049	538	2	2	2	4	By MS/MS	4.3	8965500	4	1	1	1		By MS/MS	2.2	20621000	1
tr|D3ZC55|D3ZC55_RAT	tr|D3ZC55|D3ZC55_RAT	74.829	675	1	1	1	6	By matching	1.9	654260	0	3	3	3		By MS/MS	5	39517000	6
tr|D3ZCB9|D3ZCB9_RAT	tr|D3ZCB9|D3ZCB9_RAT	33.406	292	1	1	1	5	By MS/MS	2.4	56448000	1	1	1	1		By MS/MS	2.4	220290000	4
tr|D3ZD23|D3ZD23_RAT	tr|D3ZD23|D3ZD23_RAT	67.3	599	0	0	0	1		0	0	0	1	1	1		By MS/MS	2	0	1
tr|D3ZD97|D3ZD97_RAT	tr|D3ZD97|D3ZD97_RAT	90.976	795	5	5	5	19	By MS/MS	6.3	3224800	3	10	10	10	16	By MS/MS	14.8	55474000	28
tr|D3ZDM6|D3ZDM6_RAT	tr|D3ZDM6|D3ZDM6_RAT	56.612	501	1	1	1	5	By matching	1.8	1918400	0	2	2	2		By MS/MS	3.8	13522000	5
tr|D3ZDN6|D3ZDN6_RAT	tr|D3ZDN6|D3ZDN6_RAT	40.502	381	1	1	1	4	By MS/MS	3.9	3989900	1	1	1	1		By MS/MS	3.9	5234000	3
tr|D3ZE72|D3ZE72_RAT	tr|D3ZE72|D3ZE72_RAT	43.205	386	3	3	3	11	By MS/MS	7.3	38761000	6	3	3	3		By MS/MS	8	54656000	6
tr|D3ZEG9|D3ZEG9_RAT	tr|D3ZEG9|D3ZEG9_RAT	86.813	760	1	1	1	3	By matching	1.3	1702600	0	1	1	1		By MS/MS	1.3	7870800	1
tr|Q642E2|Q642E2_RAT;tr|D3ZJD3|D3ZJD3_RAT;tr|D3ZEI0|D3ZEI0_RAT;sp|P17702|RL28_RAT	tr|Q642E2|Q642E2_RAT;tr|D3ZJD3|D3ZJD3_RAT;tr|D3ZEI0|D3ZEI0_RAT;sp|P17702|RL28_RAT	15.733	137	1	1	1	6	By MS/MS	8	38030000	6	2	2	2		By MS/MS	16.1	60054000	6
tr|D3ZEI6|D3ZEI6_RAT	tr|D3ZEI6|D3ZEI6_RAT	65.316	578	8	8	8	47	By MS/MS	11.4	773200000	53	10	10	10	7	By MS/MS	16.1	2211600000	49
tr|D3ZEL0|D3ZEL0_RAT;tr|F1LY38|F1LY38_RAT;tr|Q7TP30|Q7TP30_RAT	tr|D3ZEL0|D3ZEL0_RAT;tr|F1LY38|F1LY38_RAT;tr|Q7TP30|Q7TP30_RAT	101.4	873	1	1	1	4	By MS/MS	1.3	1674900	1	3	3	3	6	By MS/MS	3.7	20594000	8
tr|D3ZF21|D3ZF21_RAT	tr|D3ZF21|D3ZF21_RAT	81.333	762	0	0	0	2		0	0	0	1	1	1		By MS/MS	2.1	1584300	3
tr|D3ZFB2|D3ZFB2_RAT	tr|D3ZFB2|D3ZFB2_RAT	58.423	491	4	4	4	14	By MS/MS	10.4	61085000	10	5	5	5	1	By MS/MS	12.4	137960000	7
tr|D3ZG21|D3ZG21_RAT	tr|D3ZG21|D3ZG21_RAT	214.32	1970	2	2	2		By MS/MS	1	1431500	2	0	0	0	2		0	0	0
tr|D3ZG43|D3ZG43_RAT	tr|D3ZG43|D3ZG43_RAT	30.226	264	2	2	2	5	By MS/MS	9.8	2255400	1	1	1	1		By MS/MS	4.9	1831100	2
tr|D3ZG48|D3ZG48_RAT;tr|Q5BJM0|Q5BJM0_RAT	tr|D3ZG48|D3ZG48_RAT	82.134	734	5	5	5	14	By MS/MS	8.2	9617600	3	6	6	6	6	By MS/MS	8.3	114300000	17
tr|D3ZGL5|D3ZGL5_RAT	tr|D3ZGL5|D3ZGL5_RAT	37.418	312	1	1	1	8	By MS/MS	3.8	10165000	7	2	2	2		By MS/MS	6.4	11330000	7
tr|D3ZGQ8|D3ZGQ8_RAT	tr|D3ZGQ8|D3ZGQ8_RAT	146.34	1298	1	1	1	6	By matching	0.9	1302100	0	3	3	3	2	By MS/MS	2.5	17423000	6
tr|D3ZH41|D3ZH41_RAT	tr|D3ZH41|D3ZH41_RAT	36.315	326	2	2	2	7	By MS/MS	5.8	2260400	1	3	3	3		By MS/MS	9.5	25402000	4
tr|D3ZHD6|D3ZHD6_RAT	tr|D3ZHD6|D3ZHD6_RAT	97.229	887	1	1	1	2	By MS/MS	2.1	562920	1	2	2	2	2	By MS/MS	2	0	2
tr|D3ZHM7|D3ZHM7_RAT	tr|D3ZHM7|D3ZHM7_RAT	84.784	761	0	0	0	2		0	0	0	1	1	1		By MS/MS	1.7	0	2
tr|D3ZHX3|D3ZHX3_RAT	tr|D3ZHX3|D3ZHX3_RAT	22.498	199	1	1	1	6	By matching	5.5	1204200	0	2	2	2	1	By MS/MS	11.6	9767200	4
tr|D3ZHY9|D3ZHY9_RAT	tr|D3ZHY9|D3ZHY9_RAT	89.596	801	1	1	1	3	By MS/MS	1.1	0	1	2	2	2		By MS/MS	2.6	2072100	2
tr|D3ZI68|D3ZI68_RAT	tr|D3ZI68|D3ZI68_RAT	55.415	499	2	2	2	10	By MS/MS	3.2	19387000	2	4	4	4		By MS/MS	7.6	60095000	10
tr|D3ZIE5|D3ZIE5_RAT	tr|D3ZIE5|D3ZIE5_RAT	122.98	1057	3	1	1	9	By matching	2.6	1067000	0	8	5	5		By MS/MS	7	11409000	10
tr|D3ZIF0|D3ZIF0_RAT	tr|D3ZIF0|D3ZIF0_RAT	63.958	562	3	3	3	18	By MS/MS	7.7	100430000	9	8	8	8	2	By MS/MS	16.2	377980000	12
tr|D3ZII7|D3ZII7_RAT	tr|D3ZII7|D3ZII7_RAT	19.626	179	1	1	1	4	By MS/MS	14	7539100	0	1	1	1		By MS/MS	14	8001600	3
tr|D3ZIT4|D3ZIT4_RAT	tr|D3ZIT4|D3ZIT4_RAT	62.993	565	1	1	1	6	By MS/MS	1.6	2142000	1	2	2	2		By MS/MS	3.4	8891400	6
tr|D3ZIV3|D3ZIV3_RAT	tr|D3ZIV3|D3ZIV3_RAT	83.328	717	0	0	0	3		0	0	0	2	2	2		By MS/MS	2.9	4994900	4
tr|D3ZIX4|D3ZIX4_RAT	tr|D3ZIX4|D3ZIX4_RAT	20.488	192	2	2	2	6	By MS/MS	10.9	5457000	4	2	2	2		By MS/MS	10.9	4488100	1
tr|D3ZJ19|D3ZJ19_RAT	tr|D3ZJ19|D3ZJ19_RAT	82.586	733	5	5	5	25	By MS/MS	8	41815000	4	9	9	7	3	By MS/MS	13.4	141960000	15
tr|D3ZJ29|D3ZJ29_RAT	tr|D3ZJ29|D3ZJ29_RAT	96.153	875	1	1	1	1	By MS/MS	1.1	0	1	1	1	1	1	By MS/MS	1.5	0	1
tr|D3ZJ92|D3ZJ92_RAT	tr|D3ZJ92|D3ZJ92_RAT	108.47	953	4	4	4	16	By MS/MS	5.5	22189000	5	5	5	5	18	By MS/MS	5.7	185240000	43
tr|D3ZJF7|D3ZJF7_RAT;tr|F6KWE7|F6KWE7_RAT;tr|B1H237|B1H237_RAT	tr|D3ZJF7|D3ZJF7_RAT;tr|F6KWE7|F6KWE7_RAT;tr|B1H237|B1H237_RAT	56.127	497	1	1	1	6	By matching	2.2	1449800	0	2	2	2		By MS/MS	5	5398300	4
tr|D3ZJH2|D3ZJH2_RAT	tr|D3ZJH2|D3ZJH2_RAT	118.05	1068	6	6	6	30	By MS/MS	4.6	30209000	7	19	19	19	14	By MS/MS	20.4	177140000	22
tr|D3ZJU0|D3ZJU0_RAT	tr|D3ZJU0|D3ZJU0_RAT	195.06	1826	1	1	1	4	By MS/MS	0.5	1536900	1	2	2	2	1	By MS/MS	1.1	11495000	5
tr|D3ZK36|D3ZK36_RAT	tr|D3ZK36|D3ZK36_RAT	90.198	803	2	2	2	8	By MS/MS	2.5	1166000	2	3	3	3		By MS/MS	5.5	5356700	3
tr|D3ZKA0|D3ZKA0_RAT	tr|D3ZKA0|D3ZKA0_RAT	44.249	389	0	0	0	1		0	0	0	1	1	1		By MS/MS	3.1	9646700	2
tr|D3ZKI5|D3ZKI5_RAT	tr|D3ZKI5|D3ZKI5_RAT	225.31	2020	1	1	1	4	By matching	0.6	877180	0	3	3	3		By MS/MS	2.3	6657700	3
tr|D3ZLC1|D3ZLC1_RAT	tr|D3ZLC1|D3ZLC1_RAT	68.85	616	25	24	24	114	By MS/MS	44.6	1274400000	75	27	25	25	30	By MS/MS	51.3	4219100000	151
tr|D3ZQ45|D3ZQ45_RAT;tr|D4A4T7|D4A4T7_RAT;tr|D3ZM39|D3ZM39_RAT	tr|D3ZQ45|D3ZQ45_RAT;tr|D4A4T7|D4A4T7_RAT;tr|D3ZM39|D3ZM39_RAT	100.8	914	1	1	1	8	By MS/MS	0.9	8622000	0	3	3	3	2	By MS/MS	3.1	16971000	7
tr|D3ZM54|D3ZM54_RAT;tr|A0A0G2JYP3|A0A0G2JYP3_RAT	tr|D3ZM54|D3ZM54_RAT;tr|A0A0G2JYP3|A0A0G2JYP3_RAT	97.471	843	2	2	2	8	By matching	2	1291500	0	3	3	3		By MS/MS	3.2	24196000	3
tr|D3ZME7|D3ZME7_RAT	tr|D3ZME7|D3ZME7_RAT	27.065	234	0	0	0	2		0	0	0	1	1	1		By MS/MS	5.6	61067000	2
tr|D3ZMS1|D3ZMS1_RAT	tr|D3ZMS1|D3ZMS1_RAT	98.146	878	5	5	5	24	By MS/MS	6.9	30961000	2	10	10	10	26	By MS/MS	10.6	378310000	53
tr|D3ZN61|D3ZN61_RAT;tr|B0BN38|B0BN38_RAT	tr|D3ZN61|D3ZN61_RAT	61.957	548	2	2	2	8	By matching	3.1	3171500	0	3	3	3		By MS/MS	4.9	18911000	6
tr|D3ZN95|D3ZN95_RAT;tr|A0A0K2T6K3|A0A0K2T6K3_LEPSM;tr|A0A0G2JXF9|A0A0G2JXF9_RAT;sp|Q5RKG2|HCFC2_RAT	tr|D3ZN95|D3ZN95_RAT	209.15	2034	4	4	4	16	By MS/MS	2.2	6403800	2	7	7	7		By MS/MS	3.8	55759000	9
tr|D3ZNF4|D3ZNF4_RAT;tr|G3V6G5|G3V6G5_RAT;tr|B2RZA6|B2RZA6_RAT	tr|D3ZNF4|D3ZNF4_RAT;tr|G3V6G5|G3V6G5_RAT;tr|B2RZA6|B2RZA6_RAT	55.67	514	2	2	2	5	By MS/MS	4.9	6503900	1	1	1	1		By MS/MS	1.8	22006000	5
tr|D3ZNH2|D3ZNH2_RAT	tr|D3ZNH2|D3ZNH2_RAT	60.541	546	0	0	0	3		0	0	0	2	2	2		By MS/MS	3.3	23060000	3
tr|D3ZNI3|D3ZNI3_RAT	tr|D3ZNI3|D3ZNI3_RAT	209.48	1876	5	5	5	8	By MS/MS	3.3	10883000	4	8	8	8	12	By MS/MS	4.9	35405000	14
tr|D3ZNS8|D3ZNS8_RAT	tr|D3ZNS8|D3ZNS8_RAT	59.36	546	2	2	2	5	By MS/MS	4	6813800	1	1	1	1	1	By MS/MS	2	25979000	7
tr|D3ZNU1|D3ZNU1_RAT	tr|D3ZNU1|D3ZNU1_RAT	119.78	1045	1	1	1	3	By MS/MS	1.1	2373900	1	2	2	2	2	By MS/MS	2.1	0	2
tr|D3ZNY3|D3ZNY3_RAT	tr|D3ZNY3|D3ZNY3_RAT	46.329	415	1	1	1	5	By MS/MS	2.7	9501400	1	2	2	2		By MS/MS	5.1	12356000	1
tr|M0RBQ5|M0RBQ5_RAT;tr|D4A817|D4A817_RAT;tr|D3ZNZ9|D3ZNZ9_RAT	tr|M0RBQ5|M0RBQ5_RAT;tr|D4A817|D4A817_RAT;tr|D3ZNZ9|D3ZNZ9_RAT	13.908	126	4	1	1	4	By MS/MS	28.6	168950000	7	5	1	1	1	By MS/MS	34.9	424920000	6
tr|D3ZP89|D3ZP89_RAT	tr|D3ZP89|D3ZP89_RAT	92.555	824	1	1	1	3	By MS/MS	1.1	14200000	1	1	1	1	2	By MS/MS	1.8	0	1
tr|D3ZPL1|D3ZPL1_RAT	tr|D3ZPL1|D3ZPL1_RAT	59.179	551	2	2	2	19	By MS/MS	3.1	15247000	2	7	7	7	3	By MS/MS	13.6	425320000	21
tr|D3ZPN3|D3ZPN3_RAT	tr|D3ZPN3|D3ZPN3_RAT	28.055	247	1	1	1	1	By MS/MS	3.6	0	1	0	0	0			0	0	0
tr|D3ZQ02|D3ZQ02_RAT	tr|D3ZQ02|D3ZQ02_RAT	49.872	449	1	1	1	3	By MS/MS	1.6	0	1	1	1	1		By MS/MS	1.8	12330000	1
tr|D3ZQI7|D3ZQI7_RAT	tr|D3ZQI7|D3ZQI7_RAT	80.411	728	0	0	0	1		0	0	0	1	1	1		By MS/MS	2.3	0	1
tr|D3ZQL1|D3ZQL1_RAT	tr|D3ZQL1|D3ZQL1_RAT	26.44	241	1	1	1	3	By MS/MS	4.1	4197400	2	1	1	1		By MS/MS	4.1	2128200	1
tr|D3ZQM0|D3ZQM0_RAT	tr|D3ZQM0|D3ZQM0_RAT	88.587	791	7	7	7	32	By MS/MS	11.4	74008000	15	17	17	17	30	By MS/MS	29.8	330280000	67
tr|D3ZQP2|D3ZQP2_RAT	tr|D3ZQP2|D3ZQP2_RAT	48.23	421	0	0	0	1		0	0	0	1	1	1		By MS/MS	2.6	0	1
tr|D3ZQQ2|D3ZQQ2_RAT	tr|D3ZQQ2|D3ZQQ2_RAT	103.64	962	2	2	2	4	By MS/MS	2.2	1055600	2	1	1	1	2	By MS/MS	1.1	0	2
tr|D3ZR69|D3ZR69_RAT	tr|D3ZR69|D3ZR69_RAT	46.04	428	1	1	1	2	By MS/MS	3	26930000	1	0	0	0			0	0	0
tr|M0R7T7|M0R7T7_RAT;tr|D3ZR88|D3ZR88_RAT	tr|M0R7T7|M0R7T7_RAT;tr|D3ZR88|D3ZR88_RAT	71.185	612	1	1	1	3	By matching	1.1	915500	0	1	1	1		By MS/MS	1.1	12953000	2
tr|D3ZRG7|D3ZRG7_RAT;tr|D3ZRC3|D3ZRC3_RAT	tr|D3ZRG7|D3ZRG7_RAT;tr|D3ZRC3|D3ZRC3_RAT	113.54	1007	9	9	8	30	By MS/MS	8.6	49148000	14	10	10	9	6	By MS/MS	9.8	265040000	23
tr|D3ZRN3|D3ZRN3_RAT	tr|D3ZRN3|D3ZRN3_RAT	41.963	376	2	0	0	2	By matching	6.4	0	0	6	1	1		By MS/MS	17.8	50117000	2
tr|D3ZSA9|D3ZSA9_RAT	tr|D3ZSA9|D3ZSA9_RAT	133.44	1214	2	2	2	1	By MS/MS	1.7	3667300	3	2	2	2	6	By MS/MS	2.7	1113900	2
tr|D4A8M5|D4A8M5_RAT;tr|D3ZSP1|D3ZSP1_RAT;tr|Q6QI63|Q6QI63_RAT;tr|F7ETL6|F7ETL6_RAT	tr|D4A8M5|D4A8M5_RAT;tr|D3ZSP1|D3ZSP1_RAT;tr|Q6QI63|Q6QI63_RAT;tr|F7ETL6|F7ETL6_RAT	10.833	92	1	1	1	5	By matching	12	2674700	0	1	1	1		By MS/MS	12	5482800	5
tr|D3ZSR2|D3ZSR2_RAT;tr|G3V9N0|G3V9N0_RAT;tr|Q5I0G7|Q5I0G7_RAT;tr|D4A233|D4A233_RAT	tr|D3ZSR2|D3ZSR2_RAT;tr|G3V9N0|G3V9N0_RAT	70.804	642	1	0	0	3	By matching	1.2	0	0	3	2	2		By MS/MS	4.7	3363100	2
tr|D3ZSW5|D3ZSW5_RAT	tr|D3ZSW5|D3ZSW5_RAT	16.786	142	0	0	0	1		0	0	0	1	1	1		By MS/MS	7.7	0	1
tr|D3ZSY3|D3ZSY3_RAT;tr|Q5RJJ9|Q5RJJ9_RAT;tr|A0A0G2K4M7|A0A0G2K4M7_RAT	tr|D3ZSY3|D3ZSY3_RAT	91.146	835	2	2	2	10	By MS/MS	2.5	8501000	1	4	4	3		By MS/MS	5.6	32156000	6
tr|D3ZT52|D3ZT52_RAT	tr|D3ZT52|D3ZT52_RAT	197.18	1726	5	5	5	10	By MS/MS	3.5	10776000	2	4	4	4	7	By MS/MS	2.3	32537000	6
tr|D3ZTT7|D3ZTT7_RAT	tr|D3ZTT7|D3ZTT7_RAT	81.526	730	1	1	1	5	By matching	1.2	687270	0	2	2	2		By MS/MS	2.9	10411000	4
tr|D3ZTX7|D3ZTX7_RAT	tr|D3ZTX7|D3ZTX7_RAT	59.927	525	0	0	0	2		0	0	0	1	1	1		By MS/MS	1.9	0	2
tr|D3ZU51|D3ZU51_RAT	tr|D3ZU51|D3ZU51_RAT	29.485	268	1	1	1	5	By matching	3.4	8577200	0	2	2	2		By MS/MS	8.2	14773000	2
tr|D3ZUP5|D3ZUP5_RAT	tr|D3ZUP5|D3ZUP5_RAT	8.7608	75	1	1	1	4	By MS/MS	9.3	10037000	1	1	1	1		By MS/MS	9.3	12078000	2
tr|D3ZUT9|D3ZUT9_RAT	tr|D3ZUT9|D3ZUT9_RAT	117.89	1041	2	2	2	4	By MS/MS	1.8	1843000	1	1	1	1	1	By MS/MS	0.7	28578000	2
tr|D3ZUW0|D3ZUW0_RAT	tr|D3ZUW0|D3ZUW0_RAT	43.121	387	4	4	0	20	By MS/MS	12.1	331590000	12	6	6	1	2	By MS/MS	17.8	641510000	16
tr|D3ZUW8|D3ZUW8_RAT	tr|D3ZUW8|D3ZUW8_RAT	119.77	1058	0	0	0	3		0	0	0	2	2	2		By MS/MS	1.7	10258000	3
tr|D3ZUY8|D3ZUY8_RAT	tr|D3ZUY8|D3ZUY8_RAT	107.67	977	4	1	1	4	By matching	3.6	5435400	0	5	2	2	1	By MS/MS	4.6	15219000	1
tr|D3ZVA5|D3ZVA5_RAT	tr|D3ZVA5|D3ZVA5_RAT	33.853	324	6	4	4	30	By MS/MS	24.4	155080000	29	7	5	5	1	By MS/MS	28.1	463870000	52
tr|D3ZVP6|D3ZVP6_RAT	tr|D3ZVP6|D3ZVP6_RAT	73.494	646	0	0	0	3		0	0	0	2	2	2		By MS/MS	2.8	15271000	4
tr|D3ZVU7|D3ZVU7_RAT;sp|Q4QQW4|HDAC1_RAT;tr|Q99PA2|Q99PA2_RAT	tr|D3ZVU7|D3ZVU7_RAT;sp|Q4QQW4|HDAC1_RAT	55.259	484	2	1	1	6	By MS/MS	4.3	8239500	1	5	3	3	2	By MS/MS	10.5	2423300	5
tr|D3ZW44|D3ZW44_RAT	tr|D3ZW44|D3ZW44_RAT	9.8522	91	3	2	2	10	By MS/MS	36.3	25126000	3	2	1	1		By MS/MS	22	37314000	6
tr|D3ZWL9|D3ZWL9_RAT	tr|D3ZWL9|D3ZWL9_RAT	243.29	2219	0	0	0	6		0	0	0	3	3	3		By MS/MS	1.4	24742000	6
tr|D3ZXL5|D3ZXL5_RAT	tr|D3ZXL5|D3ZXL5_RAT	70.085	615	3	3	3	10	By MS/MS	5	11444000	1	3	3	3		By MS/MS	5	53405000	5
tr|D3ZYS1|D3ZYS1_RAT	tr|D3ZYS1|D3ZYS1_RAT	39.834	351	1	1	1	3	By MS/MS	4.6	1030300	2	1	1	1		By MS/MS	2.6	0	1
tr|D3ZZQ6|D3ZZQ6_RAT	tr|D3ZZQ6|D3ZZQ6_RAT	108.25	964	0	0	0	4		0	0	0	3	3	3		By MS/MS	4.4	8071700	3
tr|D3ZZR5|D3ZZR5_RAT;tr|D3ZLF6|D3ZLF6_RAT	tr|D3ZZR5|D3ZZR5_RAT;tr|D3ZLF6|D3ZLF6_RAT	28.317	255	5	5	5	15	By MS/MS	23.5	66368000	5	4	4	4		By MS/MS	18.8	138820000	11
tr|D4A020|D4A020_RAT;tr|A0A1W2Q6L0|A0A1W2Q6L0_RAT;tr|A0A1W2Q682|A0A1W2Q682_RAT	tr|D4A020|D4A020_RAT;tr|A0A1W2Q6L0|A0A1W2Q6L0_RAT;tr|A0A1W2Q682|A0A1W2Q682_RAT	160.79	1459	1	1	1	3	By matching	0.5	2236500	0	2	2	2	3	By MS/MS	1.9	15601000	4
tr|D4A031|D4A031_RAT	tr|D4A031|D4A031_RAT	102.07	929	1	1	1	10	By matching	0.9	405530	0	5	5	5	1	By MS/MS	8.3	30915000	7
tr|D4A067|D4A067_RAT;tr|A0A0U1RRS1|A0A0U1RRS1_RAT	tr|D4A067|D4A067_RAT	25.594	222	1	1	1	6	By MS/MS	3.2	5442800	1	3	3	3		By MS/MS	14	7361800	2
tr|D4A068|D4A068_RAT	tr|D4A068|D4A068_RAT	41.248	364	0	0	0	2		0	0	0	1	1	1		By MS/MS	3	0	2
tr|D4A069|D4A069_RAT	tr|D4A069|D4A069_RAT	172.63	1550	2	2	2	5	By MS/MS	1.4	3788600	1	2	2	2	1	By MS/MS	1.3	44280000	5
tr|D4A0U3|D4A0U3_RAT	tr|D4A0U3|D4A0U3_RAT	208.14	1875	10	10	10	34	By MS/MS	6.9	60567000	12	16	16	16	21	By MS/MS	10.1	272530000	37
tr|H9N1L3|H9N1L3_RAT;tr|H9N1L4|H9N1L4_RAT;tr|D4A0W4|D4A0W4_RAT	tr|H9N1L3|H9N1L3_RAT;tr|H9N1L4|H9N1L4_RAT;tr|D4A0W4|D4A0W4_RAT	87.223	812	1	1	1	6	By matching	1.2	1083400	0	4	3	3		By MS/MS	8.6	15234000	5
tr|D4A0X5|D4A0X5_RAT;tr|M0RCJ5|M0RCJ5_RAT	tr|D4A0X5|D4A0X5_RAT;tr|M0RCJ5|M0RCJ5_RAT	97.181	864	0	0	0	1		0	0	0	1	1	1		By MS/MS	1.6	0	1
tr|D4A0Y5|D4A0Y5_RAT	tr|D4A0Y5|D4A0Y5_RAT	49.383	449	0	0	0	1		0	0	0	1	1	1		By MS/MS	1.8	50466000	1
tr|D4A106|D4A106_RAT	tr|D4A106|D4A106_RAT	106.07	942	1	1	1	4	By MS/MS	1.2	489130	1	3	3	3	1	By MS/MS	3.4	18893000	3
tr|D4A133|D4A133_RAT;tr|A0A1W2Q6N0|A0A1W2Q6N0_RAT	tr|D4A133|D4A133_RAT	68.264	617	0	0	0	4		0	0	0	3	3	3		By MS/MS	5.2	33697000	5
tr|D4A148|D4A148_RAT	tr|D4A148|D4A148_RAT	89.816	819	0	0	0	4		0	0	0	3	3	3		By MS/MS	5.4	2181900	4
tr|D4A1B9|D4A1B9_RAT;sp|P97690|SMC3_RAT;tr|F1LQB2|F1LQB2_RAT	tr|D4A1B9|D4A1B9_RAT;sp|P97690|SMC3_RAT;tr|F1LQB2|F1LQB2_RAT	141.54	1217	6	6	6	16	By MS/MS	5	7468700	5	11	11	11	17	By MS/MS	9.6	31762000	26
tr|D4A1D3|D4A1D3_RAT	tr|D4A1D3|D4A1D3_RAT	521.48	4590	1	1	1	6	By MS/MS	0.2	23257000	2	1	1	1		By MS/MS	0.2	0	2
tr|D4A1U7|D4A1U7_RAT	tr|D4A1U7|D4A1U7_RAT	89.286	795	1	1	1	4	By matching	1.4	472500	0	2	2	2		By MS/MS	3	8088600	2
tr|D4A1W5|D4A1W5_RAT;sp|Q64LC9|RBM4B_RAT;tr|Q5U212|Q5U212_RAT	tr|D4A1W5|D4A1W5_RAT;sp|Q64LC9|RBM4B_RAT;tr|Q5U212|Q5U212_RAT	40.35	365	1	1	1	7	By matching	2.2	12626000	0	5	5	5		By MS/MS	14	24617000	5
tr|D4A206|D4A206_RAT	tr|D4A206|D4A206_RAT	144.66	1395	3	3	3	7	By MS/MS	2.8	4332000	1	4	4	4	5	By MS/MS	2.4	8199100	4
tr|D4A249|D4A249_RAT	tr|D4A249|D4A249_RAT	31.189	279	1	1	1	2	By MS/MS	7.5	901530	1	0	0	0			0	0	0
tr|D4A2C6|D4A2C6_RAT	tr|D4A2C6|D4A2C6_RAT	15.204	138	1	1	1	5	By MS/MS	5.1	0	2	1	1	1		By MS/MS	5.1	0	3
tr|D4A2P1|D4A2P1_RAT	tr|D4A2P1|D4A2P1_RAT	132.15	1148	4	4	4	11	By MS/MS	4	11902000	4	9	9	9	14	By MS/MS	8.8	98795000	14
tr|D4A3E1|D4A3E1_RAT	tr|D4A3E1|D4A3E1_RAT	64.362	591	6	6	6	20	By MS/MS	13.5	26036000	7	6	6	6		By MS/MS	13.9	76493000	11
tr|D4A3E3|D4A3E3_RAT	tr|D4A3E3|D4A3E3_RAT	217.58	2021	5	5	4	15	By MS/MS	2.8	11170000	5	5	5	4	6	By MS/MS	2.8	102150000	14
tr|D4A3G2|D4A3G2_RAT;tr|D3ZML3|D3ZML3_RAT;sp|P46892|CD11B_RAT;tr|D3ZDS3|D3ZDS3_RAT	tr|D4A3G2|D4A3G2_RAT;tr|D3ZML3|D3ZML3_RAT;sp|P46892|CD11B_RAT	91.445	784	1	1	1	4	By MS/MS	1.1	0	1	2	2	2		By MS/MS	2.2	13527000	2
tr|D4A3T3|D4A3T3_RAT	tr|D4A3T3|D4A3T3_RAT	21.403	185	2	2	2	3	By MS/MS	14.6	1056200	2	2	1	1		By MS/MS	17.8	0	1
tr|D4A3X0|D4A3X0_RAT;tr|Q7TP06|Q7TP06_RAT	tr|D4A3X0|D4A3X0_RAT;tr|Q7TP06|Q7TP06_RAT	260.99	2376	1	1	1	7	By MS/MS	0.4	115680000	1	4	4	4		By MS/MS	2.3	149360000	5
tr|D4A4J0|D4A4J0_RAT	tr|D4A4J0|D4A4J0_RAT	119.86	1047	13	13	13	32	By MS/MS	13.8	57149000	21	16	16	16	34	By MS/MS	17.7	193380000	52
tr|I6L9H8|I6L9H8_RAT;tr|D4A4T0|D4A4T0_RAT	tr|I6L9H8|I6L9H8_RAT;tr|D4A4T0|D4A4T0_RAT	25.398	224	1	1	1	1	By MS/MS	4	0	1	0	0	0			0	0	0
tr|D4A4Y0|D4A4Y0_RAT	tr|D4A4Y0|D4A4Y0_RAT	26.391	245	0	0	0	1		0	0	0	1	1	1		By MS/MS	4.9	0	1
tr|D4A510|D4A510_RAT	tr|D4A510|D4A510_RAT	124.74	1135	10	10	10	32	By MS/MS	11.7	36694000	10	17	17	14	34	By MS/MS	17.1	392970000	57
tr|D4A518|D4A518_RAT	tr|D4A518|D4A518_RAT	209.78	1873	0	0	0	2		0	0	0	1	1	1		By MS/MS	0.8	1229100	1
tr|D4A5A6|D4A5A6_RAT	tr|D4A5A6|D4A5A6_RAT	217.2	1970	6	6	6	7	By MS/MS	3.8	17837000	7	6	6	6	21	By MS/MS	3.7	53315000	23
tr|D4A5K6|D4A5K6_RAT	tr|D4A5K6|D4A5K6_RAT	54.847	475	2	2	2	8	By MS/MS	4	12404000	1	2	2	2	2	By MS/MS	4	9939500	1
tr|D4A5K7|D4A5K7_RAT;tr|A0A0G2JVD0|A0A0G2JVD0_RAT	tr|D4A5K7|D4A5K7_RAT;tr|A0A0G2JVD0|A0A0G2JVD0_RAT	84.372	753	0	0	0	2		0	0	0	2	2	2		By MS/MS	3.3	0	2
tr|D4A5R0|D4A5R0_RAT;tr|D3ZUZ9|D3ZUZ9_RAT	tr|D4A5R0|D4A5R0_RAT;tr|D3ZUZ9|D3ZUZ9_RAT	19.093	176	1	1	1	5	By MS/MS	5.1	0	2	2	2	2		By MS/MS	13.1	34655000	2
tr|D4A5R3|D4A5R3_RAT	tr|D4A5R3|D4A5R3_RAT	168.17	1592	1	1	1	3	By MS/MS	0.9	0	1	1	1	1		By MS/MS	0.9	0	2
tr|D4A720|D4A720_RAT;tr|Q4KLJ1|Q4KLJ1_RAT	tr|D4A720|D4A720_RAT;tr|Q4KLJ1|Q4KLJ1_RAT	27.377	238	7	7	6	65	By MS/MS	27.3	2279900000	25	7	7	6	7	By MS/MS	26.9	1519700000	35
tr|D4A778|D4A778_RAT	tr|D4A778|D4A778_RAT	143.96	1289	1	1	1	4	By matching	0.9	2541500	0	1	1	1		By MS/MS	0.9	8933400	4
tr|D4A7J8|D4A7J8_RAT	tr|D4A7J8|D4A7J8_RAT	58.342	521	4	4	4	13	By MS/MS	8.6	52622000	7	5	5	5	1	By MS/MS	12.1	105580000	8
tr|D4A7L4|D4A7L4_RAT	tr|D4A7L4|D4A7L4_RAT	17.634	151	1	1	1	4	By MS/MS	6.6	4467600	1	1	1	1		By MS/MS	6.6	15432000	3
tr|D4A7R3|D4A7R3_RAT	tr|D4A7R3|D4A7R3_RAT	227.23	2008	3	3	3	18	By MS/MS	1.4	2887400	1	9	9	9	3	By MS/MS	4.1	102540000	14
tr|D4A7U6|D4A7U6_RAT	tr|D4A7U6|D4A7U6_RAT	11.845	102	1	1	1	4	By MS/MS	20.6	61848000	1	1	1	1		By MS/MS	20.6	93884000	1
tr|D4A827|D4A827_RAT	tr|D4A827|D4A827_RAT	45.874	417	0	0	0	1		0	0	0	1	1	1		By MS/MS	2.2	3406000	1
tr|D4A8C8|D4A8C8_RAT	tr|D4A8C8|D4A8C8_RAT	104.68	918	2	2	2	1	By MS/MS	2.8	1417500	2	1	1	1	3	By MS/MS	1.2	0	1
tr|D4A8G7|D4A8G7_RAT	tr|D4A8G7|D4A8G7_RAT	61.463	536	3	3	3	14	By MS/MS	6.2	25111000	5	5	5	5	1	By MS/MS	10.6	179510000	18
tr|D4A8H8|D4A8H8_RAT;tr|A0A0G2K472|A0A0G2K472_RAT	tr|D4A8H8|D4A8H8_RAT;tr|A0A0G2K472|A0A0G2K472_RAT	145.26	1253	4	2	2	9	By MS/MS	3.4	7899700	5	6	3	3	13	By MS/MS	5.2	44449000	19
tr|D4A944|D4A944_RAT	tr|D4A944|D4A944_RAT	43.793	400	8	8	8	28	By MS/MS	17.8	149140000	20	5	5	5	1	By MS/MS	15.5	102910000	25
tr|D4A962|D4A962_RAT	tr|D4A962|D4A962_RAT	96.001	859	2	2	2	5	By MS/MS	2.9	1356300	2	2	2	2	2	By MS/MS	3	13625000	5
tr|D4A994|D4A994_RAT	tr|D4A994|D4A994_RAT	111.18	993	0	0	0	2		0	0	0	3	3	3	2	By MS/MS	5.3	7203900	3
tr|D4A997|D4A997_RAT	tr|D4A997|D4A997_RAT	88.623	776	0	0	0	3		0	0	0	2	2	2		By MS/MS	2.1	15593000	2
tr|D4A9A3|D4A9A3_RAT	tr|D4A9A3|D4A9A3_RAT	27.503	250	4	4	4	16	By MS/MS	21.6	484140000	12	4	4	4		By MS/MS	21.6	409740000	15
tr|D4A9B0|D4A9B0_RAT	tr|D4A9B0|D4A9B0_RAT	110.46	983	0	0	0	2		0	0	0	2	2	2		By MS/MS	2.1	790510	2
tr|D4A9D6|D4A9D6_RAT	tr|D4A9D6|D4A9D6_RAT	131.73	1174	16	16	16	46	By MS/MS	15.6	498910000	39	20	20	20	226	By MS/MS	20.8	1421500000	291
tr|D4A9J4|D4A9J4_RAT	tr|D4A9J4|D4A9J4_RAT	150.41	1346	1	1	1	4	By matching	1.2	157670	0	3	3	3		By MS/MS	2.7	4693600	3
tr|D4A9L2|D4A9L2_RAT	tr|D4A9L2|D4A9L2_RAT	27.744	248	10	10	10	114	By MS/MS	44.4	3249100000	68	12	12	12	19	By MS/MS	44.4	3680400000	89
tr|D4AAG8|D4AAG8_RAT	tr|D4AAG8|D4AAG8_RAT	225.99	2006	3	3	3	11	By MS/MS	1.4	6087200	3	7	7	7	8	By MS/MS	4	25274000	10
tr|D4AAT4|D4AAT4_RAT	tr|D4AAT4|D4AAT4_RAT	9.7251	86	2	2	2	6	By MS/MS	24.4	21555000	6	2	2	2		By MS/MS	24.4	0	3
tr|D4AAU4|D4AAU4_RAT	tr|D4AAU4|D4AAU4_RAT	35.73	312	1	1	1	6	By MS/MS	5.1	5699600	2	2	2	2		By MS/MS	8.7	13500000	3
tr|D4AB23|D4AB23_RAT	tr|D4AB23|D4AB23_RAT	92.424	799	0	0	0	1		0	0	0	1	1	1		By MS/MS	1.3	1913100	1
tr|D4ABI7|D4ABI7_RAT	tr|D4ABI7|D4ABI7_RAT	43.104	362	1	1	1	1	By MS/MS	3.9	0	1	0	0	0			0	0	0
tr|D4ABK7|D4ABK7_RAT	tr|D4ABK7|D4ABK7_RAT	36.869	346	3	2	2	12	By MS/MS	9.5	103170000	5	4	3	3		By MS/MS	14.5	638750000	8
tr|D4ABT8|D4ABT8_RAT	tr|D4ABT8|D4ABT8_RAT	84.858	745	3	3	3	10	By MS/MS	4.6	10739000	3	6	6	6	9	By MS/MS	8.7	132090000	21
tr|D4ABU0|D4ABU0_RAT	tr|D4ABU0|D4ABU0_RAT	64.336	579	1	1	1	6	By matching	1.4	947160	0	3	3	3		By MS/MS	5.5	23542000	4
tr|D4AC23|D4AC23_RAT	tr|D4AC23|D4AC23_RAT	59.658	544	1	1	1	6	By matching	1.7	3216700	0	2	2	2		By MS/MS	3.5	25189000	2
tr|D4ACB8|D4ACB8_RAT	tr|D4ACB8|D4ACB8_RAT	59.588	548	3	3	3	5	By MS/MS	5.8	2436300	2	3	3	3	2	By MS/MS	5.5	24173000	3
tr|D4ACK1|D4ACK1_RAT	tr|D4ACK1|D4ACK1_RAT	181.12	1790	0	0	0	1		0	0	0	1	1	1		By MS/MS	0.6	0	1
tr|D4ACM6|D4ACM6_RAT	tr|D4ACM6|D4ACM6_RAT	30.365	254	0	0	0	2		0	0	0	1	1	1		By MS/MS	3.9	4869700	2
tr|D4ACM9|D4ACM9_RAT	tr|D4ACM9|D4ACM9_RAT	51.968	439	1	1	1	12	By MS/MS	1.8	18465000	1	6	6	6	2	By MS/MS	14.4	224500000	10
tr|D4ACW1|D4ACW1_RAT	tr|D4ACW1|D4ACW1_RAT	84.969	772	1	1	1	3	By MS/MS	1	525150	1	3	3	3	3	By MS/MS	4.3	8771400	5
tr|D4AD01|D4AD01_RAT	tr|D4AD01|D4AD01_RAT	23.626	199	1	1	1	2	By MS/MS	5	11908000	1	1	1	1		By MS/MS	5	20535000	0
tr|D4AD75|D4AD75_RAT	tr|D4AD75|D4AD75_RAT	84.363	746	0	0	0	2		0	0	0	2	2	2		By MS/MS	3.4	5698700	3
tr|D4ADS6|D4ADS6_RAT	tr|D4ADS6|D4ADS6_RAT	106.91	967	0	0	0	2		0	0	0	1	1	1		By MS/MS	1.1	7196200	1
tr|D4AE02|D4AE02_RAT	tr|D4AE02|D4AE02_RAT	46.414	433	1	1	1	3	By MS/MS	3.2	0	1	1	1	1		By MS/MS	3.7	0	2
tr|D4AE49|D4AE49_RAT;tr|Q5BJW0|Q5BJW0_RAT	tr|D4AE49|D4AE49_RAT;tr|Q5BJW0|Q5BJW0_RAT	120.7	1066	2	2	2	4	By MS/MS	2.3	1866100	1	1	1	1	3	By MS/MS	0.9	10371000	2
tr|D4AE65|D4AE65_RAT	tr|D4AE65|D4AE65_RAT	32.341	280	2	2	2	7	By MS/MS	10.4	17693000	1	2	2	2		By MS/MS	7.9	29517000	4
tr|D4AE85|D4AE85_RAT	tr|D4AE85|D4AE85_RAT	42.152	380	2	2	2	2	By MS/MS	7.6	0	2	0	0	0			0	0	0
tr|D4AEG3|D4AEG3_RAT	tr|D4AEG3|D4AEG3_RAT	57.26	492	0	0	0	3		0	0	0	2	2	2		By MS/MS	7.1	7007500	4
tr|D4AEI5|D4AEI5_RAT;tr|A0A0G2K402|A0A0G2K402_RAT	tr|D4AEI5|D4AEI5_RAT;tr|A0A0G2K402|A0A0G2K402_RAT	63.349	591	11	11	11	67	By MS/MS	20.1	491900000	31	18	18	18	11	By MS/MS	38.2	2201900000	43
tr|E9PST5|E9PST5_RAT;tr|Q5BJU9|Q5BJU9_RAT	tr|E9PST5|E9PST5_RAT;tr|Q5BJU9|Q5BJU9_RAT	151.04	1339	6	6	6	35	By MS/MS	5.8	46753000	7	16	16	16	23	By MS/MS	12.7	829810000	43
tr|Q5M9G4|Q5M9G4_RAT;tr|E9PT11|E9PT11_RAT	tr|Q5M9G4|Q5M9G4_RAT;tr|E9PT11|E9PT11_RAT	42.514	396	1	1	1	3	By MS/MS	4	2233800	1	1	1	1		By MS/MS	4.8	0	2
tr|E9PT66|E9PT66_RAT;tr|B5DF12|B5DF12_RAT	tr|E9PT66|E9PT66_RAT;tr|B5DF12|B5DF12_RAT	135.55	1217	14	14	14	49	By MS/MS	13.4	167490000	19	26	26	26	118	By MS/MS	25	900840000	171
tr|E9PTE1|E9PTE1_RAT;tr|F1MAQ7|F1MAQ7_RAT;tr|Q6PDU3|Q6PDU3_RAT	tr|E9PTE1|E9PTE1_RAT;tr|F1MAQ7|F1MAQ7_RAT	252.64	2323	6	6	6	16	By MS/MS	3.5	51076000	5	8	8	8	10	By MS/MS	4.8	126150000	14
tr|E9PTE5|E9PTE5_RAT;tr|A0JPQ6|A0JPQ6_RAT	tr|E9PTE5|E9PTE5_RAT;tr|A0JPQ6|A0JPQ6_RAT	152.95	1370	2	2	2	3	By MS/MS	1.3	3822200	0	1	1	1	2	By MS/MS	0.7	16204000	3
tr|Q3T1I0|Q3T1I0_RAT;tr|E9PTF3|E9PTF3_RAT	tr|Q3T1I0|Q3T1I0_RAT;tr|E9PTF3|E9PTF3_RAT	73.793	644	1	1	1	4	By matching	2.6	1654400	0	1	1	1		By MS/MS	2.6	12872000	2
tr|Q6DUH4|Q6DUH4_RAT;tr|E9PTG1|E9PTG1_RAT;tr|A0A0G2JUS4|A0A0G2JUS4_RAT	tr|Q6DUH4|Q6DUH4_RAT;tr|E9PTG1|E9PTG1_RAT;tr|A0A0G2JUS4|A0A0G2JUS4_RAT	182.16	1597	6	3	3	9	By MS/MS	4	14659000	4	10	5	5	5	By MS/MS	6.5	61306000	7
tr|Q5PQR0|Q5PQR0_RAT;tr|E9PTI6|E9PTI6_RAT	tr|Q5PQR0|Q5PQR0_RAT;tr|E9PTI6|E9PTI6_RAT	31.049	295	9	9	9	64	By MS/MS	26.8	1116400000	24	10	10	10		By MS/MS	28.8	823280000	46
tr|Q9JKZ8|Q9JKZ8_RAT;tr|Q923T0|Q923T0_RAT;tr|E9PTJ1|E9PTJ1_RAT	tr|Q9JKZ8|Q9JKZ8_RAT;tr|Q923T0|Q923T0_RAT;tr|E9PTJ1|E9PTJ1_RAT	48.16	441	2	2	2	6	By MS/MS	4.8	4272300	1	2	2	2	1	By MS/MS	4.8	22847000	9
tr|E9PU01|E9PU01_RAT;tr|O88747|O88747_RAT	tr|E9PU01|E9PU01_RAT	218.18	1921	11	11	8	14	By MS/MS	5.8	3974900	8	13	13	11	31	By MS/MS	7.9	86629000	25
tr|O88629|O88629_RAT;tr|F1LM37|F1LM37_RAT;tr|F1LSC3|F1LSC3_RAT	tr|O88629|O88629_RAT;tr|F1LM37|F1LM37_RAT;tr|F1LSC3|F1LSC3_RAT	19.38	173	1	1	1	3	By MS/MS	8.1	0	1	2	2	2		By MS/MS	13.3	0	2
tr|F1LM38|F1LM38_RAT;tr|Q56A23|Q56A23_RAT	tr|F1LM38|F1LM38_RAT;tr|Q56A23|Q56A23_RAT	58.356	544	0	0	0	1		0	0	0	1	1	1		By MS/MS	1.7	1802800	1
tr|F1LM66|F1LM66_RAT;tr|Q5EB83|Q5EB83_RAT;tr|A0A1W2Q6N7|A0A1W2Q6N7_RAT	tr|F1LM66|F1LM66_RAT;tr|Q5EB83|Q5EB83_RAT	109.35	971	9	9	9	19	By MS/MS	12.8	97521000	14	19	19	18	107	By MS/MS	27.1	565420000	99
tr|F1LMV6|F1LMV6_RAT	tr|F1LMV6|F1LMV6_RAT	332.39	2877	5	5	5	16	By MS/MS	1.6	14259000	3	7	7	7	4	By MS/MS	2.2	51176000	14
tr|F1LNF1|F1LNF1_RAT;tr|F1LM82|F1LM82_RAT;sp|A7VJC2-4|ROA2_RAT;sp|A7VJC2|ROA2_RAT;sp|A7VJC2-3|ROA2_RAT;sp|A7VJC2-2|ROA2_RAT;tr|B2GV69|B2GV69_RAT	tr|F1LNF1|F1LNF1_RAT;tr|F1LM82|F1LM82_RAT;sp|A7VJC2-4|ROA2_RAT;sp|A7VJC2|ROA2_RAT;sp|A7VJC2-3|ROA2_RAT;sp|A7VJC2-2|ROA2_RAT	37.297	352	17	17	16	257	By MS/MS	48.6	12496000000	147	21	21	20	28	By MS/MS	55.4	23796000000	173
tr|F1LNL2|F1LNL2_RAT;tr|F1M7H3|F1M7H3_RAT;tr|B2RYQ9|B2RYQ9_RAT	tr|F1LNL2|F1LNL2_RAT;tr|F1M7H3|F1M7H3_RAT;tr|B2RYQ9|B2RYQ9_RAT	116.65	995	8	8	6	25	By MS/MS	7.2	19494000	12	13	13	10	27	By MS/MS	12.5	158820000	38
tr|F1LNP1|F1LNP1_RAT;tr|A0A1B0GWS8|A0A1B0GWS8_RAT;tr|A0A1B0GWZ0|A0A1B0GWZ0_RAT;tr|Q8CHN9|Q8CHN9_RAT	tr|F1LNP1|F1LNP1_RAT;tr|A0A1B0GWS8|A0A1B0GWS8_RAT;tr|A0A1B0GWZ0|A0A1B0GWZ0_RAT;tr|Q8CHN9|Q8CHN9_RAT	190.26	1751	2	1	1	6	By MS/MS	1.5	14517000	3	4	3	3	1	By MS/MS	2.7	44309000	6
tr|F1LPP2|F1LPP2_RAT	tr|F1LPP2|F1LPP2_RAT	85.414	750	0	0	0	2		0	0	0	1	1	1		By MS/MS	1.2	0	2
tr|F1LPP8|F1LPP8_RAT;tr|Q2KMK7|Q2KMK7_RAT;tr|Q2KML0|Q2KML0_RAT;tr|Q2KML1|Q2KML1_RAT;tr|Q2KMK9|Q2KMK9_RAT	tr|F1LPP8|F1LPP8_RAT;tr|Q2KMK7|Q2KMK7_RAT;tr|Q2KML0|Q2KML0_RAT;tr|Q2KML1|Q2KML1_RAT;tr|Q2KMK9|Q2KMK9_RAT	207.2	1835	8	6	5	20	By MS/MS	4.6	35621000	8	13	12	10	24	By MS/MS	7.9	158060000	27
tr|F1LRC6|F1LRC6_RAT	tr|F1LRC6|F1LRC6_RAT	171.48	1541	0	0	0	3		0	0	0	2	2	2		By MS/MS	1.4	15407000	2
tr|Q4G037|Q4G037_RAT;tr|F1LRQ6|F1LRQ6_RAT	tr|Q4G037|Q4G037_RAT;tr|F1LRQ6|F1LRQ6_RAT	29.037	250	3	3	3	12	By MS/MS	10.8	27182000	7	4	4	4	1	By MS/MS	15.2	57773000	5
tr|F1LT09|F1LT09_RAT	tr|F1LT09|F1LT09_RAT	145.41	1331	2	2	2	11	By MS/MS	1.6	14015000	2	4	4	4	1	By MS/MS	3	62947000	7
tr|F1LT42|F1LT42_RAT	tr|F1LT42|F1LT42_RAT	61.351	551	1	1	1	4	By matching	1.6	1759000	0	2	2	2		By MS/MS	3.3	8214300	4
tr|F1LT49|F1LT49_RAT	tr|F1LT49|F1LT49_RAT	63.53	580	1	1	1	4	By matching	1.2	1377900	0	2	2	2		By MS/MS	3.6	10664000	2
tr|F1LTJ8|F1LTJ8_RAT	tr|F1LTJ8|F1LTJ8_RAT	99.026	867	3	3	3	2	By MS/MS	3.1	5772400	3	3	3	3	10	By MS/MS	4.6	29165000	5
tr|F1LU48|F1LU48_RAT	tr|F1LU48|F1LU48_RAT	35.011	313	2	2	2	8	By MS/MS	6.1	37777000	5	2	2	2		By MS/MS	6.1	53881000	9
tr|F1LV13|F1LV13_RAT;tr|F1M3D3|F1M3D3_RAT;sp|Q62826|HNRPM_RAT;sp|Q62826-2|HNRPM_RAT;tr|A0A0G2JVD4|A0A0G2JVD4_RAT	tr|F1LV13|F1LV13_RAT;tr|F1M3D3|F1M3D3_RAT;sp|Q62826|HNRPM_RAT;sp|Q62826-2|HNRPM_RAT	73.721	690	23	23	23	86	By MS/MS	34.1	979580000	44	21	21	21	11	By MS/MS	30.9	1418100000	42
tr|F1LVV4|F1LVV4_RAT	tr|F1LVV4|F1LVV4_RAT	46.652	427	4	4	4	17	By MS/MS	9.1	15181000	15	5	5	5	1	By MS/MS	13.1	25073000	15
tr|F1LWZ8|F1LWZ8_RAT	tr|F1LWZ8|F1LWZ8_RAT	99.496	914	3	3	3	14	By MS/MS	3.3	3140900	6	4	4	4	2	By MS/MS	6.1	33089000	8
tr|F1LXS6|F1LXS6_RAT;tr|A0A0G2K0L6|A0A0G2K0L6_RAT;tr|A0A0G2JWV8|A0A0G2JWV8_RAT	tr|F1LXS6|F1LXS6_RAT;tr|A0A0G2K0L6|A0A0G2K0L6_RAT;tr|A0A0G2JWV8|A0A0G2JWV8_RAT	23.699	204	1	1	1	5	By MS/MS	4.9	10359000	1	2	2	2		By MS/MS	10.8	23269000	2
tr|F1LY09|F1LY09_RAT	tr|F1LY09|F1LY09_RAT	35.833	315	3	3	3	10	By MS/MS	9.5	31136000	5	4	4	4		By MS/MS	13	23202000	3
tr|F1M040|F1M040_RAT	tr|F1M040|F1M040_RAT	49.247	446	3	0	0	2	By matching	6.7	0	0	4	1	1		By MS/MS	8.7	0	2
tr|M0RD44|M0RD44_RAT;tr|F1M0H0|F1M0H0_RAT	tr|M0RD44|M0RD44_RAT;tr|F1M0H0|F1M0H0_RAT	128.34	1145	0	0	0	1		0	0	0	1	1	1		By MS/MS	1.1	0	1
tr|F1M0V0|F1M0V0_RAT	tr|F1M0V0|F1M0V0_RAT	107.28	969	0	0	0	4		0	0	0	2	2	2		By MS/MS	2.3	16220000	3
tr|F1M1R4|F1M1R4_RAT	tr|F1M1R4|F1M1R4_RAT	118.68	1060	2	1	1	3	By MS/MS	2.2	5097600	1	2	1	1		By MS/MS	2.1	0	1
tr|F1M1R7|F1M1R7_RAT	tr|F1M1R7|F1M1R7_RAT	35.769	317	2	2	2	7	By MS/MS	6.6	21042000	1	2	2	2	2	By MS/MS	7.3	10542000	2
tr|F1M3B3|F1M3B3_RAT;tr|D3Z8C5|D3Z8C5_RAT	tr|F1M3B3|F1M3B3_RAT	199.38	1758	0	0	0	1		0	0	0	3	3	3	3	By MS/MS	1.8	1578600	3
tr|F1M3H8|F1M3H8_RAT	tr|F1M3H8|F1M3H8_RAT	30.076	301	8	8	8	58	By MS/MS	29.6	904090000	31	8	8	8	5	By MS/MS	35.2	782800000	45
tr|F1M3P6|F1M3P6_RAT	tr|F1M3P6|F1M3P6_RAT	70.288	606	6	6	6	17	By MS/MS	10.1	39116000	6	4	4	4		By MS/MS	5.9	91821000	4
tr|F1M4H5|F1M4H5_RAT	tr|F1M4H5|F1M4H5_RAT	49.017	491	3	3	3	14	By MS/MS	6.1	76632000	3	5	5	3		By MS/MS	10.4	111330000	11
tr|F1M4W7|F1M4W7_RAT	tr|F1M4W7|F1M4W7_RAT	72.166	625	3	1	1	1	By MS/MS	6.1	0	1	5	1	1	2	By MS/MS	10.9	1335000	1
tr|F1M6K4|F1M6K4_RAT	tr|F1M6K4|F1M6K4_RAT	76.514	694	0	0	0	2		0	0	0	1	1	1		By MS/MS	1.6	12875000	2
tr|F1M6N0|F1M6N0_RAT	tr|F1M6N0|F1M6N0_RAT	29.245	284	2	2	2	5	By MS/MS	16.2	21069000	1	2	2	2	5	By MS/MS	16.2	56737000	9
tr|F1M842|F1M842_RAT	tr|F1M842|F1M842_RAT	212.86	1972	10	10	10	41	By MS/MS	6.9	52889000	7	18	18	18	26	By MS/MS	12.7	364260000	35
tr|F1M853|F1M853_RAT	tr|F1M853|F1M853_RAT	157.5	1453	2	2	2	7	By MS/MS	1.2	1129500	1	4	4	4	3	By MS/MS	2.4	33227000	6
tr|Q6TUE4|Q6TUE4_RAT;tr|F1M994|F1M994_RAT;sp|Q63627|SCAF4_RAT	tr|Q6TUE4|Q6TUE4_RAT;tr|F1M994|F1M994_RAT;sp|Q63627|SCAF4_RAT	98.885	919	1	1	1		By MS/MS	1.1	0	1	2	2	2	5	By MS/MS	2.8	0	4
tr|Q66H32|Q66H32_RAT;tr|F1MAA5|F1MAA5_RAT	tr|Q66H32|Q66H32_RAT;tr|F1MAA5|F1MAA5_RAT	46.406	431	4	4	4	13	By MS/MS	10.4	5401900	1	4	4	4	5	By MS/MS	10.4	152260000	10
tr|F1MAJ8|F1MAJ8_RAT	tr|F1MAJ8|F1MAJ8_RAT	63.193	568	0	0	0	3		0	0	0	2	2	2		By MS/MS	3.7	6449500	4
tr|F1MAK9|F1MAK9_RAT;tr|Q5U2Q9|Q5U2Q9_RAT	tr|F1MAK9|F1MAK9_RAT	93.342	824	2	2	2	6	By MS/MS	4	4361700	2	2	2	2	1	By MS/MS	2.8	2336300	2
tr|F2Z3Q8|F2Z3Q8_RAT;sp|P52296|IMB1_RAT	tr|F2Z3Q8|F2Z3Q8_RAT;sp|P52296|IMB1_RAT	97.183	876	2	2	2	14	By MS/MS	3.2	10929000	2	7	7	7	6	By MS/MS	9.8	123970000	29
tr|F2Z3T0|F2Z3T0_RAT;sp|Q4V8C8|CDC73_RAT	tr|F2Z3T0|F2Z3T0_RAT;sp|Q4V8C8|CDC73_RAT	60.576	531	10	10	10	36	By MS/MS	17.3	78145000	12	9	9	9		By MS/MS	15.6	148600000	18
tr|F2Z3T9|F2Z3T9_RAT;tr|Q5EB64|Q5EB64_RAT	tr|F2Z3T9|F2Z3T9_RAT	53.12	471	4	4	4	23	By MS/MS	10.2	66129000	16	5	5	5	5	By MS/MS	14.9	203000000	25
tr|F7EMB2|F7EMB2_RAT;tr|Q6QI16|Q6QI16_RAT;tr|Q7TQ71|Q7TQ71_RAT	tr|F7EMB2|F7EMB2_RAT;tr|Q6QI16|Q6QI16_RAT	28.17	244	3	3	3	11	By MS/MS	10.2	73767000	3	3	3	3		By MS/MS	10.2	96463000	3
tr|Q75QC4|Q75QC4_RAT;tr|Q75QC7|Q75QC7_RAT;tr|Q75QC5|Q75QC5_RAT;tr|F7EXH3|F7EXH3_RAT;tr|Q75QC6|Q75QC6_RAT;tr|F7FKH2|F7FKH2_RAT	tr|Q75QC4|Q75QC4_RAT;tr|Q75QC7|Q75QC7_RAT;tr|Q75QC5|Q75QC5_RAT;tr|F7EXH3|F7EXH3_RAT;tr|Q75QC6|Q75QC6_RAT;tr|F7FKH2|F7FKH2_RAT	59.546	508	1	1	1	5	By matching	1.6	1239500	0	2	2	2		By MS/MS	3.1	39817000	3
tr|Q569A4|Q569A4_RAT;tr|F7F855|F7F855_RAT	tr|Q569A4|Q569A4_RAT;tr|F7F855|F7F855_RAT	14.558	133	3	3	3	5	By MS/MS	12.8	0	4	1	1	1		By MS/MS	6	0	1
tr|F7FF45|F7FF45_RAT;tr|F1LW91|F1LW91_RAT;tr|Q4G051|Q4G051_RAT	tr|F7FF45|F7FF45_RAT;tr|F1LW91|F1LW91_RAT	234.94	2091	12	12	12	12	By MS/MS	6.4	25408000	12	17	17	17	50	By MS/MS	9.1	51435000	39
tr|G3V661|G3V661_RAT	tr|G3V661|G3V661_RAT	170.29	1476	3	3	3	10	By MS/MS	2	8116900	1	9	9	9	10	By MS/MS	6	18033000	16
tr|G3V678|G3V678_RAT	tr|G3V678|G3V678_RAT	17.143	150	1	1	1	4	By MS/MS	8.7	33225000	2	1	1	1	1	By MS/MS	8.7	46807000	2
tr|Q920J5|Q920J5_RAT;tr|G3V6B5|G3V6B5_RAT	tr|Q920J5|Q920J5_RAT;tr|G3V6B5|G3V6B5_RAT	42.82	380	1	1	1	4	By MS/MS	2.9	2247000	1	1	1	1	1	By MS/MS	2.9	7743900	2
tr|G3V6H2|G3V6H2_RAT;tr|Q4FZS3|Q4FZS3_RAT	tr|G3V6H2|G3V6H2_RAT	273.61	2335	22	22	22	34	By MS/MS	10.8	189540000	31	39	39	39	270	By MS/MS	18.8	770370000	328
tr|Q3B8P6|Q3B8P6_RAT;tr|G3V6U3|G3V6U3_RAT	tr|Q3B8P6|Q3B8P6_RAT;tr|G3V6U3|G3V6U3_RAT	23.762	209	1	1	1	4	By MS/MS	4.3	8576700	2	1	1	1		By MS/MS	4.3	8314400	2
tr|Q499P4|Q499P4_RAT;tr|G3V6W7|G3V6W7_RAT	tr|Q499P4|Q499P4_RAT;tr|G3V6W7|G3V6W7_RAT	77.633	685	1	1	1	6	By matching	1.5	1119000	0	3	3	3		By MS/MS	5.3	19000000	7
tr|Q4KLK2|Q4KLK2_RAT;tr|G3V751|G3V751_RAT	tr|Q4KLK2|Q4KLK2_RAT;tr|G3V751|G3V751_RAT	8.0378	75	0	0	0	2		0	0	0	1	1	1		By MS/MS	20	0	2
tr|G3V798|G3V798_RAT;tr|B1H240|B1H240_RAT	tr|G3V798|G3V798_RAT	55.674	488	5	1	1	7	By MS/MS	9.6	0	1	8	5	5	21	By MS/MS	14.3	145740000	23
tr|G3V7B0|G3V7B0_RAT;tr|Q4G021|Q4G021_RAT	tr|G3V7B0|G3V7B0_RAT;tr|Q4G021|Q4G021_RAT	80.856	714	1	1	1	5	By matching	1.4	770450	0	2	2	2	1	By MS/MS	3.4	15845000	6
tr|Q3MHS8|Q3MHS8_RAT;tr|G3V7F6|G3V7F6_RAT	tr|Q3MHS8|Q3MHS8_RAT;tr|G3V7F6|G3V7F6_RAT	17.595	153	3	3	3	12	By MS/MS	15.7	162690000	8	2	2	2	1	By MS/MS	9.2	254450000	6
tr|G3V7T6|G3V7T6_RAT;tr|Q9ET34|Q9ET34_RAT	tr|G3V7T6|G3V7T6_RAT	145.83	1304	13	13	13	46	By MS/MS	12.9	123690000	21	18	18	18	62	By MS/MS	16.6	712250000	95
tr|G3V7U4|G3V7U4_RAT;sp|P70615|LMNB1_RAT	tr|G3V7U4|G3V7U4_RAT;sp|P70615|LMNB1_RAT	66.686	587	26	26	25	165	By MS/MS	42.2	1421600000	96	37	37	35	86	By MS/MS	52.6	8218900000	213
tr|G3V7Z8|G3V7Z8_RAT	tr|G3V7Z8|G3V7Z8_RAT	32.31	302	2	2	2	8	By MS/MS	6.3	0	2	4	4	4	1	By MS/MS	10.3	12005000	6
tr|Q2QC85|Q2QC85_RAT;tr|G3V829|G3V829_RAT	tr|Q2QC85|Q2QC85_RAT;tr|G3V829|G3V829_RAT	61.408	569	7	7	7	29	By MS/MS	14.8	42467000	10	8	8	8	4	By MS/MS	16	154500000	20
tr|G3V8L3|G3V8L3_RAT;sp|P48679|LMNA_RAT;tr|A0A0G2JTC5|A0A0G2JTC5_RAT;tr|P70482|P70482_RAT;tr|Q6P6U3|Q6P6U3_RAT;tr|A0A0G2K3R2|A0A0G2K3R2_RAT;tr|A0A1B0GWU9|A0A1B0GWU9_RAT	tr|G3V8L3|G3V8L3_RAT;sp|P48679|LMNA_RAT;tr|A0A0G2JTC5|A0A0G2JTC5_RAT;tr|P70482|P70482_RAT;tr|Q6P6U3|Q6P6U3_RAT;tr|A0A0G2K3R2|A0A0G2K3R2_RAT;tr|A0A1B0GWU9|A0A1B0GWU9_RAT	74.311	665	26	25	25	140	By MS/MS	36.4	950600000	85	33	32	32	19	By MS/MS	44.1	6482500000	152
tr|G3V8Q2|G3V8Q2_RAT	tr|G3V8Q2|G3V8Q2_RAT	56.257	506	12	1	1	4	By MS/MS	22.9	8756300	4	16	1	1		By MS/MS	34.4	20153000	2
tr|Q5EB93|Q5EB93_RAT;tr|G3V8R7|G3V8R7_RAT	tr|Q5EB93|Q5EB93_RAT;tr|G3V8R7|G3V8R7_RAT	52.572	491	0	0	0	2		0	0	0	1	1	1		By MS/MS	2.4	0	2
tr|G3V8T4|G3V8T4_RAT;sp|Q9ESW0|DDB1_RAT	tr|G3V8T4|G3V8T4_RAT;sp|Q9ESW0|DDB1_RAT	126.94	1140	2	2	2	7	By MS/MS	1.7	1053100	2	4	4	4	6	By MS/MS	3.8	10639000	8
tr|Q4QQS4|Q4QQS4_RAT;tr|G3V8T5|G3V8T5_RAT	tr|Q4QQS4|Q4QQS4_RAT;tr|G3V8T5|G3V8T5_RAT	51.146	463	10	10	10	38	By MS/MS	20.7	120070000	16	11	11	11	5	By MS/MS	25.1	227500000	20
tr|G3V8Y5|G3V8Y5_RAT	tr|G3V8Y5|G3V8Y5_RAT	133.9	1174	3	3	3	4	By MS/MS	2.3	3663800	2	6	6	6	17	By MS/MS	4.5	40367000	17
tr|G3V920|G3V920_RAT	tr|G3V920|G3V920_RAT	74.805	674	1	1	1	2	By MS/MS	2.4	0	1	1	1	1	1	By MS/MS	1.2	27866000	2
tr|G3V953|G3V953_RAT;tr|Q5EB85|Q5EB85_RAT	tr|G3V953|G3V953_RAT	199.85	1789	1	1	1	5	By matching	0.5	901830	0	3	3	3		By MS/MS	1.6	12347000	4
tr|G3V997|G3V997_RAT;sp|Q9ESI7|DCX_RAT	tr|G3V997|G3V997_RAT;sp|Q9ESI7|DCX_RAT	40.543	365	6	4	4	10	By MS/MS	17.3	25065000	4	5	3	3		By MS/MS	14	38644000	2
tr|Q5EBB0|Q5EBB0_RAT;tr|G3V9A3|G3V9A3_RAT;tr|Q68FS0|Q68FS0_RAT	tr|Q5EBB0|Q5EBB0_RAT;tr|G3V9A3|G3V9A3_RAT;tr|Q68FS0|Q68FS0_RAT	27.916	248	2	1	1	4	By MS/MS	6	43070000	2	1	1	1	1	By MS/MS	3.2	137820000	3
tr|G3V9I9|G3V9I9_RAT	tr|G3V9I9|G3V9I9_RAT	69.235	610	0	0	0	5		0	0	0	3	3	2		By MS/MS	7.7	14562000	3
tr|G3V9N1|G3V9N1_RAT;sp|Q562B5|PGAM5_RAT	tr|G3V9N1|G3V9N1_RAT;sp|Q562B5|PGAM5_RAT	32	288	2	2	2	8	By MS/MS	7.6	9698900	5	2	2	2		By MS/MS	7.6	33516000	3
tr|I6L9G6|I6L9G6_RAT	tr|I6L9G6|I6L9G6_RAT	32.147	285	9	9	9	53	By MS/MS	26.3	1134800000	21	10	10	10	3	By MS/MS	31.2	235520000	33
tr|J3KTS0|J3KTS0_RAT	tr|J3KTS0|J3KTS0_RAT	52.349	467	1	1	1	3	By matching	1.5	6632500	0	1	1	1		By MS/MS	1.5	59704000	1
tr|M0R3M4|M0R3M4_RAT;tr|D4A054|D4A054_RAT	tr|M0R3M4|M0R3M4_RAT;tr|D4A054|D4A054_RAT	344.39	3088	10	10	10	39	By MS/MS	4	20628000	8	19	19	19	10	By MS/MS	7.1	323770000	36
tr|M0R3M8|M0R3M8_RAT	tr|M0R3M8|M0R3M8_RAT	143.13	1293	1	1	1	4	By MS/MS	0.9	0	1	3	3	3	3	By MS/MS	2.6	12544000	6
tr|M0R3R6|M0R3R6_RAT;tr|M0R9Q1|M0R9Q1_RAT	tr|M0R3R6|M0R3R6_RAT;tr|M0R9Q1|M0R9Q1_RAT	61.395	601	7	7	7	26	By MS/MS	11.5	624240000	26	5	5	5	1	By MS/MS	7.5	764540000	19
tr|M0R3Z8|M0R3Z8_RAT	tr|M0R3Z8|M0R3Z8_RAT	105.76	962	7	7	7	30	By MS/MS	10.3	83030000	17	9	9	9	7	By MS/MS	11.4	282030000	23
tr|M0R436|M0R436_RAT	tr|M0R436|M0R436_RAT	29.753	257	0	0	0	1		0	0	0	1	1	1		By MS/MS	5.4	0	1
tr|M0R462|M0R462_RAT	tr|M0R462|M0R462_RAT	60.797	547	0	0	0	1		0	0	0	1	1	1		By MS/MS	2	0	1
tr|M0R756|M0R756_RAT;tr|M0R4R2|M0R4R2_RAT	tr|M0R756|M0R756_RAT;tr|M0R4R2|M0R4R2_RAT	111.01	1010	2	2	2	2	By MS/MS	2.1	0	2	0	0	0			0	0	0
tr|M0R565|M0R565_RAT;tr|A0A096MJB3|A0A096MJB3_RAT;tr|A0A096MJT9|A0A096MJT9_RAT	tr|M0R565|M0R565_RAT;tr|A0A096MJB3|A0A096MJB3_RAT	35.132	313	2	2	2	7	By MS/MS	8.6	12749000	2	2	2	2	1	By MS/MS	8.9	18791000	3
tr|M0R6E6|M0R6E6_RAT	tr|M0R6E6|M0R6E6_RAT	89.964	790	4	1	1	5	By MS/MS	7.5	10751000	2	7	2	2	1	By MS/MS	9.9	100840000	4
tr|M0R735|M0R735_RAT	tr|M0R735|M0R735_RAT	62.672	562	12	8	2	22	By MS/MS	28.6	34606000	11	14	8	2	14	By MS/MS	27	115590000	24
tr|M0R7B4|M0R7B4_RAT	tr|M0R7B4|M0R7B4_RAT	22.233	220	8	8	0	56	By MS/MS	24.5	6378900000	32	8	8	1	5	By MS/MS	31.8	1438900000	34
tr|M0R7E6|M0R7E6_RAT	tr|M0R7E6|M0R7E6_RAT	54.984	489	2	2	2	10	By matching	4.3	4337300	0	5	5	5	10	By MS/MS	13.5	80035000	14
tr|M0R7Q3|M0R7Q3_RAT;tr|F1LNW1|F1LNW1_RAT	tr|M0R7Q3|M0R7Q3_RAT;tr|F1LNW1|F1LNW1_RAT	51.954	465	0	0	0	3		0	0	0	2	2	2		By MS/MS	4.7	0	3
tr|M0R907|M0R907_RAT	tr|M0R907|M0R907_RAT	13.916	126	2	2	2	9	By MS/MS	15.1	82682000	9	2	2	2		By MS/MS	15.1	245040000	15
tr|M0R991|M0R991_RAT	tr|M0R991|M0R991_RAT	164.95	1470	0	0	0	2		0	0	0	1	1	1		By MS/MS	0.7	0	2
tr|M0RAP6|M0RAP6_RAT	tr|M0RAP6|M0RAP6_RAT	169.63	1506	2	2	2	9	By matching	1.2	3601400	0	3	3	3		By MS/MS	1.8	28442000	7
tr|M0RAR7|M0RAR7_RAT	tr|M0RAR7|M0RAR7_RAT	52.956	481	1	1	1	4	By matching	1.7	829650	0	2	2	2		By MS/MS	4.4	4874800	3
tr|M0RBT5|M0RBT5_RAT	tr|M0RBT5|M0RBT5_RAT	38.856	332	2	2	2	5	By MS/MS	5.7	11532000	2	1	1	1		By matching	2.7	28035000	0
tr|M0RC12|M0RC12_RAT;tr|M0R7D1|M0R7D1_RAT;sp|Q5XI01|LARP7_RAT	tr|M0RC12|M0RC12_RAT;tr|M0R7D1|M0R7D1_RAT;sp|Q5XI01|LARP7_RAT	43.382	389	1	1	1	13	By matching	3.1	3918700	0	7	7	7	2	By MS/MS	21.9	26298000	11
tr|M0RDD7|M0RDD7_RAT	tr|M0RDD7|M0RDD7_RAT	22.136	203	1	1	1	2	By MS/MS	6.4	0	1	1	1	1		By MS/MS	6.4	0	1
tr|O70187|O70187_RAT;tr|O70186|O70186_RAT;tr|O70185|O70185_RAT	tr|O70187|O70187_RAT;tr|O70186|O70186_RAT;tr|O70185|O70185_RAT	47.498	420	5	5	3	12	By MS/MS	12.6	127240000	7	3	3	1	1	By MS/MS	7.9	245030000	5
tr|Q9QY87|Q9QY87_RAT;tr|O70188|O70188_RAT	tr|Q9QY87|Q9QY87_RAT;tr|O70188|O70188_RAT	16.671	144	1	0	0	2	By matching	7.6	0	0	3	2	2		By MS/MS	23.6	1927000	2
tr|Q9QX80|Q9QX80_RAT;tr|Q9Z0U8|Q9Z0U8_RAT;tr|O88311|O88311_RAT;tr|Q9QX81|Q9QX81_RAT	tr|Q9QX80|Q9QX80_RAT;tr|Q9Z0U8|Q9Z0U8_RAT;tr|O88311|O88311_RAT;tr|Q9QX81|Q9QX81_RAT	30.853	285	3	2	2	24	By MS/MS	13	451890000	11	3	2	2	1	By MS/MS	13	910570000	11
tr|Q9QUI9|Q9QUI9_RAT;tr|O88768|O88768_RAT;tr|A0A0G2K7U5|A0A0G2K7U5_RAT;tr|Q63629|Q63629_RAT	tr|Q9QUI9|Q9QUI9_RAT;tr|O88768|O88768_RAT;tr|A0A0G2K7U5|A0A0G2K7U5_RAT;tr|Q63629|Q63629_RAT	43.383	374	0	0	0	2		0	0	0	2	2	2		By MS/MS	4.5	0	2
tr|Q0MQL8|Q0MQL8_RAT	tr|Q0MQL8|Q0MQL8_RAT	15.199	136	1	1	1	3	By MS/MS	6.6	242930000	4	1	1	1		By MS/MS	6.6	200400000	2
tr|Q0ZFS5|Q0ZFS5_RAT;tr|Q0D2G9|Q0D2G9_RAT	tr|Q0ZFS5|Q0ZFS5_RAT;tr|Q0D2G9|Q0D2G9_RAT	87.012	793	2	2	2	8	By MS/MS	3.2	12683000	3	2	2	2	3	By MS/MS	2.8	30455000	7
tr|Q14TE9|Q14TE9_RAT;tr|A0A0G2JUF8|A0A0G2JUF8_RAT;sp|P41516|TOP2A_RAT;tr|A0A0G2JWP8|A0A0G2JWP8_RAT;tr|Q63177|Q63177_RAT;tr|Q63176|Q63176_RAT	tr|Q14TE9|Q14TE9_RAT	181.96	1614	21	21	21	80	By MS/MS	16	155450000	21	37	37	37	146	By MS/MS	26.3	917110000	216
tr|Q1RP75|Q1RP75_RAT	tr|Q1RP75|Q1RP75_RAT	23.356	198	0	0	0	2		0	0	0	1	1	1		By MS/MS	5.6	0	2
tr|Q32PZ0|Q32PZ0_RAT	tr|Q32PZ0|Q32PZ0_RAT	42.234	382	1	1	1	4	By MS/MS	2.4	5287900	1	1	1	1		By MS/MS	2.4	17268000	3
tr|Q3KR55|Q3KR55_RAT	tr|Q3KR55|Q3KR55_RAT	27.815	239	4	4	2	20	By MS/MS	15.9	470840000	11	3	3	2		By MS/MS	12.6	869830000	16
tr|Q3MHS9|Q3MHS9_RAT;tr|Q5BJY2|Q5BJY2_RAT;tr|Q6AYJ7|Q6AYJ7_RAT	tr|Q3MHS9|Q3MHS9_RAT;tr|Q5BJY2|Q5BJY2_RAT;tr|Q6AYJ7|Q6AYJ7_RAT	58.017	531	1	1	1	5	By matching	1.5	870920	0	2	2	2		By MS/MS	3.4	5679100	2
tr|Q498C9|Q498C9_RAT	tr|Q498C9|Q498C9_RAT	49.777	464	2	2	2	10	By MS/MS	5.4	28784000	4	2	2	2		By MS/MS	5.4	105970000	4
tr|Q4FZS1|Q4FZS1_RAT	tr|Q4FZS1|Q4FZS1_RAT	40.412	366	2	2	2	5	By MS/MS	5.7	9970800	3	1	1	1		By matching	3	1295000	0
tr|Q4FZS2|Q4FZS2_RAT;tr|D4A567|D4A567_RAT;tr|Q7TP72|Q7TP72_RAT	tr|Q4FZS2|Q4FZS2_RAT	36.954	326	7	7	7	37	By MS/MS	22.4	498220000	22	5	5	5		By MS/MS	16.6	802230000	25
tr|Q4KLI0|Q4KLI0_RAT	tr|Q4KLI0|Q4KLI0_RAT	43.158	376	7	7	7	30	By MS/MS	22.9	211950000	13	6	6	6	2	By MS/MS	16.5	163230000	12
tr|Q4KLI7|Q4KLI7_RAT;tr|A0A0G2K2X3|A0A0G2K2X3_RAT;tr|Q6TUF1|Q6TUF1_RAT	tr|Q4KLI7|Q4KLI7_RAT;tr|A0A0G2K2X3|A0A0G2K2X3_RAT	58.841	501	6	6	6	29	By MS/MS	15.4	42916000	15	9	9	9	5	By MS/MS	19.8	221220000	56
tr|Q4KLJ3|Q4KLJ3_RAT	tr|Q4KLJ3|Q4KLJ3_RAT	83.868	734	1	1	1	5	By matching	1.6	263820	0	2	2	2		By MS/MS	2.7	10768000	5
tr|Q4KLK7|Q4KLK7_RAT;tr|Q5RJN5|Q5RJN5_RAT	tr|Q4KLK7|Q4KLK7_RAT;tr|Q5RJN5|Q5RJN5_RAT	65.399	588	9	9	9	49	By MS/MS	16.8	132080000	28	11	11	11	19	By MS/MS	20.7	1036200000	64
tr|Q4KLZ3|Q4KLZ3_RAT	tr|Q4KLZ3|Q4KLZ3_RAT	43.086	405	1	1	1	9	By MS/MS	3.7	91314000	3	2	2	2		By MS/MS	6.4	138120000	7
tr|Q4KM38|Q4KM38_RAT	tr|Q4KM38|Q4KM38_RAT	19.971	164	2	2	2	12	By MS/MS	11	30956000	3	5	5	3		By MS/MS	24.4	121300000	8
tr|Q4KM71|Q4KM71_RAT;tr|A0A0G2K8K0|A0A0G2K8K0_RAT;tr|O54725|O54725_RAT	tr|Q4KM71|Q4KM71_RAT;tr|A0A0G2K8K0|A0A0G2K8K0_RAT	75.486	699	14	14	13	79	By MS/MS	17.5	1010200000	37	24	24	23	168	By MS/MS	33.5	6889400000	247
tr|Q4KM87|Q4KM87_RAT	tr|Q4KM87|Q4KM87_RAT	47.42	429	3	1	1	3	By MS/MS	8.6	0	1	3	1	1		By MS/MS	7.7	68058000	0
tr|Q4V8E1|Q4V8E1_RAT	tr|Q4V8E1|Q4V8E1_RAT	65.26	593	1	1	1	7	By matching	1.7	5831900	0	3	3	3		By MS/MS	5.7	3775100	4
tr|Q566E4|Q566E4_RAT;tr|Q811S1|Q811S1_RAT	tr|Q566E4|Q566E4_RAT;tr|Q811S1|Q811S1_RAT	70.873	632	18	18	12	136	By MS/MS	33.2	643220000	44	26	26	17	92	By MS/MS	43.8	5802300000	238
tr|Q568Y6|Q568Y6_RAT	tr|Q568Y6|Q568Y6_RAT	53.173	468	2	2	2	5	By MS/MS	4.3	18017000	2	2	2	2		By MS/MS	4.3	39106000	1
tr|Q56R17|Q56R17_RAT	tr|Q56R17|Q56R17_RAT	57.922	521	0	0	0	5		0	0	0	3	2	2		By MS/MS	7.7	7989000	4
tr|Q56R18|Q56R18_RAT	tr|Q56R18|Q56R18_RAT	57.772	521	0	0	0	6		0	0	0	4	4	3		By MS/MS	13.2	19748000	6
tr|Q5BJN3|Q5BJN3_RAT;tr|Q5PQR7|Q5PQR7_RAT	tr|Q5BJN3|Q5BJN3_RAT;tr|Q5PQR7|Q5PQR7_RAT	43.388	392	1	1	0	6	By MS/MS	2.3	56506000	6	3	3	2		By MS/MS	8.7	125410000	10
tr|Q5BJP4|Q5BJP4_RAT	tr|Q5BJP4|Q5BJP4_RAT	58.683	524	4	4	4	32	By MS/MS	7.8	34113000	9	8	8	8	7	By MS/MS	16.8	378070000	31
tr|Q5BJT9|Q5BJT9_RAT;sp|P25809|KCRU_RAT	tr|Q5BJT9|Q5BJT9_RAT;sp|P25809|KCRU_RAT	46.961	418	3	3	3	11	By MS/MS	9.8	49223000	2	2	2	2		By MS/MS	4.8	148920000	7
tr|Q5BJV6|Q5BJV6_RAT	tr|Q5BJV6|Q5BJV6_RAT	39.457	352	0	0	0	2		0	0	0	1	1	1		By MS/MS	3.1	5875800	2
tr|Q5BJZ4|Q5BJZ4_RAT	tr|Q5BJZ4|Q5BJZ4_RAT	40.831	354	3	3	3	10	By MS/MS	7.6	25200000	5	3	3	3		By MS/MS	8.8	28900000	3
tr|Q5BK21|Q5BK21_RAT	tr|Q5BK21|Q5BK21_RAT	46.444	418	0	0	0	3		0	0	0	2	2	2		By MS/MS	7.9	9187400	2
tr|Q5EB56|Q5EB56_RAT	tr|Q5EB56|Q5EB56_RAT	34.87	293	2	2	2	7	By MS/MS	8.2	7215700	5	1	1	1		By MS/MS	3.8	0	1
tr|Q5EB90|Q5EB90_RAT	tr|Q5EB90|Q5EB90_RAT	31.443	275	3	3	3	13	By MS/MS	13.8	62002000	3	4	4	4		By MS/MS	17.1	110550000	7
tr|Q5FVQ2|Q5FVQ2_RAT	tr|Q5FVQ2|Q5FVQ2_RAT	52.538	470	0	0	0	1		0	0	0	1	1	1		By MS/MS	2.1	0	1
tr|Q5I0C9|Q5I0C9_RAT	tr|Q5I0C9|Q5I0C9_RAT	76.862	686	1	1	1	3	By MS/MS	1.5	581780	1	2	2	2	2	By MS/MS	2.8	0	2
tr|Q5M7T6|Q5M7T6_RAT	tr|Q5M7T6|Q5M7T6_RAT	40.301	351	2	2	2	2	By MS/MS	5.4	0	2	0	0	0			0	0	0
tr|Q5M949|Q5M949_RAT	tr|Q5M949|Q5M949_RAT	28.34	247	1	1	1	4	By MS/MS	4	6891500	1	1	1	1		By MS/MS	4	10159000	3
tr|Q5M963|Q5M963_RAT;sp|P69060|NEUA_RAT	tr|Q5M963|Q5M963_RAT;sp|P69060|NEUA_RAT	48.14	432	6	6	6	49	By MS/MS	16.9	770760000	22	11	11	11	4	By MS/MS	31.7	1461100000	58
tr|Q5M9F3|Q5M9F3_RAT	tr|Q5M9F3|Q5M9F3_RAT	50.161	443	1	1	1	3	By matching	2	6116200	0	1	1	1		By MS/MS	2	8163800	2
tr|Q5PQK2|Q5PQK2_RAT	tr|Q5PQK2|Q5PQK2_RAT	52.673	518	4	4	2	19	By MS/MS	7.1	28957000	8	3	3	1	7	By MS/MS	4.8	672900000	14
tr|Q5RJK5|Q5RJK5_RAT;tr|Q5RJL1|Q5RJL1_RAT;tr|A0A0G2JYP0|A0A0G2JYP0_RAT;tr|D3ZRS6|D3ZRS6_RAT	tr|Q5RJK5|Q5RJK5_RAT	20.811	183	3	3	3	18	By MS/MS	13.7	3806200	4	6	6	5		By MS/MS	35	67254000	14
tr|Q5RK33|Q5RK33_RAT;tr|D3ZHQ8|D3ZHQ8_RAT	tr|Q5RK33|Q5RK33_RAT	50.8	428	1	1	1	3	By MS/MS	2.3	0	1	2	2	2		By MS/MS	7.7	0	2
tr|Q5U214|Q5U214_RAT	tr|Q5U214|Q5U214_RAT	31.176	281	4	3	3	13	By MS/MS	19.2	443440000	6	4	3	3		By MS/MS	19.2	692830000	10
tr|Q5U2Y2|Q5U2Y2_RAT;tr|A0A0G2JYZ8|A0A0G2JYZ8_RAT	tr|Q5U2Y2|Q5U2Y2_RAT;tr|A0A0G2JYZ8|A0A0G2JYZ8_RAT	85.923	764	2	2	2	9	By MS/MS	2.5	8774800	5	6	4	4	2	By MS/MS	7.6	48793000	10
tr|Q5U3Y2|Q5U3Y2_RAT;sp|O54772|SMRD2_RAT	tr|Q5U3Y2|Q5U3Y2_RAT	53.615	470	4	3	3	10	By MS/MS	11.7	38666000	3	5	3	3	1	By MS/MS	14.5	88698000	4
tr|Q5XI34|Q5XI34_RAT;sp|Q4QQT4|2AAB_RAT	tr|Q5XI34|Q5XI34_RAT	65.322	589	1	1	1	7	By MS/MS	1.7	14070000	2	3	3	3		By MS/MS	4.8	43659000	3
tr|Q5XIH3|Q5XIH3_RAT	tr|Q5XIH3|Q5XIH3_RAT	50.73	464	3	3	3	11	By matching	6.5	12040000	0	3	3	3		By MS/MS	6.5	55666000	7
tr|Q63223|Q63223_RAT;tr|Q63011|Q63011_RAT;tr|Q6PDU6|Q6PDU6_RAT;tr|Q62670|Q62670_RAT;tr|Q62669|Q62669_RAT	tr|Q63223|Q63223_RAT;tr|Q63011|Q63011_RAT;tr|Q6PDU6|Q6PDU6_RAT;tr|Q62670|Q62670_RAT;tr|Q62669|Q62669_RAT	5.5975	51	0	0	0	1		0	0	0	1	1	1		By MS/MS	23.5	0	1
tr|Q66HB8|Q66HB8_RAT	tr|Q66HB8|Q66HB8_RAT	58.156	533	1	1	1	4	By MS/MS	2.3	0	1	2	2	2		By MS/MS	3.9	4483100	2
tr|Q68FQ9|Q68FQ9_RAT	tr|Q68FQ9|Q68FQ9_RAT	50.968	450	1	1	1	4	By MS/MS	2.2	5572000	1	1	1	1		By MS/MS	2.2	14026000	4
tr|Q6AY02|Q6AY02_RAT	tr|Q6AY02|Q6AY02_RAT	45.347	405	4	4	4	12	By MS/MS	9.6	8560600	4	4	4	4		By MS/MS	9.4	11605000	6
tr|Q6AY48|Q6AY48_RAT	tr|Q6AY48|Q6AY48_RAT	33.784	319	6	6	3	24	By MS/MS	27	94226000	10	5	5	1		By MS/MS	21.9	28394000	12
tr|Q6AYA2|Q6AYA2_RAT	tr|Q6AYA2|Q6AYA2_RAT	46.84	414	1	1	1	1	By MS/MS	2.2	0	1	0	0	0			0	0	0
tr|Q6AYU2|Q6AYU2_RAT;tr|Q4V8F6|Q4V8F6_RAT;tr|Q6AYU5|Q6AYU5_RAT	tr|Q6AYU2|Q6AYU2_RAT;tr|Q4V8F6|Q4V8F6_RAT;tr|Q6AYU5|Q6AYU5_RAT	38.221	362	5	2	2	10	By MS/MS	19.3	117890000	6	7	3	3	1	By MS/MS	26.8	107360000	9
tr|Q6MG20|Q6MG20_RAT	tr|Q6MG20|Q6MG20_RAT	52.211	463	0	0	0	3		0	0	0	2	2	2		By MS/MS	7.3	0	3
tr|Q6MGC3|Q6MGC3_RAT	tr|Q6MGC3|Q6MGC3_RAT	67.472	609	0	0	0	4		0	0	0	2	2	2		By MS/MS	3.3	18853000	3
tr|Q6P3V8|Q6P3V8_RAT;tr|A0A0G2K8B7|A0A0G2K8B7_RAT;sp|Q5RKI1|IF4A2_RAT;tr|Q812C4|Q812C4_RAT	tr|Q6P3V8|Q6P3V8_RAT;tr|A0A0G2K8B7|A0A0G2K8B7_RAT;sp|Q5RKI1|IF4A2_RAT	46.153	406	4	2	2	6	By MS/MS	7.6	14503000	2	4	2	2	1	By MS/MS	11.1	14017000	3
tr|Q6P3V9|Q6P3V9_RAT;sp|P50878|RL4_RAT	tr|Q6P3V9|Q6P3V9_RAT;sp|P50878|RL4_RAT	47.3	421	4	4	4	16	By MS/MS	10.7	16486000	6	4	4	4		By MS/MS	12.4	73482000	13
tr|Q6P685|Q6P685_RAT	tr|Q6P685|Q6P685_RAT	38.243	333	1	1	1	2	By MS/MS	3	906580	1	1	1	1		By MS/MS	6	0	1
tr|Q6PDV8|Q6PDV8_RAT;sp|P47198|RL22_RAT	tr|Q6PDV8|Q6PDV8_RAT;sp|P47198|RL22_RAT	14.759	128	2	2	2	6	By MS/MS	18.8	8592800	6	2	2	2		By MS/MS	18.8	0	3
tr|Q71DI1|Q71DI1_RAT	tr|Q71DI1|Q71DI1_RAT	11.284	110	2	2	2	6	By MS/MS	20	57342000	4	2	2	2	5	By MS/MS	20	95286000	11
tr|Q76IJ9|Q76IJ9_RAT	tr|Q76IJ9|Q76IJ9_RAT	39.533	367	11	11	7	46	By MS/MS	33.8	859550000	33	7	7	5	1	By MS/MS	22.9	678200000	31
tr|Q7TP42|Q7TP42_RAT	tr|Q7TP42|Q7TP42_RAT	67.93	605	1	1	1	3	By MS/MS	1.5	5918800	1	1	1	1	1	By matching	1.5	5058900	0
tr|Q7TPK3|Q7TPK3_RAT	tr|Q7TPK3|Q7TPK3_RAT	14.165	122	1	1	1	3	By MS/MS	5.7	0	1	1	1	1		By MS/MS	5.7	607080000	3
tr|Q7TQ77|Q7TQ77_RAT	tr|Q7TQ77|Q7TQ77_RAT	80.493	709	0	0	0	1		0	0	0	1	1	1		By MS/MS	1.6	0	1
tr|Q8BHI5|Q8BHI5_RAT	tr|Q8BHI5|Q8BHI5_RAT	57.086	500	1	1	1	4	By MS/MS	5.4	3628700	1	1	1	1		By MS/MS	5.4	5558200	3
tr|Q8CHJ4|Q8CHJ4_RAT;sp|P0C6P6|TYY2_RAT	tr|Q8CHJ4|Q8CHJ4_RAT;sp|P0C6P6|TYY2_RAT	44.417	411	1	1	1	5	By MS/MS	3.2	1198200	1	2	2	2		By MS/MS	5.1	8672600	4
tr|Q9JJ76|Q9JJ76_RAT;tr|Q99PS2|Q99PS2_RAT	tr|Q9JJ76|Q9JJ76_RAT;tr|Q99PS2|Q99PS2_RAT	47.291	416	2	2	2	5	By MS/MS	5.5	9780300	4	2	2	2		By MS/MS	5.5	0	3
tr|Q9QZX1|Q9QZX1_RAT	tr|Q9QZX1|Q9QZX1_RAT	77.438	715	4	1	1	4	By MS/MS	5.3	2136600	1	10	1	1		By matching	12.9	14217000	0
tr|W8BZ34|W8BZ34_RAT;tr|A0A0G2K9N3|A0A0G2K9N3_RAT;tr|C9WPN2|C9WPN2_RAT	tr|W8BZ34|W8BZ34_RAT;tr|A0A0G2K9N3|A0A0G2K9N3_RAT;tr|C9WPN2|C9WPN2_RAT	73.329	658	10	9	2	49	By MS/MS	14.9	201340000	14	16	15	2	7	By MS/MS	25.2	1354400000	40

## Sheet: Supp Table 1B
Supplementary Table 1B: Protein selection based on protein detection by intensity or MS/MS count in the two biological replicates
Majority protein Ids	Nuclear preparation A			Nuclear preparation B			COMMUN
	Intensity A	MS/MS count A	Detected ?	Intensity B	MS/MS count B	Dectected ?	Total = 945 proteins
tr|A0A096MKI4|A0A096MKI4_RAT;tr|A0A096MJ23|A0A096MJ23_RAT;tr|A0A096MK88|A0A096MK88_RAT;sp|A0A096MJY4|MEF2C_RAT;tr|M0R6R7|M0R6R7_RAT;tr|A0A096MJZ6|A0A096MJZ6_RAT;tr|A0A096MK01|A0A096MK01_RAT;tr|A0A096MJ09|A0A096MJ09_RAT;tr|A0A096MK43|A0A096MK43_RAT;tr|A0A096MJD9|A0A096MJD9_RAT;tr|A0A0G2JSZ4|A0A0G2JSZ4_RAT;sp|Q2MJT0|MEF2A_RAT;tr|D8X2M2|D8X2M2_RAT;tr|A0A0G2JTF4|A0A0G2JTF4_RAT;tr|A0A0G2JT35|A0A0G2JT3…	14841000	4	x	30594000	3	x	x
sp|A0A0G2JUG7|IQEC1_RAT	644010	0	x	26191000	6	x	x
sp|A0JN27|TF2H2_RAT	24749000	2	x	222780000	2	x	x
sp|A0JPQ9|CHID1_RAT;tr|A0A0G2JSR1|A0A0G2JSR1_RAT;tr|Q7TP14|Q7TP14_RAT	12601000	1	x	0	2	x	x
sp|A1A5P2|RRS1_RAT	15332000	1	x	28238000	4	x	x
sp|A1A5S1|PRP6_RAT	50465000	16	x	689470000	77	x	x
sp|A1L1K3|APC5_RAT;tr|A0A0H2UH97|A0A0H2UH97_RAT	1115900	1	x	19225000	4	x	x
sp|A1L1L2|TM214_RAT	1165100	0	x	10811000	2	x	x
sp|A2RRU3|UTP15_RAT	4801700	1	x	11276000	2	x	x
tr|D4ACV3|D4ACV3_RAT;tr|M0RDM4|M0RDM4_RAT;sp|A9UMV8|H2AJ_RAT;tr|Q6I8Q6|Q6I8Q6_RAT;tr|M0RCL5|M0RCL5_RAT;tr|K7S2S2|K7S2S2_RAT;tr|K7R8M0|K7R8M0_RAT;tr|G3V9C0|G3V9C0_RAT;tr|D3ZVK7|D3ZVK7_RAT;sp|Q64598|H2A1F_RAT;sp|Q4FZT6|H2A3_RAT;sp|Q00728|H2A4_RAT;sp|P0CC09|H2A2A_RAT;sp|P0C170|H2A1E_RAT;sp|P0C169|H2A1C_RAT;sp|P02262|H2A1_RAT	3798000000	14	x	9439300000	67	x	x
sp|B0BN49|RBMX2_RAT	1626200	3	x	5549900	3	x	x
tr|A0A1W2Q690|A0A1W2Q690_RAT;sp|B0BNE2|RPAB1_RAT;tr|A0A1W2Q620|A0A1W2Q620_RAT	0	2	x	5608500	3	x	x
tr|G3V9Z6|G3V9Z6_RAT;sp|B0BNF1|SEPT8_RAT;tr|A0A0G2K7G7|A0A0G2K7G7_RAT;tr|A0A0G2JVY6|A0A0G2JVY6_RAT	17663000	2	x	24570000	7	x	x
tr|A0A0A0MXU4|A0A0A0MXU4_RAT;sp|B0BNG0|EMC2_RAT	18642000	2	x	25599000	3	x	x
sp|B1H224|PWP3A_RAT	2769500	2	x	12068000	5	x	x
sp|B1WBP0|MPPD2_RAT;tr|D4A120|D4A120_RAT	0	1	x	0	1	x	x
sp|B1WC40|NCBP2_RAT	4588800	3	x	0	3	x	x
sp|B2DD29|BRSK1_RAT	4597600	0	x	7178800	1	x	x
sp|B2GV05|RBM5_RAT	3814200	1	x	26718000	4	x	x
sp|B3GNI6-3|SEP11_RAT;tr|A0A0G2JUL7|A0A0G2JUL7_RAT;sp|B3GNI6|SEP11_RAT;sp|B3GNI6-2|SEP11_RAT	192810000	18	x	394770000	28	x	x
sp|B5DEH2|ERLN2_RAT	18947000	10	x	163750000	26	x	x
sp|B5DF91|ELAV1_RAT	936940000	33	x	1547200000	39	x	x
sp|P81795|IF2G_RAT;sp|C9WPN6|IF2H_RAT;tr|A0A096MJB9|A0A096MJB9_RAT	67795000	3	x	103070000	2	x	x
sp|D3ZBN0|H15_RAT	71039000	8	x	22526000	5	x	x
sp|D3ZCL3|RU1C_RAT	28652000	2	x	42155000	2	x	x
tr|D3ZR50|D3ZR50_RAT;tr|A0A0H2UHP5|A0A0H2UHP5_RAT;sp|D3ZD32|CHD5_RAT	4851800	0	x	41752000	4	x	x
sp|D3ZE85|FRS1L_RAT	2082900	2	x	540550	0	x	x
sp|D3ZU57|RIOX1_RAT	0	1	x	10629000	2	x	x
sp|D4A0X3|K1107_RAT;tr|A0A452Q762|A0A452Q762_RAT	1710400	2	x	3746800	1	x	x
sp|D4A3K5|H11_RAT	113980000	7	x	95227000	3	x	x
tr|M3ZCQ2|M3ZCQ2_RAT;sp|F1LNJ2|U520_RAT	215320000	27	x	469440000	209	x	x
sp|F1LP64|TRIPC_RAT;tr|A0A0G2JU73|A0A0G2JU73_RAT;tr|A0A0A0MXY4|A0A0A0MXY4_RAT;tr|A0A1W2Q676|A0A1W2Q676_RAT;sp|F1LP64-2|TRIPC_RAT	603050	2	x	2367500	6	x	x
sp|F1LQ48|HNRPL_RAT;tr|B5DFG2|B5DFG2_RAT;tr|F2Z3R2|F2Z3R2_RAT;sp|F1LQ48-2|HNRPL_RAT	4251300000	76	x	22104000000	176	x	x
sp|F1MA98|TPR_RAT	1187300	2	x	43728000	20	x	x
sp|G3V6S8|SRSF6_RAT	1159300000	28	x	2550200000	50	x	x
sp|G3V8T1|MPP8_RAT;tr|Q7TP67|Q7TP67_RAT;tr|A0A0G2K5D3|A0A0G2K5D3_RAT	47883000	1	x	0	1	x	x
sp|M0RC99|RAB5A_RAT	6820000	5	x	12813000	11	x	x
sp|O08629|TIF1B_RAT	80700000	9	x	339410000	12	x	x
sp|O08679|MARK2_RAT;tr|A0A0G2K6X6|A0A0G2K6X6_RAT	13098000	2	x	48927000	6	x	x
tr|B1WBQ0|B1WBQ0_RAT;sp|O08837|CDC5L_RAT	124680000	17	x	554290000	35	x	x
sp|O08984|LBR_RAT	13593000	5	x	12946000	2	x	x
tr|B0BMT8|B0BMT8_RAT;sp|O09032|ELAV4_RAT	111610000	7	x	155740000	7	x	x
sp|O35260-2|NACC1_RAT;sp|O35260|NACC1_RAT;tr|G3V8D3|G3V8D3_RAT;sp|Q562B4|NACC2_RAT	594020	1	x	12462000	5	x	x
sp|O35353|GBB4_RAT;tr|A0A0G2K8M9|A0A0G2K8M9_RAT;tr|Q45QL2|Q45QL2_RAT	8574600	0	x	14118000	3	x	x
sp|P62494|RB11A_RAT;tr|A0A0G2JZR4|A0A0G2JZR4_RAT;sp|O35509|RB11B_RAT	12152000	2	x	29076000	3	x	x
sp|O35821|MBB1A_RAT	10152000	7	x	125860000	46	x	x
tr|Q5M9H7|Q5M9H7_RAT;sp|O35824|DNJA2_RAT	2768600	2	x	15779000	2	x	x
tr|A0A0G2K1K8|A0A0G2K1K8_RAT;tr|A0A0G2K888|A0A0G2K888_RAT;tr|F1LMB9|F1LMB9_RAT;sp|O54921|EXOC2_RAT	422500	1	x	5823900	3	x	x
tr|A0A0G2K3G9|A0A0G2K3G9_RAT;tr|A4QN30|A4QN30_RAT;sp|O55000|PP1RA_RAT	0	1	x	0	1	x	x
tr|Q66WT9|Q66WT9_RAT;sp|O55012-2|PICAL_RAT;tr|Q66SY1|Q66SY1_RAT;tr|A0A0G2JUQ5|A0A0G2JUQ5_RAT;sp|O55012|PICAL_RAT;tr|Q498N4|Q498N4_RAT;tr|A0A0G2JTT2|A0A0G2JTT2_RAT	8307000	0	x	14537000	4	x	x
tr|G3V6Y9|G3V6Y9_RAT;sp|O55035|PPIG_RAT	3256600	0	x	106080000	15	x	x
tr|A0A096MK83|A0A096MK83_RAT;sp|O70454|BUD31_RAT;tr|A0A096MK59|A0A096MK59_RAT;tr|A0A096MK58|A0A096MK58_RAT	10750000	2	x	49725000	7	x	x
sp|O88377|PI42B_RAT	17009000	10	x	42429000	7	x	x
tr|M0RBF0|M0RBF0_RAT;sp|O88453|SAFB1_RAT;tr|A0A0G2JZI0|A0A0G2JZI0_RAT;tr|A0A0G2JW97|A0A0G2JW97_RAT	38304000	7	x	404520000	52	x	x
tr|F1LYQ2|F1LYQ2_RAT;tr|F1LQU1|F1LQU1_RAT;sp|O88553|ZFP37_RAT;tr|Q6P6Q8|Q6P6Q8_RAT;tr|F1LSH5|F1LSH5_RAT;tr|A1L1M1|A1L1M1_RAT;tr|Q5M881|Q5M881_RAT;tr|D3ZKK4|D3ZKK4_RAT;tr|D3ZYI6|D3ZYI6_RAT;tr|M0RDY1|M0RDY1_RAT	2230200	1	x	14100000	3	x	x
tr|F1MA52|F1MA52_RAT;sp|O88984|NXF1_RAT	304960	2	x	19524000	8	x	x
sp|O88989|MDHC_RAT	25150000	1	x	103170000	6	x	x
sp|P00507|AATM_RAT	37148000	9	x	148360000	21	x	x
tr|A0A0G2JSW3|A0A0G2JSW3_RAT;sp|P02091|HBB1_RAT	13106000	2	x	76213000	9	x	x
sp|P02454|CO1A1_RAT	123930000	5	x	6905500	3	x	x
sp|P02688-5|MBP_RAT;sp|P02688-2|MBP_RAT;tr|I7FKL4|I7FKL4_RAT;sp|P02688|MBP_RAT;tr|I7EFB0|I7EFB0_RAT;sp|P02688-4|MBP_RAT;sp|P02688-3|MBP_RAT;tr|Q5XFW1|Q5XFW1_RAT	20167000	9	x	45875000	4	x	x
tr|A0A0G2JSH5|A0A0G2JSH5_RAT;sp|P02770|ALBU_RAT	2366900	2	x	35710000	16	x	x
tr|Q6P6G9|Q6P6G9_RAT;tr|Q5I0M7|Q5I0M7_RAT;sp|P04256|ROA1_RAT	4416700000	51	x	2109400000	65	x	x
sp|P04636|MDHM_RAT;tr|Q0QF43|Q0QF43_RAT	256350000	36	x	517210000	48	x	x
tr|B5DEN4|B5DEN4_RAT;sp|P04642|LDHA_RAT;tr|Q6P9U7|Q6P9U7_RAT	35346000	8	x	248730000	21	x	x
tr|A0A0H2UHQ8|A0A0H2UHQ8_RAT;tr|D3ZKG6|D3ZKG6_RAT;tr|D3ZFA8|D3ZFA8_RAT;sp|P04644|RS17_RAT;tr|D3ZHU9|D3ZHU9_RAT	5487200	1	x	6113100	5	x	x
sp|P04692-5|TPM1_RAT;tr|Q91XN7|Q91XN7_RAT;tr|B7Z722|B7Z722_HUMAN;tr|A0A0G2JSQ4|A0A0G2JSQ4_RAT;sp|P04692-7|TPM1_RAT;sp|P04692-4|TPM1_RAT;tr|Q6AZ25|Q6AZ25_RAT;sp|P04692-8|TPM1_RAT;tr|B7Z596|B7Z596_HUMAN;sp|P04692-3|TPM1_RAT;tr|A0A0G2JX64|A0A0G2JX64_RAT;sp|P04692-6|TPM1_RAT;sp|P04692-2|TPM1_RAT;sp|P04692|TPM1_RAT;tr|A0A140TAF0|A0A140TAF0_RAT;tr|Q91XN6|Q91XN6_RAT;tr|A0A0G2K7F7|A0A0G2K7F7_RAT	14323000	1	x	26065000	4	x	x
tr|Q5EB49|Q5EB49_RAT;tr|Q5BJ93|Q5BJ93_RAT;tr|M0R5J4|M0R5J4_RAT;sp|P04764|ENOA_RAT	6707000	2	x	95672000	11	x	x
sp|P04797|G3P_RAT;tr|M0R660|M0R660_RAT;tr|M0R590|M0R590_RAT;tr|D3ZGY4|D3ZGY4_RAT;tr|Q0QEU1|Q0QEU1_RAT;tr|E9PTN6|E9PTN6_RAT	315690000	8	x	1183500000	23	x	x
tr|Q6AY07|Q6AY07_RAT;sp|P05065|ALDOA_RAT	36514000	8	x	68364000	12	x	x
sp|P05197|EF2_RAT;tr|Q8K1G4|Q8K1G4_RAT	9619700	4	x	124750000	25	x	x
tr|B0K031|B0K031_RAT;sp|P05426|RL7_RAT;tr|B0K023|B0K023_RAT	126920000	9	x	272540000	17	x	x
sp|P05708|HXK1_RAT;tr|M0RAQ6|M0RAQ6_RAT	350090	0	x	13379000	6	x	x
sp|P05712|RAB2A_RAT;tr|F1LP82|F1LP82_RAT;tr|Q3B7V5|Q3B7V5_RAT	7511400	3	x	10991000	2	x	x
sp|P06685|AT1A1_RAT;tr|Q64608|Q64608_RAT	2837000	0	x	63405000	8	x	x
sp|P06687|AT1A3_RAT	53781000	8	x	255350000	57	x	x
sp|P06761|BIP_RAT	14244000	2	x	342460000	24	x	x
sp|P06766|DPOLB_RAT	51627000	5	x	111480000	7	x	x
sp|P07150|ANXA1_RAT	11250000	1	x	3412100	1	x	x
sp|P07153|RPN1_RAT;tr|Q6P7A7|Q6P7A7_RAT	23175000	10	x	143940000	15	x	x
sp|P07340|AT1B1_RAT	9515000	1	x	20111000	3	x	x
tr|A0A0G2KAD8|A0A0G2KAD8_RAT;sp|P07825|SYPH_RAT	1300200	0	x	14132000	2	x	x
sp|P07943|ALDR_RAT	1476300	0	x	6668500	3	x	x
tr|G3V9G3|G3V9G3_RAT;sp|P08413|KCC2B_RAT;tr|Q63094|Q63094_RAT;tr|F1LNI8|F1LNI8_RAT;tr|F1LUE2|F1LUE2_RAT	0	1	x	0	1	x	x
tr|A0JN17|A0JN17_RAT;sp|P08644-2|RASK_RAT;tr|V9GZL5|V9GZL5_RAT;tr|Q8CGQ3|Q8CGQ3_RAT;sp|Q04970|RASN_RAT;sp|P20171|RASH_RAT;sp|P08644|RASK_RAT	6887900	4	x	15734000	3	x	x
sp|P09117|ALDOC_RAT;tr|A0A0G2K3Q6|A0A0G2K3Q6_RAT;tr|Q6PCU3|Q6PCU3_RAT;tr|A0A0G2QC57|A0A0G2QC57_RAT	5405100	1	x	27810000	3	x	x
tr|Q6LCA5|Q6LCA5_RAT;sp|P09456|KAP0_RAT	407160	0	x	2608300	1	x	x
tr|A0A0G2K930|A0A0G2K930_RAT;sp|P09527|RAB7A_RAT	15613000	3	x	22169000	5	x	x
sp|P09895|RL5_RAT;tr|D3ZHP8|D3ZHP8_RAT	71545000	4	x	103300000	13	x	x
sp|P09951|SYN1_RAT;sp|P09951-2|SYN1_RAT	18314000	2	x	203350000	11	x	x
tr|B1H248|B1H248_RAT;sp|P0C0A2|VPS36_RAT	5120600	0	x	15503000	3	x	x
tr|A0A0A0MXW3|A0A0A0MXW3_RAT;tr|D4AEC0|D4AEC0_RAT;sp|P0C0S7|H2AZ_RAT;tr|D3ZXP3|D3ZXP3_RAT	117160000	5	x	166030000	7	x	x
tr|A0A0G2K9M7|A0A0G2K9M7_RAT;sp|P0C606|SGF29_RAT	1542500	1	x	0	1	x	x
tr|F1LQJ1|F1LQJ1_RAT;sp|P0CB49|YLPM1_RAT;tr|A0A0G2K678|A0A0G2K678_RAT;tr|A0A0G2JYQ3|A0A0G2JYQ3_RAT	63217000	9	x	253040000	14	x	x
tr|Q63654|Q63654_RAT;tr|Q6P7R7|Q6P7R7_RAT;sp|P62986|RL40_RAT;tr|Q6PED0|Q6PED0_RAT;sp|P62982|RS27A_RAT;sp|P0CG51|UBB_RAT;tr|Q5FWT0|Q5FWT0_RAT;tr|F1LML2|F1LML2_RAT;sp|Q63429|UBC_RAT;tr|F1LU69|F1LU69_RAT	2124800000	60	x	3997900000	64	x	x
tr|A0A0G2K2E4|A0A0G2K2E4_RAT;sp|P10111|PPIA_RAT;tr|A0A0G2K1P0|A0A0G2K1P0_RAT	11218000	3	x	43634000	6	x	x
sp|P10610|CP2G1_RAT	140660000	3	x	1310800000	18	x	x
tr|G3V6D3|G3V6D3_RAT;sp|P10719|ATPB_RAT;tr|Q0QEP3|Q0QEP3_RAT	29291000	7	x	67133000	23	x	x
sp|P10860|DHE3_RAT	505620000	36	x	1048700000	80	x	x
sp|P10888|COX41_RAT	7354100	0	x	26775000	5	x	x
tr|R4GNK3|R4GNK3_RAT;sp|P11232|THIO_RAT	74593000	2	x	283480000	7	x	x
tr|F1LZG4|F1LZG4_RAT;tr|A0A0G2JUV8|A0A0G2JUV8_RAT;sp|P11275|KCC2A_RAT	10408000	3	x	63148000	11	x	x
tr|F1M779|F1M779_RAT;sp|P11442|CLH1_RAT	0	1	x	5345900	2	x	x
sp|Q64568-12|AT2B3_RAT;sp|Q64568-11|AT2B3_RAT;sp|Q64568-10|AT2B3_RAT;sp|P11506-5|AT2B2_RAT;sp|Q64568-3|AT2B3_RAT;sp|P11506-12|AT2B2_RAT;sp|Q64568-9|AT2B3_RAT;sp|P11506-3|AT2B2_RAT;sp|Q64568-2|AT2B3_RAT;sp|P11506-10|AT2B2_RAT;sp|P11506-4|AT2B2_RAT;sp|P11506-11|AT2B2_RAT;sp|P11506-14|AT2B2_RAT;tr|D4A8B3|D4A8B3_RAT;sp|P11506-2|AT2B2_RAT;sp|P11506-9|AT2B2_RAT;sp|Q64568-5|AT2B3_RAT;sp|P11506-8|AT2B2_R…	270120	0	x	6806000	2	x	x
sp|P11507-2|AT2A2_RAT;sp|P11507|AT2A2_RAT;tr|Q71UZ2|Q71UZ2_RAT	29815000	8	x	233870000	27	x	x
sp|P11598|PDIA3_RAT;tr|A0A0H2UHM5|A0A0H2UHM5_RAT	3826600	0	x	22327000	5	x	x
sp|P11654|PO210_RAT	35495000	14	x	27550000	33	x	x
tr|Q6P7S0|Q6P7S0_RAT;tr|A0A0G2JVG3|A0A0G2JVG3_RAT;sp|P11980-2|KPYM_RAT;sp|P11980|KPYM_RAT;tr|M0RD14|M0RD14_RAT	8042800	5	x	69573000	11	x	x
sp|P12001|RL18_RAT;tr|A0A0H2UHS7|A0A0H2UHS7_RAT;tr|Q0QEW8|Q0QEW8_RAT	627300000	5	x	4047900000	12	x	x
tr|G3V6I9|G3V6I9_RAT;tr|D4A1Z2|D4A1Z2_RAT;sp|P12749|RL26_RAT	19996000	1	x	32053000	3	x	x
tr|G3V7S2|G3V7S2_RAT;sp|P12839|NFM_RAT	29774000	4	x	32178000	9	x	x
sp|P13084-2|NPM_RAT;sp|P13084|NPM_RAT	748600000	15	x	1617100000	35	x	x
sp|P13086|SUCA_RAT;tr|A0A0H2UHE1|A0A0H2UHE1_RAT	74086000	5	x	154260000	4	x	x
sp|P13221|AATC_RAT	3243300	0	x	11863000	0	x	x
tr|A0A097BVJ5|A0A097BVJ5_RAT;sp|P13233|CN37_RAT	0	2	x	26064000	5	x	x
sp|P13383|NUCL_RAT;tr|Q5U328|Q5U328_RAT;tr|C1KE06|C1KE06_RAT	155670000	15	x	524120000	135	x	x
tr|Q6PDV6|Q6PDV6_RAT;sp|P13471|RS14_RAT	0	2	x	0	2	x	x
tr|Q5M9H4|Q5M9H4_RAT;sp|P13638|AT1B2_RAT	0	1	x	0	2	x	x
tr|A9CMB7|A9CMB7_RAT;sp|P15178|SYDC_RAT	15005000	3	x	6804700	2	x	x
sp|P15205|MAP1B_RAT	14679000	3	x	35534000	10	x	x
tr|F1LP05|F1LP05_RAT;sp|P15999|ATPA_RAT;tr|A0A0G2K099|A0A0G2K099_RAT	64685000	16	x	279300000	20	x	x
tr|G3V741|G3V741_RAT;sp|P16036|MPCP_RAT;tr|Q6IRH6|Q6IRH6_RAT	33851000	3	x	47930000	6	x	x
sp|P16086|SPTN1_RAT;tr|A0A0G2K1E7|A0A0G2K1E7_RAT;tr|A0A0G2JZ69|A0A0G2JZ69_RAT;tr|C9EH87|C9EH87_RAT;tr|A0A0G2K1Y8|A0A0G2K1Y8_RAT;tr|Q6IRK8|Q6IRK8_RAT	20433000	9	x	59501000	37	x	x
sp|P16617|PGK1_RAT;tr|M0R6Y8|M0R6Y8_RAT	42351000	5	x	73082000	6	x	x
tr|D4A6G6|D4A6G6_RAT;sp|P17074|RS19_RAT;tr|F1M8C7|F1M8C7_RAT;tr|A0A0H2UI38|A0A0H2UI38_RAT;tr|F1M764|F1M764_RAT;tr|D3ZUD7|D3ZUD7_RAT;tr|D3ZGN8|D3ZGN8_RAT;tr|F1LYF3|F1LYF3_RAT	15384000	2	x	26141000	3	x	x
tr|A0A0G2JXD0|A0A0G2JXD0_RAT;tr|Q6P9U5|Q6P9U5_RAT;sp|P17077|RL9_RAT;tr|F1M7A9|F1M7A9_RAT;tr|A0A0G2JX41|A0A0G2JX41_RAT;tr|M0RBD4|M0RBD4_RAT	7095100	5	x	5558300	3	x	x
sp|P17136|RSMB_RAT;tr|Q63747|Q63747_RAT;sp|P63164|RSMN_RAT	8414100	2	x	18047000	10	x	x
sp|P17764|THIL_RAT	0	1	x	0	1	x	x
tr|A0A0G2K7W7|A0A0G2K7W7_RAT;sp|P18265|GSK3A_RAT	0	1	x	0	1	x	x
tr|A0A0G2JSH4|A0A0G2JSH4_RAT;sp|P18266|GSK3B_RAT;tr|A0A0G2KB98|A0A0G2KB98_RAT	55723000	8	x	72174000	13	x	x
tr|Q6IE67|Q6IE67_RAT;sp|P18422|PSA3_RAT	3391700	1	x	13730000	0	x	x
tr|A0A0G2K7W6|A0A0G2K7W6_RAT;sp|P18445|RL27A_RAT	7735400	2	x	16911000	10	x	x
sp|P18484|AP2A2_RAT;tr|Q66HM2|Q66HM2_RAT;tr|A0A0G2K943|A0A0G2K943_RAT	5576800	4	x	80782000	18	x	x
sp|P19139|CSK21_RAT	0	1	x	8957900	3	x	x
tr|A0JN25|A0JN25_RAT;sp|P19332-7|TAU_RAT;tr|D3ZKD9|D3ZKD9_RAT;sp|P19332-6|TAU_RAT;sp|P19332-3|TAU_RAT;sp|P19332-5|TAU_RAT;sp|P19332-4|TAU_RAT;tr|D4A1Q2|D4A1Q2_RAT;sp|P19332-2|TAU_RAT;tr|F1LST4|F1LST4_RAT;sp|P19332|TAU_RAT;sp|P19332-8|TAU_RAT	5270800	1	x	9901700	4	x	x
tr|G3V914|G3V914_RAT;tr|F1LNE4|F1LNE4_RAT;sp|P19491-2|GRIA2_RAT;sp|P19491|GRIA2_RAT;sp|P19491-3|GRIA2_RAT	803000	0	x	12461000	4	x	x
sp|P19511|AT5F1_RAT	9151700	4	x	9876200	3	x	x
sp|P19527|NFL_RAT	116830000	15	x	197240000	9	x	x
sp|P19945|RLA0_RAT	9022200	4	x	26055000	6	x	x
sp|P21531|RL3_RAT	116320000	8	x	265470000	16	x	x
tr|A0A0G2KBA1|A0A0G2KBA1_RAT;tr|Q6P790|Q6P790_RAT;tr|F1LQS3|F1LQS3_RAT;sp|P21533|RL6_RAT	82810000	9	x	86605000	10	x	x
sp|P21575-2|DYN1_RAT;sp|P21575-4|DYN1_RAT;sp|P21575|DYN1_RAT;sp|P21575-6|DYN1_RAT;sp|P21575-8|DYN1_RAT;sp|P21575-5|DYN1_RAT;sp|P21575-3|DYN1_RAT;sp|P21575-7|DYN1_RAT	14892000	2	x	124270000	37	x	x
sp|P21704|DNAS1_RAT	145750000	5	x	1348600000	15	x	x
tr|Q496Z5|Q496Z5_RAT;sp|P21807|PERI_RAT;tr|F1M7P4|F1M7P4_RAT	1621400	2	x	2074600	0	x	x
sp|P22509|FBRL_RAT	118290000	11	x	274380000	19	x	x
tr|B2RYU2|B2RYU2_RAT;sp|P23358|RL12_RAT;tr|A0A140TAC5|A0A140TAC5_RAT;tr|M0R4B6|M0R4B6_RAT;tr|D3ZJE2|D3ZJE2_RAT;tr|D4A8N3|D4A8N3_RAT	3462100	1	x	9100600	4	x	x
sp|P23565|AINX_RAT	244060000	25	x	490180000	36	x	x
sp|P24049|RL17_RAT;tr|A0A0H2UHQ1|A0A0H2UHQ1_RAT;tr|F1LZX7|F1LZX7_RAT;tr|D3Z9G9|D3Z9G9_RAT;tr|A0A0G2KB77|A0A0G2KB77_RAT	81153000	5	x	114390000	11	x	x
tr|M0RA26|M0RA26_RAT;sp|Q71TY3|RS27_RAT;sp|P24051|RS27L_RAT	29923000	1	x	59280000	1	x	x
sp|P24368|PPIB_RAT	234090000	23	x	447850000	22	x	x
tr|A0A0G2K757|A0A0G2K757_RAT;sp|P25235|RPN2_RAT	20123000	3	x	74893000	16	x	x
sp|P25977-2|UBF1_RAT;sp|P25977|UBF1_RAT	2074100	1	x	31392000	4	x	x
tr|F7FKI5|F7FKI5_RAT;tr|Q4FZZ4|Q4FZZ4_RAT;tr|D4A5G8|D4A5G8_RAT;tr|A0A0G2JW90|A0A0G2JW90_RAT;sp|P26284|ODPA_RAT	3632900	1	x	7970700	2	x	x
sp|P27008|PARP1_RAT	14847000	4	x	48559000	20	x	x
tr|E9PT76|E9PT76_RAT;tr|D3ZQW7|D3ZQW7_RAT;tr|A0A0G2KB28|A0A0G2KB28_RAT;tr|O55215|O55215_RAT;tr|O55211|O55211_RAT;tr|O55214|O55214_RAT;tr|O55212|O55212_RAT;tr|A0A0U1RVI9|A0A0U1RVI9_RAT;tr|D3ZIY7|D3ZIY7_RAT;tr|D3ZT78|D3ZT78_RAT;tr|M0RAJ8|M0RAJ8_RAT;sp|P27952|RS2_RAT	0	1	x	0	1	x	x
tr|A0A0G2JSL0|A0A0G2JSL0_RAT;sp|P28073|PSB6_RAT	302880	0	x	9143600	5	x	x
sp|P28480|TCPA_RAT;tr|A0A096MJA0|A0A096MJA0_RAT	967030	0	x	11390000	3	x	x
tr|A0A0G2K4C4|A0A0G2K4C4_RAT;sp|P29314|RS9_RAT;tr|D3ZV50|D3ZV50_RAT;tr|M0RB65|M0RB65_RAT	131840000	11	x	228050000	10	x	x
tr|Q5RJR9|Q5RJR9_RAT;sp|P29457|SERPH_RAT	0	2	x	0	1	x	x
tr|G3V8C3|G3V8C3_RAT;sp|P31000|VIME_RAT	154540000	16	x	301320000	11	x	x
tr|Q6PUA8|Q6PUA8_RAT;tr|I1T7F1|I1T7F1_RAT;tr|A0A159KIL2|A0A159KIL2_RAT;sp|P31596-2|EAA2_RAT;tr|A0A159KIH4|A0A159KIH4_RAT;sp|P31596|EAA2_RAT;tr|G3V6R0|G3V6R0_RAT;tr|Q8R462|Q8R462_RAT;tr|Q8R4I5|Q8R4I5_RAT;tr|Q91ZA9|Q91ZA9_RAT;tr|Q8K5B5|Q8K5B5_RAT	5786700	1	x	24832000	4	x	x
tr|A0A0G2K890|A0A0G2K890_RAT;sp|P31977|EZRI_RAT	2916200	2	x	69345000	9	x	x
sp|P32551|QCR2_RAT	7973800	6	x	17004000	4	x	x
tr|F1M2I5|F1M2I5_RAT;sp|P32736-2|OPCM_RAT;tr|A0A0G2K657|A0A0G2K657_RAT;sp|P32736|OPCM_RAT	1686800	0	x	7189300	1	x	x
tr|Q9QXG3|Q9QXG3_RAT;tr|A0A1E1ERK2|A0A1E1ERK2_RAT;sp|P32851|STX1A_RAT	6984800	3	x	26658000	4	x	x
sp|P34058|HS90B_RAT;tr|A0A0G2K793|A0A0G2K793_RAT	12144000	4	x	154720000	14	x	x
tr|G3V8U9|G3V8U9_RAT;sp|P34067|PSB4_RAT	9417100	1	x	18401000	1	x	x
sp|P34926|MAP1A_RAT;tr|G3V7U2|G3V7U2_RAT;tr|A0A0G2K5C6|A0A0G2K5C6_RAT;tr|Q63330|Q63330_RAT	1189100	4	x	29041000	10	x	x
sp|P35565|CALX_RAT	1169000	1	x	19723000	5	x	x
tr|A0A0G2JSH9|A0A0G2JSH9_RAT;sp|P35704|PRDX2_RAT	14289000	1	x	11191000	5	x	x
tr|F1LS02|F1LS02_RAT;tr|A0A0G2K7T6|A0A0G2K7T6_RAT;sp|P37199|NU155_RAT	11342000	2	x	193600000	9	x	x
tr|F1LRT9|F1LRT9_RAT;tr|M0R9X8|M0R9X8_RAT;sp|P38650|DYHC1_RAT;tr|Q6LCG3|Q6LCG3_RAT	1621200	1	x	8212400	2	x	x
tr|Q66HM7|Q66HM7_RAT;sp|P38656|LA_RAT;tr|D3ZLH9|D3ZLH9_RAT	497840000	25	x	1203800000	35	x	x
sp|P38983|RSSA_RAT	30527000	4	x	110770000	14	x	x
sp|P40615|DKC1_RAT;tr|A0A0G2K700|A0A0G2K700_RAT	70160000	5	x	371170000	23	x	x
tr|D3ZRM9|D3ZRM9_RAT;sp|P41123|RL13_RAT;tr|A0A0G2JYG9|A0A0G2JYG9_RAT;tr|F1M2E9|F1M2E9_RAT;tr|D3ZD02|D3ZD02_RAT	154150000	10	x	235030000	17	x	x
sp|P41777|NOLC1_RAT	17562000	4	x	179680000	16	x	x
sp|P42123|LDHB_RAT	224730	1	x	0	1	x	x
tr|Q99PF3|Q99PF3_RAT;sp|P43138|APEX1_RAT	31247000	1	x	46376000	7	x	x
sp|P43278|H10_RAT	1097100000	15	x	1063600000	20	x	x
sp|P45592|COF1_RAT;tr|A0A0G2KA35|A0A0G2KA35_RAT	15054000	2	x	11355000	0	x	x
sp|P46462|TERA_RAT	2196500	1	x	10190000	8	x	x
sp|P47819-2|GFAP_RAT;sp|P47819|GFAP_RAT;tr|A1E251|A1E251_RAT	440530000	29	x	454010000	24	x	x
sp|P47942|DPYL2_RAT	15121000	3	x	334290000	23	x	x
tr|A0A0G2K0W9|A0A0G2K0W9_RAT;sp|P48004-2|PSA7_RAT;tr|F1M6I7|F1M6I7_RAT;sp|P48004|PSA7_RAT	2174800	2	x	5033600	2	x	x
tr|F1M953|F1M953_RAT;sp|P48721|GRP75_RAT	0	1	x	0	6	x	x
tr|M0R6L4|M0R6L4_RAT;sp|P49242|RS3A_RAT;tr|Q6TXJ6|Q6TXJ6_RAT	79893000	4	x	195810000	9	x	x
sp|P49432|ODPB_RAT;tr|A0A0G2KAM3|A0A0G2KAM3_RAT	1829600	0	x	7323400	2	x	x
sp|P49793|NUP98_RAT	8092000	2	x	59492000	9	x	x
sp|P50399|GDIB_RAT	1142400	2	x	7521000	4	x	x
tr|G3V649|G3V649_RAT;sp|P51400|RED1_RAT;tr|A0A0G2JUX0|A0A0G2JUX0_RAT	1130600	3	x	16226000	5	x	x
sp|P51583|PUR6_RAT;tr|F8WFR8|F8WFR8_RAT;tr|A0A0G2K5S4|A0A0G2K5S4_RAT	51820000	8	x	38374000	9	x	x
sp|P51952|CDK7_RAT;tr|F1LQC8|F1LQC8_RAT	8825100	1	x	4895100	1	x	x
tr|F1LSL2|F1LSL2_RAT;sp|P52590|NU107_RAT	2097800	1	x	56432000	7	x	x
tr|G3V659|G3V659_RAT;sp|P52591|PO121_RAT	15172000	5	x	9625400	1	x	x
sp|P53565|CUX1_RAT	3509100	1	x	19912000	6	x	x
sp|P54311|GBB1_RAT	42913000	7	x	82812000	2	x	x
sp|P54313|GBB2_RAT;tr|Q45QL6|Q45QL6_RAT	141520000	20	x	192800000	14	x	x
sp|P55051|FABP7_RAT	3164700	1	x	37395000	2	x	x
sp|P55161|NCKP1_RAT;tr|F1LSM5|F1LSM5_RAT	0	1	x	19699000	14	x	x
tr|G3V8T3|G3V8T3_RAT;sp|P55266|DSRAD_RAT	55065000	5	x	219030000	12	x	x
sp|P55770|NH2L1_RAT	19811000	0	x	37520000	6	x	x
tr|B0K016|B0K016_RAT;sp|P56163-4|DPF1_RAT;tr|A0A0H2UHS4|A0A0H2UHS4_RAT;sp|P56163|DPF1_RAT;sp|P56163-3|DPF1_RAT	57207000	8	x	50707000	9	x	x
tr|G3V6F4|G3V6F4_RAT;sp|P56558|OGT1_RAT;tr|A0A0G2K3V4|A0A0G2K3V4_RAT	1418800	1	x	12750000	5	x	x
tr|A0A0G2JUF6|A0A0G2JUF6_RAT;sp|P56574|IDHP_RAT	0	1	x	22108000	3	x	x
sp|P59215-2|GNAO_RAT;sp|P59215|GNAO_RAT	43182000	5	x	127360000	10	x	x
sp|P59924|THOC1_RAT	1105500	0	x	22319000	6	x	x
sp|P60123|RUVB1_RAT;tr|A0A0G2K0H9|A0A0G2K0H9_RAT	175210000	8	x	239670000	49	x	x
tr|Q63436|Q63436_RAT;sp|P60203|MYPR_RAT;tr|Q63440|Q63440_RAT;tr|A0A097BVK2|A0A097BVK2_RAT	0	1	x	0	3	x	x
sp|P60522|GBRL2_RAT	2624000	0	x	8131400	1	x	x
sp|P63259|ACTG_RAT;sp|P60711|ACTB_RAT;tr|A0A0G2K3K2|A0A0G2K3K2_RAT;tr|A0A0G2K4M6|A0A0G2K4M6_RAT;sp|P63269|ACTH_RAT;tr|B0BMT0|B0BMT0_RAT;sp|P68136|ACTS_RAT;sp|P68035|ACTC_RAT;sp|P62738|ACTA_RAT;tr|A1Z0K8|A1Z0K8_RAT	1037700000	63	x	2241400000	116	x	x
tr|Q6NT88|Q6NT88_RAT;sp|P60825|CIRBP_RAT	59619000	2	x	17516000	5	x	x
tr|A0A0G2JY70|A0A0G2JY70_RAT;tr|A0A0H2UHG7|A0A0H2UHG7_RAT;tr|D3ZZK1|D3ZZK1_RAT;tr|A0A0G2K6L6|A0A0G2K6L6_RAT;sp|P60868|RS20_RAT	9402800	3	x	33098000	8	x	x
tr|M0RBK1|M0RBK1_RAT;tr|A0A0G2JSV3|A0A0G2JSV3_RAT;sp|P60892|PRPS1_RAT	7944100	2	x	15649000	2	x	x
tr|A0A0G2JV81|A0A0G2JV81_RAT;sp|P84079|ARF1_RAT;sp|P61206|ARF3_RAT;tr|A0A0G2K9H8|A0A0G2K9H8_RAT;tr|A0A0G2K4Q4|A0A0G2K4Q4_RAT;sp|P84082|ARF2_RAT	3202800	0	x	16857000	6	x	x
sp|P61265|STX1B_RAT	10913000	0	x	34806000	2	x	x
sp|P61314|RL15_RAT;tr|D3ZF52|D3ZF52_RAT	55729000	3	x	115610000	5	x	x
tr|D3ZTK5|D3ZTK5_RAT;tr|M0R7P0|M0R7P0_RAT;sp|P61354|RL27_RAT	62905000	4	x	90214000	10	x	x
sp|P61480|WDR12_RAT	18070000	3	x	56269000	7	x	x
sp|P61621|S61A1_RAT	43149000	7	x	83661000	5	x	x
sp|P61765|STXB1_RAT;sp|P61765-2|STXB1_RAT	61751000	8	x	285690000	15	x	x
sp|P61805|DAD1_RAT	6983900	3	x	7921900	1	x	x
sp|P61980|HNRPK_RAT;tr|Q5D059|Q5D059_RAT;tr|M0R9K1|M0R9K1_RAT	1248000000	46	x	3633500000	72	x	x
sp|P61983|1433G_RAT	11004000	2	x	50620000	6	x	x
sp|P62138|PP1A_RAT;tr|A0A0G2JYS8|A0A0G2JYS8_RAT	162260000	7	x	324810000	40	x	x
sp|P62142|PP1B_RAT	26184000	6	x	50753000	9	x	x
sp|P62198|PRS8_RAT	2086200	1	x	0	1	x	x
tr|B2RYR8|B2RYR8_RAT;sp|P62243|RS8_RAT;tr|M0R7Q5|M0R7Q5_RAT;tr|D3ZIE1|D3ZIE1_RAT;tr|Q6TXJ0|Q6TXJ0_RAT	104780000	14	x	154120000	23	x	x
sp|P62250|RS16_RAT;tr|Q5XFV9|Q5XFV9_RAT;tr|B0K038|B0K038_RAT;tr|Q6P3E1|Q6P3E1_RAT;tr|A0A1W2Q631|A0A1W2Q631_RAT	14482000	7	x	38772000	30	x	x
sp|P62260|1433E_RAT	40493000	4	x	119990000	7	x	x
tr|A0A0G2KA79|A0A0G2KA79_RAT;tr|M0R5K9|M0R5K9_RAT;tr|A0A0H2UHT6|A0A0H2UHT6_RAT;tr|D3ZM33|D3ZM33_RAT;sp|P62271|RS18_RAT;tr|D3ZAU6|D3ZAU6_RAT	12739000	3	x	22054000	2	x	x
sp|P62278|RS13_RAT;tr|M0RCY2|M0RCY2_RAT;tr|Q7TP70|Q7TP70_RAT;tr|F1LMB4|F1LMB4_RAT	12915000	2	x	34615000	1	x	x
tr|Q6PDV9|Q6PDV9_RAT;sp|P62282|RS11_RAT	86261000	6	x	195730000	5	x	x
tr|F1M013|F1M013_RAT;tr|F1M4C7|F1M4C7_RAT;tr|D4A6B9|D4A6B9_RAT;tr|D3ZU22|D3ZU22_RAT;tr|B0K021|B0K021_RAT;sp|P62425|RL7A_RAT;tr|D3ZPL5|D3ZPL5_RAT;tr|D3ZJH5|D3ZJH5_RAT;tr|M0R3M3|M0R3M3_RAT;tr|D3ZNA3|D3ZNA3_RAT;tr|F1M1M2|F1M1M2_RAT	104170000	6	x	251780000	15	x	x
tr|M0R757|M0R757_RAT;sp|P62630|EF1A1_RAT;tr|F1M6C2|F1M6C2_RAT	2737400000	52	x	5307000000	109	x	x
sp|P62632|EF1A2_RAT	17668000	9	x	109130000	18	x	x
tr|X1WI37|X1WI37_RAT;sp|P62703|RS4X_RAT;tr|A0A0H2UHX3|A0A0H2UHX3_RAT	187240000	7	x	348620000	7	x	x
tr|A0A0G2JYA4|A0A0G2JYA4_RAT;sp|P63331|PP2AA_RAT;sp|P62716|PP2AB_RAT	33662000	3	x	40669000	6	x	x
sp|P62718|RL18A_RAT;tr|F1M0K6|F1M0K6_RAT	43396000	3	x	81964000	2	x	x
sp|P62744|AP2S1_RAT	1965200	0	x	5626800	1	x	x
tr|M0RD75|M0RD75_RAT;sp|P62755|RS6_RAT	59757000	3	x	0	5	x	x
sp|P62804|H4_RAT	5745100000	65	x	9157100000	163	x	x
sp|P62815|VATB2_RAT	2008300	0	x	33575000	5	x	x
sp|P62828|RAN_RAT;tr|Q66H11|Q66H11_RAT;sp|Q8K586|RANT_RAT	273580000	3	x	181700000	13	x	x
sp|Q62636|RAP1B_RAT;sp|P62836|RAP1A_RAT	6888600	0	x	26910000	4	x	x
tr|F1M6F4|F1M6F4_RAT;tr|A0A0H2UHU0|A0A0H2UHU0_RAT;sp|P62853|RS25_RAT;tr|D4AE10|D4AE10_RAT;tr|M0R763|M0R763_RAT	17356000	3	x	114380000	8	x	x
tr|A0A0G2K5E6|A0A0G2K5E6_RAT;sp|P62890|RL30_RAT;tr|M0RA78|M0RA78_RAT	16874000	2	x	54189000	3	x	x
tr|D4A5L9|D4A5L9_RAT;sp|P62898|CYC_RAT	3904300	3	x	9399100	5	x	x
sp|P62907|RL10A_RAT;tr|Q4KM60|Q4KM60_RAT;tr|D3Z9F6|D3Z9F6_RAT;tr|F1LYQ7|F1LYQ7_RAT	55843000	2	x	165430000	3	x	x
sp|P62909|RS3_RAT;tr|D3ZVH2|D3ZVH2_RAT	202570000	20	x	670990000	35	x	x
sp|P62914|RL11_RAT;tr|Q4V8I6|Q4V8I6_RAT;tr|A0A0G2K3Y8|A0A0G2K3Y8_RAT	107340000	11	x	306620000	14	x	x
tr|D4A6W6|D4A6W6_RAT;sp|P62919|RL8_RAT	95188000	10	x	375930000	13	x	x
sp|P62944|AP2B1_RAT;tr|Q3ZB97|Q3ZB97_RAT;sp|P62944-2|AP2B1_RAT;tr|A0A0G2K2V2|A0A0G2K2V2_RAT;sp|P52303-2|AP1B1_RAT;tr|G3V9N8|G3V9N8_RAT;sp|P52303|AP1B1_RAT	9311300	1	x	116600000	17	x	x
sp|P62997|TRA2B_RAT	83052000	4	x	220800000	12	x	x
sp|P63012|RAB3A_RAT	30881000	4	x	81139000	3	x	x
tr|D4A4S3|D4A4S3_RAT;sp|P63018|HSP7C_RAT;tr|M0RCB1|M0RCB1_RAT;tr|F1LZI1|F1LZI1_RAT;tr|M0R8M9|M0R8M9_RAT;tr|A0A0G2JVI3|A0A0G2JVI3_RAT	194860000	18	x	1763700000	125	x	x
sp|P63086|MK01_RAT;sp|P21708|MK03_RAT;sp|P21708-2|MK03_RAT	8566800	0	x	41291000	3	x	x
tr|Q6AYZ4|Q6AYZ4_RAT;sp|P63088-2|PP1G_RAT;sp|P63088|PP1G_RAT;tr|A0A0G2JVK2|A0A0G2JVK2_RAT	38776000	3	x	90173000	6	x	x
sp|P63090|PTN_RAT	22521000	1	x	12949000	4	x	x
sp|P63102|1433Z_RAT;tr|A0A0G2JV65|A0A0G2JV65_RAT	28758000	5	x	105820000	5	x	x
tr|A0A0G2K5Q2|A0A0G2K5Q2_RAT;sp|P63155|CRNL1_RAT	2037900	1	x	32739000	4	x	x
sp|P63245|RACK1_RAT;tr|A0A0G2JZE6|A0A0G2JZE6_RAT	15152000	4	x	48753000	4	x	x
sp|P67779|PHB_RAT	6883800	0	x	5055700	1	x	x
sp|P68101|IF2A_RAT	72532000	7	x	26525000	4	x	x
sp|P68255|1433T_RAT	0	1	x	0	1	x	x
sp|Q6P9V9|TBA1B_RAT;sp|P68370|TBA1A_RAT;tr|A0A0H2UHM7|A0A0H2UHM7_RAT;sp|Q6AYZ1|TBA1C_RAT	346120000	22	x	1030700000	57	x	x
sp|P68511|1433F_RAT;tr|A0A0G2K2B8|A0A0G2K2B8_RAT	15513000	2	x	66823000	8	x	x
sp|P69897|TBB5_RAT;sp|P69897-2|TBB5_RAT;sp|P85108|TBB2A_RAT;sp|Q6P9T8|TBB4B_RAT;tr|G3V7C6|G3V7C6_RAT;tr|B4F7C2|B4F7C2_RAT;sp|Q4QRB4|TBB3_RAT	18358000	16	x	43797000	30	x	x
tr|A0A5H1ZRT6|A0A5H1ZRT6_RAT;sp|P70475|MYT1L_RAT;tr|F1M8L4|F1M8L4_RAT	4155000	2	x	25334000	5	x	x
sp|P70500|CDIPT_RAT	7892900	2	x	15745000	4	x	x
sp|P81155|VDAC2_RAT	25790000	4	x	70542000	20	x	x
tr|A0A0H2UH99|A0A0H2UH99_RAT;sp|P83732|RL24_RAT	13160000	1	x	32139000	8	x	x
tr|Q7TPJ6|Q7TPJ6_RAT;tr|B4F759|B4F759_RAT;sp|P83871|PHF5A_RAT	34750000	8	x	29280000	0	x	x
tr|B2RYQ8|B2RYQ8_RAT;sp|P83883|RL36A_RAT	54513000	6	x	127480000	7	x	x
tr|A0A140TAH5|A0A140TAH5_RAT;sp|P84092|AP2M1_RAT	101740000	6	x	167680000	3	x	x
sp|P84100|RL19_RAT;tr|F1M5A9|F1M5A9_RAT	8306300	6	x	236090000	8	x	x
tr|D3ZK97|D3ZK97_RAT;tr|B0BMY8|B0BMY8_RAT;sp|P84245|H33_RAT;tr|M0RBX6|M0RBX6_RAT;tr|D3ZJ08|D3ZJ08_RAT;sp|Q6LED0|H31_RAT	3439300	3	x	1818500000	6	x	x
sp|P84586|RMXRL_RAT;tr|A0A0A0MXW9|A0A0A0MXW9_RAT;tr|A0A0G2K8K9|A0A0G2K8K9_RAT;sp|D4AE41|RMXL1_RAT	322560000	10	x	505020000	16	x	x
sp|P85515|ACTZ_RAT;tr|B2RYJ7|B2RYJ7_RAT	12047000	0	x	35054000	4	x	x
sp|P85845|FSCN1_RAT;tr|A0A0G2KAM4|A0A0G2KAM4_RAT	6634200	5	x	31885000	4	x	x
tr|A0A0G2K2J1|A0A0G2K2J1_RAT;tr|A0A0G2K9A2|A0A0G2K9A2_RAT;sp|P85970|ARPC2_RAT;tr|A0A0G2K1V8|A0A0G2K1V8_RAT;tr|A0A0G2K905|A0A0G2K905_RAT	3425600	0	x	2690300	2	x	x
sp|P86173|ACL6B_RAT;tr|A0A0G2JW70|A0A0G2JW70_RAT	71390000	19	x	187500000	28	x	x
sp|P86252|PURA_RAT;tr|F1LPS8|F1LPS8_RAT	69525000	5	x	136750000	5	x	x
tr|Q792R1|Q792R1_RAT;tr|F1LNP2|F1LNP2_RAT;tr|P97548|P97548_RAT;sp|P97711|GRK6_RAT;tr|P97549|P97549_RAT;tr|A0A0G2K6E5|A0A0G2K6E5_RAT	3423300	0	x	13126000	3	x	x
sp|P97852|DHB4_RAT;tr|Q6IN39|Q6IN39_RAT	11332000	2	x	32750000	11	x	x
sp|P97878|EXOC5_RAT	1308300	0	x	18859000	5	x	x
tr|D3ZB30|D3ZB30_RAT;sp|Q00438-2|PTBP1_RAT;tr|A0A0G2JTV1|A0A0G2JTV1_RAT;sp|Q00438|PTBP1_RAT;tr|Q6P736|Q6P736_RAT	94582000	7	x	180910000	9	x	x
tr|A0A0G2JWK2|A0A0G2JWK2_RAT;sp|Q00566|MECP2_RAT;sp|Q00566-2|MECP2_RAT	175800000	29	x	680470000	48	x	x
sp|Q00715|H2B1_RAT;tr|M0R4L7|M0R4L7_RAT;tr|G3V9C7|G3V9C7_RAT;tr|G3V8B3|G3V8B3_RAT;tr|D3ZWM5|D3ZWM5_RAT;tr|D3ZLY9|D3ZLY9_RAT;tr|A0A0G2JXE0|A0A0G2JXE0_RAT;tr|D3ZNH4|D3ZNH4_RAT;tr|A0A0G2JXI9|A0A0G2JXI9_RAT;sp|Q00729|H2B1A_RAT;tr|A0A0G2K7R1|A0A0G2K7R1_RAT	16313000000	50	x	19545000000	55	x	x
sp|Q00981|UCHL1_RAT	8992700	0	x	40281000	4	x	x
sp|Q01177|PLMN_RAT;tr|Q7TP84|Q7TP84_RAT	0	1	x	1478600	1	x	x
sp|Q02874|H2AY_RAT;tr|A0A140TAB4|A0A140TAB4_RAT;sp|Q02874-2|H2AY_RAT	995950000	60	x	1263300000	74	x	x
sp|Q04931|SSRP1_RAT	14026000	9	x	18638000	12	x	x
tr|Q6P9Y4|Q6P9Y4_RAT;sp|Q05962|ADT1_RAT	64456000	7	x	207030000	25	x	x
sp|Q07936|ANXA2_RAT;sp|Q07936-2|ANXA2_RAT	35465000	8	x	86011000	24	x	x
sp|Q09167|SRSF5_RAT;sp|Q09167-2|SRSF5_RAT	114520000	14	x	266800000	17	x	x
sp|Q1LZ53|DNM3A_RAT;sp|Q1LZ53-2|DNM3A_RAT	52344000	6	x	287590000	47	x	x
sp|Q27W01|RBM8A_RAT	170400000	6	x	316200000	7	x	x
sp|Q27W02|MGN_RAT;tr|F1M0X6|F1M0X6_RAT	247480000	19	x	358830000	19	x	x
sp|Q32PX7|FUBP1_RAT;tr|A0A140TAJ3|A0A140TAJ3_RAT	1806000	0	x	30129000	5	x	x
sp|Q3B8N8|PESC_RAT	4568900	2	x	73249000	14	x	x
sp|Q3B8Q1|DDX21_RAT;tr|M0R965|M0R965_RAT	10437000	5	x	171680000	24	x	x
sp|Q3B8Q2|IF4A3_RAT	918080000	42	x	1887000000	71	x	x
sp|Q3KRD8|IF6_RAT;tr|A0A0G2K110|A0A0G2K110_RAT	15493000	3	x	23620000	1	x	x
sp|Q3KRE8|TBB2B_RAT	0	1	x	0	1	x	x
sp|Q3MHC2|INT11_RAT	11532000	1	x	20629000	3	x	x
sp|Q3SWS8|RAE1L_RAT	54349000	2	x	132090000	10	x	x
sp|Q3T1J8|RTF2_RAT	2927400	1	x	3155000	2	x	x
sp|Q498M4|WDR5_RAT	6808600	4	x	26205000	6	x	x
sp|Q498R3|DJC10_RAT	5509400	3	x	37112000	10	x	x
sp|Q498U4|SARNP_RAT	182890000	10	x	78765000	8	x	x
tr|A0A1W2Q6Q7|A0A1W2Q6Q7_RAT;tr|F1LR39|F1LR39_RAT;sp|Q499N3|WDR18_RAT	5488200	0	x	28528000	1	x	x
sp|Q4KLH4|PSPC1_RAT;tr|A0A0G2JYN7|A0A0G2JYN7_RAT	511510000	18	x	2272800000	45	x	x
sp|Q4KLL0|TCEA1_RAT	3693900	3	x	4358800	3	x	x
sp|Q4KM49|SYYC_RAT;tr|A0A0H2UHG0|A0A0H2UHG0_RAT	9227500	2	x	25959000	5	x	x
sp|Q4KM64|JAGN1_RAT	0	1	x	22492000	3	x	x
tr|B4F764|B4F764_RAT;sp|Q4KM65|CPSF5_RAT	14993000	1	x	48792000	2	x	x
sp|Q4KM74|SC22B_RAT	10785000	2	x	10640000	2	x	x
sp|Q4QQS8|NUP85_RAT	21806000	0	x	127350000	11	x	x
sp|Q4QQT3|CELF1_RAT	31750000	0	x	39487000	5	x	x
sp|Q4QQU6|SPF30_RAT;sp|Q4QQU6-2|SPF30_RAT	9035600	10	x	11082000	11	x	x
sp|Q4V7C7|ARP3_RAT;tr|A0A0G2K1C0|A0A0G2K1C0_RAT;tr|Q9ERF9|Q9ERF9_RAT	9940000	2	x	13548000	4	x	x
sp|Q4V7D7|RBM22_RAT	24290000	3	x	15566000	3	x	x
sp|Q4V898|RBMX_RAT	3769700000	76	x	5339400000	94	x	x
sp|Q4V8A2|CDC27_RAT	9616400	2	x	72537000	8	x	x
sp|Q4V8B3|MED24_RAT	0	1	x	0	1	x	x
tr|G3V7J2|G3V7J2_RAT;sp|Q4V8C7|PRKRA_RAT	3972100	1	x	6309300	4	x	x
tr|M0RA15|M0RA15_RAT;sp|Q4V8J7|SPIN1_RAT	5334800	0	x	24384000	10	x	x
sp|Q4V8K2|CTBL1_RAT	46446000	5	x	301940000	12	x	x
sp|Q4V9H5-2|P20L1_RAT;sp|Q4V9H5|P20L1_RAT	26668000	2	x	6820300	0	x	x
sp|Q56A18-4|SMCE1_RAT;tr|A0A0G2K9C1|A0A0G2K9C1_RAT;sp|Q56A18-2|SMCE1_RAT;sp|Q56A18-3|SMCE1_RAT;tr|A0A0G2KAP8|A0A0G2KAP8_RAT;tr|E9PU44|E9PU44_RAT;sp|Q56A18|SMCE1_RAT	18773000	8	x	46552000	7	x	x
sp|Q56A27|NCBP1_RAT	7774300	4	x	63999000	16	x	x
sp|Q5BJP2|CWC15_RAT	2855100	1	x	5602300	0	x	x
sp|Q5BJQ6|CSTF1_RAT	81651000	4	x	185210000	7	x	x
sp|Q5BJT0|ARGL1_RAT	1038900000	15	x	1651200000	22	x	x
sp|Q5BJU7|WASF1_RAT	0	2	x	354590000	2	x	x
sp|Q5EB59|MED23_RAT;tr|A0A0H2UHV2|A0A0H2UHV2_RAT	469780	1	x	3666300	2	x	x
tr|A0A1B0GWY5|A0A1B0GWY5_RAT;sp|Q5FVC2|ARHG2_RAT;tr|A0A0G2K0V4|A0A0G2K0V4_RAT	14967000	5	x	48897000	10	x	x
sp|Q5FVJ0|RUFY3_RAT;sp|Q5FVJ0-2|RUFY3_RAT;tr|A0A0G2K6A9|A0A0G2K6A9_RAT	514220	0	x	3923500	4	x	x
sp|Q5FVK6|C2D1B_RAT	77678000	2	x	146430000	1	x	x
sp|Q5FVL2|EMC8_RAT	9887200	3	x	14414000	1	x	x
sp|Q5FVM4|NONO_RAT	275650000	32	x	1985900000	96	x	x
sp|Q5FVP5|WDR89_RAT	4597400	1	x	6337600	3	x	x
sp|Q5FVQ4|MLEC_RAT;tr|A0A0G2K121|A0A0G2K121_RAT	0	2	x	0	1	x	x
tr|A0A096MJP3|A0A096MJP3_RAT;sp|Q5FVR7|CPSF4_RAT	2898200	0	x	3706400	2	x	x
sp|Q5M7A7|CNRP1_RAT	9798900	1	x	22536000	4	x	x
sp|Q5M7U6|ARP2_RAT	81041000	5	x	214450000	8	x	x
sp|Q5M7V8|TR150_RAT	147980000	14	x	463950000	21	x	x
sp|Q5M7W5-2|MAP4_RAT;sp|Q5M7W5|MAP4_RAT;tr|A0A0G2JW88|A0A0G2JW88_RAT	17510000	5	x	48488000	10	x	x
sp|Q5M9F1|RBM34_RAT	6788100	0	x	21981000	6	x	x
tr|E9PSS1|E9PSS1_RAT;sp|Q5MPA9-2|DCLK2_RAT;sp|Q5MPA9-3|DCLK2_RAT;sp|Q5MPA9|DCLK2_RAT	2247500	2	x	3387300	3	x	x
sp|Q5PQR4|RSRC2_RAT;tr|A0A0G2JZB4|A0A0G2JZB4_RAT	0	2	x	46417000	7	x	x
sp|Q5PQR5|IMP4_RAT;tr|Q6TXI2|Q6TXI2_RAT	7635200	1	x	35623000	5	x	x
sp|Q5RJR8|LRC59_RAT	27572000	5	x	15670000	4	x	x
sp|Q5RJT0|ASHWN_RAT	17757000	1	x	15873000	1	x	x
sp|Q5RK09|EIF3G_RAT	5474300	0	x	14780000	4	x	x
sp|Q5RKH0|GLYR1_RAT	26400000	6	x	73686000	15	x	x
tr|A0A0G2K249|A0A0G2K249_RAT;sp|Q5RKH1|PRP4B_RAT	12011000	3	x	25638000	23	x	x
sp|Q5U2Q7|ERF1_RAT	8157700	1	x	8844000	1	x	x
sp|Q5U2W5|TBL3_RAT	499660	0	x	16303000	2	x	x
sp|Q5U2Y6|TFP11_RAT	4694300	2	x	31351000	9	x	x
tr|B6RIU0|B6RIU0_RAT;sp|Q5U317|FIP1_RAT;tr|A0A0G2K376|A0A0G2K376_RAT	611810	1	x	0	2	x	x
sp|Q5XFW8|SEC13_RAT	15257000	2	x	25216000	3	x	x
sp|Q5XI29|CPSF7_RAT	52199000	2	x	184130000	15	x	x
sp|Q5XI32|CAPZB_RAT;tr|A0A0G2JYB1|A0A0G2JYB1_RAT	3461700	1	x	4161900	2	x	x
tr|A0A0H2UHD9|A0A0H2UHD9_RAT;sp|Q5XIA1|NCLN_RAT	6310400	1	x	5125200	2	x	x
sp|Q5XIF6|TBA4A_RAT	5545400	1	x	36890000	5	x	x
sp|Q5XIK2|TMX2_RAT	24081000	1	x	45294000	5	x	x
sp|Q5XIW8|SNUT1_RAT	49335000	13	x	161190000	11	x	x
sp|Q62599|MTA1_RAT;tr|F1LQS1|F1LQS1_RAT;tr|A0A140TA98|A0A140TA98_RAT	51287000	11	x	429810000	50	x	x
sp|Q62733|LAP2_RAT	96946000	12	x	94983000	3	x	x
sp|Q62780|DDX46_RAT	33570000	14	x	177190000	22	x	x
sp|Q62806|ZN148_RAT	1815300	0	x	2616100	0	x	x
tr|A0A0H2UHY3|A0A0H2UHY3_RAT;tr|A0A0H2UHW7|A0A0H2UHW7_RAT;sp|Q62813|LSAMP_RAT;tr|Q5M960|Q5M960_RAT;sp|Q62813-2|LSAMP_RAT	9095800	0	x	14021000	4	x	x
sp|Q62952|DPYL3_RAT;sp|Q62952-2|DPYL3_RAT	0	2	x	194930000	18	x	x
tr|A0A0G2K9I8|A0A0G2K9I8_RAT;sp|Q63009|ANM1_RAT	18441000	4	x	16267000	2	x	x
sp|Q63081|PDIA6_RAT;tr|A0A0G2JSZ5|A0A0G2JSZ5_RAT	1453800	0	x	5382700	2	x	x
sp|Q63198|CNTN1_RAT	993820	0	x	5361100	5	x	x
sp|Q63396|TCP4_RAT	37076000	2	x	45860000	5	x	x
sp|Q63413|DX39B_RAT;tr|A0A0G2KAT4|A0A0G2KAT4_RAT	819660000	38	x	1486300000	98	x	x
tr|F1LNV7|F1LNV7_RAT;sp|Q63505|TF3C1_RAT	308980	0	x	7989800	2	x	x
tr|F1LSW7|F1LSW7_RAT;sp|Q63507|RL14_RAT;tr|B5DEM5|B5DEM5_RAT;tr|Q6TUH8|Q6TUH8_RAT	109950000	4	x	149920000	13	x	x
tr|G3V755|G3V755_RAT;sp|Q63532|SPR1A_RAT	38342000	0	x	21459000	2	x	x
sp|Q63560-2|MAP6_RAT;tr|F1LQZ9|F1LQZ9_RAT;sp|Q63560|MAP6_RAT	2832700	4	x	3821000	1	x	x
sp|Q63610-3|TPM3_RAT;sp|Q63610-2|TPM3_RAT;sp|Q63610|TPM3_RAT	1063800	1	x	3572000	1	x	x
tr|A0A0G2K3Z9|A0A0G2K3Z9_RAT;sp|Q63716|PRDX1_RAT	16830000	3	x	46359000	6	x	x
sp|Q63942|RAB3D_RAT;sp|P62824|RAB3C_RAT	8217500	1	x	12633000	5	x	x
sp|Q63945-2|SET_RAT;tr|B0BMV1|B0BMV1_RAT;tr|A0A0G2JSU3|A0A0G2JSU3_RAT;sp|Q63945|SET_RAT;tr|Q6QI56|Q6QI56_RAT;tr|A0A0G2K5L9|A0A0G2K5L9_RAT;tr|D3ZC07|D3ZC07_RAT	6357500	4	x	12196000	2	x	x
sp|Q641X3|HEXA_RAT	3645600	1	x	33955000	1	x	x
sp|Q641Y0|OST48_RAT	39917000	6	x	92724000	13	x	x
sp|Q641Y8|DDX1_RAT	40335000	9	x	385860000	38	x	x
sp|Q641Z4|CDK9_RAT	8528200	3	x	27861000	2	x	x
tr|B3SVE9|B3SVE9_RAT;sp|Q64232|TECR_RAT	18588000	2	x	15585000	0	x	x
sp|Q642C0|DNJC8_RAT;tr|A0A0G2K751|A0A0G2K751_RAT	53450000	4	x	94273000	7	x	x
sp|Q66H20|PTBP2_RAT;sp|Q66H20-2|PTBP2_RAT	708240000	33	x	2851000000	57	x	x
sp|Q66H58|INT14_RAT	5859700	0	x	12934000	2	x	x
sp|Q66HA6|ARL8B_RAT	5049300	1	x	11245000	2	x	x
sp|Q66HC5|NUP93_RAT	0	2	x	46759000	10	x	x
sp|Q66HF1|NDUS1_RAT	238660	0	x	21441000	7	x	x
sp|Q66HG8|RED_RAT;tr|A0A0G2K5G9|A0A0G2K5G9_RAT;tr|Q6QI75|Q6QI75_RAT	119130000	9	x	105280000	8	x	x
sp|Q66X93|SND1_RAT;tr|D4A8Y5|D4A8Y5_RAT	1024900	0	x	30098000	13	x	x
tr|A0A0G2K6U3|A0A0G2K6U3_RAT;sp|Q68FR5|TM209_RAT	7985000	2	x	9839200	4	x	x
sp|Q68FR6|EF1G_RAT	0	1	x	9322300	5	x	x
sp|Q68FR8|TBA3_RAT	2547200	2	x	942910	1	x	x
sp|Q68FV2|AR6P6_RAT	13683000	1	x	38924000	6	x	x
sp|Q68FY0|QCR1_RAT	4925500	0	x	16717000	2	x	x
tr|A0A0G2K703|A0A0G2K703_RAT;sp|Q68SB1-3|STAU2_RAT;tr|F1LN29|F1LN29_RAT;sp|Q68SB1-4|STAU2_RAT;sp|Q68SB1-2|STAU2_RAT;sp|Q68SB1|STAU2_RAT	16828000	2	x	18223000	3	x	x
sp|Q6AXR4|HEXB_RAT;tr|F1LR87|F1LR87_RAT	6386400	0	x	26621000	4	x	x
sp|Q6AXS3|DEK_RAT	22286000	17	x	44442000	18	x	x
sp|Q6AXS4|RENR_RAT	27085000	1	x	56485000	2	x	x
sp|Q6AXT8|SF3A2_RAT	49453000	1	x	195260000	7	x	x
sp|Q6AXY7|PR38B_RAT	0	1	x	26174000	6	x	x
sp|Q6AY09|HNRH2_RAT	0	2	x	10238000	5	x	x
sp|Q6AY84|SCRN1_RAT	1433900	0	x	8350300	1	x	x
sp|Q6AY87|THOC6_RAT	20643000	8	x	29323000	10	x	x
tr|A0A1W2Q680|A0A1W2Q680_RAT;sp|Q6AYA1|GAR1_RAT	16894000	2	x	64314000	10	x	x
sp|Q6AYD3-2|PA2G4_RAT;sp|Q6AYD3|PA2G4_RAT	51622000	9	x	106500000	10	x	x
sp|Q6AYH6|EMC10_RAT	6520500	2	x	10214000	3	x	x
sp|Q6AYK1|RNPS1_RAT;tr|F1M6U2|F1M6U2_RAT	11935000	1	x	45080000	5	x	x
sp|Q6AYT3|RTCB_RAT	19310000	7	x	69123000	17	x	x
sp|Q6AYU1|MO4L1_RAT	2940500	2	x	2083800	2	x	x
sp|Q6AYU3|DNJB6_RAT;tr|A0A0G2JYE9|A0A0G2JYE9_RAT;tr|D4ABC2|D4ABC2_RAT;tr|B2RYA8|B2RYA8_RAT	13718000	1	x	21472000	4	x	x
sp|Q6GMN2-2|BAIP2_RAT;sp|Q6GMN2|BAIP2_RAT	21786000	2	x	42316000	3	x	x
tr|Q63555|Q63555_RAT;sp|Q6IMY8|HNRPU_RAT;tr|A0A0G2JZ52|A0A0G2JZ52_RAT	1372400000	45	x	8288200000	215	x	x
sp|Q6JHU9|CBP_RAT;tr|F1M9G7|F1M9G7_RAT	0	1	x	0	1	x	x
sp|Q6MG08|ABCF1_RAT	696810	0	x	17666000	9	x	x
sp|Q6MG11|ATAT_RAT	5672600	1	x	11259000	2	x	x
sp|Q6MGA9|BRD2_RAT	2049900	1	x	9441800	3	x	x
sp|Q6NYB7|RAB1A_RAT;tr|E9PU16|E9PU16_RAT;tr|Q7TPK7|Q7TPK7_RAT;tr|A0A0G2K235|A0A0G2K235_RAT;tr|G3V6H0|G3V6H0_RAT;sp|P10536|RAB1B_RAT	36641000	3	x	56949000	11	x	x
tr|P70565|P70565_RAT;sp|Q6P0K8|PLAK_RAT	3241000	1	x	14168000	14	x	x
sp|Q6P747|HP1B3_RAT;tr|F1M6V1|F1M6V1_RAT;tr|A0A096MKG6|A0A096MKG6_RAT	230070000	31	x	857830000	75	x	x
tr|G3V705|G3V705_RAT;sp|Q6PCT5|PQBP1_RAT	20736000	2	x	41027000	2	x	x
sp|Q6PDU1|SRSF2_RAT	1493200000	43	x	2184700000	56	x	x
sp|Q6RUV5|RAC1_RAT;tr|M0R5T4|M0R5T4_RAT;tr|Q5U1Y2|Q5U1Y2_RAT;tr|A0A0G2K0X4|A0A0G2K0X4_RAT	0	3	x	0	3	x	x
sp|Q6TQE1|ZCH18_RAT;sp|Q6TQE1-2|ZCH18_RAT;tr|A0A140TAG3|A0A140TAG3_RAT	7899300	2	x	4893900	1	x	x
sp|Q6TRW4-2|PDS5B_RAT;sp|Q6TRW4|PDS5B_RAT;tr|D3ZMU3|D3ZMU3_RAT;tr|D3ZU56|D3ZU56_RAT;tr|F1M797|F1M797_RAT;sp|Q6TRW4-3|PDS5B_RAT;tr|D3ZXE2|D3ZXE2_RAT	9619400	5	x	11679000	10	x	x
sp|Q6URK4|ROA3_RAT	40567000	1	x	217160000	5	x	x
sp|Q6URK4-2|ROA3_RAT;tr|E9PSU5|E9PSU5_RAT;tr|D4A6A2|D4A6A2_RAT	6611600000	91	x	9989400000	125	x	x
tr|A0A0H2UI21|A0A0H2UI21_RAT;sp|Q704S8|CACP_RAT	4314200	0	x	58255000	3	x	x
sp|Q71UF4|RBBP7_RAT	15386000	2	x	41339000	13	x	x
sp|Q765A7|PGAP1_RAT	3867200	3	x	38549000	11	x	x
sp|Q792H5|CELF2_RAT;sp|Q792H5-4|CELF2_RAT;sp|Q792H5-2|CELF2_RAT;sp|Q792H5-3|CELF2_RAT;tr|Z4YNP1|Z4YNP1_RAT;tr|B4DSZ2|B4DSZ2_HUMAN	61696000	12	x	110760000	22	x	x
tr|D4A7G0|D4A7G0_RAT;sp|Q7TMD5-2|ZC3HE_RAT;tr|D4A652|D4A652_RAT;sp|Q7TMD5|ZC3HE_RAT	23932000	7	x	92669000	5	x	x
sp|Q7TPB1|TCPD_RAT	304860	0	x	18484000	3	x	x
sp|Q7TQ84|UIF_RAT;tr|F1M0P3|F1M0P3_RAT;tr|A0A0G2K6Q7|A0A0G2K6Q7_RAT;tr|A0A0G2JSV9|A0A0G2JSV9_RAT	25890000	4	x	33002000	7	x	x
tr|G3V9A5|G3V9A5_RAT;sp|Q7TQM5|KPRP_RAT	0	2	x	0	4	x	x
tr|A0A0G2KB58|A0A0G2KB58_RAT;sp|Q7TT49|MRCKB_RAT	2741000	3	x	14091000	7	x	x
tr|D4AAF8|D4AAF8_RAT;sp|Q80WA4|NOVA1_RAT;tr|A0A0G2JVE8|A0A0G2JVE8_RAT	5416500	1	x	0	1	x	x
tr|B0BNL0|B0BNL0_RAT;sp|Q80ZG5|SLU7_RAT;tr|A0A0G2K1S0|A0A0G2K1S0_RAT	929030	1	x	6115300	2	x	x
tr|F1SW39|F1SW39_RAT;sp|Q812D1|PSIP1_RAT;tr|Q566D6|Q566D6_RAT;sp|Q812D1-2|PSIP1_RAT	1244000000	34	x	2158200000	68	x	x
tr|A0A1B0GWN8|A0A1B0GWN8_RAT;sp|Q812E9-2|GPM6A_RAT;sp|Q812E9|GPM6A_RAT	8215700	5	x	8025500	6	x	x
tr|G3V9K8|G3V9K8_RAT;sp|Q8CFD1|RBM45_RAT	60715000	3	x	75207000	6	x	x
sp|Q8CH84|ELAV2_RAT;tr|A0A1B0GWU2|A0A1B0GWU2_RAT;tr|G3V6U4|G3V6U4_RAT;tr|A0A1B0GWQ5|A0A1B0GWQ5_RAT	175420000	16	x	231980000	15	x	x
sp|Q8CJB9|BRE1B_RAT	2689900	2	x	7355400	2	x	x
tr|G3V790|G3V790_RAT;sp|Q8K1P7|SMCA4_RAT	97490000	18	x	391590000	56	x	x
tr|G3V936|G3V936_RAT;sp|Q8VHF5|CISY_RAT;tr|Q0QEL8|Q0QEL8_RAT	33531000	4	x	79269000	7	x	x
tr|D3ZE17|D3ZE17_RAT;sp|Q8VHK2|CSKI1_RAT	5189400	2	x	2662400	2	x	x
sp|Q91V33|KHDR1_RAT	259080000	10	x	2561500000	58	x	x
tr|A0A0G2JUS0|A0A0G2JUS0_RAT;tr|D4A2X0|D4A2X0_RAT;tr|B0BNF5|B0BNF5_RAT;tr|F1LMH5|F1LMH5_RAT;tr|A0A0G2JXZ5|A0A0G2JXZ5_RAT;sp|Q91XU1|QKI_RAT	19993000	2	x	25990000	1	x	x
sp|Q91XU8|CDS2_RAT;tr|G3V8W2|G3V8W2_RAT	20843000	5	x	58703000	8	x	x
sp|Q91Y81|SEPT2_RAT	5389700	1	x	9236700	3	x	x
sp|Q91ZN1|COR1A_RAT	9785400	2	x	45461000	7	x	x
sp|Q920F3|KHDR2_RAT	15648000	6	x	105860000	10	x	x
tr|Q0QF18|Q0QF18_RAT;sp|Q920L2|SDHA_RAT	409950	0	x	10839000	3	x	x
sp|Q923W4|HDGR3_RAT	126920000	10	x	182440000	6	x	x
tr|A0A0G2JVZ8|A0A0G2JVZ8_RAT;tr|R9PXT4|R9PXT4_RAT;sp|Q924I2|M4K3_RAT;tr|A0A0G2JYP2|A0A0G2JYP2_RAT	911570	1	x	7983100	3	x	x
tr|G3V702|G3V702_RAT;sp|Q99M63|SMU1_RAT	407080000	24	x	738820000	27	x	x
tr|M0R623|M0R623_RAT;sp|Q99P77|NOG1_RAT	680070	2	x	14222000	8	x	x
sp|Q99PD4|ARC1A_RAT;tr|Q6PCU9|Q6PCU9_RAT;tr|D3ZXP7|D3ZXP7_RAT	14075000	6	x	53242000	9	x	x
sp|Q99PK0|SYF1_RAT	7710300	4	x	57874000	9	x	x
tr|Q5FWY7|Q5FWY7_RAT;tr|A1EC69|A1EC69_RAT;tr|A1EC68|A1EC68_RAT;sp|Q99PT0|DDX52_RAT	11842000	1	x	24473000	6	x	x
tr|A0A0G2JZS2|A0A0G2JZS2_RAT;sp|Q9EPH8|PABP1_RAT;tr|B5DF80|B5DF80_RAT	3927600	0	x	14022000	3	x	x
sp|Q9ERW3-2|FGF13_RAT;tr|A0A0G2JZ77|A0A0G2JZ77_RAT;sp|Q9ERW3|FGF13_RAT	5230400	3	x	8939800	3	x	x
sp|Q9ES21|SAC1_RAT	837050	0	x	3944600	2	x	x
sp|Q9ESQ7|PSD1_RAT;tr|G3V8J5|G3V8J5_RAT	16272000	1	x	21947000	3	x	x
tr|Q9JMG8|Q9JMG8_RAT;sp|Q9JHU0|DPYL5_RAT;tr|A0A0G2K8Y5|A0A0G2K8Y5_RAT	6977500	1	x	159270000	18	x	x
tr|A0A0G2K2T6|A0A0G2K2T6_RAT;sp|Q9JIL3|ILF3_RAT;tr|F1LRU1|F1LRU1_RAT;sp|Q9JIL3-2|ILF3_RAT;tr|A0A0G2K4U6|A0A0G2K4U6_RAT	82564000	13	x	210120000	64	x	x
tr|G3V9X6|G3V9X6_RAT;sp|Q9JIL8|RAD50_RAT	811540	1	x	3357700	4	x	x
sp|Q9JIX5|CHD8_RAT	2521400	1	x	15546000	5	x	x
sp|Q9JJ54-3|HNRPD_RAT;sp|Q9JJ54|HNRPD_RAT	4218500000	18	x	11209000000	47	x	x
sp|Q9JJM9-3|SEPT5_RAT;tr|D3ZT07|D3ZT07_RAT;sp|Q9JJM9|SEPT5_RAT;tr|D3ZDH8|D3ZDH8_RAT;sp|Q9JJM9-2|SEPT5_RAT	256570000	14	x	395450000	23	x	x
sp|Q9JKL8|ADNP_RAT	73535000	11	x	508900000	22	x	x
tr|F1LMN8|F1LMN8_RAT;sp|Q9JLP1|KHDR3_RAT	64452000	4	x	232540000	14	x	x
tr|A0A0G2JXV6|A0A0G2JXV6_RAT;tr|F1LSD5|F1LSD5_RAT;sp|Q9JLS3-2|TAOK2_RAT;tr|A0A0G2K1M0|A0A0G2K1M0_RAT;sp|Q9JLS3|TAOK2_RAT	5049200	0	x	26166000	4	x	x
sp|Q9JMJ4|PRP19_RAT	1274400000	52	x	3454200000	93	x	x
sp|Q9QUH6-5|SYGP1_RAT;sp|Q9QUH6-4|SYGP1_RAT;sp|Q9QUH6-3|SYGP1_RAT;tr|D3ZCL8|D3ZCL8_RAT;sp|Q9QUH6-2|SYGP1_RAT;tr|F1LQW8|F1LQW8_RAT;sp|Q9QUH6|SYGP1_RAT	818070	1	x	5183900	2	x	x
tr|F1LQ81|F1LQ81_RAT;tr|A0A0G2K6U1|A0A0G2K6U1_RAT;sp|Q9QUL6|NSF_RAT	3880400	0	x	111660000	15	x	x
tr|F1MA36|F1MA36_RAT;sp|Q9QWN8|SPTN2_RAT	0	1	x	1882300	1	x	x
tr|Q4KMB2|Q4KMB2_RAT;tr|Q2I0Y6|Q2I0Y6_RAT;sp|Q9QYU7|NSA2_RAT	9141900	1	x	12892000	8	x	x
sp|Q9QZ86|NOP58_RAT;tr|Q5PPK6|Q5PPK6_RAT	42792000	6	x	429510000	48	x	x
sp|Q9QZR6-4|SEPT9_RAT;sp|Q9QZR6-3|SEPT9_RAT;sp|Q9QZR6-2|SEPT9_RAT;tr|B2GVB4|B2GVB4_RAT;sp|Q9QZR6|SEPT9_RAT;tr|F1LN75|F1LN75_RAT	51041000	5	x	43963000	7	x	x
sp|Q9R0I8|PI42A_RAT	3057100	0	x	11681000	1	x	x
tr|A0A0G2JSR0|A0A0G2JSR0_RAT;sp|Q9R1Z0|VDAC3_RAT;sp|Q9R1Z0-2|VDAC3_RAT	5937700	0	x	13031000	4	x	x
tr|Q6IRH7|Q6IRH7_RAT;sp|Q9WTT2|CLPB_RAT;tr|A0A0G2K3V9|A0A0G2K3V9_RAT	1028500	0	x	6197800	3	x	x
sp|Q9WU34-3|SEPT3_RAT;sp|Q9WU34-2|SEPT3_RAT;tr|F1LMH0|F1LMH0_RAT;sp|Q9WU34|SEPT3_RAT	57184000	13	x	87013000	12	x	x
sp|Q9WUC8|PLRG1_RAT	286650000	18	x	586590000	23	x	x
tr|A0A0G2K3V7|A0A0G2K3V7_RAT;sp|Q9WUL0|TOP1_RAT	59426000	10	x	544900000	97	x	x
sp|Q9WV25-2|PUF60_RAT;tr|A0A0H2UHZ6|A0A0H2UHZ6_RAT;sp|Q9WV25|PUF60_RAT	149520000	11	x	511240000	50	x	x
tr|F1M8L1|F1M8L1_RAT;sp|Q9WV63|KIF2A_RAT;sp|Q9WV63-2|KIF2A_RAT	18262000	0	x	84670000	16	x	x
tr|A0A0H2UHP9|A0A0H2UHP9_RAT;sp|Q9WVB1|RAB6A_RAT;tr|F1LVC3|F1LVC3_RAT;tr|A0A0G2JT78|A0A0G2JT78_RAT;tr|A0A0G2K201|A0A0G2K201_RAT;tr|D3ZZP2|D3ZZP2_RAT	1942300	1	x	7849400	3	x	x
tr|F1LMC7|F1LMC7_RAT;sp|Q9WVC0|SEPT7_RAT;tr|A2VCW8|A2VCW8_RAT;tr|A0A0G2JZT5|A0A0G2JZT5_RAT;tr|D4A0F5|D4A0F5_RAT	301620000	27	x	584600000	30	x	x
sp|Q9WVR8-2|MEN1_RAT;tr|A0A161ALI0|A0A161ALI0_RAT;sp|Q9WVR8|MEN1_RAT	989840	0	x	10211000	2	x	x
sp|Q9Z0V5|PRDX4_RAT	4287300	0	x	11798000	5	x	x
tr|A0A0G2JWR2|A0A0G2JWR2_RAT;sp|Q9Z0W5|PACN1_RAT	1349300	0	x	11812000	4	x	x
sp|Q9Z118|PTBP3_RAT;tr|A0A0G2JV54|A0A0G2JV54_RAT	7750500	1	x	11561000	1	x	x
tr|A0A0H2UHA6|A0A0H2UHA6_RAT;sp|Q9Z142|TMM33_RAT	3991100	1	x	8929100	4	x	x
tr|F1LSS1|F1LSS1_RAT;sp|Q9Z1M9|SMC1A_RAT	10087000	4	x	154150000	19	x	x
sp|Q9Z1W6-4|LYRIC_RAT;sp|Q9Z1W6-3|LYRIC_RAT;sp|Q9Z1W6-2|LYRIC_RAT;sp|Q9Z1W6|LYRIC_RAT	2358200	0	x	5685000	4	x	x
tr|A0A0G2JSS1|A0A0G2JSS1_RAT;sp|Q9Z1Z6|ILKAP_RAT	20782000	6	x	50275000	10	x	x
tr|Q6AZ26|Q6AZ26_RAT;tr|F7FG31|F7FG31_RAT;tr|A0A0H2UI20|A0A0H2UI20_RAT;sp|Q9Z2F5|CTBP1_RAT	5290300	3	x	13083000	2	x	x
sp|Q9Z2L0|VDAC1_RAT	35981000	6	x	78296000	14	x	x
tr|A0A096MJ15|A0A096MJ15_RAT;tr|F1M8H5|F1M8H5_RAT;tr|A2VD14|A2VD14_RAT;tr|A0A096MIV5|A0A096MIV5_RAT	547900	0	x	5522600	3	x	x
tr|E9PT29|E9PT29_RAT;tr|A0A096MIX2|A0A096MIX2_RAT	118740000	19	x	1689000000	58	x	x
tr|G3V6G2|G3V6G2_RAT;tr|A0A096MJ28|A0A096MJ28_RAT	0	1	x	0	1	x	x
tr|A0A096MKH8|A0A096MKH8_RAT;tr|A0A096MJI1|A0A096MJI1_RAT;tr|A0A096MJV6|A0A096MJV6_RAT	5829600	2	x	16810000	7	x	x
tr|A0A096MJJ4|A0A096MJJ4_RAT	2715900	0	x	8339300	1	x	x
tr|A0A096MJZ2|A0A096MJZ2_RAT;tr|M0RCS2|M0RCS2_RAT	7566900	2	x	10311000	3	x	x
tr|A0A096MKE9|A0A096MKE9_RAT;tr|Q5U2M4|Q5U2M4_RAT	12572000	6	x	66265000	7	x	x
tr|A0A0G2K4W3|A0A0G2K4W3_RAT;tr|D3ZDE6|D3ZDE6_RAT;tr|A0A096MKF8|A0A096MKF8_RAT	645220	1	x	1053600	1	x	x
tr|A0A0G2JSQ9|A0A0G2JSQ9_RAT;sp|Q56B11|PELP1_RAT	1556000	0	x	25324000	4	x	x
tr|A0A0G2JSR7|A0A0G2JSR7_RAT;sp|P43244|MATR3_RAT;tr|B5DEM0|B5DEM0_RAT;tr|Q6P6H1|Q6P6H1_RAT	313800000	21	x	1179800000	138	x	x
tr|A0A0G2JT63|A0A0G2JT63_RAT	18556000	7	x	91424000	34	x	x
tr|A0A0G2JT88|A0A0G2JT88_RAT;tr|Q4V884|Q4V884_RAT	1538700	0	x	24586000	7	x	x
tr|A0A0G2JTA5|A0A0G2JTA5_RAT;tr|A0A0G2JZM5|A0A0G2JZM5_RAT;tr|A0A0G2K8H1|A0A0G2K8H1_RAT;tr|Q6MG72|Q6MG72_RAT	5290800	1	x	7975300	2	x	x
tr|A0A0G2JTG7|A0A0G2JTG7_RAT;tr|G3V9Q3|G3V9Q3_RAT;sp|Q8VHV7-2|HNRH1_RAT;sp|Q8VHV7|HNRH1_RAT;tr|Q499R8|Q499R8_RAT;sp|Q8VHV7-3|HNRH1_RAT	1125300000	17	x	2308700000	28	x	x
tr|A0A0G2JTH1|A0A0G2JTH1_RAT	19554000	4	x	78551000	16	x	x
tr|D3ZI99|D3ZI99_RAT;tr|A0A0G2JTI7|A0A0G2JTI7_RAT	51125000	10	x	190300000	7	x	x
tr|G3V969|G3V969_RAT;tr|A0A0G2JTJ9|A0A0G2JTJ9_RAT	3555900	3	x	16255000	3	x	x
tr|A0A0G2JTX2|A0A0G2JTX2_RAT	4576000	2	x	19114000	3	x	x
tr|D3ZQ89|D3ZQ89_RAT;tr|A0A0G2JU09|A0A0G2JU09_RAT	686160	2	x	10194000	5	x	x
tr|Q68FX3|Q68FX3_RAT;tr|A0A0G2K7X6|A0A0G2K7X6_RAT;tr|Q64LD0|Q64LD0_RAT;tr|Q5XLP8|Q5XLP8_RAT;tr|A0A0G2JY21|A0A0G2JY21_RAT;tr|A0A0G2JUH2|A0A0G2JUH2_RAT;tr|A0A0G2JZQ1|A0A0G2JZQ1_RAT	4757300	2	x	57849000	8	x	x
tr|A0A0G2JUX5|A0A0G2JUX5_RAT;sp|Q68A21|PURB_RAT	35349000	2	x	177860000	11	x	x
tr|G3V752|G3V752_RAT;tr|B5DFI0|B5DFI0_RAT;tr|A0A0G2JV51|A0A0G2JV51_RAT;tr|D4AEB4|D4AEB4_RAT	10195000	3	x	50463000	10	x	x
tr|A0A0G2K5Q3|A0A0G2K5Q3_RAT;tr|A0A0G2JV69|A0A0G2JV69_RAT	266670	0	x	4879000	3	x	x
tr|A0A0G2JV87|A0A0G2JV87_RAT;tr|D3ZL86|D3ZL86_RAT	1947700	3	x	7131200	3	x	x
tr|A0A0G2JW64|A0A0G2JW64_RAT;tr|B2RYC1|B2RYC1_RAT;tr|A0A0G2K0C5|A0A0G2K0C5_RAT;tr|F1LTB9|F1LTB9_RAT	5133400	1	x	37562000	3	x	x
tr|B4F7C9|B4F7C9_RAT;tr|A0A0G2JWH5|A0A0G2JWH5_RAT	9141800	2	x	21021000	4	x	x
tr|A0A0G2JWR5|A0A0G2JWR5_RAT;tr|A0A0G2JZ19|A0A0G2JZ19_RAT;tr|B2RYG5|B2RYG5_RAT;tr|D3ZSS1|D3ZSS1_RAT	15688000	3	x	62852000	3	x	x
tr|A0A0G2JXM5|A0A0G2JXM5_RAT;tr|D4A2B0|D4A2B0_RAT	11825000	2	x	13693000	2	x	x
tr|A0A0G2K7B3|A0A0G2K7B3_RAT;tr|A0A0G2JXW4|A0A0G2JXW4_RAT;tr|A0A140TAI3|A0A140TAI3_RAT;sp|G3V9R8|HNRPC_RAT	1219800000	85	x	2741500000	137	x	x
tr|A0A0G2JXZ3|A0A0G2JXZ3_RAT	62151000	1	x	375950000	14	x	x
tr|D3ZV33|D3ZV33_RAT;tr|A0A0G2JY58|A0A0G2JY58_RAT	0	2	x	27127000	4	x	x
tr|A0A0G2JY68|A0A0G2JY68_RAT;tr|M0RCH8|M0RCH8_RAT;tr|Q7TQ86|Q7TQ86_RAT	12988000	1	x	52580000	10	x	x
tr|A0A0G2JYV0|A0A0G2JYV0_RAT;tr|D3ZGX8|D3ZGX8_RAT;tr|Q497A6|Q497A6_RAT	11743000	2	x	28204000	24	x	x
tr|D4A659|D4A659_RAT;tr|A0A0G2JZQ5|A0A0G2JZQ5_RAT	2183900	0	x	13758000	4	x	x
tr|A0A0G2JZY6|A0A0G2JZY6_RAT;tr|G3V6S0|G3V6S0_RAT;tr|Q6XD99|Q6XD99_RAT;tr|A0A0G2K8W9|A0A0G2K8W9_RAT	10192000	4	x	34004000	16	x	x
tr|D3ZD47|D3ZD47_RAT;tr|A0A0G2JZZ3|A0A0G2JZZ3_RAT	787040	0	x	1716000	1	x	x
tr|D3ZK47|D3ZK47_RAT;tr|A0A0G2K001|A0A0G2K001_RAT	589770	0	x	8021300	3	x	x
tr|A0A0G2K016|A0A0G2K016_RAT;tr|Q5U2W0|Q5U2W0_RAT	6039700	0	x	49971000	22	x	x
tr|A0A0G2K0J0|A0A0G2K0J0_RAT;tr|F1LR36|F1LR36_RAT	3329100	3	x	9717700	4	x	x
tr|A0A0G2K0J4|A0A0G2K0J4_RAT	1065900	3	x	6211300	3	x	x
tr|D3ZZZ0|D3ZZZ0_RAT;tr|A0A0G2K160|A0A0G2K160_RAT	1848900	1	x	3585300	2	x	x
tr|A0A0G2K1A9|A0A0G2K1A9_RAT	2500500	0	x	34398000	1	x	x
tr|F2Z3R4|F2Z3R4_RAT;tr|A0A0G2K1B6|A0A0G2K1B6_RAT;tr|Q9QY86|Q9QY86_RAT;tr|O70190|O70190_RAT	8445000	6	x	9622200	11	x	x
tr|F1LSH0|F1LSH0_RAT;tr|A0A0G2K1E5|A0A0G2K1E5_RAT	3236300	2	x	29359000	2	x	x
tr|A0A0G2K1Q2|A0A0G2K1Q2_RAT;tr|D4A9B2|D4A9B2_RAT	4588600	2	x	10342000	3	x	x
tr|A0A0G2K2F4|A0A0G2K2F4_RAT	20865000	2	x	6430400	4	x	x
tr|A0A0G2K2J4|A0A0G2K2J4_RAT;tr|D4A2H6|D4A2H6_RAT	0	2	x	82983000	7	x	x
tr|A0A0G2K2J7|A0A0G2K2J7_RAT;tr|F1LX07|F1LX07_RAT	1332600	0	x	19824000	2	x	x
tr|A0A0G2K2K5|A0A0G2K2K5_RAT;tr|D3ZHA9|D3ZHA9_RAT	3925100	4	x	45505000	7	x	x
tr|A0A0G2K2M9|A0A0G2K2M9_RAT;tr|B2GUY6|B2GUY6_RAT	6051900	7	x	10569000	7	x	x
tr|D3ZBP2|D3ZBP2_RAT;tr|A0A0G2K3H5|A0A0G2K3H5_RAT	2991100	2	x	336640000	10	x	x
tr|A0A0G2K3L7|A0A0G2K3L7_RAT;tr|D3ZDD7|D3ZDD7_RAT;tr|A0A0G2JV89|A0A0G2JV89_RAT;sp|Q9JKU6|STRBP_RAT	30817000	6	x	333230000	36	x	x
tr|Q5XI48|Q5XI48_RAT;tr|A0A0G2K3M5|A0A0G2K3M5_RAT	3280300	1	x	3116000	2	x	x
tr|D3ZXT2|D3ZXT2_RAT;tr|A0A0G2K4D9|A0A0G2K4D9_RAT;tr|D4A3Q2|D4A3Q2_RAT;tr|A0A0G2K9G6|A0A0G2K9G6_RAT	2469200	1	x	34039000	10	x	x
tr|B2RYB3|B2RYB3_RAT;tr|A0A0G2K4F6|A0A0G2K4F6_RAT	4406800	1	x	15596000	13	x	x
tr|A0A0G2K4G0|A0A0G2K4G0_RAT	0	1	x	1980100	3	x	x
tr|Q7TP32|Q7TP32_RAT;tr|A0A0G2K5T6|A0A0G2K5T6_RAT;tr|Q5RJK9|Q5RJK9_RAT	5021000	1	x	4779500	0	x	x
tr|A0A0G2K654|A0A0G2K654_RAT	341490000	1	x	0	1	x	x
tr|A1L1I5|A1L1I5_RAT;tr|A0A0G2K699|A0A0G2K699_RAT;tr|Q4JL29|Q4JL29_RAT;tr|D4A4F6|D4A4F6_RAT	0	1	x	0	1	x	x
tr|Q5M7U2|Q5M7U2_RAT;tr|A0A0G2K6D6|A0A0G2K6D6_RAT	5622100	3	x	2876000	0	x	x
tr|A0A0G2K719|A0A0G2K719_RAT;tr|D3ZN21|D3ZN21_RAT;tr|D4ADE8|D4ADE8_RAT	20291000	7	x	63907000	8	x	x
tr|A0A0G2K736|A0A0G2K736_RAT;tr|F1MA31|F1MA31_RAT;tr|B3STT9|B3STT9_RAT	1649200	2	x	18860000	2	x	x
tr|A0A0G2K7N8|A0A0G2K7N8_RAT	0	1	x	0	1	x	x
tr|B2GUY7|B2GUY7_RAT;tr|G3V9T6|G3V9T6_RAT;tr|A0A0G2K7P2|A0A0G2K7P2_RAT	4390300	2	x	56304000	11	x	x
tr|Q6TXH5|Q6TXH5_RAT;tr|A0A0G2K7S2|A0A0G2K7S2_RAT	2445100	2	x	8078600	4	x	x
tr|A0A0G2K7Z1|A0A0G2K7Z1_RAT;tr|D3ZQL4|D3ZQL4_RAT	10687000	1	x	22531000	3	x	x
tr|A0A0G2K8F9|A0A0G2K8F9_RAT;tr|D3ZQL8|D3ZQL8_RAT;tr|D3Z8L5|D3Z8L5_RAT	15562000	2	x	3077900	1	x	x
tr|A0A0G2K8J8|A0A0G2K8J8_RAT;tr|D4AE88|D4AE88_RAT	3758700	1	x	24495000	14	x	x
tr|F1M0V4|F1M0V4_RAT;tr|A0A0G2K8V3|A0A0G2K8V3_RAT;tr|F1LZ00|F1LZ00_RAT	2971100	7	x	759610	3	x	x
tr|A0A0G2K904|A0A0G2K904_RAT;tr|Q568Z5|Q568Z5_RAT	21031000	1	x	198070000	20	x	x
tr|B2RYI3|B2RYI3_RAT;tr|G3V8U3|G3V8U3_RAT;tr|A0A0G2K948|A0A0G2K948_RAT	2339700	2	x	0	2	x	x
tr|A0A0G2K9F7|A0A0G2K9F7_RAT;tr|A8C4G9|A8C4G9_RAT	0	1	x	27975000	5	x	x
tr|Q6AY49|Q6AY49_RAT;tr|A0A0G2KAE2|A0A0G2KAE2_RAT	0	2	x	0	1	x	x
tr|A0A0G2KAZ7|A0A0G2KAZ7_RAT;sp|Q3SWU3|HNRDL_RAT	2340900000	48	x	3414700000	56	x	x
tr|A0A0G2QBZ8|A0A0G2QBZ8_RAT;tr|G3V9R0|G3V9R0_RAT	27718000	4	x	16546000	1	x	x
tr|A0A0G2QC59|A0A0G2QC59_RAT;tr|Q4KM43|Q4KM43_RAT	0	2	x	0	6	x	x
tr|A0A0H2UHJ5|A0A0H2UHJ5_RAT;sp|Q562A2|ZFR_RAT	95623000	6	x	1002900000	68	x	x
tr|A0A0H2UI05|A0A0H2UI05_RAT	0	1	x	0	2	x	x
tr|A0A0U1RRQ7|A0A0U1RRQ7_RAT;tr|D3ZEH3|D3ZEH3_RAT	8271400	1	x	14905000	1	x	x
tr|B5DFG5|B5DFG5_RAT;tr|A0A0U1RRT8|A0A0U1RRT8_RAT;tr|A0A0U1RRW2|A0A0U1RRW2_RAT	10288000	5	x	23386000	8	x	x
tr|A0A0U1RRV7|A0A0U1RRV7_RAT;tr|Q0ZFS8|Q0ZFS8_RAT	2121900000	43	x	3537900000	40	x	x
tr|F1MAQ5|F1MAQ5_RAT;tr|A0A0U1RRX4|A0A0U1RRX4_RAT;tr|Q64715|Q64715_RAT;sp|P15146-2|MTAP2_RAT;tr|F1LNK0|F1LNK0_RAT;sp|P15146|MTAP2_RAT	203170000	15	x	216260000	30	x	x
tr|D3ZJJ6|D3ZJJ6_RAT;tr|A0A140TAI6|A0A140TAI6_RAT;tr|D3ZZ95|D3ZZ95_RAT;tr|M0RCN1|M0RCN1_RAT;tr|D4A1Q0|D4A1Q0_RAT;sp|P39032|RL36_RAT;tr|F1M706|F1M706_RAT	8848600	0	x	15164000	3	x	x
tr|M0RDX9|M0RDX9_RAT;tr|D4A6L3|D4A6L3_RAT;tr|A0A1W2Q629|A0A1W2Q629_RAT	2399400	1	x	6579600	2	x	x
tr|A0A1W2Q6N8|A0A1W2Q6N8_RAT;tr|Q62681|Q62681_RAT;tr|F2Z3S9|F2Z3S9_RAT;tr|A0A0G2K1W0|A0A0G2K1W0_RAT;sp|O09018|COT2_RAT	44460000	7	x	28052000	1	x	x
tr|A0A3Q9WS43|A0A3Q9WS43_RAT;tr|A0A1W2Q6Q2|A0A1W2Q6Q2_RAT;tr|A0A0G2KB92|A0A0G2KB92_RAT	298240000	23	x	799590000	56	x	x
tr|A0A5P8DHK3|A0A5P8DHK3_RAT	8142300	3	x	21541000	4	x	x
tr|Q8VHJ9|Q8VHJ9_RAT;tr|A0A5P8DHK4|A0A5P8DHK4_RAT;tr|A0A5P8DHN0|A0A5P8DHN0_RAT	8896900	1	x	45689000	9	x	x
tr|A0JPL2|A0JPL2_RAT;tr|D3ZRE3|D3ZRE3_RAT	35390000	2	x	46787000	4	x	x
tr|A0JPN7|A0JPN7_RAT	8094100	3	x	99438000	8	x	x
tr|A9UMW0|A9UMW0_RAT	0	1	x	15919000	2	x	x
tr|B0BMW0|B0BMW0_RAT;sp|P61107|RAB14_RAT	7388100	1	x	8740500	4	x	x
tr|M0R976|M0R976_RAT;tr|B0BN39|B0BN39_RAT	3537700	2	x	4557400	3	x	x
tr|B0BN81|B0BN81_RAT;sp|P24050|RS5_RAT;tr|A0A0G2K200|A0A0G2K200_RAT	21456000	3	x	72938000	6	x	x
tr|B0BN82|B0BN82_RAT	73111000	8	x	81261000	6	x	x
tr|B0BN89|B0BN89_RAT	0	1	x	0	1	x	x
tr|B0BND5|B0BND5_RAT	16283000	7	x	55934000	6	x	x
tr|B0BNG3|B0BNG3_RAT	8500300	2	x	8078600	1	x	x
tr|Q3B8R8|Q3B8R8_RAT;tr|B0BNG7|B0BNG7_RAT	90046000	5	x	136810000	4	x	x
tr|B0BNH4|B0BNH4_RAT	3497300	4	x	11124000	3	x	x
tr|B0BNJ0|B0BNJ0_RAT	1628500	0	x	3397000	2	x	x
tr|D4A9K3|D4A9K3_RAT;tr|B0K014|B0K014_RAT	4696900	0	x	10521000	3	x	x
tr|B1H227|B1H227_RAT	0	3	x	8047000	5	x	x
tr|B1H269|B1H269_RAT	1357500	2	x	12683000	6	x	x
tr|B1H2A2|B1H2A2_RAT	3825000	0	x	33043000	5	x	x
tr|B1WBY1|B1WBY1_RAT	3435000	0	x	16973000	2	x	x
tr|B1WBY6|B1WBY6_RAT;tr|G3V6M8|G3V6M8_RAT	39732000	3	x	147800000	7	x	x
tr|B1WBY7|B1WBY7_RAT	16591000	1	x	27975000	1	x	x
tr|F7ENH8|F7ENH8_RAT;tr|B1WBY8|B1WBY8_RAT	64009000	15	x	337550000	37	x	x
tr|B1WC16|B1WC16_RAT;tr|Q7TP73|Q7TP73_RAT;tr|A0A0G2K2S3|A0A0G2K2S3_RAT;tr|A0A0G2K1G0|A0A0G2K1G0_RAT	133130000	12	x	198150000	17	x	x
tr|B1WC25|B1WC25_RAT	207510000	23	x	268130000	16	x	x
tr|B1WC28|B1WC28_RAT	2080900000	62	x	3330200000	96	x	x
tr|B1WC49|B1WC49_RAT	118210000	17	x	427410000	43	x	x
tr|B1WC56|B1WC56_RAT	44407000	3	x	161840000	10	x	x
tr|B1WC78|B1WC78_RAT;tr|A0A096MJV0|A0A096MJV0_RAT;tr|A0A096MJS4|A0A096MJS4_RAT;tr|D3Z9D3|D3Z9D3_RAT;tr|A0A0G2K4G6|A0A0G2K4G6_RAT	0	1	x	0	1	x	x
tr|B2GV01|B2GV01_RAT	30757000	7	x	180220000	15	x	x
tr|B2GV41|B2GV41_RAT	1771900	1	x	370210000	27	x	x
tr|B2GV82|B2GV82_RAT	1541900	1	x	8481200	3	x	x
tr|B2RYG0|B2RYG0_RAT;tr|G3V624|G3V624_RAT	1042000	0	x	8394100	4	x	x
tr|B2RYJ3|B2RYJ3_RAT	1506700	0	x	13763000	7	x	x
tr|B2RYL8|B2RYL8_RAT	9275200	4	x	58232000	14	x	x
tr|B2RYP6|B2RYP6_RAT	149030000	21	x	402450000	15	x	x
tr|B2RYQ5|B2RYQ5_RAT	59915000	8	x	101760000	13	x	x
tr|B2RYU7|B2RYU7_RAT	82512000	4	x	102350000	13	x	x
tr|B2RYX0|B2RYX0_RAT;tr|M0R9L0|M0R9L0_RAT	1515000	0	x	5450200	2	x	x
tr|B2RZ24|B2RZ24_RAT;tr|F1LM47|F1LM47_RAT	73957000	4	x	95457000	7	x	x
tr|B2RZ56|B2RZ56_RAT	18027000	6	x	11959000	3	x	x
tr|F7EY92|F7EY92_RAT;tr|B2RZ64|B2RZ64_RAT	1926100	1	x	2675500	1	x	x
tr|B2RZ72|B2RZ72_RAT	8856800	3	x	34595000	18	x	x
tr|B2RZ74|B2RZ74_RAT;tr|D3Z8H0|D3Z8H0_RAT	612570000	28	x	3257300000	84	x	x
tr|B2RZB6|B2RZB6_RAT	61230000	7	x	121470000	6	x	x
tr|B2RZB7|B2RZB7_RAT	18528000	10	x	239640000	90	x	x
tr|B2RZC6|B2RZC6_RAT;sp|Q7TP98|ILF2_RAT;tr|A0A0H2UHX8|A0A0H2UHX8_RAT	946770000	37	x	990430000	89	x	x
tr|B2RZD1|B2RZD1_RAT	0	2	x	0	1	x	x
tr|F1LQ14|F1LQ14_RAT;tr|D4A4W9|D4A4W9_RAT;tr|B2RZD4|B2RZD4_RAT;sp|P11250|RL34_RAT	30782000	3	x	59974000	3	x	x
tr|B4F7A9|B4F7A9_RAT	21002000	6	x	47910000	5	x	x
tr|B5DEG7|B5DEG7_RAT	16927000	7	x	30912000	7	x	x
tr|B5DEK0|B5DEK0_RAT	0	1	x	0	2	x	x
tr|D4A0H5|D4A0H5_RAT;tr|B5DEL2|B5DEL2_RAT	4511100	6	x	69444000	13	x	x
tr|B5DEQ4|B5DEQ4_RAT	350620000	10	x	657770000	5	x	x
tr|M0R8K2|M0R8K2_RAT;tr|B5DES0|B5DES0_RAT	109290000	6	x	7027300	8	x	x
tr|B5DEX7|B5DEX7_RAT;tr|G3V7I3|G3V7I3_RAT	1415900	1	x	8631500	4	x	x
tr|B5DEY5|B5DEY5_RAT	0	3	x	0	4	x	x
tr|B5DEZ4|B5DEZ4_RAT;tr|D3ZTL0|D3ZTL0_RAT	78300000	8	x	546710000	37	x	x
tr|F7EUJ8|F7EUJ8_RAT;tr|B5DF52|B5DF52_RAT	48047000	6	x	29316000	6	x	x
tr|B5DFB2|B5DFB2_RAT;tr|D4A250|D4A250_RAT	728980000	16	x	1454900000	37	x	x
tr|M0R6B9|M0R6B9_RAT;tr|B5DFH8|B5DFH8_RAT	2694900	1	x	11011000	2	x	x
tr|B5DFJ3|B5DFJ3_RAT;tr|G3V9M1|G3V9M1_RAT	19872000	9	x	124940000	95	x	x
tr|B6DTP5|B6DTP5_RAT;tr|Q6AYI1|Q6AYI1_RAT	2369100000	98	x	7623200000	244	x	x
tr|D3Z8B2|D3Z8B2_RAT	10208000	4	x	50452000	11	x	x
tr|D3Z8R4|D3Z8R4_RAT	8775400	0	x	53407000	20	x	x
tr|D3Z937|D3Z937_RAT	11046000	2	x	11057000	3	x	x
tr|D3Z9E6|D3Z9E6_RAT	4953600	0	x	56169000	14	x	x
tr|D3Z9E7|D3Z9E7_RAT	4321800	1	x	0	1	x	x
tr|D3ZA32|D3ZA32_RAT	1963300	1	x	35300000	5	x	x
tr|D3ZAA1|D3ZAA1_RAT	3862300	1	x	29010000	4	x	x
tr|D4A4B4|D4A4B4_RAT;tr|D3ZAI0|D3ZAI0_RAT	15994000	2	x	15489000	4	x	x
tr|D3ZAI6|D3ZAI6_RAT	0	1	x	0	2	x	x
tr|D3ZAR3|D3ZAR3_RAT;tr|A0A0G2JZK2|A0A0G2JZK2_RAT;tr|A0A0G2JWA0|A0A0G2JWA0_RAT;tr|A0A0G2JYK8|A0A0G2JYK8_RAT;tr|D4A0K9|D4A0K9_RAT;tr|D3ZS07|D3ZS07_RAT;tr|A0A0G2JUT6|A0A0G2JUT6_RAT;tr|D3ZDH1|D3ZDH1_RAT;tr|D4A802|D4A802_RAT;tr|D3ZBZ0|D3ZBZ0_RAT	6172400	3	x	38611000	3	x	x
tr|D3ZAY8|D3ZAY8_RAT	26198000	12	x	44326000	24	x	x
tr|D3ZBJ0|D3ZBJ0_RAT;tr|D3ZD76|D3ZD76_RAT	3416500	4	x	9337700	1	x	x
tr|D3ZBL6|D3ZBL6_RAT	5928100	1	x	19141000	23	x	x
tr|D3ZBS9|D3ZBS9_RAT	125200000	10	x	359460000	19	x	x
tr|D3ZBY5|D3ZBY5_RAT	494770	0	x	9987900	4	x	x
tr|D3ZC01|D3ZC01_RAT	8965500	4	x	20621000	1	x	x
tr|D3ZC55|D3ZC55_RAT	654260	0	x	39517000	6	x	x
tr|D3ZCB9|D3ZCB9_RAT	56448000	1	x	220290000	4	x	x
tr|D3ZD97|D3ZD97_RAT	3224800	3	x	55474000	28	x	x
tr|D3ZDM6|D3ZDM6_RAT	1918400	0	x	13522000	5	x	x
tr|D3ZDN6|D3ZDN6_RAT	3989900	1	x	5234000	3	x	x
tr|D3ZE72|D3ZE72_RAT	38761000	6	x	54656000	6	x	x
tr|D3ZEG9|D3ZEG9_RAT	1702600	0	x	7870800	1	x	x
tr|Q642E2|Q642E2_RAT;tr|D3ZJD3|D3ZJD3_RAT;tr|D3ZEI0|D3ZEI0_RAT;sp|P17702|RL28_RAT	38030000	6	x	60054000	6	x	x
tr|D3ZEI6|D3ZEI6_RAT	773200000	53	x	2211600000	49	x	x
tr|D3ZEL0|D3ZEL0_RAT;tr|F1LY38|F1LY38_RAT;tr|Q7TP30|Q7TP30_RAT	1674900	1	x	20594000	8	x	x
tr|D3ZFB2|D3ZFB2_RAT	61085000	10	x	137960000	7	x	x
tr|D3ZG43|D3ZG43_RAT	2255400	1	x	1831100	2	x	x
tr|D3ZG48|D3ZG48_RAT	9617600	3	x	114300000	17	x	x
tr|D3ZGL5|D3ZGL5_RAT	10165000	7	x	11330000	7	x	x
tr|D3ZGQ8|D3ZGQ8_RAT	1302100	0	x	17423000	6	x	x
tr|D3ZH41|D3ZH41_RAT	2260400	1	x	25402000	4	x	x
tr|D3ZHD6|D3ZHD6_RAT	562920	1	x	0	2	x	x
tr|D3ZHX3|D3ZHX3_RAT	1204200	0	x	9767200	4	x	x
tr|D3ZHY9|D3ZHY9_RAT	0	1	x	2072100	2	x	x
tr|D3ZI68|D3ZI68_RAT	19387000	2	x	60095000	10	x	x
tr|D3ZIE5|D3ZIE5_RAT	1067000	0	x	11409000	10	x	x
tr|D3ZIF0|D3ZIF0_RAT	100430000	9	x	377980000	12	x	x
tr|D3ZII7|D3ZII7_RAT	7539100	0	x	8001600	3	x	x
tr|D3ZIT4|D3ZIT4_RAT	2142000	1	x	8891400	6	x	x
tr|D3ZIX4|D3ZIX4_RAT	5457000	4	x	4488100	1	x	x
tr|D3ZJ19|D3ZJ19_RAT	41815000	4	x	141960000	15	x	x
tr|D3ZJ29|D3ZJ29_RAT	0	1	x	0	1	x	x
tr|D3ZJ92|D3ZJ92_RAT	22189000	5	x	185240000	43	x	x
tr|D3ZJF7|D3ZJF7_RAT;tr|F6KWE7|F6KWE7_RAT;tr|B1H237|B1H237_RAT	1449800	0	x	5398300	4	x	x
tr|D3ZJH2|D3ZJH2_RAT	30209000	7	x	177140000	22	x	x
tr|D3ZJU0|D3ZJU0_RAT	1536900	1	x	11495000	5	x	x
tr|D3ZK36|D3ZK36_RAT	1166000	2	x	5356700	3	x	x
tr|D3ZKI5|D3ZKI5_RAT	877180	0	x	6657700	3	x	x
tr|D3ZLC1|D3ZLC1_RAT	1274400000	75	x	4219100000	151	x	x
tr|D3ZQ45|D3ZQ45_RAT;tr|D4A4T7|D4A4T7_RAT;tr|D3ZM39|D3ZM39_RAT	8622000	0	x	16971000	7	x	x
tr|D3ZM54|D3ZM54_RAT;tr|A0A0G2JYP3|A0A0G2JYP3_RAT	1291500	0	x	24196000	3	x	x
tr|D3ZMS1|D3ZMS1_RAT	30961000	2	x	378310000	53	x	x
tr|D3ZN61|D3ZN61_RAT	3171500	0	x	18911000	6	x	x
tr|D3ZN95|D3ZN95_RAT	6403800	2	x	55759000	9	x	x
tr|D3ZNF4|D3ZNF4_RAT;tr|G3V6G5|G3V6G5_RAT;tr|B2RZA6|B2RZA6_RAT	6503900	1	x	22006000	5	x	x
tr|D3ZNI3|D3ZNI3_RAT	10883000	4	x	35405000	14	x	x
tr|D3ZNS8|D3ZNS8_RAT	6813800	1	x	25979000	7	x	x
tr|D3ZNU1|D3ZNU1_RAT	2373900	1	x	0	2	x	x
tr|D3ZNY3|D3ZNY3_RAT	9501400	1	x	12356000	1	x	x
tr|M0RBQ5|M0RBQ5_RAT;tr|D4A817|D4A817_RAT;tr|D3ZNZ9|D3ZNZ9_RAT	168950000	7	x	424920000	6	x	x
tr|D3ZP89|D3ZP89_RAT	14200000	1	x	0	1	x	x
tr|D3ZPL1|D3ZPL1_RAT	15247000	2	x	425320000	21	x	x
tr|D3ZQ02|D3ZQ02_RAT	0	1	x	12330000	1	x	x
tr|D3ZQL1|D3ZQL1_RAT	4197400	2	x	2128200	1	x	x
tr|D3ZQM0|D3ZQM0_RAT	74008000	15	x	330280000	67	x	x
tr|D3ZQQ2|D3ZQQ2_RAT	1055600	2	x	0	2	x	x
tr|M0R7T7|M0R7T7_RAT;tr|D3ZR88|D3ZR88_RAT	915500	0	x	12953000	2	x	x
tr|D3ZRG7|D3ZRG7_RAT;tr|D3ZRC3|D3ZRC3_RAT	49148000	14	x	265040000	23	x	x
tr|D3ZSA9|D3ZSA9_RAT	3667300	3	x	1113900	2	x	x
tr|D4A8M5|D4A8M5_RAT;tr|D3ZSP1|D3ZSP1_RAT;tr|Q6QI63|Q6QI63_RAT;tr|F7ETL6|F7ETL6_RAT	2674700	0	x	5482800	5	x	x
tr|D3ZSY3|D3ZSY3_RAT	8501000	1	x	32156000	6	x	x
tr|D3ZT52|D3ZT52_RAT	10776000	2	x	32537000	6	x	x
tr|D3ZTT7|D3ZTT7_RAT	687270	0	x	10411000	4	x	x
tr|D3ZU51|D3ZU51_RAT	8577200	0	x	14773000	2	x	x
tr|D3ZUP5|D3ZUP5_RAT	10037000	1	x	12078000	2	x	x
tr|D3ZUT9|D3ZUT9_RAT	1843000	1	x	28578000	2	x	x
tr|D3ZUW0|D3ZUW0_RAT	331590000	12	x	641510000	16	x	x
tr|D3ZUY8|D3ZUY8_RAT	5435400	0	x	15219000	1	x	x
tr|D3ZVA5|D3ZVA5_RAT	155080000	29	x	463870000	52	x	x
tr|D3ZVU7|D3ZVU7_RAT;sp|Q4QQW4|HDAC1_RAT	8239500	1	x	2423300	5	x	x
tr|D3ZW44|D3ZW44_RAT	25126000	3	x	37314000	6	x	x
tr|D3ZXL5|D3ZXL5_RAT	11444000	1	x	53405000	5	x	x
tr|D3ZYS1|D3ZYS1_RAT	1030300	2	x	0	1	x	x
tr|D3ZZR5|D3ZZR5_RAT;tr|D3ZLF6|D3ZLF6_RAT	66368000	5	x	138820000	11	x	x
tr|D4A020|D4A020_RAT;tr|A0A1W2Q6L0|A0A1W2Q6L0_RAT;tr|A0A1W2Q682|A0A1W2Q682_RAT	2236500	0	x	15601000	4	x	x
tr|D4A031|D4A031_RAT	405530	0	x	30915000	7	x	x
tr|D4A067|D4A067_RAT	5442800	1	x	7361800	2	x	x
tr|D4A069|D4A069_RAT	3788600	1	x	44280000	5	x	x
tr|D4A0U3|D4A0U3_RAT	60567000	12	x	272530000	37	x	x
tr|H9N1L3|H9N1L3_RAT;tr|H9N1L4|H9N1L4_RAT;tr|D4A0W4|D4A0W4_RAT	1083400	0	x	15234000	5	x	x
tr|D4A106|D4A106_RAT	489130	1	x	18893000	3	x	x
tr|D4A1B9|D4A1B9_RAT;sp|P97690|SMC3_RAT;tr|F1LQB2|F1LQB2_RAT	7468700	5	x	31762000	26	x	x
tr|D4A1D3|D4A1D3_RAT	23257000	2	x	0	2	x	x
tr|D4A1U7|D4A1U7_RAT	472500	0	x	8088600	2	x	x
tr|D4A1W5|D4A1W5_RAT;sp|Q64LC9|RBM4B_RAT;tr|Q5U212|Q5U212_RAT	12626000	0	x	24617000	5	x	x
tr|D4A206|D4A206_RAT	4332000	1	x	8199100	4	x	x
tr|D4A2C6|D4A2C6_RAT	0	2	x	0	3	x	x
tr|D4A2P1|D4A2P1_RAT	11902000	4	x	98795000	14	x	x
tr|D4A3E1|D4A3E1_RAT	26036000	7	x	76493000	11	x	x
tr|D4A3E3|D4A3E3_RAT	11170000	5	x	102150000	14	x	x
tr|D4A3G2|D4A3G2_RAT;tr|D3ZML3|D3ZML3_RAT;sp|P46892|CD11B_RAT	0	1	x	13527000	2	x	x
tr|D4A3T3|D4A3T3_RAT	1056200	2	x	0	1	x	x
tr|D4A3X0|D4A3X0_RAT;tr|Q7TP06|Q7TP06_RAT	115680000	1	x	149360000	5	x	x
tr|D4A4J0|D4A4J0_RAT	57149000	21	x	193380000	52	x	x
tr|D4A510|D4A510_RAT	36694000	10	x	392970000	57	x	x
tr|D4A5A6|D4A5A6_RAT	17837000	7	x	53315000	23	x	x
tr|D4A5K6|D4A5K6_RAT	12404000	1	x	9939500	1	x	x
tr|D4A5R0|D4A5R0_RAT;tr|D3ZUZ9|D3ZUZ9_RAT	0	2	x	34655000	2	x	x
tr|D4A5R3|D4A5R3_RAT	0	1	x	0	2	x	x
tr|D4A720|D4A720_RAT;tr|Q4KLJ1|Q4KLJ1_RAT	2279900000	25	x	1519700000	35	x	x
tr|D4A778|D4A778_RAT	2541500	0	x	8933400	4	x	x
tr|D4A7J8|D4A7J8_RAT	52622000	7	x	105580000	8	x	x
tr|D4A7L4|D4A7L4_RAT	4467600	1	x	15432000	3	x	x
tr|D4A7R3|D4A7R3_RAT	2887400	1	x	102540000	14	x	x
tr|D4A7U6|D4A7U6_RAT	61848000	1	x	93884000	1	x	x
tr|D4A8C8|D4A8C8_RAT	1417500	2	x	0	1	x	x
tr|D4A8G7|D4A8G7_RAT	25111000	5	x	179510000	18	x	x
tr|D4A8H8|D4A8H8_RAT;tr|A0A0G2K472|A0A0G2K472_RAT	7899700	5	x	44449000	19	x	x
tr|D4A944|D4A944_RAT	149140000	20	x	102910000	25	x	x
tr|D4A962|D4A962_RAT	1356300	2	x	13625000	5	x	x
tr|D4A9A3|D4A9A3_RAT	484140000	12	x	409740000	15	x	x
tr|D4A9D6|D4A9D6_RAT	498910000	39	x	1421500000	291	x	x
tr|D4A9J4|D4A9J4_RAT	157670	0	x	4693600	3	x	x
tr|D4A9L2|D4A9L2_RAT	3249100000	68	x	3680400000	89	x	x
tr|D4AAG8|D4AAG8_RAT	6087200	3	x	25274000	10	x	x
tr|D4AAT4|D4AAT4_RAT	21555000	6	x	0	3	x	x
tr|D4AAU4|D4AAU4_RAT	5699600	2	x	13500000	3	x	x
tr|D4ABK7|D4ABK7_RAT	103170000	5	x	638750000	8	x	x
tr|D4ABT8|D4ABT8_RAT	10739000	3	x	132090000	21	x	x
tr|D4ABU0|D4ABU0_RAT	947160	0	x	23542000	4	x	x
tr|D4AC23|D4AC23_RAT	3216700	0	x	25189000	2	x	x
tr|D4ACB8|D4ACB8_RAT	2436300	2	x	24173000	3	x	x
tr|D4ACM9|D4ACM9_RAT	18465000	1	x	224500000	10	x	x
tr|D4ACW1|D4ACW1_RAT	525150	1	x	8771400	5	x	x
tr|D4AD01|D4AD01_RAT	11908000	1	x	20535000	0	x	x
tr|D4AE02|D4AE02_RAT	0	1	x	0	2	x	x
tr|D4AE49|D4AE49_RAT;tr|Q5BJW0|Q5BJW0_RAT	1866100	1	x	10371000	2	x	x
tr|D4AE65|D4AE65_RAT	17693000	1	x	29517000	4	x	x
tr|D4AEI5|D4AEI5_RAT;tr|A0A0G2K402|A0A0G2K402_RAT	491900000	31	x	2201900000	43	x	x
tr|E9PST5|E9PST5_RAT;tr|Q5BJU9|Q5BJU9_RAT	46753000	7	x	829810000	43	x	x
tr|Q5M9G4|Q5M9G4_RAT;tr|E9PT11|E9PT11_RAT	2233800	1	x	0	2	x	x
tr|E9PT66|E9PT66_RAT;tr|B5DF12|B5DF12_RAT	167490000	19	x	900840000	171	x	x
tr|E9PTE1|E9PTE1_RAT;tr|F1MAQ7|F1MAQ7_RAT	51076000	5	x	126150000	14	x	x
tr|E9PTE5|E9PTE5_RAT;tr|A0JPQ6|A0JPQ6_RAT	3822200	0	x	16204000	3	x	x
tr|Q3T1I0|Q3T1I0_RAT;tr|E9PTF3|E9PTF3_RAT	1654400	0	x	12872000	2	x	x
tr|Q6DUH4|Q6DUH4_RAT;tr|E9PTG1|E9PTG1_RAT;tr|A0A0G2JUS4|A0A0G2JUS4_RAT	14659000	4	x	61306000	7	x	x
tr|Q5PQR0|Q5PQR0_RAT;tr|E9PTI6|E9PTI6_RAT	1116400000	24	x	823280000	46	x	x
tr|Q9JKZ8|Q9JKZ8_RAT;tr|Q923T0|Q923T0_RAT;tr|E9PTJ1|E9PTJ1_RAT	4272300	1	x	22847000	9	x	x
tr|E9PU01|E9PU01_RAT	3974900	8	x	86629000	25	x	x
tr|O88629|O88629_RAT;tr|F1LM37|F1LM37_RAT;tr|F1LSC3|F1LSC3_RAT	0	1	x	0	2	x	x
tr|F1LM66|F1LM66_RAT;tr|Q5EB83|Q5EB83_RAT	97521000	14	x	565420000	99	x	x
tr|F1LMV6|F1LMV6_RAT	14259000	3	x	51176000	14	x	x
tr|F1LNF1|F1LNF1_RAT;tr|F1LM82|F1LM82_RAT;sp|A7VJC2-4|ROA2_RAT;sp|A7VJC2|ROA2_RAT;sp|A7VJC2-3|ROA2_RAT;sp|A7VJC2-2|ROA2_RAT	12496000000	147	x	23796000000	173	x	x
tr|F1LNL2|F1LNL2_RAT;tr|F1M7H3|F1M7H3_RAT;tr|B2RYQ9|B2RYQ9_RAT	19494000	12	x	158820000	38	x	x
tr|F1LNP1|F1LNP1_RAT;tr|A0A1B0GWS8|A0A1B0GWS8_RAT;tr|A0A1B0GWZ0|A0A1B0GWZ0_RAT;tr|Q8CHN9|Q8CHN9_RAT	14517000	3	x	44309000	6	x	x
tr|F1LPP8|F1LPP8_RAT;tr|Q2KMK7|Q2KMK7_RAT;tr|Q2KML0|Q2KML0_RAT;tr|Q2KML1|Q2KML1_RAT;tr|Q2KMK9|Q2KMK9_RAT	35621000	8	x	158060000	27	x	x
tr|Q4G037|Q4G037_RAT;tr|F1LRQ6|F1LRQ6_RAT	27182000	7	x	57773000	5	x	x
tr|F1LT09|F1LT09_RAT	14015000	2	x	62947000	7	x	x
tr|F1LT42|F1LT42_RAT	1759000	0	x	8214300	4	x	x
tr|F1LT49|F1LT49_RAT	1377900	0	x	10664000	2	x	x
tr|F1LTJ8|F1LTJ8_RAT	5772400	3	x	29165000	5	x	x
tr|F1LU48|F1LU48_RAT	37777000	5	x	53881000	9	x	x
tr|F1LV13|F1LV13_RAT;tr|F1M3D3|F1M3D3_RAT;sp|Q62826|HNRPM_RAT;sp|Q62826-2|HNRPM_RAT	979580000	44	x	1418100000	42	x	x
tr|F1LVV4|F1LVV4_RAT	15181000	15	x	25073000	15	x	x
tr|F1LWZ8|F1LWZ8_RAT	3140900	6	x	33089000	8	x	x
tr|F1LXS6|F1LXS6_RAT;tr|A0A0G2K0L6|A0A0G2K0L6_RAT;tr|A0A0G2JWV8|A0A0G2JWV8_RAT	10359000	1	x	23269000	2	x	x
tr|F1LY09|F1LY09_RAT	31136000	5	x	23202000	3	x	x
tr|F1M1R4|F1M1R4_RAT	5097600	1	x	0	1	x	x
tr|F1M1R7|F1M1R7_RAT	21042000	1	x	10542000	2	x	x
tr|F1M3H8|F1M3H8_RAT	904090000	31	x	782800000	45	x	x
tr|F1M3P6|F1M3P6_RAT	39116000	6	x	91821000	4	x	x
tr|F1M4H5|F1M4H5_RAT	76632000	3	x	111330000	11	x	x
tr|F1M4W7|F1M4W7_RAT	0	1	x	1335000	1	x	x
tr|F1M6N0|F1M6N0_RAT	21069000	1	x	56737000	9	x	x
tr|F1M842|F1M842_RAT	52889000	7	x	364260000	35	x	x
tr|F1M853|F1M853_RAT	1129500	1	x	33227000	6	x	x
tr|Q6TUE4|Q6TUE4_RAT;tr|F1M994|F1M994_RAT;sp|Q63627|SCAF4_RAT	0	1	x	0	4	x	x
tr|Q66H32|Q66H32_RAT;tr|F1MAA5|F1MAA5_RAT	5401900	1	x	152260000	10	x	x
tr|F1MAK9|F1MAK9_RAT	4361700	2	x	2336300	2	x	x
tr|F2Z3Q8|F2Z3Q8_RAT;sp|P52296|IMB1_RAT	10929000	2	x	123970000	29	x	x
tr|F2Z3T0|F2Z3T0_RAT;sp|Q4V8C8|CDC73_RAT	78145000	12	x	148600000	18	x	x
tr|F2Z3T9|F2Z3T9_RAT	66129000	16	x	203000000	25	x	x
tr|F7EMB2|F7EMB2_RAT;tr|Q6QI16|Q6QI16_RAT	73767000	3	x	96463000	3	x	x
tr|Q75QC4|Q75QC4_RAT;tr|Q75QC7|Q75QC7_RAT;tr|Q75QC5|Q75QC5_RAT;tr|F7EXH3|F7EXH3_RAT;tr|Q75QC6|Q75QC6_RAT;tr|F7FKH2|F7FKH2_RAT	1239500	0	x	39817000	3	x	x
tr|Q569A4|Q569A4_RAT;tr|F7F855|F7F855_RAT	0	4	x	0	1	x	x
tr|F7FF45|F7FF45_RAT;tr|F1LW91|F1LW91_RAT	25408000	12	x	51435000	39	x	x
tr|G3V661|G3V661_RAT	8116900	1	x	18033000	16	x	x
tr|G3V678|G3V678_RAT	33225000	2	x	46807000	2	x	x
tr|Q920J5|Q920J5_RAT;tr|G3V6B5|G3V6B5_RAT	2247000	1	x	7743900	2	x	x
tr|G3V6H2|G3V6H2_RAT	189540000	31	x	770370000	328	x	x
tr|Q3B8P6|Q3B8P6_RAT;tr|G3V6U3|G3V6U3_RAT	8576700	2	x	8314400	2	x	x
tr|Q499P4|Q499P4_RAT;tr|G3V6W7|G3V6W7_RAT	1119000	0	x	19000000	7	x	x
tr|G3V798|G3V798_RAT	0	1	x	145740000	23	x	x
tr|G3V7B0|G3V7B0_RAT;tr|Q4G021|Q4G021_RAT	770450	0	x	15845000	6	x	x
tr|Q3MHS8|Q3MHS8_RAT;tr|G3V7F6|G3V7F6_RAT	162690000	8	x	254450000	6	x	x
tr|G3V7T6|G3V7T6_RAT	123690000	21	x	712250000	95	x	x
tr|G3V7U4|G3V7U4_RAT;sp|P70615|LMNB1_RAT	1421600000	96	x	8218900000	213	x	x
tr|G3V7Z8|G3V7Z8_RAT	0	2	x	12005000	6	x	x
tr|Q2QC85|Q2QC85_RAT;tr|G3V829|G3V829_RAT	42467000	10	x	154500000	20	x	x
tr|G3V8L3|G3V8L3_RAT;sp|P48679|LMNA_RAT;tr|A0A0G2JTC5|A0A0G2JTC5_RAT;tr|P70482|P70482_RAT;tr|Q6P6U3|Q6P6U3_RAT;tr|A0A0G2K3R2|A0A0G2K3R2_RAT;tr|A0A1B0GWU9|A0A1B0GWU9_RAT	950600000	85	x	6482500000	152	x	x
tr|G3V8Q2|G3V8Q2_RAT	8756300	4	x	20153000	2	x	x
tr|G3V8T4|G3V8T4_RAT;sp|Q9ESW0|DDB1_RAT	1053100	2	x	10639000	8	x	x
tr|Q4QQS4|Q4QQS4_RAT;tr|G3V8T5|G3V8T5_RAT	120070000	16	x	227500000	20	x	x
tr|G3V8Y5|G3V8Y5_RAT	3663800	2	x	40367000	17	x	x
tr|G3V920|G3V920_RAT	0	1	x	27866000	2	x	x
tr|G3V953|G3V953_RAT	901830	0	x	12347000	4	x	x
tr|G3V997|G3V997_RAT;sp|Q9ESI7|DCX_RAT	25065000	4	x	38644000	2	x	x
tr|Q5EBB0|Q5EBB0_RAT;tr|G3V9A3|G3V9A3_RAT;tr|Q68FS0|Q68FS0_RAT	43070000	2	x	137820000	3	x	x
tr|G3V9N1|G3V9N1_RAT;sp|Q562B5|PGAM5_RAT	9698900	5	x	33516000	3	x	x
tr|I6L9G6|I6L9G6_RAT	1134800000	21	x	235520000	33	x	x
tr|J3KTS0|J3KTS0_RAT	6632500	0	x	59704000	1	x	x
tr|M0R3M4|M0R3M4_RAT;tr|D4A054|D4A054_RAT	20628000	8	x	323770000	36	x	x
tr|M0R3M8|M0R3M8_RAT	0	1	x	12544000	6	x	x
tr|M0R3R6|M0R3R6_RAT;tr|M0R9Q1|M0R9Q1_RAT	624240000	26	x	764540000	19	x	x
tr|M0R3Z8|M0R3Z8_RAT	83030000	17	x	282030000	23	x	x
tr|M0R565|M0R565_RAT;tr|A0A096MJB3|A0A096MJB3_RAT	12749000	2	x	18791000	3	x	x
tr|M0R6E6|M0R6E6_RAT	10751000	2	x	100840000	4	x	x
tr|M0R735|M0R735_RAT	34606000	11	x	115590000	24	x	x
tr|M0R7B4|M0R7B4_RAT	6378900000	32	x	1438900000	34	x	x
tr|M0R7E6|M0R7E6_RAT	4337300	0	x	80035000	14	x	x
tr|M0R907|M0R907_RAT	82682000	9	x	245040000	15	x	x
tr|M0RAP6|M0RAP6_RAT	3601400	0	x	28442000	7	x	x
tr|M0RAR7|M0RAR7_RAT	829650	0	x	4874800	3	x	x
tr|M0RBT5|M0RBT5_RAT	11532000	2	x	28035000	0	x	x
tr|M0RC12|M0RC12_RAT;tr|M0R7D1|M0R7D1_RAT;sp|Q5XI01|LARP7_RAT	3918700	0	x	26298000	11	x	x
tr|M0RDD7|M0RDD7_RAT	0	1	x	0	1	x	x
tr|O70187|O70187_RAT;tr|O70186|O70186_RAT;tr|O70185|O70185_RAT	127240000	7	x	245030000	5	x	x
tr|Q9QX80|Q9QX80_RAT;tr|Q9Z0U8|Q9Z0U8_RAT;tr|O88311|O88311_RAT;tr|Q9QX81|Q9QX81_RAT	451890000	11	x	910570000	11	x	x
tr|Q0MQL8|Q0MQL8_RAT	242930000	4	x	200400000	2	x	x
tr|Q0ZFS5|Q0ZFS5_RAT;tr|Q0D2G9|Q0D2G9_RAT	12683000	3	x	30455000	7	x	x
tr|Q14TE9|Q14TE9_RAT	155450000	21	x	917110000	216	x	x
tr|Q32PZ0|Q32PZ0_RAT	5287900	1	x	17268000	3	x	x
tr|Q3KR55|Q3KR55_RAT	470840000	11	x	869830000	16	x	x
tr|Q3MHS9|Q3MHS9_RAT;tr|Q5BJY2|Q5BJY2_RAT;tr|Q6AYJ7|Q6AYJ7_RAT	870920	0	x	5679100	2	x	x
tr|Q498C9|Q498C9_RAT	28784000	4	x	105970000	4	x	x
tr|Q4FZS1|Q4FZS1_RAT	9970800	3	x	1295000	0	x	x
tr|Q4FZS2|Q4FZS2_RAT	498220000	22	x	802230000	25	x	x
tr|Q4KLI0|Q4KLI0_RAT	211950000	13	x	163230000	12	x	x
tr|Q4KLI7|Q4KLI7_RAT;tr|A0A0G2K2X3|A0A0G2K2X3_RAT	42916000	15	x	221220000	56	x	x
tr|Q4KLJ3|Q4KLJ3_RAT	263820	0	x	10768000	5	x	x
tr|Q4KLK7|Q4KLK7_RAT;tr|Q5RJN5|Q5RJN5_RAT	132080000	28	x	1036200000	64	x	x
tr|Q4KLZ3|Q4KLZ3_RAT	91314000	3	x	138120000	7	x	x
tr|Q4KM38|Q4KM38_RAT	30956000	3	x	121300000	8	x	x
tr|Q4KM71|Q4KM71_RAT;tr|A0A0G2K8K0|A0A0G2K8K0_RAT	1010200000	37	x	6889400000	247	x	x
tr|Q4KM87|Q4KM87_RAT	0	1	x	68058000	0	x	x
tr|Q4V8E1|Q4V8E1_RAT	5831900	0	x	3775100	4	x	x
tr|Q566E4|Q566E4_RAT;tr|Q811S1|Q811S1_RAT	643220000	44	x	5802300000	238	x	x
tr|Q568Y6|Q568Y6_RAT	18017000	2	x	39106000	1	x	x
tr|Q5BJN3|Q5BJN3_RAT;tr|Q5PQR7|Q5PQR7_RAT	56506000	6	x	125410000	10	x	x
tr|Q5BJP4|Q5BJP4_RAT	34113000	9	x	378070000	31	x	x
tr|Q5BJT9|Q5BJT9_RAT;sp|P25809|KCRU_RAT	49223000	2	x	148920000	7	x	x
tr|Q5BJZ4|Q5BJZ4_RAT	25200000	5	x	28900000	3	x	x
tr|Q5EB56|Q5EB56_RAT	7215700	5	x	0	1	x	x
tr|Q5EB90|Q5EB90_RAT	62002000	3	x	110550000	7	x	x
tr|Q5I0C9|Q5I0C9_RAT	581780	1	x	0	2	x	x
tr|Q5M949|Q5M949_RAT	6891500	1	x	10159000	3	x	x
tr|Q5M963|Q5M963_RAT;sp|P69060|NEUA_RAT	770760000	22	x	1461100000	58	x	x
tr|Q5M9F3|Q5M9F3_RAT	6116200	0	x	8163800	2	x	x
tr|Q5PQK2|Q5PQK2_RAT	28957000	8	x	672900000	14	x	x
tr|Q5RJK5|Q5RJK5_RAT	3806200	4	x	67254000	14	x	x
tr|Q5RK33|Q5RK33_RAT	0	1	x	0	2	x	x
tr|Q5U214|Q5U214_RAT	443440000	6	x	692830000	10	x	x
tr|Q5U2Y2|Q5U2Y2_RAT;tr|A0A0G2JYZ8|A0A0G2JYZ8_RAT	8774800	5	x	48793000	10	x	x
tr|Q5U3Y2|Q5U3Y2_RAT	38666000	3	x	88698000	4	x	x
tr|Q5XI34|Q5XI34_RAT	14070000	2	x	43659000	3	x	x
tr|Q5XIH3|Q5XIH3_RAT	12040000	0	x	55666000	7	x	x
tr|Q66HB8|Q66HB8_RAT	0	1	x	4483100	2	x	x
tr|Q68FQ9|Q68FQ9_RAT	5572000	1	x	14026000	4	x	x
tr|Q6AY02|Q6AY02_RAT	8560600	4	x	11605000	6	x	x
tr|Q6AY48|Q6AY48_RAT	94226000	10	x	28394000	12	x	x
tr|Q6AYU2|Q6AYU2_RAT;tr|Q4V8F6|Q4V8F6_RAT;tr|Q6AYU5|Q6AYU5_RAT	117890000	6	x	107360000	9	x	x
tr|Q6P3V8|Q6P3V8_RAT;tr|A0A0G2K8B7|A0A0G2K8B7_RAT;sp|Q5RKI1|IF4A2_RAT	14503000	2	x	14017000	3	x	x
tr|Q6P3V9|Q6P3V9_RAT;sp|P50878|RL4_RAT	16486000	6	x	73482000	13	x	x
tr|Q6P685|Q6P685_RAT	906580	1	x	0	1	x	x
tr|Q6PDV8|Q6PDV8_RAT;sp|P47198|RL22_RAT	8592800	6	x	0	3	x	x
tr|Q71DI1|Q71DI1_RAT	57342000	4	x	95286000	11	x	x
tr|Q76IJ9|Q76IJ9_RAT	859550000	33	x	678200000	31	x	x
tr|Q7TP42|Q7TP42_RAT	5918800	1	x	5058900	0	x	x
tr|Q7TPK3|Q7TPK3_RAT	0	1	x	607080000	3	x	x
tr|Q8BHI5|Q8BHI5_RAT	3628700	1	x	5558200	3	x	x
tr|Q8CHJ4|Q8CHJ4_RAT;sp|P0C6P6|TYY2_RAT	1198200	1	x	8672600	4	x	x
tr|Q9JJ76|Q9JJ76_RAT;tr|Q99PS2|Q99PS2_RAT	9780300	4	x	0	3	x	x
tr|Q9QZX1|Q9QZX1_RAT	2136600	1	x	14217000	0	x	x
tr|W8BZ34|W8BZ34_RAT;tr|A0A0G2K9N3|A0A0G2K9N3_RAT;tr|C9WPN2|C9WPN2_RAT	201340000	14	x	1354400000	40	x	x
sp|B2RZ55|SIR7_RAT	0	0		13221000	1	x
tr|A0A140TAI8|A0A140TAI8_RAT;sp|B5DFN2|SAHH2_RAT	0	0		0	1	x
sp|D3ZAA9|MPP2_RAT	0	0		1291900	1	x
sp|D3ZF42|SENP7_RAT	0	0		0	1	x
tr|Q5BJN4|Q5BJN4_RAT;sp|G3V9D0|PGLT1_RAT;tr|A0A140TAF7|A0A140TAF7_RAT	0	0		1592100	2	x
sp|O08658|NUP88_RAT	0	0		44011000	7	x
tr|A0A0G2K7H9|A0A0G2K7H9_RAT;sp|O08678|MARK1_RAT;tr|F1M836|F1M836_RAT;sp|Q8VHF0|MARK3_RAT;tr|A0A0G2JU56|A0A0G2JU56_RAT;tr|A0A1B0GWN5|A0A1B0GWN5_RAT	0	0		0	1	x
sp|O35095|NCDN_RAT	0	0		0	2	x
sp|O35986|ZRAB2_RAT;tr|A0A0H2UHZ4|A0A0H2UHZ4_RAT	0	0		0	1	x
tr|M0R4R4|M0R4R4_RAT;tr|M0RD55|M0RD55_RAT;sp|O55148|GAS7_RAT;tr|A0A0G2JT50|A0A0G2JT50_RAT	0	0		68347000	7	x
sp|P00388|NCPR_RAT	0	0		0	1	x
sp|P02680-2|FIBG_RAT;sp|P02680|FIBG_RAT	0	0		3667000	1	x
sp|P04762|CATA_RAT	0	0		0	1	x
sp|P06686|AT1A2_RAT;sp|Q64541|AT1A4_RAT;tr|Q5PQV3|Q5PQV3_RAT	0	0		22928000	2	x
sp|P07323|ENOG_RAT	0	0		21906000	1	x
sp|P07335|KCRB_RAT	0	0		20948000	4	x
tr|F1MA56|F1MA56_RAT;sp|P07338|CTRB1_RAT	0	0		747390000	5	x
sp|P07895|SODM_RAT	0	0		0	2	x
sp|P08461|ODP2_RAT	0	0		0	1	x
sp|P08592-2|A4_RAT;tr|Q6P6Q5|Q6P6Q5_RAT;sp|P08592|A4_RAT	0	0		3625100	3	x
tr|Q6P743|Q6P743_RAT;sp|P10760|SAHH_RAT	0	0		6676800	3	x
sp|P10824|GNAI1_RAT	0	0		12310000	1	x
sp|P12346|TRFE_RAT;tr|Q7TMC7|Q7TMC7_RAT;tr|A0A0G2QC06|A0A0G2QC06_RAT;tr|Q7TP24|Q7TP24_RAT;sp|P12346-2|TRFE_RAT	0	0		0	4	x
tr|F1LUV9|F1LUV9_RAT;tr|F1LNY3|F1LNY3_RAT;tr|Q3T1H3|Q3T1H3_RAT;sp|P13596|NCAM1_RAT;tr|A0A0G2K0M8|A0A0G2K0M8_RAT	0	0		14373000	2	x
sp|P15865|H14_RAT	0	0		0	1	x
tr|G3V9G4|G3V9G4_RAT;sp|P16638-2|ACLY_RAT;tr|A0A0G2K5E7|A0A0G2K5E7_RAT;sp|P16638|ACLY_RAT;tr|G3V888|G3V888_RAT	0	0		0	2	x
tr|F1M964|F1M964_RAT;tr|Q68FX8|Q68FX8_RAT;sp|P20069|MPPA_RAT	0	0		0	1	x
sp|P21707|SYT1_RAT	0	0		46287000	3	x
sp|P23606|TGM1_RAT	0	0		0	1	x
tr|Q5EBC3|Q5EBC3_RAT;tr|G3V6S5|G3V6S5_RAT;sp|P27653|C1TC_RAT;tr|D3ZZM8|D3ZZM8_RAT	0	0		0	3	x
tr|Q6ZYE7|Q6ZYE7_RAT;tr|A0A0G2K1J5|A0A0G2K1J5_RAT;tr|Q6S3A1|Q6S3A1_RAT;tr|Q6S399|Q6S399_RAT;tr|Q6S3A3|Q6S3A3_RAT;tr|Q6S3A4|Q6S3A4_RAT;tr|F7F9U6|F7F9U6_RAT;sp|P30427-3|PLEC_RAT;sp|P30427-2|PLEC_RAT;tr|Q6S398|Q6S398_RAT;tr|Q6S395|Q6S395_RAT;tr|Q6S396|Q6S396_RAT;sp|P30427-4|PLEC_RAT;tr|Q6S3A5|Q6S3A5_RAT;sp|P30427|PLEC_RAT;tr|Q6S3A0|Q6S3A0_RAT	0	0		0	2	x
tr|R9PXV5|R9PXV5_RAT;sp|P33568|RB_RAT	0	0		8983900	3	x
sp|P41243|MATK_RAT	0	0		0	1	x
tr|C7C5T2|C7C5T2_RAT;sp|P47860|PFKAP_RAT;tr|A0A0A0MXY5|A0A0A0MXY5_RAT	0	0		23936000	3	x
tr|Q9R170|Q9R170_RAT;tr|Q99JD5|Q99JD5_RAT;sp|P54690|BCAT1_RAT	0	0		0	2	x
sp|P55053|FABP5_RAT	0	0		4234900	1	x
tr|Q5XIM3|Q5XIM3_RAT;tr|B2RYP0|B2RYP0_RAT;sp|P61589|RHOA_RAT;tr|Q80WN4|Q80WN4_RAT;tr|A0A0G2K6E0|A0A0G2K6E0_RAT	0	0		0	1	x
tr|F1M2K3|F1M2K3_RAT;sp|P61959|SUMO2_RAT;sp|Q5XIF4|SUMO3_RAT	0	0		0	1	x
tr|F1LT35|F1LT35_RAT;tr|D3ZTH8|D3ZTH8_RAT;tr|B5DES1|B5DES1_RAT;sp|P62752|RL23A_RAT;tr|D3ZSR8|D3ZSR8_RAT;tr|D3ZNM1|D3ZNM1_RAT;tr|D4AAL7|D4AAL7_RAT;tr|D3ZTX9|D3ZTX9_RAT;tr|D3ZFK7|D3ZFK7_RAT;tr|A0A0G2JU90|A0A0G2JU90_RAT	0	0		21859000	2	x
tr|D3ZDE9|D3ZDE9_RAT;tr|D3ZKU5|D3ZKU5_RAT;tr|A0A0G2K7E3|A0A0G2K7E3_RAT;sp|P62902|RL31_RAT;tr|D3ZVY6|D3ZVY6_RAT;tr|D3ZX87|D3ZX87_RAT	0	0		44409000	2	x
tr|A0A482IDN3|A0A482IDN3_RAT;sp|P63039|CH60_RAT	0	0		16808000	1	x
sp|P63329-2|PP2BA_RAT;sp|P63329|PP2BA_RAT;tr|A0A0G2K7T5|A0A0G2K7T5_RAT;sp|P20651|PP2BB_RAT	0	0		12098000	4	x
sp|P70501|RBM10_RAT;tr|A0A0G2K3S6|A0A0G2K3S6_RAT	0	0		0	2	x
sp|P70582|NUP54_RAT	0	0		28382000	4	x
sp|P82995|HS90A_RAT	0	0		28212000	5	x
sp|P97633|KC1A_RAT;sp|P97633-2|KC1A_RAT	0	0		8653100	1	x
tr|C6L8E0|C6L8E0_RAT;sp|Q07266-2|DREB_RAT;tr|A0A0H2UHL9|A0A0H2UHL9_RAT;sp|Q07266|DREB_RAT	0	0		7810800	1	x
sp|Q08163|CAP1_RAT	0	0		953030	1	x
tr|A0A0G2K5U6|A0A0G2K5U6_RAT;tr|A0A0A0MY16|A0A0A0MY16_RAT;sp|Q1WIM2-2|CADM2_RAT;sp|Q1WIM2|CADM2_RAT	0	0		0	1	x
sp|Q5FVP2|SOSB2_RAT;sp|Q3SWT1|SOSB1_RAT;tr|A0A0G2K954|A0A0G2K954_RAT	0	0		0	1	x
tr|A0A140TAA2|A0A140TAA2_RAT;sp|Q4FZZ1|PXK_RAT	0	0		0	2	x
sp|Q4G005|ERCC3_RAT	0	0		0	4	x
tr|M5AJY0|M5AJY0_RAT;sp|Q4KLY4|RING2_RAT;tr|A0A0G2JTP7|A0A0G2JTP7_RAT	0	0		0	1	x
tr|A0A0G2JUU6|A0A0G2JUU6_RAT;sp|Q4QR75|EXOS9_RAT	0	0		0	2	x
tr|A0A0G2K648|A0A0G2K648_RAT;sp|Q4V7A0|WDR61_RAT	0	0		4983200	3	x
sp|Q4V886|PAF1_RAT	0	0		0	2	x
tr|Q5FVG4|Q5FVG4_RAT;sp|Q505J6|GHC2_RAT;tr|A0A0G2K5L2|A0A0G2K5L2_RAT	0	0		0	2	x
tr|G3V6J9|G3V6J9_RAT;sp|Q5BLX8|WDR83_RAT	0	0		7584500	2	x
sp|Q5EAN7|TE2IP_RAT	0	0		0	2	x
sp|Q5FVN2|TM41B_RAT	0	0		0	1	x
sp|Q5HZE2|TACAN_RAT	0	0		0	1	x
sp|Q5I0H9|PDIA5_RAT	0	0		0	2	x
sp|Q5M9G3|CAPR1_RAT;tr|A0A0G2K8H0|A0A0G2K8H0_RAT	0	0		0	1	x
tr|B1WC47|B1WC47_RAT;sp|Q5M9I6|MMTA2_RAT	0	0		0	2	x
sp|Q5XHZ6|KLHL7_RAT	0	0		4993100	2	x
tr|A0A0G2JWD2|A0A0G2JWD2_RAT;tr|A0A3G2LW22|A0A3G2LW22_RAT;sp|Q5XI81|FXR1_RAT;tr|A0A067XNH0|A0A067XNH0_RAT;tr|A0A067XMV0|A0A067XMV0_RAT;tr|A0A067XMK2|A0A067XMK2_RAT;sp|Q80WE1-2|FMR1_RAT;sp|Q80WE1|FMR1_RAT;tr|A0A0G2JZV8|A0A0G2JZV8_RAT;tr|B1H2A6|B1H2A6_RAT	0	0		4831600	2	x
tr|A0A0G2KB63|A0A0G2KB63_RAT;sp|Q5XIH7|PHB2_RAT	0	0		0	1	x
sp|Q62656-3|PTPRZ_RAT;tr|F1LMY3|F1LMY3_RAT;sp|Q62656|PTPRZ_RAT;sp|Q62656-2|PTPRZ_RAT	0	0		17611000	4	x
tr|M0R649|M0R649_RAT;tr|M0RBF8|M0RBF8_RAT;sp|Q62824|EXOC4_RAT	0	0		0	1	x
sp|Q62825|EXOC3_RAT	0	0		0	3	x
sp|Q62950|DPYL1_RAT	0	0		156450000	14	x
sp|Q62951|DPYL4_RAT;tr|F1LNT0|F1LNT0_RAT	0	0		6807300	2	x
sp|Q63028-2|ADDA_RAT;tr|D3ZZ99|D3ZZ99_RAT;tr|A0A0G2JSM7|A0A0G2JSM7_RAT;sp|Q63028|ADDA_RAT	0	0		0	2	x
sp|Q63537-2|SYN2_RAT;tr|G3V733|G3V733_RAT;sp|Q63537|SYN2_RAT	0	0		0	7	x
tr|A0A0G2K273|A0A0G2K273_RAT;sp|Q641X8|EIF3E_RAT	0	0		2623900	2	x
tr|A0A0G2JYU8|A0A0G2JYU8_RAT;sp|Q66HC7|SP20H_RAT;tr|A0A0G2KAS5|A0A0G2KAS5_RAT	0	0		0	1	x
sp|Q68FU8|SUGP1_RAT	0	0		20813000	2	x
sp|Q68FX7|THOC5_RAT	0	0		19300000	5	x
sp|Q6AXS5-2|PAIRB_RAT;sp|Q6AXS5|PAIRB_RAT	0	0		3102800	2	x
sp|Q6AXU3|I20L2_RAT	0	0		0	2	x
sp|Q6AYK5|LYAR_RAT;tr|A0A0G2K5W6|A0A0G2K5W6_RAT	0	0		0	1	x
sp|Q6P502|TCPG_RAT	0	0		5870400	3	x
tr|A0A0G2K070|A0A0G2K070_RAT;tr|G3V6L4|G3V6L4_RAT;tr|F1M8F2|F1M8F2_RAT;tr|A0A0G2K0Q2|A0A0G2K0Q2_RAT;sp|Q6QLM7|KIF5A_RAT;sp|Q2PQA9|KINH_RAT	0	0		0	4	x
sp|Q794E4|HNRPF_RAT	0	0		0	1	x
tr|Q9WUW7|Q9WUW7_RAT;sp|Q80U96|XPO1_RAT	0	0		6644900	1	x
sp|Q811S9|GNL3_RAT	0	0		13384000	6	x
tr|A0A0G2JSM8|A0A0G2JSM8_RAT;sp|Q8CFN2-2|CDC42_RAT	0	0		8217200	2	x
sp|Q8K585|HMGA1_RAT	0	0		6746000	2	x
tr|A0A0G2JYC7|A0A0G2JYC7_RAT;sp|Q925G1-2|HDGR2_RAT;sp|Q925G1|HDGR2_RAT	0	0		7989800	2	x
sp|Q99JE4|RGRF2_RAT	0	0		0	3	x
tr|M0R961|M0R961_RAT;sp|Q99PF5|FUBP2_RAT;tr|A0A0G2K2B3|A0A0G2K2B3_RAT	0	0		0	1	x
sp|Q9EPW1-2|BMAL1_RAT;tr|D3ZT62|D3ZT62_RAT;sp|Q9EPW1|BMAL1_RAT	0	0		27318000	3	x
sp|Q9ER34|ACON_RAT	0	0		13632000	4	x
sp|Q9ESZ0|XRCC1_RAT	0	0		17799000	5	x
sp|Q9JJ54-4|HNRPD_RAT;sp|Q9JJ54-2|HNRPD_RAT	0	0		57425000	0	x
sp|Q9QX27-2|ST18_RAT;tr|A0A0G2KAF8|A0A0G2KAF8_RAT;sp|Q9QX27|ST18_RAT;tr|D3ZTP6|D3ZTP6_RAT	0	0		4260100	2	x
tr|A0A096MJU1|A0A096MJU1_RAT;tr|A0A0G2JX30|A0A0G2JX30_RAT	0	0		3139000	1	x
tr|A0A096MJY0|A0A096MJY0_RAT;tr|D4AD08|D4AD08_RAT;tr|A0A0G2KA92|A0A0G2KA92_RAT	0	0		12895000	4	x
tr|A0A096MK89|A0A096MK89_RAT	0	0		36346000	3	x
tr|D3ZTV7|D3ZTV7_RAT;tr|A0A0G2JT90|A0A0G2JT90_RAT	0	0		0	2	x
tr|D3ZPH3|D3ZPH3_RAT;tr|A0A0G2JTK6|A0A0G2JTK6_RAT	0	0		23673000	8	x
tr|Q6AXV0|Q6AXV0_RAT;tr|A0A0G2JUH4|A0A0G2JUH4_RAT	0	0		0	3	x
tr|D3ZXC6|D3ZXC6_RAT;tr|A0A0G2JVE0|A0A0G2JVE0_RAT	0	0		0	1	x
tr|Q63714|Q63714_RAT;tr|G3V6A8|G3V6A8_RAT;tr|A0A0G2JWG6|A0A0G2JWG6_RAT	0	0		0	3	x
tr|A0A0G2JWP1|A0A0G2JWP1_RAT;tr|B4F7F1|B4F7F1_RAT;tr|A0A0G2K6F9|A0A0G2K6F9_RAT	0	0		0	2	x
tr|A0A0G2K5R7|A0A0G2K5R7_RAT;tr|F1LZT8|F1LZT8_RAT;tr|A0A0G2JXH7|A0A0G2JXH7_RAT;tr|D4P4K6|D4P4K6_RAT	0	0		1777000	2	x
tr|A0A0G2JZ60|A0A0G2JZ60_RAT	0	0		4370600	3	x
tr|A0A0G2JZM2|A0A0G2JZM2_RAT;tr|B5DFC3|B5DFC3_RAT	0	0		14594000	2	x
tr|G3V6Q3|G3V6Q3_RAT;tr|B2RZ63|B2RZ63_RAT;tr|A0A0G2K0H6|A0A0G2K0H6_RAT	0	0		5788700	4	x
tr|A0A0G2K1R8|A0A0G2K1R8_RAT;tr|F1LVT6|F1LVT6_RAT	0	0		0	1	x
tr|Q6TXG4|Q6TXG4_RAT;tr|A0A0G2K283|A0A0G2K283_RAT	0	0		0	3	x
tr|D4A3Z3|D4A3Z3_RAT;tr|A0A0G2K5B0|A0A0G2K5B0_RAT	0	0		0	1	x
tr|A0A0G2K5M1|A0A0G2K5M1_RAT	0	0		0	2	x
tr|F1M9N9|F1M9N9_RAT;tr|F1M5N3|F1M5N3_RAT;tr|A0A0G2K6R9|A0A0G2K6R9_RAT;tr|F1LM42|F1LM42_RAT;tr|A0A0G2KBB9|A0A0G2KBB9_RAT	0	0		5415500	2	x
tr|D3ZJU5|D3ZJU5_RAT;tr|A0A0G2K9D6|A0A0G2K9D6_RAT	0	0		3200100	2	x
tr|Q4KLK1|Q4KLK1_RAT;tr|A0A0G2QC38|A0A0G2QC38_RAT	0	0		0	1	x
tr|A0A140TAA1|A0A140TAA1_RAT	0	0		3659200	2	x
tr|A0A1W2Q6F0|A0A1W2Q6F0_RAT;tr|E9PTB2|E9PTB2_RAT	0	0		0	1	x
tr|D3ZB78|D3ZB78_RAT;tr|A0A292G0W2|A0A292G0W2_RAT	0	0		3765900	1	x
tr|A1L1J8|A1L1J8_RAT	0	0		0	1	x
tr|A3KNA0|A3KNA0_RAT	0	0		813410	3	x
tr|M0R9Y3|M0R9Y3_RAT;tr|B0BNB5|B0BNB5_RAT	0	0		0	1	x
tr|B1H249|B1H249_RAT	0	0		0	1	x
tr|B1WBS4|B1WBS4_RAT	0	0		0	1	x
tr|Q4V8J6|Q4V8J6_RAT;tr|B2GUU1|B2GUU1_RAT;tr|E9PU11|E9PU11_RAT;tr|D3ZIY3|D3ZIY3_RAT;tr|Q1JU70|Q1JU70_RAT	0	0		0	2	x
tr|Q496Y9|Q496Y9_RAT;tr|B2RYB9|B2RYB9_RAT	0	0		0	1	x
tr|B2RZ15|B2RZ15_RAT;tr|D3ZF97|D3ZF97_RAT	0	0		0	1	x
tr|B2RZ65|B2RZ65_RAT	0	0		6080800	1	x
tr|B2RZ68|B2RZ68_RAT	0	0		0	2	x
tr|B4F786|B4F786_RAT	0	0		13197000	2	x
tr|B5DF37|B5DF37_RAT	0	0		0	2	x
tr|D3Z863|D3Z863_RAT	0	0		0	1	x
tr|D3ZAQ6|D3ZAQ6_RAT	0	0		5055100	2	x
tr|D3ZD23|D3ZD23_RAT	0	0		0	1	x
tr|D3ZF21|D3ZF21_RAT	0	0		1584300	3	x
tr|D3ZHM7|D3ZHM7_RAT	0	0		0	2	x
tr|D3ZIV3|D3ZIV3_RAT	0	0		4994900	4	x
tr|D3ZKA0|D3ZKA0_RAT	0	0		9646700	2	x
tr|D3ZME7|D3ZME7_RAT	0	0		61067000	2	x
tr|D3ZNH2|D3ZNH2_RAT	0	0		23060000	3	x
tr|D3ZQI7|D3ZQI7_RAT	0	0		0	1	x
tr|D3ZQP2|D3ZQP2_RAT	0	0		0	1	x
tr|D3ZRN3|D3ZRN3_RAT	0	0		50117000	2	x
tr|D3ZSR2|D3ZSR2_RAT;tr|G3V9N0|G3V9N0_RAT	0	0		3363100	2	x
tr|D3ZSW5|D3ZSW5_RAT	0	0		0	1	x
tr|D3ZTX7|D3ZTX7_RAT	0	0		0	2	x
tr|D3ZUW8|D3ZUW8_RAT	0	0		10258000	3	x
tr|D3ZVP6|D3ZVP6_RAT	0	0		15271000	4	x
tr|D3ZWL9|D3ZWL9_RAT	0	0		24742000	6	x
tr|D3ZZQ6|D3ZZQ6_RAT	0	0		8071700	3	x
tr|D4A068|D4A068_RAT	0	0		0	2	x
tr|D4A0X5|D4A0X5_RAT;tr|M0RCJ5|M0RCJ5_RAT	0	0		0	1	x
tr|D4A0Y5|D4A0Y5_RAT	0	0		50466000	1	x
tr|D4A133|D4A133_RAT	0	0		33697000	5	x
tr|D4A148|D4A148_RAT	0	0		2181900	4	x
tr|D4A4Y0|D4A4Y0_RAT	0	0		0	1	x
tr|D4A518|D4A518_RAT	0	0		1229100	1	x
tr|D4A5K7|D4A5K7_RAT;tr|A0A0G2JVD0|A0A0G2JVD0_RAT	0	0		0	2	x
tr|D4A827|D4A827_RAT	0	0		3406000	1	x
tr|D4A994|D4A994_RAT	0	0		7203900	3	x
tr|D4A997|D4A997_RAT	0	0		15593000	2	x
tr|D4A9B0|D4A9B0_RAT	0	0		790510	2	x
tr|D4AB23|D4AB23_RAT	0	0		1913100	1	x
tr|D4ACK1|D4ACK1_RAT	0	0		0	1	x
tr|D4ACM6|D4ACM6_RAT	0	0		4869700	2	x
tr|D4AD75|D4AD75_RAT	0	0		5698700	3	x
tr|D4ADS6|D4ADS6_RAT	0	0		7196200	1	x
tr|D4AEG3|D4AEG3_RAT	0	0		7007500	4	x
tr|F1LM38|F1LM38_RAT;tr|Q56A23|Q56A23_RAT	0	0		1802800	1	x
tr|F1LPP2|F1LPP2_RAT	0	0		0	2	x
tr|F1LRC6|F1LRC6_RAT	0	0		15407000	2	x
tr|F1M040|F1M040_RAT	0	0		0	2	x
tr|M0RD44|M0RD44_RAT;tr|F1M0H0|F1M0H0_RAT	0	0		0	1	x
tr|F1M0V0|F1M0V0_RAT	0	0		16220000	3	x
tr|F1M3B3|F1M3B3_RAT	0	0		1578600	3	x
tr|F1M6K4|F1M6K4_RAT	0	0		12875000	2	x
tr|F1MAJ8|F1MAJ8_RAT	0	0		6449500	4	x
tr|Q4KLK2|Q4KLK2_RAT;tr|G3V751|G3V751_RAT	0	0		0	2	x
tr|Q5EB93|Q5EB93_RAT;tr|G3V8R7|G3V8R7_RAT	0	0		0	2	x
tr|G3V9I9|G3V9I9_RAT	0	0		14562000	3	x
tr|M0R436|M0R436_RAT	0	0		0	1	x
tr|M0R462|M0R462_RAT	0	0		0	1	x
tr|M0R7Q3|M0R7Q3_RAT;tr|F1LNW1|F1LNW1_RAT	0	0		0	3	x
tr|M0R991|M0R991_RAT	0	0		0	2	x
tr|Q9QY87|Q9QY87_RAT;tr|O70188|O70188_RAT	0	0		1927000	2	x
tr|Q9QUI9|Q9QUI9_RAT;tr|O88768|O88768_RAT;tr|A0A0G2K7U5|A0A0G2K7U5_RAT;tr|Q63629|Q63629_RAT	0	0		0	2	x
tr|Q1RP75|Q1RP75_RAT	0	0		0	2	x
tr|Q56R17|Q56R17_RAT	0	0		7989000	4	x
tr|Q56R18|Q56R18_RAT	0	0		19748000	6	x
tr|Q5BJV6|Q5BJV6_RAT	0	0		5875800	2	x
tr|Q5BK21|Q5BK21_RAT	0	0		9187400	2	x
tr|Q5FVQ2|Q5FVQ2_RAT	0	0		0	1	x
tr|Q63223|Q63223_RAT;tr|Q63011|Q63011_RAT;tr|Q6PDU6|Q6PDU6_RAT;tr|Q62670|Q62670_RAT;tr|Q62669|Q62669_RAT	0	0		0	1	x
tr|Q6MG20|Q6MG20_RAT	0	0		0	3	x
tr|Q6MGC3|Q6MGC3_RAT	0	0		18853000	3	x
tr|Q7TQ77|Q7TQ77_RAT	0	0		0	1	x
tr|A0A096MJJ6|A0A096MJJ6_RAT;sp|A0FKI7-2|ACBD5_RAT;tr|B1H213|B1H213_RAT;sp|A0FKI7|ACBD5_RAT;tr|M0R9S4|M0R9S4_RAT;sp|A0FKI7-3|ACBD5_RAT;tr|A0A0G2K3Z5|A0A0G2K3Z5_RAT	5641100	1	x	0	0
sp|F1LU71|AUHM_RAT	0	3	x	0	0
tr|G3V7Z4|G3V7Z4_RAT;sp|P07092|GDN_RAT	0	1	x	0	0
tr|Q63783|Q63783_RAT;tr|A0A0G2K4J4|A0A0G2K4J4_RAT;tr|Q63573|Q63573_RAT;tr|F1LRV0|F1LRV0_RAT;tr|A0A0G2K5I9|A0A0G2K5I9_RAT;sp|P09414|NFIA_RAT;tr|Q9QY90|Q9QY90_RAT;tr|Q9QY89|Q9QY89_RAT;tr|A0A0G2JUB7|A0A0G2JUB7_RAT;tr|Q6PWY0|Q6PWY0_RAT;tr|Q63784|Q63784_RAT	2087300	2	x	0	0
tr|B2RZ09|B2RZ09_RAT;sp|P0C5H9|MANF_RAT	0	1	x	0	0
sp|P18437|HMGN2_RAT	0	1	x	0	0
tr|Q05759|Q05759_RAT;sp|P27791-2|KAPCA_RAT;tr|A1L1M0|A1L1M0_RAT;sp|P68182|KAPCB_RAT;sp|P27791|KAPCA_RAT	10955000	1	x	0	0
tr|D4A380|D4A380_RAT;sp|P36198|LHX2_RAT;tr|F1M7M2|F1M7M2_RAT	2839700	1	x	0	0
tr|G3V913|G3V913_RAT;sp|P42930|HSPB1_RAT	0	1	x	0	0
sp|P62747|RHOB_RAT	2478300	1	x	0	0
sp|P70580|PGRC1_RAT	0	1	x	0	0
tr|A0A0G2JVM6|A0A0G2JVM6_RAT;sp|P84060|DTNB_RAT	0	1	x	0	0
sp|Q400C7-2|AMZ2_RAT;sp|Q400C7|AMZ2_RAT	0	1	x	0	0
sp|Q568Z4|SPCS3_RAT	0	1	x	0	0
sp|Q5I0E7|TMED9_RAT	0	1	x	0	0
sp|Q5PPJ2|RSRC1_RAT	5880900	1	x	0	0
tr|Q6TXE1|Q6TXE1_RAT;sp|Q5PQP5|SLX1_RAT	0	1	x	0	0
sp|Q5PQX1-3|TOIP1_RAT;sp|Q5PQX1-2|TOIP1_RAT;sp|Q5PQX1|TOIP1_RAT	0	1	x	0	0
sp|Q63799|TCEA2_RAT	10149000	1	x	0	0
sp|Q64548-2|RTN1_RAT;tr|M0R608|M0R608_RAT;sp|Q64548|RTN1_RAT	0	1	x	0	0
sp|Q6AYA6|CYBC1_RAT	0	1	x	0	0
sp|Q6IG01|K2C1B_RAT;tr|A0A0G2JZQ9|A0A0G2JZQ9_RAT	0	1	x	0	0
sp|Q6JAM9|TM35A_RAT	5567200	1	x	0	0
sp|Q99J82|ILK_RAT	0	2	x	0	0
sp|Q9ERU2|ZNF22_RAT	0	1	x	0	0
sp|Q9JKL7|SREK1_RAT	0	1	x	0	0
tr|A0A0G2K9S4|A0A0G2K9S4_RAT;tr|A0A0G2K9X3|A0A0G2K9X3_RAT;tr|A0A0G2K4Y7|A0A0G2K4Y7_RAT;sp|Q9QYF3|MYO5A_RAT	664660	2	x	0	0
sp|Q9Z270|VAPA_RAT;tr|A0A0G2K8E6|A0A0G2K8E6_RAT	0	1	x	0	0
tr|F1LQN9|F1LQN9_RAT;tr|A0A0G2JYT4|A0A0G2JYT4_RAT;tr|Q4V8H2|Q4V8H2_RAT;tr|A0A0G2K2V5|A0A0G2K2V5_RAT	0	1	x	0	0
tr|D3ZXY1|D3ZXY1_RAT;tr|A0A0G2K0Q6|A0A0G2K0Q6_RAT	5379600	1	x	0	0
tr|A0A0G2K1I8|A0A0G2K1I8_RAT	0	1	x	0	0
tr|A0A0G2K1T2|A0A0G2K1T2_RAT	0	1	x	0	0
tr|A0A0G2K3M9|A0A0G2K3M9_RAT;tr|F1M2Y6|F1M2Y6_RAT	0	1	x	0	0
tr|D3ZIE3|D3ZIE3_RAT;tr|A0A0G2K4S4|A0A0G2K4S4_RAT	0	2	x	0	0
tr|A1A5R3|A1A5R3_RAT	6221300	4	x	0	0
tr|A1A5S2|A1A5S2_RAT	533830	2	x	0	0
tr|A1KXG1|A1KXG1_RAT	0	2	x	0	0
tr|A8QIC3|A8QIC3_RAT	0	1	x	0	0
tr|B0BNL8|B0BNL8_RAT;tr|G3V648|G3V648_RAT	0	2	x	0	0
tr|B1H263|B1H263_RAT;tr|F1MAF5|F1MAF5_RAT	0	1	x	0	0
tr|B1WC70|B1WC70_RAT	22631000	2	x	0	0
tr|B2RZ12|B2RZ12_RAT	8299300	4	x	0	0
tr|F1LU08|F1LU08_RAT;tr|B4F7C6|B4F7C6_RAT	0	1	x	0	0
tr|B5DF84|B5DF84_RAT	0	1	x	0	0
tr|B5DFE7|B5DFE7_RAT	0	1	x	0	0
tr|D3ZG21|D3ZG21_RAT	1431500	2	x	0	0
tr|D3ZPN3|D3ZPN3_RAT	0	1	x	0	0
tr|D3ZR69|D3ZR69_RAT	26930000	1	x	0	0
tr|D4A249|D4A249_RAT	901530	1	x	0	0
tr|I6L9H8|I6L9H8_RAT;tr|D4A4T0|D4A4T0_RAT	0	1	x	0	0
tr|D4ABI7|D4ABI7_RAT	0	1	x	0	0
tr|D4AE85|D4AE85_RAT	0	2	x	0	0
tr|M0R756|M0R756_RAT;tr|M0R4R2|M0R4R2_RAT	0	2	x	0	0
tr|Q5M7T6|Q5M7T6_RAT	0	2	x	0	0
tr|Q6AYA2|Q6AYA2_RAT	0	1	x	0	0

## Sheet: Supp Table 1C
Supplementary Table 1C: Major ID protein extraction and their corresponding Gene name
Majority protein IDs	Uniprot ID	Gene name
tr|A0A096MKI4|A0A096MKI4_RAT;tr|A0A096MJ23|A0A096MJ23_RAT;tr|A0A096MK88|A0A096MK88_RAT;sp|A0A096MJY4|MEF2C_RAT;tr|M0R6R7|M0R6R7_RAT;tr|A0A096MJZ6|A0A096MJZ6_RAT;tr|A0A096MK01|A0A096MK01_RAT;tr|A0A096MJ09|A0A096MJ09_RAT;tr|A0A096MK43|A0A096MK43_RAT;tr|A0A096MJD9|A0A096MJD9_RAT;tr|A0A0G2JSZ4|A0A0G2JSZ4_RAT;sp|Q2MJT0|MEF2A_RAT;tr|D8X2M2|D8X2M2_RAT;tr|A0A0G2JTF4|A0A0G2JTF4_RAT;tr|A0A0G2JT35|A0A0G2JT3…	A0A096MKI4	Mef2c
sp|A0A0G2JUG7|IQEC1_RAT	A0A0G2JUG7	Iqsec1
sp|A0JN27|TF2H2_RAT	A0JN27	Gtf2h2
sp|A0JPQ9|CHID1_RAT;tr|A0A0G2JSR1|A0A0G2JSR1_RAT;tr|Q7TP14|Q7TP14_RAT	A0JPQ9	Chid1
sp|A1A5P2|RRS1_RAT	A1A5P2	Rrs1
sp|A1A5S1|PRP6_RAT	A1A5S1	Prpf6
sp|A1L1K3|APC5_RAT;tr|A0A0H2UH97|A0A0H2UH97_RAT	A1L1K3	Anapc5
sp|A1L1L2|TM214_RAT	A1L1L2	Tmem214
sp|A2RRU3|UTP15_RAT	A2RRU3	Utp15
tr|D4ACV3|D4ACV3_RAT;tr|M0RDM4|M0RDM4_RAT;sp|A9UMV8|H2AJ_RAT;tr|Q6I8Q6|Q6I8Q6_RAT;tr|M0RCL5|M0RCL5_RAT;tr|K7S2S2|K7S2S2_RAT;tr|K7R8M0|K7R8M0_RAT;tr|G3V9C0|G3V9C0_RAT;tr|D3ZVK7|D3ZVK7_RAT;sp|Q64598|H2A1F_RAT;sp|Q4FZT6|H2A3_RAT;sp|Q00728|H2A4_RAT;sp|P0CC09|H2A2A_RAT;sp|P0C170|H2A1E_RAT;sp|P0C169|H2A1C_RAT;sp|P02262|H2A1_RAT	D4ACV3	Hist2h2ac
sp|B0BN49|RBMX2_RAT	B0BN49	Rbmx2
tr|A0A1W2Q690|A0A1W2Q690_RAT;sp|B0BNE2|RPAB1_RAT;tr|A0A1W2Q620|A0A1W2Q620_RAT	A0A1W2Q690	Polr2e
tr|G3V9Z6|G3V9Z6_RAT;sp|B0BNF1|SEPT8_RAT;tr|A0A0G2K7G7|A0A0G2K7G7_RAT;tr|A0A0G2JVY6|A0A0G2JVY6_RAT	G3V9Z6	Septin8
tr|A0A0A0MXU4|A0A0A0MXU4_RAT;sp|B0BNG0|EMC2_RAT	A0A0A0MXU4	Emc2
sp|B1H224|PWP3A_RAT	B1H224	Pwwp3a
sp|B1WBP0|MPPD2_RAT;tr|D4A120|D4A120_RAT	B1WBP0	Mpped2
sp|B1WC40|NCBP2_RAT	B1WC40	Ncbp2
sp|B2DD29|BRSK1_RAT	B2DD29	Brsk1
sp|B2GV05|RBM5_RAT	B2GV05	Rbm5
sp|B3GNI6-3|SEP11_RAT;tr|A0A0G2JUL7|A0A0G2JUL7_RAT;sp|B3GNI6|SEP11_RAT;sp|B3GNI6-2|SEP11_RAT	B3GNI6	Septin11
sp|B5DEH2|ERLN2_RAT	B5DEH2	Erlin2
sp|B5DF91|ELAV1_RAT	B5DF91	Elavl1
sp|P81795|IF2G_RAT;sp|C9WPN6|IF2H_RAT;tr|A0A096MJB9|A0A096MJB9_RAT	P81795	Eif2s3
sp|D3ZBN0|H15_RAT	D3ZBN0	H1
sp|D3ZCL3|RU1C_RAT	D3ZCL3	Snrpc
tr|D3ZR50|D3ZR50_RAT;tr|A0A0H2UHP5|A0A0H2UHP5_RAT;sp|D3ZD32|CHD5_RAT	D3ZR50	Chd5
sp|D3ZE85|FRS1L_RAT	D3ZE85	Frrs1l
sp|D3ZU57|RIOX1_RAT	D3ZU57	Riox1
sp|D4A0X3|K1107_RAT;tr|A0A452Q762|A0A452Q762_RAT	D4A0X3	Kiaa1107
sp|D4A3K5|H11_RAT	D4A3K5	H1
tr|M3ZCQ2|M3ZCQ2_RAT;sp|F1LNJ2|U520_RAT	M3ZCQ2	Snrnp200
sp|F1LP64|TRIPC_RAT;tr|A0A0G2JU73|A0A0G2JU73_RAT;tr|A0A0A0MXY4|A0A0A0MXY4_RAT;tr|A0A1W2Q676|A0A1W2Q676_RAT;sp|F1LP64-2|TRIPC_RAT	F1LP64	Trip12
sp|F1LQ48|HNRPL_RAT;tr|B5DFG2|B5DFG2_RAT;tr|F2Z3R2|F2Z3R2_RAT;sp|F1LQ48-2|HNRPL_RAT	F1LQ48	Hnrnpl
sp|F1MA98|TPR_RAT	F1MA98	Tpr
sp|G3V6S8|SRSF6_RAT	G3V6S8	Srsf6
sp|G3V8T1|MPP8_RAT;tr|Q7TP67|Q7TP67_RAT;tr|A0A0G2K5D3|A0A0G2K5D3_RAT	G3V8T1	Mphosph8
sp|M0RC99|RAB5A_RAT	M0RC99	Rab5a
sp|O08629|TIF1B_RAT	O08629	Trim28
sp|O08679|MARK2_RAT;tr|A0A0G2K6X6|A0A0G2K6X6_RAT	O08679	Mark2
tr|B1WBQ0|B1WBQ0_RAT;sp|O08837|CDC5L_RAT	B1WBQ0	Cdc5l
sp|O08984|LBR_RAT	O08984	Lbr
tr|B0BMT8|B0BMT8_RAT;sp|O09032|ELAV4_RAT	B0BMT8	Elavl4
sp|O35260-2|NACC1_RAT;sp|O35260|NACC1_RAT;tr|G3V8D3|G3V8D3_RAT;sp|Q562B4|NACC2_RAT	O35260	Nacc1
sp|O35353|GBB4_RAT;tr|A0A0G2K8M9|A0A0G2K8M9_RAT;tr|Q45QL2|Q45QL2_RAT	O35353	Gnb4
sp|P62494|RB11A_RAT;tr|A0A0G2JZR4|A0A0G2JZR4_RAT;sp|O35509|RB11B_RAT	P62494	Rab11a
sp|O35821|MBB1A_RAT	O35821	Mybbp1a
tr|Q5M9H7|Q5M9H7_RAT;sp|O35824|DNJA2_RAT	Q5M9H7	Dnaja2
tr|A0A0G2K1K8|A0A0G2K1K8_RAT;tr|A0A0G2K888|A0A0G2K888_RAT;tr|F1LMB9|F1LMB9_RAT;sp|O54921|EXOC2_RAT	A0A0G2K1K8	LOC103689971
tr|A0A0G2K3G9|A0A0G2K3G9_RAT;tr|A4QN30|A4QN30_RAT;sp|O55000|PP1RA_RAT	A0A0G2K3G9	Ppp1r10
tr|Q66WT9|Q66WT9_RAT;sp|O55012-2|PICAL_RAT;tr|Q66SY1|Q66SY1_RAT;tr|A0A0G2JUQ5|A0A0G2JUQ5_RAT;sp|O55012|PICAL_RAT;tr|Q498N4|Q498N4_RAT;tr|A0A0G2JTT2|A0A0G2JTT2_RAT	Q66WT9	Picalm
tr|G3V6Y9|G3V6Y9_RAT;sp|O55035|PPIG_RAT	G3V6Y9	Ppig
tr|A0A096MK83|A0A096MK83_RAT;sp|O70454|BUD31_RAT;tr|A0A096MK59|A0A096MK59_RAT;tr|A0A096MK58|A0A096MK58_RAT	A0A096MK83	Bud31
sp|O88377|PI42B_RAT	O88377	Pip4k2b
tr|M0RBF0|M0RBF0_RAT;sp|O88453|SAFB1_RAT;tr|A0A0G2JZI0|A0A0G2JZI0_RAT;tr|A0A0G2JW97|A0A0G2JW97_RAT	M0RBF0	Safb
tr|F1LYQ2|F1LYQ2_RAT;tr|F1LQU1|F1LQU1_RAT;sp|O88553|ZFP37_RAT;tr|Q6P6Q8|Q6P6Q8_RAT;tr|F1LSH5|F1LSH5_RAT;tr|A1L1M1|A1L1M1_RAT;tr|Q5M881|Q5M881_RAT;tr|D3ZKK4|D3ZKK4_RAT;tr|D3ZYI6|D3ZYI6_RAT;tr|M0RDY1|M0RDY1_RAT	F1LYQ2	LOC100363405
tr|F1MA52|F1MA52_RAT;sp|O88984|NXF1_RAT	F1MA52	Nxf1
sp|O88989|MDHC_RAT	O88989	Mdh1
sp|P00507|AATM_RAT	P00507	Got2
tr|A0A0G2JSW3|A0A0G2JSW3_RAT;sp|P02091|HBB1_RAT	A0A0G2JSW3	Hbb
sp|P02454|CO1A1_RAT	P02454	Col1a1
sp|P02688-5|MBP_RAT;sp|P02688-2|MBP_RAT;tr|I7FKL4|I7FKL4_RAT;sp|P02688|MBP_RAT;tr|I7EFB0|I7EFB0_RAT;sp|P02688-4|MBP_RAT;sp|P02688-3|MBP_RAT;tr|Q5XFW1|Q5XFW1_RAT	P02688	Mbp
tr|A0A0G2JSH5|A0A0G2JSH5_RAT;sp|P02770|ALBU_RAT	A0A0G2JSH5	Alb
tr|Q6P6G9|Q6P6G9_RAT;tr|Q5I0M7|Q5I0M7_RAT;sp|P04256|ROA1_RAT	Q6P6G9	Hnrnpa1
sp|P04636|MDHM_RAT;tr|Q0QF43|Q0QF43_RAT	P04636	Mdh2
tr|B5DEN4|B5DEN4_RAT;sp|P04642|LDHA_RAT;tr|Q6P9U7|Q6P9U7_RAT	B5DEN4	Ldha
tr|A0A0H2UHQ8|A0A0H2UHQ8_RAT;tr|D3ZKG6|D3ZKG6_RAT;tr|D3ZFA8|D3ZFA8_RAT;sp|P04644|RS17_RAT;tr|D3ZHU9|D3ZHU9_RAT	A0A0H2UHQ8	Rps17
sp|P04692-5|TPM1_RAT;tr|Q91XN7|Q91XN7_RAT;tr|B7Z722|B7Z722_HUMAN;tr|A0A0G2JSQ4|A0A0G2JSQ4_RAT;sp|P04692-7|TPM1_RAT;sp|P04692-4|TPM1_RAT;tr|Q6AZ25|Q6AZ25_RAT;sp|P04692-8|TPM1_RAT;tr|B7Z596|B7Z596_HUMAN;sp|P04692-3|TPM1_RAT;tr|A0A0G2JX64|A0A0G2JX64_RAT;sp|P04692-6|TPM1_RAT;sp|P04692-2|TPM1_RAT;sp|P04692|TPM1_RAT;tr|A0A140TAF0|A0A140TAF0_RAT;tr|Q91XN6|Q91XN6_RAT;tr|A0A0G2K7F7|A0A0G2K7F7_RAT	P04692	Tpm1
tr|Q5EB49|Q5EB49_RAT;tr|Q5BJ93|Q5BJ93_RAT;tr|M0R5J4|M0R5J4_RAT;sp|P04764|ENOA_RAT	Q5EB49	Eno1
sp|P04797|G3P_RAT;tr|M0R660|M0R660_RAT;tr|M0R590|M0R590_RAT;tr|D3ZGY4|D3ZGY4_RAT;tr|Q0QEU1|Q0QEU1_RAT;tr|E9PTN6|E9PTN6_RAT	P04797	Gapdh
tr|Q6AY07|Q6AY07_RAT;sp|P05065|ALDOA_RAT	Q6AY07	Aldoart2
sp|P05197|EF2_RAT;tr|Q8K1G4|Q8K1G4_RAT	P05197	Eef2
tr|B0K031|B0K031_RAT;sp|P05426|RL7_RAT;tr|B0K023|B0K023_RAT	B0K031	Rpl7
sp|P05708|HXK1_RAT;tr|M0RAQ6|M0RAQ6_RAT	P05708	Hk1
sp|P05712|RAB2A_RAT;tr|F1LP82|F1LP82_RAT;tr|Q3B7V5|Q3B7V5_RAT	P05712	Rab2a
sp|P06685|AT1A1_RAT;tr|Q64608|Q64608_RAT	P06685	Atp1a1
sp|P06687|AT1A3_RAT	P06687	Atp1a3
sp|P06761|BIP_RAT	P06761	Hspa5
sp|P06766|DPOLB_RAT	P06766	Polb
sp|P07150|ANXA1_RAT	P07150	Anxa1
sp|P07153|RPN1_RAT;tr|Q6P7A7|Q6P7A7_RAT	P07153	Rpn1
sp|P07340|AT1B1_RAT	P07340	Atp1b1
tr|A0A0G2KAD8|A0A0G2KAD8_RAT;sp|P07825|SYPH_RAT	A0A0G2KAD8	Syp
sp|P07943|ALDR_RAT	P07943	Akr1b1
tr|G3V9G3|G3V9G3_RAT;sp|P08413|KCC2B_RAT;tr|Q63094|Q63094_RAT;tr|F1LNI8|F1LNI8_RAT;tr|F1LUE2|F1LUE2_RAT	G3V9G3	Camk2b
tr|A0JN17|A0JN17_RAT;sp|P08644-2|RASK_RAT;tr|V9GZL5|V9GZL5_RAT;tr|Q8CGQ3|Q8CGQ3_RAT;sp|Q04970|RASN_RAT;sp|P20171|RASH_RAT;sp|P08644|RASK_RAT	A0JN17	Kras
sp|P09117|ALDOC_RAT;tr|A0A0G2K3Q6|A0A0G2K3Q6_RAT;tr|Q6PCU3|Q6PCU3_RAT;tr|A0A0G2QC57|A0A0G2QC57_RAT	P09117	Aldoc
tr|Q6LCA5|Q6LCA5_RAT;sp|P09456|KAP0_RAT	Q6LCA5
tr|A0A0G2K930|A0A0G2K930_RAT;sp|P09527|RAB7A_RAT	A0A0G2K930	Rab7a
sp|P09895|RL5_RAT;tr|D3ZHP8|D3ZHP8_RAT	P09895	Rpl5
sp|P09951|SYN1_RAT;sp|P09951-2|SYN1_RAT	P09951	Syn1
tr|B1H248|B1H248_RAT;sp|P0C0A2|VPS36_RAT	B1H248	Vps36
tr|A0A0A0MXW3|A0A0A0MXW3_RAT;tr|D4AEC0|D4AEC0_RAT;sp|P0C0S7|H2AZ_RAT;tr|D3ZXP3|D3ZXP3_RAT	A0A0A0MXW3	H2afz
tr|A0A0G2K9M7|A0A0G2K9M7_RAT;sp|P0C606|SGF29_RAT	A0A0G2K9M7	Sgf29
tr|F1LQJ1|F1LQJ1_RAT;sp|P0CB49|YLPM1_RAT;tr|A0A0G2K678|A0A0G2K678_RAT;tr|A0A0G2JYQ3|A0A0G2JYQ3_RAT	F1LQJ1	Ylpm1
tr|Q63654|Q63654_RAT;tr|Q6P7R7|Q6P7R7_RAT;sp|P62986|RL40_RAT;tr|Q6PED0|Q6PED0_RAT;sp|P62982|RS27A_RAT;sp|P0CG51|UBB_RAT;tr|Q5FWT0|Q5FWT0_RAT;tr|F1LML2|F1LML2_RAT;sp|Q63429|UBC_RAT;tr|F1LU69|F1LU69_RAT	Q63654	UBC
tr|A0A0G2K2E4|A0A0G2K2E4_RAT;sp|P10111|PPIA_RAT;tr|A0A0G2K1P0|A0A0G2K1P0_RAT	A0A0G2K2E4	LOC100911252
sp|P10610|CP2G1_RAT	P10610	Cyp2g1
tr|G3V6D3|G3V6D3_RAT;sp|P10719|ATPB_RAT;tr|Q0QEP3|Q0QEP3_RAT	G3V6D3	Atp5f1b
sp|P10860|DHE3_RAT	P10860	Glud1
sp|P10888|COX41_RAT	P10888	Cox4i1
tr|R4GNK3|R4GNK3_RAT;sp|P11232|THIO_RAT	R4GNK3	Txn1
tr|F1LZG4|F1LZG4_RAT;tr|A0A0G2JUV8|A0A0G2JUV8_RAT;sp|P11275|KCC2A_RAT	F1LZG4	Camk2a
tr|F1M779|F1M779_RAT;sp|P11442|CLH1_RAT	F1M779	Cltc
sp|Q64568-12|AT2B3_RAT;sp|Q64568-11|AT2B3_RAT;sp|Q64568-10|AT2B3_RAT;sp|P11506-5|AT2B2_RAT;sp|Q64568-3|AT2B3_RAT;sp|P11506-12|AT2B2_RAT;sp|Q64568-9|AT2B3_RAT;sp|P11506-3|AT2B2_RAT;sp|Q64568-2|AT2B3_RAT;sp|P11506-10|AT2B2_RAT;sp|P11506-4|AT2B2_RAT;sp|P11506-11|AT2B2_RAT;sp|P11506-14|AT2B2_RAT;tr|D4A8B3|D4A8B3_RAT;sp|P11506-2|AT2B2_RAT;sp|P11506-9|AT2B2_RAT;sp|Q64568-5|AT2B3_RAT;sp|P11506-8|AT2B2_R…	Q64568	Atp2b3
sp|P11507-2|AT2A2_RAT;sp|P11507|AT2A2_RAT;tr|Q71UZ2|Q71UZ2_RAT	P11507	Atp2a2
sp|P11598|PDIA3_RAT;tr|A0A0H2UHM5|A0A0H2UHM5_RAT	P11598	Pdia3
sp|P11654|PO210_RAT	P11654	Nup210
tr|Q6P7S0|Q6P7S0_RAT;tr|A0A0G2JVG3|A0A0G2JVG3_RAT;sp|P11980-2|KPYM_RAT;sp|P11980|KPYM_RAT;tr|M0RD14|M0RD14_RAT	Q6P7S0
sp|P12001|RL18_RAT;tr|A0A0H2UHS7|A0A0H2UHS7_RAT;tr|Q0QEW8|Q0QEW8_RAT	P12001	Rpl18
tr|G3V6I9|G3V6I9_RAT;tr|D4A1Z2|D4A1Z2_RAT;sp|P12749|RL26_RAT	G3V6I9	Rpl26
tr|G3V7S2|G3V7S2_RAT;sp|P12839|NFM_RAT	G3V7S2	Nefm
sp|P13084-2|NPM_RAT;sp|P13084|NPM_RAT	P13084	Npm1
sp|P13086|SUCA_RAT;tr|A0A0H2UHE1|A0A0H2UHE1_RAT	P13086	Suclg1
sp|P13221|AATC_RAT	P13221	Got1
tr|A0A097BVJ5|A0A097BVJ5_RAT;sp|P13233|CN37_RAT	A0A097BVJ5	Cnp
sp|P13383|NUCL_RAT;tr|Q5U328|Q5U328_RAT;tr|C1KE06|C1KE06_RAT	P13383	Ncl
tr|Q6PDV6|Q6PDV6_RAT;sp|P13471|RS14_RAT	Q6PDV6	LOC100911847
tr|Q5M9H4|Q5M9H4_RAT;sp|P13638|AT1B2_RAT	Q5M9H4	Atp1b2
tr|A9CMB7|A9CMB7_RAT;sp|P15178|SYDC_RAT	A9CMB7	Dars
sp|P15205|MAP1B_RAT	P15205	Map1b
tr|F1LP05|F1LP05_RAT;sp|P15999|ATPA_RAT;tr|A0A0G2K099|A0A0G2K099_RAT	F1LP05	Atp5f1a
tr|G3V741|G3V741_RAT;sp|P16036|MPCP_RAT;tr|Q6IRH6|Q6IRH6_RAT	G3V741	Slc25a3
sp|P16086|SPTN1_RAT;tr|A0A0G2K1E7|A0A0G2K1E7_RAT;tr|A0A0G2JZ69|A0A0G2JZ69_RAT;tr|C9EH87|C9EH87_RAT;tr|A0A0G2K1Y8|A0A0G2K1Y8_RAT;tr|Q6IRK8|Q6IRK8_RAT	P16086	Sptan1
sp|P16617|PGK1_RAT;tr|M0R6Y8|M0R6Y8_RAT	P16617	Pgk1
tr|D4A6G6|D4A6G6_RAT;sp|P17074|RS19_RAT;tr|F1M8C7|F1M8C7_RAT;tr|A0A0H2UI38|A0A0H2UI38_RAT;tr|F1M764|F1M764_RAT;tr|D3ZUD7|D3ZUD7_RAT;tr|D3ZGN8|D3ZGN8_RAT;tr|F1LYF3|F1LYF3_RAT	D4A6G6	LOC100362339
tr|A0A0G2JXD0|A0A0G2JXD0_RAT;tr|Q6P9U5|Q6P9U5_RAT;sp|P17077|RL9_RAT;tr|F1M7A9|F1M7A9_RAT;tr|A0A0G2JX41|A0A0G2JX41_RAT;tr|M0RBD4|M0RBD4_RAT	A0A0G2JXD0	LOC103692829
sp|P17136|RSMB_RAT;tr|Q63747|Q63747_RAT;sp|P63164|RSMN_RAT	P17136	Snrpb
sp|P17764|THIL_RAT	P17764	Acat1
tr|A0A0G2K7W7|A0A0G2K7W7_RAT;sp|P18265|GSK3A_RAT	A0A0G2K7W7	Gsk3a
tr|A0A0G2JSH4|A0A0G2JSH4_RAT;sp|P18266|GSK3B_RAT;tr|A0A0G2KB98|A0A0G2KB98_RAT	A0A0G2JSH4	Gsk3b
tr|Q6IE67|Q6IE67_RAT;sp|P18422|PSA3_RAT	Q6IE67	psma3l
tr|A0A0G2K7W6|A0A0G2K7W6_RAT;sp|P18445|RL27A_RAT	A0A0G2K7W6	RGD1562402
sp|P18484|AP2A2_RAT;tr|Q66HM2|Q66HM2_RAT;tr|A0A0G2K943|A0A0G2K943_RAT	P18484	Ap2a2
sp|P19139|CSK21_RAT	P19139	Csnk2a1
tr|A0JN25|A0JN25_RAT;sp|P19332-7|TAU_RAT;tr|D3ZKD9|D3ZKD9_RAT;sp|P19332-6|TAU_RAT;sp|P19332-3|TAU_RAT;sp|P19332-5|TAU_RAT;sp|P19332-4|TAU_RAT;tr|D4A1Q2|D4A1Q2_RAT;sp|P19332-2|TAU_RAT;tr|F1LST4|F1LST4_RAT;sp|P19332|TAU_RAT;sp|P19332-8|TAU_RAT	A0JN25	Mapt
tr|G3V914|G3V914_RAT;tr|F1LNE4|F1LNE4_RAT;sp|P19491-2|GRIA2_RAT;sp|P19491|GRIA2_RAT;sp|P19491-3|GRIA2_RAT	G3V914	Gria2
sp|P19511|AT5F1_RAT	P19511	Atp5pb
sp|P19527|NFL_RAT	P19527	Nefl
sp|P19945|RLA0_RAT	P19945	Rplp0
sp|P21531|RL3_RAT	P21531	Rpl3
tr|A0A0G2KBA1|A0A0G2KBA1_RAT;tr|Q6P790|Q6P790_RAT;tr|F1LQS3|F1LQS3_RAT;sp|P21533|RL6_RAT	A0A0G2KBA1
sp|P21575-2|DYN1_RAT;sp|P21575-4|DYN1_RAT;sp|P21575|DYN1_RAT;sp|P21575-6|DYN1_RAT;sp|P21575-8|DYN1_RAT;sp|P21575-5|DYN1_RAT;sp|P21575-3|DYN1_RAT;sp|P21575-7|DYN1_RAT	P21575	Dnm1
sp|P21704|DNAS1_RAT	P21704	Dnase1
tr|Q496Z5|Q496Z5_RAT;sp|P21807|PERI_RAT;tr|F1M7P4|F1M7P4_RAT	Q496Z5	Prph
sp|P22509|FBRL_RAT	P22509	Fbl
tr|B2RYU2|B2RYU2_RAT;sp|P23358|RL12_RAT;tr|A0A140TAC5|A0A140TAC5_RAT;tr|M0R4B6|M0R4B6_RAT;tr|D3ZJE2|D3ZJE2_RAT;tr|D4A8N3|D4A8N3_RAT	B2RYU2	Rpl12
sp|P23565|AINX_RAT	P23565	Ina
sp|P24049|RL17_RAT;tr|A0A0H2UHQ1|A0A0H2UHQ1_RAT;tr|F1LZX7|F1LZX7_RAT;tr|D3Z9G9|D3Z9G9_RAT;tr|A0A0G2KB77|A0A0G2KB77_RAT	P24049	Rpl17
tr|M0RA26|M0RA26_RAT;sp|Q71TY3|RS27_RAT;sp|P24051|RS27L_RAT	M0RA26	LOC100362987
sp|P24368|PPIB_RAT	P24368	Ppib
tr|A0A0G2K757|A0A0G2K757_RAT;sp|P25235|RPN2_RAT	A0A0G2K757	Rpn2
sp|P25977-2|UBF1_RAT;sp|P25977|UBF1_RAT	P25977	Ubtf
tr|F7FKI5|F7FKI5_RAT;tr|Q4FZZ4|Q4FZZ4_RAT;tr|D4A5G8|D4A5G8_RAT;tr|A0A0G2JW90|A0A0G2JW90_RAT;sp|P26284|ODPA_RAT	F7FKI5	Pdha1
sp|P27008|PARP1_RAT	P27008	Parp1
tr|E9PT76|E9PT76_RAT;tr|D3ZQW7|D3ZQW7_RAT;tr|A0A0G2KB28|A0A0G2KB28_RAT;tr|O55215|O55215_RAT;tr|O55211|O55211_RAT;tr|O55214|O55214_RAT;tr|O55212|O55212_RAT;tr|A0A0U1RVI9|A0A0U1RVI9_RAT;tr|D3ZIY7|D3ZIY7_RAT;tr|D3ZT78|D3ZT78_RAT;tr|M0RAJ8|M0RAJ8_RAT;sp|P27952|RS2_RAT	E9PT76
tr|A0A0G2JSL0|A0A0G2JSL0_RAT;sp|P28073|PSB6_RAT	A0A0G2JSL0	LOC100360846
sp|P28480|TCPA_RAT;tr|A0A096MJA0|A0A096MJA0_RAT	P28480	Tcp1
tr|A0A0G2K4C4|A0A0G2K4C4_RAT;sp|P29314|RS9_RAT;tr|D3ZV50|D3ZV50_RAT;tr|M0RB65|M0RB65_RAT	A0A0G2K4C4	Rps9
tr|Q5RJR9|Q5RJR9_RAT;sp|P29457|SERPH_RAT	Q5RJR9	Serpinh1
tr|G3V8C3|G3V8C3_RAT;sp|P31000|VIME_RAT	G3V8C3	Vim
tr|Q6PUA8|Q6PUA8_RAT;tr|I1T7F1|I1T7F1_RAT;tr|A0A159KIL2|A0A159KIL2_RAT;sp|P31596-2|EAA2_RAT;tr|A0A159KIH4|A0A159KIH4_RAT;sp|P31596|EAA2_RAT;tr|G3V6R0|G3V6R0_RAT;tr|Q8R462|Q8R462_RAT;tr|Q8R4I5|Q8R4I5_RAT;tr|Q91ZA9|Q91ZA9_RAT;tr|Q8K5B5|Q8K5B5_RAT	Q6PUA8
tr|A0A0G2K890|A0A0G2K890_RAT;sp|P31977|EZRI_RAT	A0A0G2K890	Ezr
sp|P32551|QCR2_RAT	P32551	Uqcrc2
tr|F1M2I5|F1M2I5_RAT;sp|P32736-2|OPCM_RAT;tr|A0A0G2K657|A0A0G2K657_RAT;sp|P32736|OPCM_RAT	F1M2I5	Opcml
tr|Q9QXG3|Q9QXG3_RAT;tr|A0A1E1ERK2|A0A1E1ERK2_RAT;sp|P32851|STX1A_RAT	Q9QXG3
sp|P34058|HS90B_RAT;tr|A0A0G2K793|A0A0G2K793_RAT	P34058	Hsp90ab1
tr|G3V8U9|G3V8U9_RAT;sp|P34067|PSB4_RAT	G3V8U9	Psmb4
sp|P34926|MAP1A_RAT;tr|G3V7U2|G3V7U2_RAT;tr|A0A0G2K5C6|A0A0G2K5C6_RAT;tr|Q63330|Q63330_RAT	P34926	Map1a
sp|P35565|CALX_RAT	P35565	Canx
tr|A0A0G2JSH9|A0A0G2JSH9_RAT;sp|P35704|PRDX2_RAT	A0A0G2JSH9	Prdx2
tr|F1LS02|F1LS02_RAT;tr|A0A0G2K7T6|A0A0G2K7T6_RAT;sp|P37199|NU155_RAT	F1LS02	Nup155
tr|F1LRT9|F1LRT9_RAT;tr|M0R9X8|M0R9X8_RAT;sp|P38650|DYHC1_RAT;tr|Q6LCG3|Q6LCG3_RAT	F1LRT9	Dync1h1
tr|Q66HM7|Q66HM7_RAT;sp|P38656|LA_RAT;tr|D3ZLH9|D3ZLH9_RAT	Q66HM7	Ssb
sp|P38983|RSSA_RAT	P38983	Rpsa
sp|P40615|DKC1_RAT;tr|A0A0G2K700|A0A0G2K700_RAT	P40615	Dkc1
tr|D3ZRM9|D3ZRM9_RAT;sp|P41123|RL13_RAT;tr|A0A0G2JYG9|A0A0G2JYG9_RAT;tr|F1M2E9|F1M2E9_RAT;tr|D3ZD02|D3ZD02_RAT	D3ZRM9	LOC100360491
sp|P41777|NOLC1_RAT	P41777	Nolc1
sp|P42123|LDHB_RAT	P42123	Ldhb
tr|Q99PF3|Q99PF3_RAT;sp|P43138|APEX1_RAT	Q99PF3	Apex
sp|P43278|H10_RAT	P43278	H1
sp|P45592|COF1_RAT;tr|A0A0G2KA35|A0A0G2KA35_RAT	P45592	Cfl1
sp|P46462|TERA_RAT	P46462	Vcp
sp|P47819-2|GFAP_RAT;sp|P47819|GFAP_RAT;tr|A1E251|A1E251_RAT	P47819	Gfap
sp|P47942|DPYL2_RAT	P47942	Dpysl2
tr|A0A0G2K0W9|A0A0G2K0W9_RAT;sp|P48004-2|PSA7_RAT;tr|F1M6I7|F1M6I7_RAT;sp|P48004|PSA7_RAT	A0A0G2K0W9	Psma7
tr|F1M953|F1M953_RAT;sp|P48721|GRP75_RAT	F1M953	Hspa9
tr|M0R6L4|M0R6L4_RAT;sp|P49242|RS3A_RAT;tr|Q6TXJ6|Q6TXJ6_RAT	M0R6L4	LOC100365839
sp|P49432|ODPB_RAT;tr|A0A0G2KAM3|A0A0G2KAM3_RAT	P49432	Pdhb
sp|P49793|NUP98_RAT	P49793	Nup98
sp|P50399|GDIB_RAT	P50399	Gdi2
tr|G3V649|G3V649_RAT;sp|P51400|RED1_RAT;tr|A0A0G2JUX0|A0A0G2JUX0_RAT	G3V649	Adarb1
sp|P51583|PUR6_RAT;tr|F8WFR8|F8WFR8_RAT;tr|A0A0G2K5S4|A0A0G2K5S4_RAT	P51583	Paics
sp|P51952|CDK7_RAT;tr|F1LQC8|F1LQC8_RAT	P51952	Cdk7
tr|F1LSL2|F1LSL2_RAT;sp|P52590|NU107_RAT	F1LSL2	Nup107
tr|G3V659|G3V659_RAT;sp|P52591|PO121_RAT	G3V659	Pom121
sp|P53565|CUX1_RAT	P53565	Cux1
sp|P54311|GBB1_RAT	P54311	Gnb1
sp|P54313|GBB2_RAT;tr|Q45QL6|Q45QL6_RAT	P54313	Gnb2
sp|P55051|FABP7_RAT	P55051	Fabp7
sp|P55161|NCKP1_RAT;tr|F1LSM5|F1LSM5_RAT	P55161	Nckap1
tr|G3V8T3|G3V8T3_RAT;sp|P55266|DSRAD_RAT	G3V8T3	Adar
sp|P55770|NH2L1_RAT	P55770	Snu13
tr|B0K016|B0K016_RAT;sp|P56163-4|DPF1_RAT;tr|A0A0H2UHS4|A0A0H2UHS4_RAT;sp|P56163|DPF1_RAT;sp|P56163-3|DPF1_RAT	B0K016	Dpf1
tr|G3V6F4|G3V6F4_RAT;sp|P56558|OGT1_RAT;tr|A0A0G2K3V4|A0A0G2K3V4_RAT	G3V6F4	Ogt
tr|A0A0G2JUF6|A0A0G2JUF6_RAT;sp|P56574|IDHP_RAT	A0A0G2JUF6	Idh2
sp|P59215-2|GNAO_RAT;sp|P59215|GNAO_RAT	P59215	Gnao1
sp|P59924|THOC1_RAT	P59924	Thoc1
sp|P60123|RUVB1_RAT;tr|A0A0G2K0H9|A0A0G2K0H9_RAT	P60123	Ruvbl1
tr|Q63436|Q63436_RAT;sp|P60203|MYPR_RAT;tr|Q63440|Q63440_RAT;tr|A0A097BVK2|A0A097BVK2_RAT	Q63436
sp|P60522|GBRL2_RAT	P60522	Gabarapl2
sp|P63259|ACTG_RAT;sp|P60711|ACTB_RAT;tr|A0A0G2K3K2|A0A0G2K3K2_RAT;tr|A0A0G2K4M6|A0A0G2K4M6_RAT;sp|P63269|ACTH_RAT;tr|B0BMT0|B0BMT0_RAT;sp|P68136|ACTS_RAT;sp|P68035|ACTC_RAT;sp|P62738|ACTA_RAT;tr|A1Z0K8|A1Z0K8_RAT	P63259	Actg1
tr|Q6NT88|Q6NT88_RAT;sp|P60825|CIRBP_RAT	Q6NT88	Cirbp
tr|A0A0G2JY70|A0A0G2JY70_RAT;tr|A0A0H2UHG7|A0A0H2UHG7_RAT;tr|D3ZZK1|D3ZZK1_RAT;tr|A0A0G2K6L6|A0A0G2K6L6_RAT;sp|P60868|RS20_RAT	A0A0G2JY70
tr|M0RBK1|M0RBK1_RAT;tr|A0A0G2JSV3|A0A0G2JSV3_RAT;sp|P60892|PRPS1_RAT	M0RBK1	Prps1l1
tr|A0A0G2JV81|A0A0G2JV81_RAT;sp|P84079|ARF1_RAT;sp|P61206|ARF3_RAT;tr|A0A0G2K9H8|A0A0G2K9H8_RAT;tr|A0A0G2K4Q4|A0A0G2K4Q4_RAT;sp|P84082|ARF2_RAT	A0A0G2JV81	Arf3
sp|P61265|STX1B_RAT	P61265	Stx1b
sp|P61314|RL15_RAT;tr|D3ZF52|D3ZF52_RAT	P61314	Rpl15
tr|D3ZTK5|D3ZTK5_RAT;tr|M0R7P0|M0R7P0_RAT;sp|P61354|RL27_RAT	D3ZTK5
sp|P61480|WDR12_RAT	P61480	Wdr12
sp|P61621|S61A1_RAT	P61621	Sec61a1
sp|P61765|STXB1_RAT;sp|P61765-2|STXB1_RAT	P61765	Stxbp1
sp|P61805|DAD1_RAT	P61805	Dad1
sp|P61980|HNRPK_RAT;tr|Q5D059|Q5D059_RAT;tr|M0R9K1|M0R9K1_RAT	P61980	Hnrnpk
sp|P61983|1433G_RAT	P61983	Ywhag
sp|P62138|PP1A_RAT;tr|A0A0G2JYS8|A0A0G2JYS8_RAT	P62138	Ppp1ca
sp|P62142|PP1B_RAT	P62142	Ppp1cb
sp|P62198|PRS8_RAT	P62198	Psmc5
tr|B2RYR8|B2RYR8_RAT;sp|P62243|RS8_RAT;tr|M0R7Q5|M0R7Q5_RAT;tr|D3ZIE1|D3ZIE1_RAT;tr|Q6TXJ0|Q6TXJ0_RAT	B2RYR8	Rps8
sp|P62250|RS16_RAT;tr|Q5XFV9|Q5XFV9_RAT;tr|B0K038|B0K038_RAT;tr|Q6P3E1|Q6P3E1_RAT;tr|A0A1W2Q631|A0A1W2Q631_RAT	P62250	Rps16
sp|P62260|1433E_RAT	P62260	Ywhae
tr|A0A0G2KA79|A0A0G2KA79_RAT;tr|M0R5K9|M0R5K9_RAT;tr|A0A0H2UHT6|A0A0H2UHT6_RAT;tr|D3ZM33|D3ZM33_RAT;sp|P62271|RS18_RAT;tr|D3ZAU6|D3ZAU6_RAT	A0A0G2KA79
sp|P62278|RS13_RAT;tr|M0RCY2|M0RCY2_RAT;tr|Q7TP70|Q7TP70_RAT;tr|F1LMB4|F1LMB4_RAT	P62278	Rps13
tr|Q6PDV9|Q6PDV9_RAT;sp|P62282|RS11_RAT	Q6PDV9	Rps11
tr|F1M013|F1M013_RAT;tr|F1M4C7|F1M4C7_RAT;tr|D4A6B9|D4A6B9_RAT;tr|D3ZU22|D3ZU22_RAT;tr|B0K021|B0K021_RAT;sp|P62425|RL7A_RAT;tr|D3ZPL5|D3ZPL5_RAT;tr|D3ZJH5|D3ZJH5_RAT;tr|M0R3M3|M0R3M3_RAT;tr|D3ZNA3|D3ZNA3_RAT;tr|F1M1M2|F1M1M2_RAT	F1M013	Rpl7a
tr|M0R757|M0R757_RAT;sp|P62630|EF1A1_RAT;tr|F1M6C2|F1M6C2_RAT	M0R757	LOC100360413
sp|P62632|EF1A2_RAT	P62632	Eef1a2
tr|X1WI37|X1WI37_RAT;sp|P62703|RS4X_RAT;tr|A0A0H2UHX3|A0A0H2UHX3_RAT	X1WI37	Rps4x
tr|A0A0G2JYA4|A0A0G2JYA4_RAT;sp|P63331|PP2AA_RAT;sp|P62716|PP2AB_RAT	A0A0G2JYA4	LOC100362453
sp|P62718|RL18A_RAT;tr|F1M0K6|F1M0K6_RAT	P62718	Rpl18a
sp|P62744|AP2S1_RAT	P62744	Ap2s1
tr|M0RD75|M0RD75_RAT;sp|P62755|RS6_RAT	M0RD75	Rps6
sp|P62804|H4_RAT	P62804	H4c2
sp|P62815|VATB2_RAT	P62815	Atp6v1b2
sp|P62828|RAN_RAT;tr|Q66H11|Q66H11_RAT;sp|Q8K586|RANT_RAT	P62828	Ran
sp|Q62636|RAP1B_RAT;sp|P62836|RAP1A_RAT	Q62636	Rap1b
tr|F1M6F4|F1M6F4_RAT;tr|A0A0H2UHU0|A0A0H2UHU0_RAT;sp|P62853|RS25_RAT;tr|D4AE10|D4AE10_RAT;tr|M0R763|M0R763_RAT	F1M6F4
tr|A0A0G2K5E6|A0A0G2K5E6_RAT;sp|P62890|RL30_RAT;tr|M0RA78|M0RA78_RAT	A0A0G2K5E6	LOC108351936
tr|D4A5L9|D4A5L9_RAT;sp|P62898|CYC_RAT	D4A5L9
sp|P62907|RL10A_RAT;tr|Q4KM60|Q4KM60_RAT;tr|D3Z9F6|D3Z9F6_RAT;tr|F1LYQ7|F1LYQ7_RAT	P62907	Rpl10a
sp|P62909|RS3_RAT;tr|D3ZVH2|D3ZVH2_RAT	P62909	Rps3
sp|P62914|RL11_RAT;tr|Q4V8I6|Q4V8I6_RAT;tr|A0A0G2K3Y8|A0A0G2K3Y8_RAT	P62914	Rpl11
tr|D4A6W6|D4A6W6_RAT;sp|P62919|RL8_RAT	D4A6W6
sp|P62944|AP2B1_RAT;tr|Q3ZB97|Q3ZB97_RAT;sp|P62944-2|AP2B1_RAT;tr|A0A0G2K2V2|A0A0G2K2V2_RAT;sp|P52303-2|AP1B1_RAT;tr|G3V9N8|G3V9N8_RAT;sp|P52303|AP1B1_RAT	P62944	Ap2b1
sp|P62997|TRA2B_RAT	P62997	Tra2b
sp|P63012|RAB3A_RAT	P63012	Rab3a
tr|D4A4S3|D4A4S3_RAT;sp|P63018|HSP7C_RAT;tr|M0RCB1|M0RCB1_RAT;tr|F1LZI1|F1LZI1_RAT;tr|M0R8M9|M0R8M9_RAT;tr|A0A0G2JVI3|A0A0G2JVI3_RAT	D4A4S3	Hspa8
sp|P63086|MK01_RAT;sp|P21708|MK03_RAT;sp|P21708-2|MK03_RAT	P63086	Mapk1
tr|Q6AYZ4|Q6AYZ4_RAT;sp|P63088-2|PP1G_RAT;sp|P63088|PP1G_RAT;tr|A0A0G2JVK2|A0A0G2JVK2_RAT	Q6AYZ4	Ppp1cc
sp|P63090|PTN_RAT	P63090	Ptn
sp|P63102|1433Z_RAT;tr|A0A0G2JV65|A0A0G2JV65_RAT	P63102	Ywhaz
tr|A0A0G2K5Q2|A0A0G2K5Q2_RAT;sp|P63155|CRNL1_RAT	A0A0G2K5Q2	Crnkl1
sp|P63245|RACK1_RAT;tr|A0A0G2JZE6|A0A0G2JZE6_RAT	P63245	Rack1
sp|P67779|PHB_RAT	P67779	Phb
sp|P68101|IF2A_RAT	P68101	Eif2s1
sp|P68255|1433T_RAT	P68255	Ywhaq
sp|Q6P9V9|TBA1B_RAT;sp|P68370|TBA1A_RAT;tr|A0A0H2UHM7|A0A0H2UHM7_RAT;sp|Q6AYZ1|TBA1C_RAT	Q6P9V9	Tuba1b
sp|P68511|1433F_RAT;tr|A0A0G2K2B8|A0A0G2K2B8_RAT	P68511	Ywhah
sp|P69897|TBB5_RAT;sp|P69897-2|TBB5_RAT;sp|P85108|TBB2A_RAT;sp|Q6P9T8|TBB4B_RAT;tr|G3V7C6|G3V7C6_RAT;tr|B4F7C2|B4F7C2_RAT;sp|Q4QRB4|TBB3_RAT	P69897	Tubb5
tr|A0A5H1ZRT6|A0A5H1ZRT6_RAT;sp|P70475|MYT1L_RAT;tr|F1M8L4|F1M8L4_RAT	A0A5H1ZRT6	Myt1l
sp|P70500|CDIPT_RAT	P70500	Cdipt
sp|P81155|VDAC2_RAT	P81155	Vdac2
tr|A0A0H2UH99|A0A0H2UH99_RAT;sp|P83732|RL24_RAT	A0A0H2UH99	Rpl24
tr|Q7TPJ6|Q7TPJ6_RAT;tr|B4F759|B4F759_RAT;sp|P83871|PHF5A_RAT	Q7TPJ6	Phf5a
tr|B2RYQ8|B2RYQ8_RAT;sp|P83883|RL36A_RAT	B2RYQ8	Rpl36a
tr|A0A140TAH5|A0A140TAH5_RAT;sp|P84092|AP2M1_RAT	A0A140TAH5	Ap2m1
sp|P84100|RL19_RAT;tr|F1M5A9|F1M5A9_RAT	P84100	Rpl19
tr|D3ZK97|D3ZK97_RAT;tr|B0BMY8|B0BMY8_RAT;sp|P84245|H33_RAT;tr|M0RBX6|M0RBX6_RAT;tr|D3ZJ08|D3ZJ08_RAT;sp|Q6LED0|H31_RAT	D3ZK97	H3f3c
sp|P84586|RMXRL_RAT;tr|A0A0A0MXW9|A0A0A0MXW9_RAT;tr|A0A0G2K8K9|A0A0G2K8K9_RAT;sp|D4AE41|RMXL1_RAT	P84586	Rbmxrtl
sp|P85515|ACTZ_RAT;tr|B2RYJ7|B2RYJ7_RAT	P85515	Actr1a
sp|P85845|FSCN1_RAT;tr|A0A0G2KAM4|A0A0G2KAM4_RAT	P85845	Fscn1
tr|A0A0G2K2J1|A0A0G2K2J1_RAT;tr|A0A0G2K9A2|A0A0G2K9A2_RAT;sp|P85970|ARPC2_RAT;tr|A0A0G2K1V8|A0A0G2K1V8_RAT;tr|A0A0G2K905|A0A0G2K905_RAT	A0A0G2K2J1	Arpc2
sp|P86173|ACL6B_RAT;tr|A0A0G2JW70|A0A0G2JW70_RAT	P86173	Actl6b
sp|P86252|PURA_RAT;tr|F1LPS8|F1LPS8_RAT	P86252	Pura
tr|Q792R1|Q792R1_RAT;tr|F1LNP2|F1LNP2_RAT;tr|P97548|P97548_RAT;sp|P97711|GRK6_RAT;tr|P97549|P97549_RAT;tr|A0A0G2K6E5|A0A0G2K6E5_RAT	Q792R1	Grk6
sp|P97852|DHB4_RAT;tr|Q6IN39|Q6IN39_RAT	P97852	Hsd17b4
sp|P97878|EXOC5_RAT	P97878	Exoc5
tr|D3ZB30|D3ZB30_RAT;sp|Q00438-2|PTBP1_RAT;tr|A0A0G2JTV1|A0A0G2JTV1_RAT;sp|Q00438|PTBP1_RAT;tr|Q6P736|Q6P736_RAT	D3ZB30	Ptbp1
tr|A0A0G2JWK2|A0A0G2JWK2_RAT;sp|Q00566|MECP2_RAT;sp|Q00566-2|MECP2_RAT	A0A0G2JWK2	Mecp2
sp|Q00715|H2B1_RAT;tr|M0R4L7|M0R4L7_RAT;tr|G3V9C7|G3V9C7_RAT;tr|G3V8B3|G3V8B3_RAT;tr|D3ZWM5|D3ZWM5_RAT;tr|D3ZLY9|D3ZLY9_RAT;tr|A0A0G2JXE0|A0A0G2JXE0_RAT;tr|D3ZNH4|D3ZNH4_RAT;tr|A0A0G2JXI9|A0A0G2JXI9_RAT;sp|Q00729|H2B1A_RAT;tr|A0A0G2K7R1|A0A0G2K7R1_RAT	Q00715
sp|Q00981|UCHL1_RAT	Q00981	Uchl1
sp|Q01177|PLMN_RAT;tr|Q7TP84|Q7TP84_RAT	Q01177	Plg
sp|Q02874|H2AY_RAT;tr|A0A140TAB4|A0A140TAB4_RAT;sp|Q02874-2|H2AY_RAT	Q02874	Macroh2a1
sp|Q04931|SSRP1_RAT	Q04931	Ssrp1
tr|Q6P9Y4|Q6P9Y4_RAT;sp|Q05962|ADT1_RAT	Q6P9Y4	Slc25a4
sp|Q07936|ANXA2_RAT;sp|Q07936-2|ANXA2_RAT	Q07936	Anxa2
sp|Q09167|SRSF5_RAT;sp|Q09167-2|SRSF5_RAT	Q09167	Srsf5
sp|Q1LZ53|DNM3A_RAT;sp|Q1LZ53-2|DNM3A_RAT	Q1LZ53	Dnmt3a
sp|Q27W01|RBM8A_RAT	Q27W01	Rbm8a
sp|Q27W02|MGN_RAT;tr|F1M0X6|F1M0X6_RAT	Q27W02	Magoh
sp|Q32PX7|FUBP1_RAT;tr|A0A140TAJ3|A0A140TAJ3_RAT	Q32PX7	Fubp1
sp|Q3B8N8|PESC_RAT	Q3B8N8	Pes1
sp|Q3B8Q1|DDX21_RAT;tr|M0R965|M0R965_RAT	Q3B8Q1	Ddx21
sp|Q3B8Q2|IF4A3_RAT	Q3B8Q2	Eif4a3
sp|Q3KRD8|IF6_RAT;tr|A0A0G2K110|A0A0G2K110_RAT	Q3KRD8	Eif6
sp|Q3KRE8|TBB2B_RAT	Q3KRE8	Tubb2b
sp|Q3MHC2|INT11_RAT	Q3MHC2	Ints11
sp|Q3SWS8|RAE1L_RAT	Q3SWS8	Rae1
sp|Q3T1J8|RTF2_RAT	Q3T1J8	Rtf2
sp|Q498M4|WDR5_RAT	Q498M4	Wdr5
sp|Q498R3|DJC10_RAT	Q498R3	Dnajc10
sp|Q498U4|SARNP_RAT	Q498U4	Sarnp
tr|A0A1W2Q6Q7|A0A1W2Q6Q7_RAT;tr|F1LR39|F1LR39_RAT;sp|Q499N3|WDR18_RAT	A0A1W2Q6Q7	Wdr18
sp|Q4KLH4|PSPC1_RAT;tr|A0A0G2JYN7|A0A0G2JYN7_RAT	Q4KLH4	Pspc1
sp|Q4KLL0|TCEA1_RAT	Q4KLL0	Tcea1
sp|Q4KM49|SYYC_RAT;tr|A0A0H2UHG0|A0A0H2UHG0_RAT	Q4KM49	Yars1
sp|Q4KM64|JAGN1_RAT	Q4KM64	Jagn1
tr|B4F764|B4F764_RAT;sp|Q4KM65|CPSF5_RAT	B4F764	Nudt21
sp|Q4KM74|SC22B_RAT	Q4KM74	Sec22b
sp|Q4QQS8|NUP85_RAT	Q4QQS8	Nup85
sp|Q4QQT3|CELF1_RAT	Q4QQT3	Celf1
sp|Q4QQU6|SPF30_RAT;sp|Q4QQU6-2|SPF30_RAT	Q4QQU6	Smndc1
sp|Q4V7C7|ARP3_RAT;tr|A0A0G2K1C0|A0A0G2K1C0_RAT;tr|Q9ERF9|Q9ERF9_RAT	Q4V7C7	Actr3
sp|Q4V7D7|RBM22_RAT	Q4V7D7	Rbm22
sp|Q4V898|RBMX_RAT	Q4V898	Rbmx
sp|Q4V8A2|CDC27_RAT	Q4V8A2	Cdc27
sp|Q4V8B3|MED24_RAT	Q4V8B3	Med24
tr|G3V7J2|G3V7J2_RAT;sp|Q4V8C7|PRKRA_RAT	G3V7J2	Prkra
tr|M0RA15|M0RA15_RAT;sp|Q4V8J7|SPIN1_RAT	M0RA15
sp|Q4V8K2|CTBL1_RAT	Q4V8K2	Ctnnbl1
sp|Q4V9H5-2|P20L1_RAT;sp|Q4V9H5|P20L1_RAT	Q4V9H5	Phf20l1
sp|Q56A18-4|SMCE1_RAT;tr|A0A0G2K9C1|A0A0G2K9C1_RAT;sp|Q56A18-2|SMCE1_RAT;sp|Q56A18-3|SMCE1_RAT;tr|A0A0G2KAP8|A0A0G2KAP8_RAT;tr|E9PU44|E9PU44_RAT;sp|Q56A18|SMCE1_RAT	Q56A18	Smarce1
sp|Q56A27|NCBP1_RAT	Q56A27	Ncbp1
sp|Q5BJP2|CWC15_RAT	Q5BJP2	Cwc15
sp|Q5BJQ6|CSTF1_RAT	Q5BJQ6	Cstf1
sp|Q5BJT0|ARGL1_RAT	Q5BJT0	Arglu1
sp|Q5BJU7|WASF1_RAT	Q5BJU7	Wasf1
sp|Q5EB59|MED23_RAT;tr|A0A0H2UHV2|A0A0H2UHV2_RAT	Q5EB59	Med23
tr|A0A1B0GWY5|A0A1B0GWY5_RAT;sp|Q5FVC2|ARHG2_RAT;tr|A0A0G2K0V4|A0A0G2K0V4_RAT	A0A1B0GWY5	Arhgef2
sp|Q5FVJ0|RUFY3_RAT;sp|Q5FVJ0-2|RUFY3_RAT;tr|A0A0G2K6A9|A0A0G2K6A9_RAT	Q5FVJ0	Rufy3
sp|Q5FVK6|C2D1B_RAT	Q5FVK6	Cc2d1b
sp|Q5FVL2|EMC8_RAT	Q5FVL2	Emc8
sp|Q5FVM4|NONO_RAT	Q5FVM4	Nono
sp|Q5FVP5|WDR89_RAT	Q5FVP5	Wdr89
sp|Q5FVQ4|MLEC_RAT;tr|A0A0G2K121|A0A0G2K121_RAT	Q5FVQ4	Mlec
tr|A0A096MJP3|A0A096MJP3_RAT;sp|Q5FVR7|CPSF4_RAT	A0A096MJP3	Cpsf4
sp|Q5M7A7|CNRP1_RAT	Q5M7A7	Cnrip1
sp|Q5M7U6|ARP2_RAT	Q5M7U6	Actr2
sp|Q5M7V8|TR150_RAT	Q5M7V8	Thrap3
sp|Q5M7W5-2|MAP4_RAT;sp|Q5M7W5|MAP4_RAT;tr|A0A0G2JW88|A0A0G2JW88_RAT	Q5M7W5	Map4
sp|Q5M9F1|RBM34_RAT	Q5M9F1	Rbm34
tr|E9PSS1|E9PSS1_RAT;sp|Q5MPA9-2|DCLK2_RAT;sp|Q5MPA9-3|DCLK2_RAT;sp|Q5MPA9|DCLK2_RAT	E9PSS1	Dclk2
sp|Q5PQR4|RSRC2_RAT;tr|A0A0G2JZB4|A0A0G2JZB4_RAT	Q5PQR4	Rsrc2
sp|Q5PQR5|IMP4_RAT;tr|Q6TXI2|Q6TXI2_RAT	Q5PQR5	Imp4
sp|Q5RJR8|LRC59_RAT	Q5RJR8	Lrrc59
sp|Q5RJT0|ASHWN_RAT	Q5RJT0
sp|Q5RK09|EIF3G_RAT	Q5RK09	Eif3g
sp|Q5RKH0|GLYR1_RAT	Q5RKH0	Glyr1
tr|A0A0G2K249|A0A0G2K249_RAT;sp|Q5RKH1|PRP4B_RAT	A0A0G2K249	Prpf4b
sp|Q5U2Q7|ERF1_RAT	Q5U2Q7	Etf1
sp|Q5U2W5|TBL3_RAT	Q5U2W5	Tbl3
sp|Q5U2Y6|TFP11_RAT	Q5U2Y6	Tfip11
tr|B6RIU0|B6RIU0_RAT;sp|Q5U317|FIP1_RAT;tr|A0A0G2K376|A0A0G2K376_RAT	B6RIU0	Fip1l1
sp|Q5XFW8|SEC13_RAT	Q5XFW8	Sec13
sp|Q5XI29|CPSF7_RAT	Q5XI29	Cpsf7
sp|Q5XI32|CAPZB_RAT;tr|A0A0G2JYB1|A0A0G2JYB1_RAT	Q5XI32	Capzb
tr|A0A0H2UHD9|A0A0H2UHD9_RAT;sp|Q5XIA1|NCLN_RAT	A0A0H2UHD9	Ncln
sp|Q5XIF6|TBA4A_RAT	Q5XIF6	Tuba4a
sp|Q5XIK2|TMX2_RAT	Q5XIK2	Tmx2
sp|Q5XIW8|SNUT1_RAT	Q5XIW8	Sart1
sp|Q62599|MTA1_RAT;tr|F1LQS1|F1LQS1_RAT;tr|A0A140TA98|A0A140TA98_RAT	Q62599	Mta1
sp|Q62733|LAP2_RAT	Q62733	Tmpo
sp|Q62780|DDX46_RAT	Q62780	Ddx46
sp|Q62806|ZN148_RAT	Q62806	Znf148
tr|A0A0H2UHY3|A0A0H2UHY3_RAT;tr|A0A0H2UHW7|A0A0H2UHW7_RAT;sp|Q62813|LSAMP_RAT;tr|Q5M960|Q5M960_RAT;sp|Q62813-2|LSAMP_RAT	A0A0H2UHY3	Lsamp
sp|Q62952|DPYL3_RAT;sp|Q62952-2|DPYL3_RAT	Q62952	Dpysl3
tr|A0A0G2K9I8|A0A0G2K9I8_RAT;sp|Q63009|ANM1_RAT	A0A0G2K9I8	LOC100361025
sp|Q63081|PDIA6_RAT;tr|A0A0G2JSZ5|A0A0G2JSZ5_RAT	Q63081	Pdia6
sp|Q63198|CNTN1_RAT	Q63198	Cntn1
sp|Q63396|TCP4_RAT	Q63396	Sub1
sp|Q63413|DX39B_RAT;tr|A0A0G2KAT4|A0A0G2KAT4_RAT	Q63413	Ddx39b
tr|F1LNV7|F1LNV7_RAT;sp|Q63505|TF3C1_RAT	F1LNV7	Gtf3c1
tr|F1LSW7|F1LSW7_RAT;sp|Q63507|RL14_RAT;tr|B5DEM5|B5DEM5_RAT;tr|Q6TUH8|Q6TUH8_RAT	F1LSW7	Rpl14
tr|G3V755|G3V755_RAT;sp|Q63532|SPR1A_RAT	G3V755	Sprr1a
sp|Q63560-2|MAP6_RAT;tr|F1LQZ9|F1LQZ9_RAT;sp|Q63560|MAP6_RAT	Q63560	Map6
sp|Q63610-3|TPM3_RAT;sp|Q63610-2|TPM3_RAT;sp|Q63610|TPM3_RAT	Q63610	Tpm3
tr|A0A0G2K3Z9|A0A0G2K3Z9_RAT;sp|Q63716|PRDX1_RAT	A0A0G2K3Z9
sp|Q63942|RAB3D_RAT;sp|P62824|RAB3C_RAT	Q63942	Rab3d
sp|Q63945-2|SET_RAT;tr|B0BMV1|B0BMV1_RAT;tr|A0A0G2JSU3|A0A0G2JSU3_RAT;sp|Q63945|SET_RAT;tr|Q6QI56|Q6QI56_RAT;tr|A0A0G2K5L9|A0A0G2K5L9_RAT;tr|D3ZC07|D3ZC07_RAT	Q63945	Set
sp|Q641X3|HEXA_RAT	Q641X3	Hexa
sp|Q641Y0|OST48_RAT	Q641Y0	Ddost
sp|Q641Y8|DDX1_RAT	Q641Y8	Ddx1
sp|Q641Z4|CDK9_RAT	Q641Z4	Cdk9
tr|B3SVE9|B3SVE9_RAT;sp|Q64232|TECR_RAT	B3SVE9	Tecr
sp|Q642C0|DNJC8_RAT;tr|A0A0G2K751|A0A0G2K751_RAT	Q642C0	Dnajc8
sp|Q66H20|PTBP2_RAT;sp|Q66H20-2|PTBP2_RAT	Q66H20	Ptbp2
sp|Q66H58|INT14_RAT	Q66H58	Ints14
sp|Q66HA6|ARL8B_RAT	Q66HA6	Arl8b
sp|Q66HC5|NUP93_RAT	Q66HC5	Nup93
sp|Q66HF1|NDUS1_RAT	Q66HF1	Ndufs1
sp|Q66HG8|RED_RAT;tr|A0A0G2K5G9|A0A0G2K5G9_RAT;tr|Q6QI75|Q6QI75_RAT	Q66HG8	Ik
sp|Q66X93|SND1_RAT;tr|D4A8Y5|D4A8Y5_RAT	Q66X93	Snd1
tr|A0A0G2K6U3|A0A0G2K6U3_RAT;sp|Q68FR5|TM209_RAT	A0A0G2K6U3	Tmem209
sp|Q68FR6|EF1G_RAT	Q68FR6	Eef1g
sp|Q68FR8|TBA3_RAT	Q68FR8	Tuba3a
sp|Q68FV2|AR6P6_RAT	Q68FV2	Arl6ip6
sp|Q68FY0|QCR1_RAT	Q68FY0	Uqcrc1
tr|A0A0G2K703|A0A0G2K703_RAT;sp|Q68SB1-3|STAU2_RAT;tr|F1LN29|F1LN29_RAT;sp|Q68SB1-4|STAU2_RAT;sp|Q68SB1-2|STAU2_RAT;sp|Q68SB1|STAU2_RAT	A0A0G2K703
sp|Q6AXR4|HEXB_RAT;tr|F1LR87|F1LR87_RAT	Q6AXR4	Hexb
sp|Q6AXS3|DEK_RAT	Q6AXS3	Dek
sp|Q6AXS4|RENR_RAT	Q6AXS4	Atp6ap2
sp|Q6AXT8|SF3A2_RAT	Q6AXT8	Sf3a2
sp|Q6AXY7|PR38B_RAT	Q6AXY7	Prpf38b
sp|Q6AY09|HNRH2_RAT	Q6AY09	Hnrnph2
sp|Q6AY84|SCRN1_RAT	Q6AY84	Scrn1
sp|Q6AY87|THOC6_RAT	Q6AY87	Thoc6
tr|A0A1W2Q680|A0A1W2Q680_RAT;sp|Q6AYA1|GAR1_RAT	A0A1W2Q680	Gar1
sp|Q6AYD3-2|PA2G4_RAT;sp|Q6AYD3|PA2G4_RAT	Q6AYD3	Pa2g4
sp|Q6AYH6|EMC10_RAT	Q6AYH6	Emc10
sp|Q6AYK1|RNPS1_RAT;tr|F1M6U2|F1M6U2_RAT	Q6AYK1	Rnps1
sp|Q6AYT3|RTCB_RAT	Q6AYT3	Rtcb
sp|Q6AYU1|MO4L1_RAT	Q6AYU1	Morf4l1
sp|Q6AYU3|DNJB6_RAT;tr|A0A0G2JYE9|A0A0G2JYE9_RAT;tr|D4ABC2|D4ABC2_RAT;tr|B2RYA8|B2RYA8_RAT	Q6AYU3	Dnajb6
sp|Q6GMN2-2|BAIP2_RAT;sp|Q6GMN2|BAIP2_RAT	Q6GMN2	Baiap2
tr|Q63555|Q63555_RAT;sp|Q6IMY8|HNRPU_RAT;tr|A0A0G2JZ52|A0A0G2JZ52_RAT	Q63555
sp|Q6JHU9|CBP_RAT;tr|F1M9G7|F1M9G7_RAT	Q6JHU9	Crebbp
sp|Q6MG08|ABCF1_RAT	Q6MG08	Abcf1
sp|Q6MG11|ATAT_RAT	Q6MG11	Atat1
sp|Q6MGA9|BRD2_RAT	Q6MGA9	Brd2
sp|Q6NYB7|RAB1A_RAT;tr|E9PU16|E9PU16_RAT;tr|Q7TPK7|Q7TPK7_RAT;tr|A0A0G2K235|A0A0G2K235_RAT;tr|G3V6H0|G3V6H0_RAT;sp|P10536|RAB1B_RAT	Q6NYB7	Rab1A
tr|P70565|P70565_RAT;sp|Q6P0K8|PLAK_RAT	P70565
sp|Q6P747|HP1B3_RAT;tr|F1M6V1|F1M6V1_RAT;tr|A0A096MKG6|A0A096MKG6_RAT	Q6P747	Hp1bp3
tr|G3V705|G3V705_RAT;sp|Q6PCT5|PQBP1_RAT	G3V705	Pqbp1
sp|Q6PDU1|SRSF2_RAT	Q6PDU1	Srsf2
sp|Q6RUV5|RAC1_RAT;tr|M0R5T4|M0R5T4_RAT;tr|Q5U1Y2|Q5U1Y2_RAT;tr|A0A0G2K0X4|A0A0G2K0X4_RAT	Q6RUV5	Rac1
sp|Q6TQE1|ZCH18_RAT;sp|Q6TQE1-2|ZCH18_RAT;tr|A0A140TAG3|A0A140TAG3_RAT	Q6TQE1	Zc3h18
sp|Q6TRW4-2|PDS5B_RAT;sp|Q6TRW4|PDS5B_RAT;tr|D3ZMU3|D3ZMU3_RAT;tr|D3ZU56|D3ZU56_RAT;tr|F1M797|F1M797_RAT;sp|Q6TRW4-3|PDS5B_RAT;tr|D3ZXE2|D3ZXE2_RAT	Q6TRW4	Pds5b
sp|Q6URK4|ROA3_RAT	Q6URK4	Hnrnpa3
sp|Q6URK4-2|ROA3_RAT;tr|E9PSU5|E9PSU5_RAT;tr|D4A6A2|D4A6A2_RAT	Q6URK4	Hnrnpa3
tr|A0A0H2UI21|A0A0H2UI21_RAT;sp|Q704S8|CACP_RAT	A0A0H2UI21	Crat
sp|Q71UF4|RBBP7_RAT	Q71UF4	Rbbp7
sp|Q765A7|PGAP1_RAT	Q765A7	Pgap1
sp|Q792H5|CELF2_RAT;sp|Q792H5-4|CELF2_RAT;sp|Q792H5-2|CELF2_RAT;sp|Q792H5-3|CELF2_RAT;tr|Z4YNP1|Z4YNP1_RAT;tr|B4DSZ2|B4DSZ2_HUMAN	Q792H5	Celf2
tr|D4A7G0|D4A7G0_RAT;sp|Q7TMD5-2|ZC3HE_RAT;tr|D4A652|D4A652_RAT;sp|Q7TMD5|ZC3HE_RAT	D4A7G0	Zc3h14
sp|Q7TPB1|TCPD_RAT	Q7TPB1	Cct4
sp|Q7TQ84|UIF_RAT;tr|F1M0P3|F1M0P3_RAT;tr|A0A0G2K6Q7|A0A0G2K6Q7_RAT;tr|A0A0G2JSV9|A0A0G2JSV9_RAT	Q7TQ84	Fyttd1
tr|G3V9A5|G3V9A5_RAT;sp|Q7TQM5|KPRP_RAT	G3V9A5	Kprp
tr|A0A0G2KB58|A0A0G2KB58_RAT;sp|Q7TT49|MRCKB_RAT	A0A0G2KB58	Cdc42bpb
tr|D4AAF8|D4AAF8_RAT;sp|Q80WA4|NOVA1_RAT;tr|A0A0G2JVE8|A0A0G2JVE8_RAT	D4AAF8	Nova1
tr|B0BNL0|B0BNL0_RAT;sp|Q80ZG5|SLU7_RAT;tr|A0A0G2K1S0|A0A0G2K1S0_RAT	B0BNL0	Slu7
tr|F1SW39|F1SW39_RAT;sp|Q812D1|PSIP1_RAT;tr|Q566D6|Q566D6_RAT;sp|Q812D1-2|PSIP1_RAT	F1SW39	Psip1
tr|A0A1B0GWN8|A0A1B0GWN8_RAT;sp|Q812E9-2|GPM6A_RAT;sp|Q812E9|GPM6A_RAT	A0A1B0GWN8	Gpm6a
tr|G3V9K8|G3V9K8_RAT;sp|Q8CFD1|RBM45_RAT	G3V9K8	Rbm45
sp|Q8CH84|ELAV2_RAT;tr|A0A1B0GWU2|A0A1B0GWU2_RAT;tr|G3V6U4|G3V6U4_RAT;tr|A0A1B0GWQ5|A0A1B0GWQ5_RAT	Q8CH84	Elavl2
sp|Q8CJB9|BRE1B_RAT	Q8CJB9	Rnf40
tr|G3V790|G3V790_RAT;sp|Q8K1P7|SMCA4_RAT	G3V790	Smarca4
tr|G3V936|G3V936_RAT;sp|Q8VHF5|CISY_RAT;tr|Q0QEL8|Q0QEL8_RAT	G3V936	Cs
tr|D3ZE17|D3ZE17_RAT;sp|Q8VHK2|CSKI1_RAT	D3ZE17	Caskin1
sp|Q91V33|KHDR1_RAT	Q91V33	Khdrbs1
tr|A0A0G2JUS0|A0A0G2JUS0_RAT;tr|D4A2X0|D4A2X0_RAT;tr|B0BNF5|B0BNF5_RAT;tr|F1LMH5|F1LMH5_RAT;tr|A0A0G2JXZ5|A0A0G2JXZ5_RAT;sp|Q91XU1|QKI_RAT	A0A0G2JUS0	LOC108348175
sp|Q91XU8|CDS2_RAT;tr|G3V8W2|G3V8W2_RAT	Q91XU8	Cds2
sp|Q91Y81|SEPT2_RAT	Q91Y81	Septin2
sp|Q91ZN1|COR1A_RAT	Q91ZN1	Coro1a
sp|Q920F3|KHDR2_RAT	Q920F3	Khdrbs2
tr|Q0QF18|Q0QF18_RAT;sp|Q920L2|SDHA_RAT	Q0QF18	SDHA
sp|Q923W4|HDGR3_RAT	Q923W4	Hdgfl3
tr|A0A0G2JVZ8|A0A0G2JVZ8_RAT;tr|R9PXT4|R9PXT4_RAT;sp|Q924I2|M4K3_RAT;tr|A0A0G2JYP2|A0A0G2JYP2_RAT	A0A0G2JVZ8	Map4k3
tr|G3V702|G3V702_RAT;sp|Q99M63|SMU1_RAT	G3V702	Smu1
tr|M0R623|M0R623_RAT;sp|Q99P77|NOG1_RAT	M0R623	Gtpbp4
sp|Q99PD4|ARC1A_RAT;tr|Q6PCU9|Q6PCU9_RAT;tr|D3ZXP7|D3ZXP7_RAT	Q99PD4	Arpc1a
sp|Q99PK0|SYF1_RAT	Q99PK0	Xab2
tr|Q5FWY7|Q5FWY7_RAT;tr|A1EC69|A1EC69_RAT;tr|A1EC68|A1EC68_RAT;sp|Q99PT0|DDX52_RAT	Q5FWY7	Ddx52
tr|A0A0G2JZS2|A0A0G2JZS2_RAT;sp|Q9EPH8|PABP1_RAT;tr|B5DF80|B5DF80_RAT	A0A0G2JZS2	Pabpc1
sp|Q9ERW3-2|FGF13_RAT;tr|A0A0G2JZ77|A0A0G2JZ77_RAT;sp|Q9ERW3|FGF13_RAT	Q9ERW3	Fgf13
sp|Q9ES21|SAC1_RAT	Q9ES21	Sacm1l
sp|Q9ESQ7|PSD1_RAT;tr|G3V8J5|G3V8J5_RAT	Q9ESQ7	Psd
tr|Q9JMG8|Q9JMG8_RAT;sp|Q9JHU0|DPYL5_RAT;tr|A0A0G2K8Y5|A0A0G2K8Y5_RAT	Q9JMG8
tr|A0A0G2K2T6|A0A0G2K2T6_RAT;sp|Q9JIL3|ILF3_RAT;tr|F1LRU1|F1LRU1_RAT;sp|Q9JIL3-2|ILF3_RAT;tr|A0A0G2K4U6|A0A0G2K4U6_RAT	A0A0G2K2T6	Ilf3
tr|G3V9X6|G3V9X6_RAT;sp|Q9JIL8|RAD50_RAT	G3V9X6	Rad50
sp|Q9JIX5|CHD8_RAT	Q9JIX5	Chd8
sp|Q9JJ54-3|HNRPD_RAT;sp|Q9JJ54|HNRPD_RAT	Q9JJ54	Hnrnpd
sp|Q9JJM9-3|SEPT5_RAT;tr|D3ZT07|D3ZT07_RAT;sp|Q9JJM9|SEPT5_RAT;tr|D3ZDH8|D3ZDH8_RAT;sp|Q9JJM9-2|SEPT5_RAT	Q9JJM9	Septin5
sp|Q9JKL8|ADNP_RAT	Q9JKL8	Adnp
tr|F1LMN8|F1LMN8_RAT;sp|Q9JLP1|KHDR3_RAT	F1LMN8	Khdrbs3
tr|A0A0G2JXV6|A0A0G2JXV6_RAT;tr|F1LSD5|F1LSD5_RAT;sp|Q9JLS3-2|TAOK2_RAT;tr|A0A0G2K1M0|A0A0G2K1M0_RAT;sp|Q9JLS3|TAOK2_RAT	A0A0G2JXV6	Taok2
sp|Q9JMJ4|PRP19_RAT	Q9JMJ4	Prpf19
sp|Q9QUH6-5|SYGP1_RAT;sp|Q9QUH6-4|SYGP1_RAT;sp|Q9QUH6-3|SYGP1_RAT;tr|D3ZCL8|D3ZCL8_RAT;sp|Q9QUH6-2|SYGP1_RAT;tr|F1LQW8|F1LQW8_RAT;sp|Q9QUH6|SYGP1_RAT	Q9QUH6	Syngap1
tr|F1LQ81|F1LQ81_RAT;tr|A0A0G2K6U1|A0A0G2K6U1_RAT;sp|Q9QUL6|NSF_RAT	F1LQ81	Nsf
tr|F1MA36|F1MA36_RAT;sp|Q9QWN8|SPTN2_RAT	F1MA36	Sptbn2
tr|Q4KMB2|Q4KMB2_RAT;tr|Q2I0Y6|Q2I0Y6_RAT;sp|Q9QYU7|NSA2_RAT	Q4KMB2	Nsa2
sp|Q9QZ86|NOP58_RAT;tr|Q5PPK6|Q5PPK6_RAT	Q9QZ86	Nop58
sp|Q9QZR6-4|SEPT9_RAT;sp|Q9QZR6-3|SEPT9_RAT;sp|Q9QZR6-2|SEPT9_RAT;tr|B2GVB4|B2GVB4_RAT;sp|Q9QZR6|SEPT9_RAT;tr|F1LN75|F1LN75_RAT	Q9QZR6	Septin9
sp|Q9R0I8|PI42A_RAT	Q9R0I8	Pip4k2a
tr|A0A0G2JSR0|A0A0G2JSR0_RAT;sp|Q9R1Z0|VDAC3_RAT;sp|Q9R1Z0-2|VDAC3_RAT	A0A0G2JSR0	Vdac3
tr|Q6IRH7|Q6IRH7_RAT;sp|Q9WTT2|CLPB_RAT;tr|A0A0G2K3V9|A0A0G2K3V9_RAT	Q6IRH7	Clpb
sp|Q9WU34-3|SEPT3_RAT;sp|Q9WU34-2|SEPT3_RAT;tr|F1LMH0|F1LMH0_RAT;sp|Q9WU34|SEPT3_RAT	Q9WU34	Septin3
sp|Q9WUC8|PLRG1_RAT	Q9WUC8	Plrg1
tr|A0A0G2K3V7|A0A0G2K3V7_RAT;sp|Q9WUL0|TOP1_RAT	A0A0G2K3V7	Top1
sp|Q9WV25-2|PUF60_RAT;tr|A0A0H2UHZ6|A0A0H2UHZ6_RAT;sp|Q9WV25|PUF60_RAT	Q9WV25	Puf60
tr|F1M8L1|F1M8L1_RAT;sp|Q9WV63|KIF2A_RAT;sp|Q9WV63-2|KIF2A_RAT	F1M8L1	Kif2a
tr|A0A0H2UHP9|A0A0H2UHP9_RAT;sp|Q9WVB1|RAB6A_RAT;tr|F1LVC3|F1LVC3_RAT;tr|A0A0G2JT78|A0A0G2JT78_RAT;tr|A0A0G2K201|A0A0G2K201_RAT;tr|D3ZZP2|D3ZZP2_RAT	A0A0H2UHP9	Rab6a
tr|F1LMC7|F1LMC7_RAT;sp|Q9WVC0|SEPT7_RAT;tr|A2VCW8|A2VCW8_RAT;tr|A0A0G2JZT5|A0A0G2JZT5_RAT;tr|D4A0F5|D4A0F5_RAT	F1LMC7	Septin7
sp|Q9WVR8-2|MEN1_RAT;tr|A0A161ALI0|A0A161ALI0_RAT;sp|Q9WVR8|MEN1_RAT	Q9WVR8	Men1
sp|Q9Z0V5|PRDX4_RAT	Q9Z0V5	Prdx4
tr|A0A0G2JWR2|A0A0G2JWR2_RAT;sp|Q9Z0W5|PACN1_RAT	A0A0G2JWR2	Pacsin1
sp|Q9Z118|PTBP3_RAT;tr|A0A0G2JV54|A0A0G2JV54_RAT	Q9Z118	Ptbp3
tr|A0A0H2UHA6|A0A0H2UHA6_RAT;sp|Q9Z142|TMM33_RAT	A0A0H2UHA6	Tmem33
tr|F1LSS1|F1LSS1_RAT;sp|Q9Z1M9|SMC1A_RAT	F1LSS1	Smc1a
sp|Q9Z1W6-4|LYRIC_RAT;sp|Q9Z1W6-3|LYRIC_RAT;sp|Q9Z1W6-2|LYRIC_RAT;sp|Q9Z1W6|LYRIC_RAT	Q9Z1W6	Mtdh
tr|A0A0G2JSS1|A0A0G2JSS1_RAT;sp|Q9Z1Z6|ILKAP_RAT	A0A0G2JSS1	Ilkap
tr|Q6AZ26|Q6AZ26_RAT;tr|F7FG31|F7FG31_RAT;tr|A0A0H2UI20|A0A0H2UI20_RAT;sp|Q9Z2F5|CTBP1_RAT	Q6AZ26	Ctbp1
sp|Q9Z2L0|VDAC1_RAT	Q9Z2L0	Vdac1
tr|A0A096MJ15|A0A096MJ15_RAT;tr|F1M8H5|F1M8H5_RAT;tr|A2VD14|A2VD14_RAT;tr|A0A096MIV5|A0A096MIV5_RAT	A0A096MJ15	Abcf2
tr|E9PT29|E9PT29_RAT;tr|A0A096MIX2|A0A096MIX2_RAT	E9PT29	Ddx17
tr|G3V6G2|G3V6G2_RAT;tr|A0A096MJ28|A0A096MJ28_RAT	G3V6G2	Ints2
tr|A0A096MKH8|A0A096MKH8_RAT;tr|A0A096MJI1|A0A096MJI1_RAT;tr|A0A096MJV6|A0A096MJV6_RAT	A0A096MKH8	Zfx
tr|A0A096MJJ4|A0A096MJJ4_RAT	A0A096MJJ4	Cfap58
tr|A0A096MJZ2|A0A096MJZ2_RAT;tr|M0RCS2|M0RCS2_RAT	A0A096MJZ2	Tbl2
tr|A0A096MKE9|A0A096MKE9_RAT;tr|Q5U2M4|Q5U2M4_RAT	A0A096MKE9	Lig3
tr|A0A0G2K4W3|A0A0G2K4W3_RAT;tr|D3ZDE6|D3ZDE6_RAT;tr|A0A096MKF8|A0A096MKF8_RAT	A0A0G2K4W3	Med12
tr|A0A0G2JSQ9|A0A0G2JSQ9_RAT;sp|Q56B11|PELP1_RAT	A0A0G2JSQ9	Pelp1
tr|A0A0G2JSR7|A0A0G2JSR7_RAT;sp|P43244|MATR3_RAT;tr|B5DEM0|B5DEM0_RAT;tr|Q6P6H1|Q6P6H1_RAT	A0A0G2JSR7	Matr3
tr|A0A0G2JT63|A0A0G2JT63_RAT	A0A0G2JT63	Cyfip2
tr|A0A0G2JT88|A0A0G2JT88_RAT;tr|Q4V884|Q4V884_RAT	A0A0G2JT88	Cdc16
tr|A0A0G2JTA5|A0A0G2JTA5_RAT;tr|A0A0G2JZM5|A0A0G2JZM5_RAT;tr|A0A0G2K8H1|A0A0G2K8H1_RAT;tr|Q6MG72|Q6MG72_RAT	A0A0G2JTA5	Ehmt2
tr|A0A0G2JTG7|A0A0G2JTG7_RAT;tr|G3V9Q3|G3V9Q3_RAT;sp|Q8VHV7-2|HNRH1_RAT;sp|Q8VHV7|HNRH1_RAT;tr|Q499R8|Q499R8_RAT;sp|Q8VHV7-3|HNRH1_RAT	A0A0G2JTG7	Hnrnph1
tr|A0A0G2JTH1|A0A0G2JTH1_RAT	A0A0G2JTH1	Nkrfl
tr|D3ZI99|D3ZI99_RAT;tr|A0A0G2JTI7|A0A0G2JTI7_RAT	D3ZI99	Prpf3
tr|G3V969|G3V969_RAT;tr|A0A0G2JTJ9|A0A0G2JTJ9_RAT	G3V969	Tfcp2
tr|A0A0G2JTX2|A0A0G2JTX2_RAT	A0A0G2JTX2	Praf2
tr|D3ZQ89|D3ZQ89_RAT;tr|A0A0G2JU09|A0A0G2JU09_RAT	D3ZQ89	Ep400
tr|Q68FX3|Q68FX3_RAT;tr|A0A0G2K7X6|A0A0G2K7X6_RAT;tr|Q64LD0|Q64LD0_RAT;tr|Q5XLP8|Q5XLP8_RAT;tr|A0A0G2JY21|A0A0G2JY21_RAT;tr|A0A0G2JUH2|A0A0G2JUH2_RAT;tr|A0A0G2JZQ1|A0A0G2JZQ1_RAT	Q68FX3	Ddx19a
tr|A0A0G2JUX5|A0A0G2JUX5_RAT;sp|Q68A21|PURB_RAT	A0A0G2JUX5	Purb
tr|G3V752|G3V752_RAT;tr|B5DFI0|B5DFI0_RAT;tr|A0A0G2JV51|A0A0G2JV51_RAT;tr|D4AEB4|D4AEB4_RAT	G3V752	Nat10
tr|A0A0G2K5Q3|A0A0G2K5Q3_RAT;tr|A0A0G2JV69|A0A0G2JV69_RAT	A0A0G2K5Q3	Med12l
tr|A0A0G2JV87|A0A0G2JV87_RAT;tr|D3ZL86|D3ZL86_RAT	A0A0G2JV87	Heatr1
tr|A0A0G2JW64|A0A0G2JW64_RAT;tr|B2RYC1|B2RYC1_RAT;tr|A0A0G2K0C5|A0A0G2K0C5_RAT;tr|F1LTB9|F1LTB9_RAT	A0A0G2JW64	Cdc40
tr|B4F7C9|B4F7C9_RAT;tr|A0A0G2JWH5|A0A0G2JWH5_RAT	B4F7C9	Stt3a
tr|A0A0G2JWR5|A0A0G2JWR5_RAT;tr|A0A0G2JZ19|A0A0G2JZ19_RAT;tr|B2RYG5|B2RYG5_RAT;tr|D3ZSS1|D3ZSS1_RAT	A0A0G2JWR5	LOC103694865
tr|A0A0G2JXM5|A0A0G2JXM5_RAT;tr|D4A2B0|D4A2B0_RAT	A0A0G2JXM5	Poldip3
tr|A0A0G2K7B3|A0A0G2K7B3_RAT;tr|A0A0G2JXW4|A0A0G2JXW4_RAT;tr|A0A140TAI3|A0A140TAI3_RAT;sp|G3V9R8|HNRPC_RAT	A0A0G2K7B3	LOC100911576
tr|A0A0G2JXZ3|A0A0G2JXZ3_RAT	A0A0G2JXZ3	Atrx
tr|D3ZV33|D3ZV33_RAT;tr|A0A0G2JY58|A0A0G2JY58_RAT	D3ZV33	Pogz
tr|A0A0G2JY68|A0A0G2JY68_RAT;tr|M0RCH8|M0RCH8_RAT;tr|Q7TQ86|Q7TQ86_RAT	A0A0G2JY68	Rsl1d1l1
tr|A0A0G2JYV0|A0A0G2JYV0_RAT;tr|D3ZGX8|D3ZGX8_RAT;tr|Q497A6|Q497A6_RAT	A0A0G2JYV0	Brd4
tr|D4A659|D4A659_RAT;tr|A0A0G2JZQ5|A0A0G2JZQ5_RAT	D4A659	Zfp532
tr|A0A0G2JZY6|A0A0G2JZY6_RAT;tr|G3V6S0|G3V6S0_RAT;tr|Q6XD99|Q6XD99_RAT;tr|A0A0G2K8W9|A0A0G2K8W9_RAT	A0A0G2JZY6	Sptbn1
tr|D3ZD47|D3ZD47_RAT;tr|A0A0G2JZZ3|A0A0G2JZZ3_RAT	D3ZD47	Ctif
tr|D3ZK47|D3ZK47_RAT;tr|A0A0G2K001|A0A0G2K001_RAT	D3ZK47	Nsd3
tr|A0A0G2K016|A0A0G2K016_RAT;tr|Q5U2W0|Q5U2W0_RAT	A0A0G2K016	Sun1
tr|A0A0G2K0J0|A0A0G2K0J0_RAT;tr|F1LR36|F1LR36_RAT	A0A0G2K0J0	Supt6h
tr|A0A0G2K0J4|A0A0G2K0J4_RAT	A0A0G2K0J4	Nipbl
tr|D3ZZZ0|D3ZZZ0_RAT;tr|A0A0G2K160|A0A0G2K160_RAT	D3ZZZ0	Ahctf1
tr|A0A0G2K1A9|A0A0G2K1A9_RAT	A0A0G2K1A9	Nol11
tr|F2Z3R4|F2Z3R4_RAT;tr|A0A0G2K1B6|A0A0G2K1B6_RAT;tr|Q9QY86|Q9QY86_RAT;tr|O70190|O70190_RAT	F2Z3R4	Nf1x
tr|F1LSH0|F1LSH0_RAT;tr|A0A0G2K1E5|A0A0G2K1E5_RAT	F1LSH0	Sympk
tr|A0A0G2K1Q2|A0A0G2K1Q2_RAT;tr|D4A9B2|D4A9B2_RAT	A0A0G2K1Q2	Shprh
tr|A0A0G2K2F4|A0A0G2K2F4_RAT	A0A0G2K2F4	Srsf12
tr|A0A0G2K2J4|A0A0G2K2J4_RAT;tr|D4A2H6|D4A2H6_RAT	A0A0G2K2J4	Rbfox3
tr|A0A0G2K2J7|A0A0G2K2J7_RAT;tr|F1LX07|F1LX07_RAT	A0A0G2K2J7	Slc25a12
tr|A0A0G2K2K5|A0A0G2K2K5_RAT;tr|D3ZHA9|D3ZHA9_RAT	A0A0G2K2K5	Med16
tr|A0A0G2K2M9|A0A0G2K2M9_RAT;tr|B2GUY6|B2GUY6_RAT	A0A0G2K2M9	Srrm2
tr|D3ZBP2|D3ZBP2_RAT;tr|A0A0G2K3H5|A0A0G2K3H5_RAT	D3ZBP2	Sin3a
tr|A0A0G2K3L7|A0A0G2K3L7_RAT;tr|D3ZDD7|D3ZDD7_RAT;tr|A0A0G2JV89|A0A0G2JV89_RAT;sp|Q9JKU6|STRBP_RAT	A0A0G2K3L7	Strbp
tr|Q5XI48|Q5XI48_RAT;tr|A0A0G2K3M5|A0A0G2K3M5_RAT	Q5XI48	Zfp281
tr|D3ZXT2|D3ZXT2_RAT;tr|A0A0G2K4D9|A0A0G2K4D9_RAT;tr|D4A3Q2|D4A3Q2_RAT;tr|A0A0G2K9G6|A0A0G2K9G6_RAT	D3ZXT2	Stag2
tr|B2RYB3|B2RYB3_RAT;tr|A0A0G2K4F6|A0A0G2K4F6_RAT	B2RYB3	Srrm1
tr|A0A0G2K4G0|A0A0G2K4G0_RAT	A0A0G2K4G0	Rai1
tr|Q7TP32|Q7TP32_RAT;tr|A0A0G2K5T6|A0A0G2K5T6_RAT;tr|Q5RJK9|Q5RJK9_RAT	Q7TP32
tr|A0A0G2K654|A0A0G2K654_RAT	A0A0G2K654	Hist1h1c
tr|A1L1I5|A1L1I5_RAT;tr|A0A0G2K699|A0A0G2K699_RAT;tr|Q4JL29|Q4JL29_RAT;tr|D4A4F6|D4A4F6_RAT	A1L1I5	Usp3
tr|Q5M7U2|Q5M7U2_RAT;tr|A0A0G2K6D6|A0A0G2K6D6_RAT	Q5M7U2	Orc5
tr|A0A0G2K719|A0A0G2K719_RAT;tr|D3ZN21|D3ZN21_RAT;tr|D4ADE8|D4ADE8_RAT	A0A0G2K719	Ddx3x
tr|A0A0G2K736|A0A0G2K736_RAT;tr|F1MA31|F1MA31_RAT;tr|B3STT9|B3STT9_RAT	A0A0G2K736	Kdm1a
tr|A0A0G2K7N8|A0A0G2K7N8_RAT	A0A0G2K7N8	Bptf
tr|B2GUY7|B2GUY7_RAT;tr|G3V9T6|G3V9T6_RAT;tr|A0A0G2K7P2|A0A0G2K7P2_RAT	B2GUY7	Phf14
tr|Q6TXH5|Q6TXH5_RAT;tr|A0A0G2K7S2|A0A0G2K7S2_RAT	Q6TXH5	Ints6
tr|A0A0G2K7Z1|A0A0G2K7Z1_RAT;tr|D3ZQL4|D3ZQL4_RAT	A0A0G2K7Z1	Zfp346
tr|A0A0G2K8F9|A0A0G2K8F9_RAT;tr|D3ZQL8|D3ZQL8_RAT;tr|D3Z8L5|D3Z8L5_RAT	A0A0G2K8F9	Pum2
tr|A0A0G2K8J8|A0A0G2K8J8_RAT;tr|D4AE88|D4AE88_RAT	A0A0G2K8J8	Fam120b
tr|F1M0V4|F1M0V4_RAT;tr|A0A0G2K8V3|A0A0G2K8V3_RAT;tr|F1LZ00|F1LZ00_RAT	F1M0V4	Thoc2
tr|A0A0G2K904|A0A0G2K904_RAT;tr|Q568Z5|Q568Z5_RAT	A0A0G2K904	Sltm
tr|B2RYI3|B2RYI3_RAT;tr|G3V8U3|G3V8U3_RAT;tr|A0A0G2K948|A0A0G2K948_RAT	B2RYI3	Dpf2
tr|A0A0G2K9F7|A0A0G2K9F7_RAT;tr|A8C4G9|A8C4G9_RAT	A0A0G2K9F7	Zmynd8
tr|Q6AY49|Q6AY49_RAT;tr|A0A0G2KAE2|A0A0G2KAE2_RAT	Q6AY49	Tusc3
tr|A0A0G2KAZ7|A0A0G2KAZ7_RAT;sp|Q3SWU3|HNRDL_RAT	A0A0G2KAZ7	Hnrnpdl
tr|A0A0G2QBZ8|A0A0G2QBZ8_RAT;tr|G3V9R0|G3V9R0_RAT	A0A0G2QBZ8	Luc7l
tr|A0A0G2QC59|A0A0G2QC59_RAT;tr|Q4KM43|Q4KM43_RAT	A0A0G2QC59	Spout1
tr|A0A0H2UHJ5|A0A0H2UHJ5_RAT;sp|Q562A2|ZFR_RAT	A0A0H2UHJ5	Zfr
tr|A0A0H2UI05|A0A0H2UI05_RAT	A0A0H2UI05	Cfap20
tr|A0A0U1RRQ7|A0A0U1RRQ7_RAT;tr|D3ZEH3|D3ZEH3_RAT	A0A0U1RRQ7	Sec61a2
tr|B5DFG5|B5DFG5_RAT;tr|A0A0U1RRT8|A0A0U1RRT8_RAT;tr|A0A0U1RRW2|A0A0U1RRW2_RAT	B5DFG5	Septin6
tr|A0A0U1RRV7|A0A0U1RRV7_RAT;tr|Q0ZFS8|Q0ZFS8_RAT	A0A0U1RRV7	Srsf3
tr|F1MAQ5|F1MAQ5_RAT;tr|A0A0U1RRX4|A0A0U1RRX4_RAT;tr|Q64715|Q64715_RAT;sp|P15146-2|MTAP2_RAT;tr|F1LNK0|F1LNK0_RAT;sp|P15146|MTAP2_RAT	F1MAQ5	Map2
tr|D3ZJJ6|D3ZJJ6_RAT;tr|A0A140TAI6|A0A140TAI6_RAT;tr|D3ZZ95|D3ZZ95_RAT;tr|M0RCN1|M0RCN1_RAT;tr|D4A1Q0|D4A1Q0_RAT;sp|P39032|RL36_RAT;tr|F1M706|F1M706_RAT	D3ZJJ6
tr|M0RDX9|M0RDX9_RAT;tr|D4A6L3|D4A6L3_RAT;tr|A0A1W2Q629|A0A1W2Q629_RAT	M0RDX9	Nol8
tr|A0A1W2Q6N8|A0A1W2Q6N8_RAT;tr|Q62681|Q62681_RAT;tr|F2Z3S9|F2Z3S9_RAT;tr|A0A0G2K1W0|A0A0G2K1W0_RAT;sp|O09018|COT2_RAT	A0A1W2Q6N8	Nr2f1
tr|A0A3Q9WS43|A0A3Q9WS43_RAT;tr|A0A1W2Q6Q2|A0A1W2Q6Q2_RAT;tr|A0A0G2KB92|A0A0G2KB92_RAT	A0A3Q9WS43	DCLK1
tr|A0A5P8DHK3|A0A5P8DHK3_RAT	A0A5P8DHK3	Syne2
tr|Q8VHJ9|Q8VHJ9_RAT;tr|A0A5P8DHK4|A0A5P8DHK4_RAT;tr|A0A5P8DHN0|A0A5P8DHN0_RAT	Q8VHJ9
tr|A0JPL2|A0JPL2_RAT;tr|D3ZRE3|D3ZRE3_RAT	A0JPL2	Csnk1a1
tr|A0JPN7|A0JPN7_RAT	A0JPN7	Cstf3
tr|A9UMW0|A9UMW0_RAT	A9UMW0	Ubl5
tr|B0BMW0|B0BMW0_RAT;sp|P61107|RAB14_RAT	B0BMW0	Rab14
tr|M0R976|M0R976_RAT;tr|B0BN39|B0BN39_RAT	M0R976	Med18
tr|B0BN81|B0BN81_RAT;sp|P24050|RS5_RAT;tr|A0A0G2K200|A0A0G2K200_RAT	B0BN81	Rps5
tr|B0BN82|B0BN82_RAT	B0BN82	Rpf2
tr|B0BN89|B0BN89_RAT	B0BN89	Dus2
tr|B0BND5|B0BND5_RAT	B0BND5	Rrp9
tr|B0BNG3|B0BNG3_RAT	B0BNG3	Lman2
tr|Q3B8R8|Q3B8R8_RAT;tr|B0BNG7|B0BNG7_RAT	Q3B8R8	Nudt16l1
tr|B0BNH4|B0BNH4_RAT	B0BNH4	Zfp637
tr|B0BNJ0|B0BNJ0_RAT	B0BNJ0	Sin3b
tr|D4A9K3|D4A9K3_RAT;tr|B0K014|B0K014_RAT	D4A9K3	Dtd1
tr|B1H227|B1H227_RAT	B1H227	Rcc1
tr|B1H269|B1H269_RAT	B1H269	Ddx27
tr|B1H2A2|B1H2A2_RAT	B1H2A2	Fsd1
tr|B1WBY1|B1WBY1_RAT	B1WBY1	Cul1
tr|B1WBY6|B1WBY6_RAT;tr|G3V6M8|G3V6M8_RAT	B1WBY6	Nup37
tr|B1WBY7|B1WBY7_RAT	B1WBY7	Erlin1
tr|F7ENH8|F7ENH8_RAT;tr|B1WBY8|B1WBY8_RAT	F7ENH8	Hdac2
tr|B1WC16|B1WC16_RAT;tr|Q7TP73|Q7TP73_RAT;tr|A0A0G2K2S3|A0A0G2K2S3_RAT;tr|A0A0G2K1G0|A0A0G2K1G0_RAT	B1WC16	Bclaf1
tr|B1WC25|B1WC25_RAT	B1WC25	Tra2a
tr|B1WC28|B1WC28_RAT	B1WC28	H2afy2
tr|B1WC49|B1WC49_RAT	B1WC49	Api5
tr|B1WC56|B1WC56_RAT	B1WC56	Nhp2
tr|B1WC78|B1WC78_RAT;tr|A0A096MJV0|A0A096MJV0_RAT;tr|A0A096MJS4|A0A096MJS4_RAT;tr|D3Z9D3|D3Z9D3_RAT;tr|A0A0G2K4G6|A0A0G2K4G6_RAT	B1WC78	Brms1l
tr|B2GV01|B2GV01_RAT	B2GV01	Mta2
tr|B2GV41|B2GV41_RAT	B2GV41	Usp39
tr|B2GV82|B2GV82_RAT	B2GV82	Nle1
tr|B2RYG0|B2RYG0_RAT;tr|G3V624|G3V624_RAT	B2RYG0	Coro1c
tr|B2RYJ3|B2RYJ3_RAT	B2RYJ3	Cul4a
tr|B2RYL8|B2RYL8_RAT	B2RYL8	Ddx41
tr|B2RYP6|B2RYP6_RAT	B2RYP6	Luc7l2
tr|B2RYQ5|B2RYQ5_RAT	B2RYQ5	Erh
tr|B2RYU7|B2RYU7_RAT	B2RYU7	Cbx5
tr|B2RYX0|B2RYX0_RAT;tr|M0R9L0|M0R9L0_RAT	B2RYX0	Naca
tr|B2RZ24|B2RZ24_RAT;tr|F1LM47|F1LM47_RAT	B2RZ24	Sucla2
tr|B2RZ56|B2RZ56_RAT	B2RZ56	Med27
tr|F7EY92|F7EY92_RAT;tr|B2RZ64|B2RZ64_RAT	F7EY92	Mbd3
tr|B2RZ72|B2RZ72_RAT	B2RZ72	Arpc4
tr|B2RZ74|B2RZ74_RAT;tr|D3Z8H0|D3Z8H0_RAT	B2RZ74	Snrnp70
tr|B2RZB6|B2RZB6_RAT	B2RZB6	Lsm8
tr|B2RZB7|B2RZB7_RAT	B2RZB7	Snrpd1
tr|B2RZC6|B2RZC6_RAT;sp|Q7TP98|ILF2_RAT;tr|A0A0H2UHX8|A0A0H2UHX8_RAT	B2RZC6	Ilf2
tr|B2RZD1|B2RZD1_RAT	B2RZD1	Sec61b
tr|F1LQ14|F1LQ14_RAT;tr|D4A4W9|D4A4W9_RAT;tr|B2RZD4|B2RZD4_RAT;sp|P11250|RL34_RAT	F1LQ14	Rpl34
tr|B4F7A9|B4F7A9_RAT	B4F7A9	Csnk2a2
tr|B5DEG7|B5DEG7_RAT	B5DEG7	Champ1
tr|B5DEK0|B5DEK0_RAT	B5DEK0	Rprd1b
tr|D4A0H5|D4A0H5_RAT;tr|B5DEL2|B5DEL2_RAT	D4A0H5	Cpsf1
tr|B5DEQ4|B5DEQ4_RAT	B5DEQ4	Snrpb2
tr|M0R8K2|M0R8K2_RAT;tr|B5DES0|B5DES0_RAT	M0R8K2	Snrpd2l
tr|B5DEX7|B5DEX7_RAT;tr|G3V7I3|G3V7I3_RAT	B5DEX7	Atp13a1
tr|B5DEY5|B5DEY5_RAT	B5DEY5	Thoc3
tr|B5DEZ4|B5DEZ4_RAT;tr|D3ZTL0|D3ZTL0_RAT	B5DEZ4	Tcerg1
tr|F7EUJ8|F7EUJ8_RAT;tr|B5DF52|B5DF52_RAT	F7EUJ8	C1qtnf4
tr|B5DFB2|B5DFB2_RAT;tr|D4A250|D4A250_RAT	B5DFB2	Rbbp4
tr|M0R6B9|M0R6B9_RAT;tr|B5DFH8|B5DFH8_RAT	M0R6B9	Cstf2t
tr|B5DFJ3|B5DFJ3_RAT;tr|G3V9M1|G3V9M1_RAT	B5DFJ3	Ddx23
tr|B6DTP5|B6DTP5_RAT;tr|Q6AYI1|Q6AYI1_RAT	B6DTP5	Ddx5
tr|D3Z8B2|D3Z8B2_RAT	D3Z8B2	Nup133
tr|D3Z8R4|D3Z8R4_RAT	D3Z8R4	Rbm25l1
tr|D3Z937|D3Z937_RAT	D3Z937	Hmg20a
tr|D3Z9E6|D3Z9E6_RAT	D3Z9E6	Cpsf2
tr|D3Z9E7|D3Z9E7_RAT	D3Z9E7	Dpf3
tr|D3ZA32|D3ZA32_RAT	D3ZA32	Gsdma
tr|D3ZAA1|D3ZAA1_RAT	D3ZAA1	Ttll5
tr|D4A4B4|D4A4B4_RAT;tr|D3ZAI0|D3ZAI0_RAT	D4A4B4	U2surp
tr|D3ZAI6|D3ZAI6_RAT	D3ZAI6	Nt5dc3
tr|D3ZAR3|D3ZAR3_RAT;tr|A0A0G2JZK2|A0A0G2JZK2_RAT;tr|A0A0G2JWA0|A0A0G2JWA0_RAT;tr|A0A0G2JYK8|A0A0G2JYK8_RAT;tr|D4A0K9|D4A0K9_RAT;tr|D3ZS07|D3ZS07_RAT;tr|A0A0G2JUT6|A0A0G2JUT6_RAT;tr|D3ZDH1|D3ZDH1_RAT;tr|D4A802|D4A802_RAT;tr|D3ZBZ0|D3ZBZ0_RAT	D3ZAR3	Sprr2d
tr|D3ZAY8|D3ZAY8_RAT	D3ZAY8	Pnn
tr|D3ZBJ0|D3ZBJ0_RAT;tr|D3ZD76|D3ZD76_RAT	D3ZBJ0	Lsm5
tr|D3ZBL6|D3ZBL6_RAT	D3ZBL6	Nup160
tr|D3ZBS9|D3ZBS9_RAT	D3ZBS9	Smarcd1
tr|D3ZBY5|D3ZBY5_RAT	D3ZBY5	Ddx10
tr|D3ZC01|D3ZC01_RAT	D3ZC01	Rbbp5
tr|D3ZC55|D3ZC55_RAT	D3ZC55	Hspa12a
tr|D3ZCB9|D3ZCB9_RAT	D3ZCB9	Fam92b
tr|D3ZD97|D3ZD97_RAT	D3ZD97	Dhx15
tr|D3ZDM6|D3ZDM6_RAT	D3ZDM6	Cdk19
tr|D3ZDN6|D3ZDN6_RAT	D3ZDN6	Zfp787
tr|D3ZE72|D3ZE72_RAT	D3ZE72	Metap1
tr|D3ZEG9|D3ZEG9_RAT	D3ZEG9	Ercc2
tr|Q642E2|Q642E2_RAT;tr|D3ZJD3|D3ZJD3_RAT;tr|D3ZEI0|D3ZEI0_RAT;sp|P17702|RL28_RAT	Q642E2	Rpl28
tr|D3ZEI6|D3ZEI6_RAT	D3ZEI6	Ncoa5
tr|D3ZEL0|D3ZEL0_RAT;tr|F1LY38|F1LY38_RAT;tr|Q7TP30|Q7TP30_RAT	D3ZEL0	LOC500684
tr|D3ZFB2|D3ZFB2_RAT	D3ZFB2	Luc7l3
tr|D3ZG43|D3ZG43_RAT	D3ZG43	Ndufs3
tr|D3ZG48|D3ZG48_RAT	D3ZG48	Ddx50
tr|D3ZGL5|D3ZGL5_RAT	D3ZGL5	Prpf38a
tr|D3ZGQ8|D3ZGQ8_RAT	D3ZGQ8	Rsf1
tr|D3ZH41|D3ZH41_RAT	D3ZH41	Ckap4
tr|D3ZHD6|D3ZHD6_RAT	D3ZHD6	Rbm15b
tr|D3ZHX3|D3ZHX3_RAT	D3ZHX3	Diras2
tr|D3ZHY9|D3ZHY9_RAT	D3ZHY9	Rasal1
tr|D3ZI68|D3ZI68_RAT	D3ZI68	Prpf31
tr|D3ZIE5|D3ZIE5_RAT	D3ZIE5	Smarca1
tr|D3ZIF0|D3ZIF0_RAT	D3ZIF0	Zfp512
tr|D3ZII7|D3ZII7_RAT	D3ZII7	Yaf2
tr|D3ZIT4|D3ZIT4_RAT	D3ZIT4	Anapc7
tr|D3ZIX4|D3ZIX4_RAT	D3ZIX4	H1fx
tr|D3ZJ19|D3ZJ19_RAT	D3ZJ19	Satb2
tr|D3ZJ29|D3ZJ29_RAT	D3ZJ29	Zfp512b
tr|D3ZJ92|D3ZJ92_RAT	D3ZJ92	Prpf40a
tr|D3ZJF7|D3ZJF7_RAT;tr|F6KWE7|F6KWE7_RAT;tr|B1H237|B1H237_RAT	D3ZJF7	Terf2
tr|D3ZJH2|D3ZJH2_RAT	D3ZJH2	Sugp2
tr|D3ZJU0|D3ZJU0_RAT	D3ZJU0	Arid2
tr|D3ZK36|D3ZK36_RAT	D3ZK36	Uhrf2
tr|D3ZKI5|D3ZKI5_RAT	D3ZKI5	Phf3
tr|D3ZLC1|D3ZLC1_RAT	D3ZLC1	Lmnb2
tr|D3ZQ45|D3ZQ45_RAT;tr|D4A4T7|D4A4T7_RAT;tr|D3ZM39|D3ZM39_RAT	D3ZQ45	Dsg1
tr|D3ZM54|D3ZM54_RAT;tr|A0A0G2JYP3|A0A0G2JYP3_RAT	D3ZM54	Rbm12b
tr|D3ZMS1|D3ZMS1_RAT	D3ZMS1	Sf3b2
tr|D3ZN61|D3ZN61_RAT	D3ZN61	Lgi3
tr|D3ZN95|D3ZN95_RAT	D3ZN95	Hcfc1
tr|D3ZNF4|D3ZNF4_RAT;tr|G3V6G5|G3V6G5_RAT;tr|B2RZA6|B2RZA6_RAT	D3ZNF4	Tbl1xr1
tr|D3ZNI3|D3ZNI3_RAT	D3ZNI3	Pdcd11
tr|D3ZNS8|D3ZNS8_RAT	D3ZNS8	Aaas
tr|D3ZNU1|D3ZNU1_RAT	D3ZNU1	Cebpz
tr|D3ZNY3|D3ZNY3_RAT	D3ZNY3	Mmaa
tr|M0RBQ5|M0RBQ5_RAT;tr|D4A817|D4A817_RAT;tr|D3ZNZ9|D3ZNZ9_RAT	M0RBQ5	Hist3h2bb
tr|D3ZP89|D3ZP89_RAT	D3ZP89	Kdm1b
tr|D3ZPL1|D3ZPL1_RAT	D3ZPL1	Cpsf6
tr|D3ZQ02|D3ZQ02_RAT	D3ZQ02	Wdr37
tr|D3ZQL1|D3ZQL1_RAT	D3ZQL1	Emc7
tr|D3ZQM0|D3ZQM0_RAT	D3ZQM0	Sf3a1
tr|D3ZQQ2|D3ZQQ2_RAT	D3ZQQ2	Wiz
tr|M0R7T7|M0R7T7_RAT;tr|D3ZR88|D3ZR88_RAT	M0R7T7
tr|D3ZRG7|D3ZRG7_RAT;tr|D3ZRC3|D3ZRC3_RAT	D3ZRG7	Rbm26
tr|D3ZSA9|D3ZSA9_RAT	D3ZSA9	Nomo1
tr|D4A8M5|D4A8M5_RAT;tr|D3ZSP1|D3ZSP1_RAT;tr|Q6QI63|Q6QI63_RAT;tr|F7ETL6|F7ETL6_RAT	D4A8M5
tr|D3ZSY3|D3ZSY3_RAT	D3ZSY3	Bcl11a
tr|D3ZT52|D3ZT52_RAT	D3ZT52	Pbrm1
tr|D3ZTT7|D3ZTT7_RAT	D3ZTT7	Sun2
tr|D3ZU51|D3ZU51_RAT	D3ZU51	Rpp30
tr|D3ZUP5|D3ZUP5_RAT	D3ZUP5	Brk1
tr|D3ZUT9|D3ZUT9_RAT	D3ZUT9	Ints3
tr|D3ZUW0|D3ZUW0_RAT	D3ZUW0	Psd3
tr|D3ZUY8|D3ZUY8_RAT	D3ZUY8	Ap2a1
tr|D3ZVA5|D3ZVA5_RAT	D3ZVA5	Fbll1
tr|D3ZVU7|D3ZVU7_RAT;sp|Q4QQW4|HDAC1_RAT	D3ZVU7	Hdac1l
tr|D3ZW44|D3ZW44_RAT	D3ZW44
tr|D3ZXL5|D3ZXL5_RAT	D3ZXL5	Ncbp3
tr|D3ZYS1|D3ZYS1_RAT	D3ZYS1	Purg
tr|D3ZZR5|D3ZZR5_RAT;tr|D3ZLF6|D3ZLF6_RAT	D3ZZR5	Snrpa1
tr|D4A020|D4A020_RAT;tr|A0A1W2Q6L0|A0A1W2Q6L0_RAT;tr|A0A1W2Q682|A0A1W2Q682_RAT	D4A020	Med14
tr|D4A031|D4A031_RAT	D4A031	Ddx42
tr|D4A067|D4A067_RAT	D4A067	RGD1564541
tr|D4A069|D4A069_RAT	D4A069	Zmym4
tr|D4A0U3|D4A0U3_RAT	D4A0U3	Zfp638
tr|H9N1L3|H9N1L3_RAT;tr|H9N1L4|H9N1L4_RAT;tr|D4A0W4|D4A0W4_RAT	H9N1L3	Bcl11b
tr|D4A106|D4A106_RAT	D4A106	Wdr3
tr|D4A1B9|D4A1B9_RAT;sp|P97690|SMC3_RAT;tr|F1LQB2|F1LQB2_RAT	D4A1B9	Smc3
tr|D4A1D3|D4A1D3_RAT	D4A1D3	Sacs
tr|D4A1U7|D4A1U7_RAT	D4A1U7	Rsbn1
tr|D4A1W5|D4A1W5_RAT;sp|Q64LC9|RBM4B_RAT;tr|Q5U212|Q5U212_RAT	D4A1W5	Rbm4
tr|D4A206|D4A206_RAT	D4A206	Tcof1
tr|D4A2C6|D4A2C6_RAT	D4A2C6	Lsm4
tr|D4A2P1|D4A2P1_RAT	D4A2P1	Ccar1
tr|D4A3E1|D4A3E1_RAT	D4A3E1	Hnrnpll
tr|D4A3E3|D4A3E3_RAT	D4A3E3	Arid1a
tr|D4A3G2|D4A3G2_RAT;tr|D3ZML3|D3ZML3_RAT;sp|P46892|CD11B_RAT	D4A3G2	Cdk11b
tr|D4A3T3|D4A3T3_RAT	D4A3T3	Cbx1
tr|D4A3X0|D4A3X0_RAT;tr|Q7TP06|Q7TP06_RAT	D4A3X0	Cep192
tr|D4A4J0|D4A4J0_RAT	D4A4J0	Supt16h
tr|D4A510|D4A510_RAT	D4A510	Smarcc2
tr|D4A5A6|D4A5A6_RAT	D4A5A6	Polr2a
tr|D4A5K6|D4A5K6_RAT	D4A5K6	Zmpste24
tr|D4A5R0|D4A5R0_RAT;tr|D3ZUZ9|D3ZUZ9_RAT	D4A5R0	Ppih
tr|D4A5R3|D4A5R3_RAT	D4A5R3	Ahdc1
tr|D4A720|D4A720_RAT;tr|Q4KLJ1|Q4KLJ1_RAT	D4A720	Srsf7
tr|D4A778|D4A778_RAT	D4A778	Zfp644
tr|D4A7J8|D4A7J8_RAT	D4A7J8	Prpf4
tr|D4A7L4|D4A7L4_RAT	D4A7L4	Ndufb11
tr|D4A7R3|D4A7R3_RAT	D4A7R3	Nup205
tr|D4A7U6|D4A7U6_RAT	D4A7U6	Lsm3
tr|D4A8C8|D4A8C8_RAT	D4A8C8	Paxbp1
tr|D4A8G7|D4A8G7_RAT	D4A8G7	Snw1
tr|D4A8H8|D4A8H8_RAT;tr|A0A0G2K472|A0A0G2K472_RAT	D4A8H8	Cyfip1
tr|D4A944|D4A944_RAT	D4A944	Snrnp40
tr|D4A962|D4A962_RAT	D4A962	Hnrnpul1
tr|D4A9A3|D4A9A3_RAT	D4A9A3	Cenpv
tr|D4A9D6|D4A9D6_RAT	D4A9D6	Dhx9
tr|D4A9J4|D4A9J4_RAT	D4A9J4	Nsd2
tr|D4A9L2|D4A9L2_RAT	D4A9L2	Srsf1
tr|D4AAG8|D4AAG8_RAT	D4AAG8	Smchd1
tr|D4AAT4|D4AAT4_RAT	D4AAT4	Snrpf
tr|D4AAU4|D4AAU4_RAT	D4AAU4	Rprd1a
tr|D4ABK7|D4ABK7_RAT	D4ABK7	Hnrnph3
tr|D4ABT8|D4ABT8_RAT	D4ABT8	Hnrnpul2
tr|D4ABU0|D4ABU0_RAT	D4ABU0	Med17
tr|D4AC23|D4AC23_RAT	D4AC23	Cct7
tr|D4ACB8|D4ACB8_RAT	D4ACB8	Cct8
tr|D4ACM9|D4ACM9_RAT	D4ACM9	Mfap1a
tr|D4ACW1|D4ACW1_RAT	D4ACW1	Nop2
tr|D4AD01|D4AD01_RAT	D4AD01	Zmat2
tr|D4AE02|D4AE02_RAT	D4AE02
tr|D4AE49|D4AE49_RAT;tr|Q5BJW0|Q5BJW0_RAT	D4AE49	Mtrex
tr|D4AE65|D4AE65_RAT	D4AE65	Rrp7a
tr|D4AEI5|D4AEI5_RAT;tr|A0A0G2K402|A0A0G2K402_RAT	D4AEI5	Myef2
tr|E9PST5|E9PST5_RAT;tr|Q5BJU9|Q5BJU9_RAT	E9PST5	Acin1
tr|Q5M9G4|Q5M9G4_RAT;tr|E9PT11|E9PT11_RAT	Q5M9G4	Cbx6
tr|E9PT66|E9PT66_RAT;tr|B5DF12|B5DF12_RAT	E9PT66	Sf3b3
tr|E9PTE1|E9PTE1_RAT;tr|F1MAQ7|F1MAQ7_RAT	E9PTE1	Son
tr|E9PTE5|E9PTE5_RAT;tr|A0JPQ6|A0JPQ6_RAT	E9PTE5	Zmym3
tr|Q3T1I0|Q3T1I0_RAT;tr|E9PTF3|E9PTF3_RAT	Q3T1I0	Noc2l
tr|Q6DUH4|Q6DUH4_RAT;tr|E9PTG1|E9PTG1_RAT;tr|A0A0G2JUS4|A0A0G2JUS4_RAT	Q6DUH4	Smarca2
tr|Q5PQR0|Q5PQR0_RAT;tr|E9PTI6|E9PTI6_RAT	Q5PQR0	Raly
tr|Q9JKZ8|Q9JKZ8_RAT;tr|Q923T0|Q923T0_RAT;tr|E9PTJ1|E9PTJ1_RAT	Q9JKZ8
tr|E9PU01|E9PU01_RAT	E9PU01	Chd4
tr|O88629|O88629_RAT;tr|F1LM37|F1LM37_RAT;tr|F1LSC3|F1LSC3_RAT	O88629
tr|F1LM66|F1LM66_RAT;tr|Q5EB83|Q5EB83_RAT	F1LM66	Eftud2
tr|F1LMV6|F1LMV6_RAT	F1LMV6	Dsp
tr|F1LNF1|F1LNF1_RAT;tr|F1LM82|F1LM82_RAT;sp|A7VJC2-4|ROA2_RAT;sp|A7VJC2|ROA2_RAT;sp|A7VJC2-3|ROA2_RAT;sp|A7VJC2-2|ROA2_RAT	F1LNF1	Hnrnpa2b1
tr|F1LNL2|F1LNL2_RAT;tr|F1M7H3|F1M7H3_RAT;tr|B2RYQ9|B2RYQ9_RAT	F1LNL2	Smarca5
tr|F1LNP1|F1LNP1_RAT;tr|A0A1B0GWS8|A0A1B0GWS8_RAT;tr|A0A1B0GWZ0|A0A1B0GWZ0_RAT;tr|Q8CHN9|Q8CHN9_RAT	F1LNP1	Arid1b
tr|F1LPP8|F1LPP8_RAT;tr|Q2KMK7|Q2KMK7_RAT;tr|Q2KML0|Q2KML0_RAT;tr|Q2KML1|Q2KML1_RAT;tr|Q2KMK9|Q2KMK9_RAT	F1LPP8	Chd3
tr|Q4G037|Q4G037_RAT;tr|F1LRQ6|F1LRQ6_RAT	Q4G037	Cdc23
tr|F1LT09|F1LT09_RAT	F1LT09	Wdr33
tr|F1LT42|F1LT42_RAT	F1LT42	Cdyl2
tr|F1LT49|F1LT49_RAT	F1LT49	Lrrc47
tr|F1LTJ8|F1LTJ8_RAT	F1LTJ8	Prpf40b
tr|F1LU48|F1LU48_RAT	F1LU48	Ergic1
tr|F1LV13|F1LV13_RAT;tr|F1M3D3|F1M3D3_RAT;sp|Q62826|HNRPM_RAT;sp|Q62826-2|HNRPM_RAT	F1LV13	Hnrnpm
tr|F1LVV4|F1LVV4_RAT	F1LVV4	Rcc2
tr|F1LWZ8|F1LWZ8_RAT	F1LWZ8	Lemd3
tr|F1LXS6|F1LXS6_RAT;tr|A0A0G2K0L6|A0A0G2K0L6_RAT;tr|A0A0G2JWV8|A0A0G2JWV8_RAT	F1LXS6	Thoc7
tr|F1LY09|F1LY09_RAT	F1LY09	Actr3b
tr|F1M1R4|F1M1R4_RAT	F1M1R4	Rbm27
tr|F1M1R7|F1M1R7_RAT	F1M1R7	Zfp771
tr|F1M3H8|F1M3H8_RAT	F1M3H8	LOC681410
tr|F1M3P6|F1M3P6_RAT	F1M3P6	Scai
tr|F1M4H5|F1M4H5_RAT	F1M4H5	Nova2
tr|F1M4W7|F1M4W7_RAT	F1M4W7	Cstf3
tr|F1M6N0|F1M6N0_RAT	F1M6N0	LOC686143
tr|F1M842|F1M842_RAT	F1M842	Tp53bp1
tr|F1M853|F1M853_RAT	F1M853	Rrbp1
tr|Q6TUE4|Q6TUE4_RAT;tr|F1M994|F1M994_RAT;sp|Q63627|SCAF4_RAT	Q6TUE4	Scaf4
tr|Q66H32|Q66H32_RAT;tr|F1MAA5|F1MAA5_RAT	Q66H32	Rangap1
tr|F1MAK9|F1MAK9_RAT	F1MAK9	Smpd4
tr|F2Z3Q8|F2Z3Q8_RAT;sp|P52296|IMB1_RAT	F2Z3Q8	Kpnb1
tr|F2Z3T0|F2Z3T0_RAT;sp|Q4V8C8|CDC73_RAT	F2Z3T0	Cdc73
tr|F2Z3T9|F2Z3T9_RAT	F2Z3T9	U2af2
tr|F7EMB2|F7EMB2_RAT;tr|Q6QI16|Q6QI16_RAT	F7EMB2	Rtraf
tr|Q75QC4|Q75QC4_RAT;tr|Q75QC7|Q75QC7_RAT;tr|Q75QC5|Q75QC5_RAT;tr|F7EXH3|F7EXH3_RAT;tr|Q75QC6|Q75QC6_RAT;tr|F7FKH2|F7FKH2_RAT	Q75QC4	Zmynd11
tr|Q569A4|Q569A4_RAT;tr|F7F855|F7F855_RAT	Q569A4	Ralyl
tr|F7FF45|F7FF45_RAT;tr|F1LW91|F1LW91_RAT	F7FF45	Numa1
tr|G3V661|G3V661_RAT	G3V661	Baz1b
tr|G3V678|G3V678_RAT	G3V678	LOC100912534
tr|Q920J5|Q920J5_RAT;tr|G3V6B5|G3V6B5_RAT	Q920J5	Serpinb7
tr|G3V6H2|G3V6H2_RAT	G3V6H2	Prpf8
tr|Q3B8P6|Q3B8P6_RAT;tr|G3V6U3|G3V6U3_RAT	Q3B8P6	Alg2
tr|Q499P4|Q499P4_RAT;tr|G3V6W7|G3V6W7_RAT	Q499P4	Cpsf3
tr|G3V798|G3V798_RAT	G3V798	Srsf4
tr|G3V7B0|G3V7B0_RAT;tr|Q4G021|Q4G021_RAT	G3V7B0	Nol9
tr|Q3MHS8|Q3MHS8_RAT;tr|G3V7F6|G3V7F6_RAT	Q3MHS8	Sap18
tr|G3V7T6|G3V7T6_RAT	G3V7T6	Sf3b1
tr|G3V7U4|G3V7U4_RAT;sp|P70615|LMNB1_RAT	G3V7U4	Lmnb1
tr|G3V7Z8|G3V7Z8_RAT	G3V7Z8	Pabpn1
tr|Q2QC85|Q2QC85_RAT;tr|G3V829|G3V829_RAT	Q2QC85	Fubp3
tr|G3V8L3|G3V8L3_RAT;sp|P48679|LMNA_RAT;tr|A0A0G2JTC5|A0A0G2JTC5_RAT;tr|P70482|P70482_RAT;tr|Q6P6U3|Q6P6U3_RAT;tr|A0A0G2K3R2|A0A0G2K3R2_RAT;tr|A0A1B0GWU9|A0A1B0GWU9_RAT	G3V8L3	Lmna
tr|G3V8Q2|G3V8Q2_RAT	G3V8Q2	Ina
tr|G3V8T4|G3V8T4_RAT;sp|Q9ESW0|DDB1_RAT	G3V8T4	Ddb1
tr|Q4QQS4|Q4QQS4_RAT;tr|G3V8T5|G3V8T5_RAT	Q4QQS4	Ruvbl2
tr|G3V8Y5|G3V8Y5_RAT	G3V8Y5	Polr2b
tr|G3V920|G3V920_RAT	G3V920	Wdr43
tr|G3V953|G3V953_RAT	G3V953	Rbbp6
tr|G3V997|G3V997_RAT;sp|Q9ESI7|DCX_RAT	G3V997	Dcx
tr|Q5EBB0|Q5EBB0_RAT;tr|G3V9A3|G3V9A3_RAT;tr|Q68FS0|Q68FS0_RAT	Q5EBB0	LOC298795
tr|G3V9N1|G3V9N1_RAT;sp|Q562B5|PGAM5_RAT	G3V9N1	Pgam5
tr|I6L9G6|I6L9G6_RAT	I6L9G6	Tardbp
tr|J3KTS0|J3KTS0_RAT	J3KTS0	Klhl3
tr|M0R3M4|M0R3M4_RAT;tr|D4A054|D4A054_RAT	M0R3M4	Ranbp2
tr|M0R3M8|M0R3M8_RAT	M0R3M8	Rrp12
tr|M0R3R6|M0R3R6_RAT;tr|M0R9Q1|M0R9Q1_RAT	M0R3R6	Rbm14
tr|M0R3Z8|M0R3Z8_RAT	M0R3Z8	Rbm15
tr|M0R565|M0R565_RAT;tr|A0A096MJB3|A0A096MJB3_RAT	M0R565	Wdr82
tr|M0R6E6|M0R6E6_RAT	M0R6E6	Safb2
tr|M0R735|M0R735_RAT	M0R735	Syncrip
tr|M0R7B4|M0R7B4_RAT	M0R7B4	Hist1h1d
tr|M0R7E6|M0R7E6_RAT	M0R7E6
tr|M0R907|M0R907_RAT	M0R907	Snrpd3
tr|M0RAP6|M0RAP6_RAT	M0RAP6	Tasor
tr|M0RAR7|M0RAR7_RAT	M0RAR7	Cbx4
tr|M0RBT5|M0RBT5_RAT	M0RBT5	Suds3
tr|M0RC12|M0RC12_RAT;tr|M0R7D1|M0R7D1_RAT;sp|Q5XI01|LARP7_RAT	M0RC12	Larp7
tr|M0RDD7|M0RDD7_RAT	M0RDD7	Chtopl1
tr|O70187|O70187_RAT;tr|O70186|O70186_RAT;tr|O70185|O70185_RAT	O70187	Nfib
tr|Q9QX80|Q9QX80_RAT;tr|Q9Z0U8|Q9Z0U8_RAT;tr|O88311|O88311_RAT;tr|Q9QX81|Q9QX81_RAT	Q9QX80	Hnrnpab
tr|Q0MQL8|Q0MQL8_RAT	Q0MQL8
tr|Q0ZFS5|Q0ZFS5_RAT;tr|Q0D2G9|Q0D2G9_RAT	Q0ZFS5	Zc3h11a
tr|Q14TE9|Q14TE9_RAT	Q14TE9	Top2b
tr|Q32PZ0|Q32PZ0_RAT	Q32PZ0	Pak1ip1
tr|Q3KR55|Q3KR55_RAT	Q3KR55	U2af1
tr|Q3MHS9|Q3MHS9_RAT;tr|Q5BJY2|Q5BJY2_RAT;tr|Q6AYJ7|Q6AYJ7_RAT	Q3MHS9	Cct6a
tr|Q498C9|Q498C9_RAT	Q498C9	Zfp207
tr|Q4FZS1|Q4FZS1_RAT	Q4FZS1	Cbx8
tr|Q4FZS2|Q4FZS2_RAT	Q4FZS2	Bub3
tr|Q4KLI0|Q4KLI0_RAT	Q4KLI0	Smarcb1
tr|Q4KLI7|Q4KLI7_RAT;tr|A0A0G2K2X3|A0A0G2K2X3_RAT	Q4KLI7	Sf3a3
tr|Q4KLJ3|Q4KLJ3_RAT	Q4KLJ3	Gnl2
tr|Q4KLK7|Q4KLK7_RAT;tr|Q5RJN5|Q5RJN5_RAT	Q4KLK7	Nop56
tr|Q4KLZ3|Q4KLZ3_RAT	Q4KLZ3	Dazap1
tr|Q4KM38|Q4KM38_RAT	Q4KM38	Srsf10
tr|Q4KM71|Q4KM71_RAT;tr|A0A0G2K8K0|A0A0G2K8K0_RAT	Q4KM71	Sfpq
tr|Q4KM87|Q4KM87_RAT	Q4KM87	Actl6a
tr|Q4V8E1|Q4V8E1_RAT	Q4V8E1	Gatad2b
tr|Q566E4|Q566E4_RAT;tr|Q811S1|Q811S1_RAT	Q566E4	Hnrnpr
tr|Q568Y6|Q568Y6_RAT	Q568Y6	Dmap1
tr|Q5BJN3|Q5BJN3_RAT;tr|Q5PQR7|Q5PQR7_RAT	Q5BJN3	Tial1
tr|Q5BJP4|Q5BJP4_RAT	Q5BJP4	Rbm39
tr|Q5BJT9|Q5BJT9_RAT;sp|P25809|KCRU_RAT	Q5BJT9	Ckmt1
tr|Q5BJZ4|Q5BJZ4_RAT	Q5BJZ4	Surf6
tr|Q5EB56|Q5EB56_RAT	Q5EB56	Mak16
tr|Q5EB90|Q5EB90_RAT	Q5EB90	Polr2c
tr|Q5I0C9|Q5I0C9_RAT	Q5I0C9	Utp4
tr|Q5M949|Q5M949_RAT	Q5M949	Nipsnap3b
tr|Q5M963|Q5M963_RAT;sp|P69060|NEUA_RAT	Q5M963	Cmas
tr|Q5M9F3|Q5M9F3_RAT	Q5M9F3	Rrp1
tr|Q5PQK2|Q5PQK2_RAT	Q5PQK2	Fus
tr|Q5RJK5|Q5RJK5_RAT	Q5RJK5	Cbx3
tr|Q5RK33|Q5RK33_RAT	Q5RK33	Zrsr1
tr|Q5U214|Q5U214_RAT	Q5U214	Snrpa
tr|Q5U2Y2|Q5U2Y2_RAT;tr|A0A0G2JYZ8|A0A0G2JYZ8_RAT	Q5U2Y2	Satb1
tr|Q5U3Y2|Q5U3Y2_RAT	Q5U3Y2	Smarcd3
tr|Q5XI34|Q5XI34_RAT	Q5XI34	Ppp2r1a
tr|Q5XIH3|Q5XIH3_RAT	Q5XIH3	Ndufv1
tr|Q66HB8|Q66HB8_RAT	Q66HB8	Mbd1
tr|Q68FQ9|Q68FQ9_RAT	Q68FQ9	Lancl2
tr|Q6AY02|Q6AY02_RAT	Q6AY02	Rbm17
tr|Q6AY48|Q6AY48_RAT	Q6AY48	Pcbp3
tr|Q6AYU2|Q6AYU2_RAT;tr|Q4V8F6|Q4V8F6_RAT;tr|Q6AYU5|Q6AYU5_RAT	Q6AYU2	Pcbp2
tr|Q6P3V8|Q6P3V8_RAT;tr|A0A0G2K8B7|A0A0G2K8B7_RAT;sp|Q5RKI1|IF4A2_RAT	Q6P3V8	Eif4a1
tr|Q6P3V9|Q6P3V9_RAT;sp|P50878|RL4_RAT	Q6P3V9	Rpl4
tr|Q6P685|Q6P685_RAT	Q6P685	Eif2s2
tr|Q6PDV8|Q6PDV8_RAT;sp|P47198|RL22_RAT	Q6PDV8	LOC100360057
tr|Q71DI1|Q71DI1_RAT	Q71DI1
tr|Q76IJ9|Q76IJ9_RAT	Q76IJ9	Elavl3
tr|Q7TP42|Q7TP42_RAT	Q7TP42	Sec62
tr|Q7TPK3|Q7TPK3_RAT	Q7TPK3
tr|Q8BHI5|Q8BHI5_RAT	Q8BHI5	Dgat1
tr|Q8CHJ4|Q8CHJ4_RAT;sp|P0C6P6|TYY2_RAT	Q8CHJ4	Yy1
tr|Q9JJ76|Q9JJ76_RAT;tr|Q99PS2|Q99PS2_RAT	Q9JJ76	Csnk1e
tr|Q9QZX1|Q9QZX1_RAT	Q9QZX1	NRP
tr|W8BZ34|W8BZ34_RAT;tr|A0A0G2K9N3|A0A0G2K9N3_RAT;tr|C9WPN2|C9WPN2_RAT	W8BZ34	DDX3Y
